# Supplementary material for: Accelerated Enveloping Distribution Sampling (AEDS) Allows for Efficient Sampling of Orthogonal Degrees of Freedom
Source: J Chem Inf Model. 2022 Dec 13;63(1):197–207. doi: 10.1021/acs.jcim.2c01272 (PMC9832482; doi:10.1021/acs.jcim.2c01272)
Supplement: Supplementary file 2 — ci2c01272_si_002.zip [file ci2c01272_si_002.zip › Accelerated_Enveloping_Distribution_Sampling_AEDS_allows_for_efficient_sampling_of_orthogonal_degrees_of_freedom/equilibration/ligands/cnfs/EDSR_lig_eq_3_box_2.cnf]

TITLE
	final configuration
END
TIMESTEP
         500000 2000.000000000
END
POSITION
# first 24 chars ignored
    1 EDSR  F2         1    1.730774180    2.523523528    3.162976423
    1 EDSR  dMe1       2    1.749770152    2.673277439    3.138080516
    1 EDSR  CE1        3    1.742674726    2.651189978    3.198346898
    1 EDSR  dHE1       4    1.799983644    2.713018979    3.144546380
    1 EDSR  dH4        5    1.767957671    2.625885715    3.158417526
    1 EDSR  F1         6    1.617613583    2.483631947    3.233140366
    1 EDSR  dH3        7    1.559154140    2.563548236    3.278705912
    1 EDSR  CD1        8    1.646502335    2.695738394    3.278705412
    1 EDSR  HD1        9    1.635563105    2.799520297    3.310151661
    1 EDSR  CG        10    1.561175222    2.594928782    3.294361944
    1 EDSR  HG        11    1.436126101    2.603278797    3.354471313
    1 EDSR  CE3       12    1.586576565    2.348347660    3.240582141
    1 EDSR  HE3       13    1.515261909    2.308245957    3.312594137
    1 EDSR  CZ2       14    1.814065221    2.435772326    3.094534193
    1 EDSR  HZ2       15    1.885174386    2.474670575    3.021651923
    1 EDSR  dMe2      16    1.940043788    2.487608270    3.024864088
    1 EDSR  CZ3       17    1.669925312    2.259081982    3.174202207
    1 EDSR  HZ3       18    1.655887338    2.151300630    3.182284335
    1 EDSR  d2Me      19    1.643957890    2.109937943    3.196345311
    1 EDSR  CH2       20    1.781740356    2.300833229    3.102975562
    1 EDSR  HH2       21    1.843628369    2.223238658    3.057915949
    1 EDSR  d3Me      22    1.707405719    2.718188033    2.998071939
    1 EDSR  d4Me      23    1.785951274    2.646860095    2.887814108
    1 EDSR  d5Me      24    1.732426106    2.869120383    2.996264830
    1 EDSR  dC10      25    1.769212644    2.494779674    2.886727763
    1 SOLV  OW        26    0.903568365    2.178919877    1.993764399
    1 SOLV  HW1       27    0.910202084    2.081230416    2.014090512
    1 SOLV  HW2       28    0.967801870    2.202181593    1.920734977
    2 SOLV  OW        29    2.258559602    3.231019462    0.810862066
    2 SOLV  HW1       30    2.269738884    3.150641217    0.752410006
    2 SOLV  HW2       31    2.161127828    3.249625361    0.823636874
    3 SOLV  OW        32    2.164888217    2.408110364    2.391320951
    3 SOLV  HW1       33    2.075190605    2.364994102    2.381448096
    3 SOLV  HW2       34    2.235388852    2.346936347    2.355411039
    4 SOLV  OW        35    0.380646740    0.867684544    0.783435180
    4 SOLV  HW1       36    0.363383384    0.783673598    0.834875815
    4 SOLV  HW2       37    0.401727478    0.941944675    0.847020177
    5 SOLV  OW        38    3.322967186    3.279977306    3.269324898
    5 SOLV  HW1       39    3.401092743    3.327342538    3.310009947
    5 SOLV  HW2       40    3.355378882    3.201261167    3.216850157
    6 SOLV  OW        41    2.357177530    3.494354821    3.360597759
    6 SOLV  HW1       42    2.419833099    3.418896137    3.341039909
    6 SOLV  HW2       43    2.305212046    3.473856258    3.443552779
    7 SOLV  OW        44    2.533026310    1.292137767    0.944006861
    7 SOLV  HW1       45    2.599502927    1.321267155    1.012801375
    7 SOLV  HW2       46    2.567498767    1.314468240    0.852818582
    8 SOLV  OW        47    1.317498958    1.606908250    2.492215431
    8 SOLV  HW1       48    1.340121390    1.662526432    2.572197198
    8 SOLV  HW2       49    1.223113351    1.625106538    2.464603706
    9 SOLV  OW        50    1.984751354    0.170687383    0.895766847
    9 SOLV  HW1       51    1.892537594    0.141011602    0.920627737
    9 SOLV  HW2       52    1.981032715    0.223351435    0.810826759
   10 SOLV  OW        53    1.922675557    0.620960832    0.739495684
   10 SOLV  HW1       54    1.939583629    0.609352642    0.641612570
   10 SOLV  HW2       55    1.828225406    0.595459747    0.760245712
   11 SOLV  OW        56    2.228745984    2.671028970    2.372577267
   11 SOLV  HW1       57    2.306017910    2.640331049    2.316998464
   11 SOLV  HW2       58    2.191771186    2.593562725    2.423899816
   12 SOLV  OW        59    0.182307122    0.041562656    3.437961515
   12 SOLV  HW1       60    0.122554230    0.104952400    3.487084951
   12 SOLV  HW2       61    0.238891861   -0.008463019    3.503516241
   13 SOLV  OW        62    1.005282981    2.582800190    1.644020225
   13 SOLV  HW1       63    0.993074884    2.615887342    1.737604823
   13 SOLV  HW2       64    0.973759232    2.652543565    1.579646867
   14 SOLV  OW        65    0.026440211    1.466785177    1.355469267
   14 SOLV  HW1       66    0.116458117    1.425587453    1.341273013
   14 SOLV  HW2       67   -0.032035084    1.402729751    1.405263508
   15 SOLV  OW        68    0.679790799    3.477716559    3.443951100
   15 SOLV  HW1       69    0.648348905    3.547168418    3.379223032
   15 SOLV  HW2       70    0.662544296    3.386734005    3.406181871
   16 SOLV  OW        71    0.520601555    1.909470458    0.926036299
   16 SOLV  HW1       72    0.523587873    2.008802214    0.914870716
   16 SOLV  HW2       73    0.425356995    1.879182542    0.929422017
   17 SOLV  OW        74    1.080091557    1.674468392    2.153636292
   17 SOLV  HW1       75    1.169525899    1.645503356    2.119534794
   17 SOLV  HW2       76    1.008442121    1.621032674    2.108788446
   18 SOLV  OW        77    3.222988466    0.952775322    3.016491825
   18 SOLV  HW1       78    3.185407350    1.000330974    3.096040749
   18 SOLV  HW2       79    3.148923827    0.929862045    2.953315238
   19 SOLV  OW        80    2.737699188    3.464957077    1.367358910
   19 SOLV  HW1       81    2.819438064    3.444757814    1.313387267
   19 SOLV  HW2       82    2.764439068    3.508817701    1.453168991
   20 SOLV  OW        83    3.107424133    1.014379704    0.648715602
   20 SOLV  HW1       84    3.165757390    0.937722894    0.621827334
   20 SOLV  HW2       85    3.059182544    1.049312614    0.568376182
   21 SOLV  OW        86    0.722427447    2.805654597    2.065660806
   21 SOLV  HW1       87    0.648919894    2.867882310    2.092610351
   21 SOLV  HW2       88    0.763159454    2.837330091    1.979989865
   22 SOLV  OW        89    2.768839385    1.725072132    0.192504131
   22 SOLV  HW1       90    2.844207259    1.763389310    0.139083233
   22 SOLV  HW2       91    2.682428578    1.764592200    0.161302609
   23 SOLV  OW        92    0.206918447    3.327776892    1.314776638
   23 SOLV  HW1       93    0.195293742    3.373042532    1.226358021
   23 SOLV  HW2       94    0.197377001    3.395055293    1.388156004
   24 SOLV  OW        95    1.964396449    1.430896996    3.449044501
   24 SOLV  HW1       96    2.050953992    1.439180006    3.399637495
   24 SOLV  HW2       97    1.977444191    1.459174650    3.544081299
   25 SOLV  OW        98    3.058498969    3.301332026    1.786590611
   25 SOLV  HW1       99    3.087404608    3.244675384    1.863768205
   25 SOLV  HW2      100    3.033667165    3.242562375    1.709575756
   26 SOLV  OW       101    1.098384795    2.543076953    2.526493326
   26 SOLV  HW1      102    1.127612497    2.466959495    2.584406724
   26 SOLV  HW2      103    1.039749388    2.604515143    2.579307031
   27 SOLV  OW       104    2.514524686    2.090249857    1.685939199
   27 SOLV  HW1      105    2.533484174    2.187673156    1.673708674
   27 SOLV  HW2      106    2.593523572    2.046015926    1.728421820
   28 SOLV  OW       107    0.166171134    0.297575704    0.799037930
   28 SOLV  HW1      108    0.101664812    0.364019738    0.761272856
   28 SOLV  HW2      109    0.254311320    0.306641184    0.752656944
   29 SOLV  OW       110    2.836149058    2.400983100    3.143223779
   29 SOLV  HW1      111    2.804670866    2.340843357    3.069778339
   29 SOLV  HW2      112    2.864238025    2.488852641    3.104599232
   30 SOLV  OW       113    3.354602018    2.800263216    3.270841282
   30 SOLV  HW1      114    3.432884925    2.845553797    3.228152472
   30 SOLV  HW2      115    3.354253081    2.819753432    3.368931957
   31 SOLV  OW       116    2.683778490    2.443974189    1.755932698
   31 SOLV  HW1      117    2.765170142    2.397171486    1.721526179
   31 SOLV  HW2      118    2.644121014    2.499818314    1.683078471
   32 SOLV  OW       119    0.039631749    0.744897437    1.935804147
   32 SOLV  HW1      120   -0.036572665    0.691939979    1.898518376
   32 SOLV  HW2      121    0.112608724    0.682737035    1.964303694
   33 SOLV  OW       122    2.708529398    0.009229254    1.993032156
   33 SOLV  HW1      123    2.781355875    0.002389937    1.924831102
   33 SOLV  HW2      124    2.668679310   -0.081200850    2.008401796
   34 SOLV  OW       125    1.790838746    1.044570220    1.740455150
   34 SOLV  HW1      126    1.738651886    0.977432338    1.793093507
   34 SOLV  HW2      127    1.888524664    1.031702178    1.757591060
   35 SOLV  OW       128    0.259575280    0.887228692    1.315888249
   35 SOLV  HW1      129    0.328633094    0.957455751    1.298530425
   35 SOLV  HW2      130    0.252861621    0.870712653    1.414296602
   36 SOLV  OW       131    1.308531948    0.328234327    1.652826966
   36 SOLV  HW1      132    1.289437376    0.373140028    1.740125555
   36 SOLV  HW2      133    1.381684037    0.261162434    1.665165158
   37 SOLV  OW       134    1.748599130    3.286712780    1.650365811
   37 SOLV  HW1      135    1.823221529    3.230322207    1.685773727
   37 SOLV  HW2      136    1.666936391    3.272932966    1.706432089
   38 SOLV  OW       137    1.655901047    1.864806447    3.331611089
   38 SOLV  HW1      138    1.657734754    1.859916142    3.231745621
   38 SOLV  HW2      139    1.575512538    1.916546522    3.360953876
   39 SOLV  OW       140    1.991209390    1.782614505    0.098286608
   39 SOLV  HW1      141    2.001802564    1.848002921    0.173214067
   39 SOLV  HW2      142    1.951895849    1.829008798    0.018889630
   40 SOLV  OW       143    2.814311721    0.728186946    1.476238895
   40 SOLV  HW1      144    2.769926828    0.802630633    1.526139707
   40 SOLV  HW2      145    2.861783666    0.765252785    1.396398786
   41 SOLV  OW       146    0.592157810    1.832037047    1.321337366
   41 SOLV  HW1      147    0.519025095    1.860332433    1.383396735
   41 SOLV  HW2      148    0.572343359    1.740608276    1.286003044
   42 SOLV  OW       149    2.216650261    0.882038488    2.945090689
   42 SOLV  HW1      150    2.138454859    0.822550364    2.926415786
   42 SOLV  HW2      151    2.211074136    0.915881477    3.039035646
   43 SOLV  OW       152    3.344832519    1.904916332    2.447220773
   43 SOLV  HW1      153    3.249293462    1.934004210    2.452554658
   43 SOLV  HW2      154    3.349268748    1.811403743    2.412038530
   44 SOLV  OW       155    3.428970657    3.147708819    1.812704313
   44 SOLV  HW1      156    3.387522852    3.167573390    1.723882165
   44 SOLV  HW2      157    3.451837860    3.050482208    1.817800874
   45 SOLV  OW       158    1.934262483    2.379830779    1.422344020
   45 SOLV  HW1      159    1.866976928    2.453789294    1.420155475
   45 SOLV  HW2      160    2.013285741    2.408281963    1.476638242
   46 SOLV  OW       161    0.002819324    0.929895775    0.226897265
   46 SOLV  HW1      162   -0.038842789    0.842146345    0.203100653
   46 SOLV  HW2      163    0.088875810    0.940520804    0.177063868
   47 SOLV  OW       164    1.613093035    1.380652712    0.388887026
   47 SOLV  HW1      165    1.531534491    1.411821475    0.437657051
   47 SOLV  HW2      166    1.639535569    1.449165154    0.321000694
   48 SOLV  OW       167    1.974336241    0.237857107    2.408040481
   48 SOLV  HW1      168    1.915773877    0.273463705    2.335209518
   48 SOLV  HW2      169    2.069572196    0.238488019    2.377521071
   49 SOLV  OW       170    0.513603816    0.604016829    2.488688094
   49 SOLV  HW1      171    0.553379983    0.694705667    2.474834041
   49 SOLV  HW2      172    0.428963488    0.612395506    2.541264924
   50 SOLV  OW       173    1.773714759    2.682982710    2.496773486
   50 SOLV  HW1      174    1.781437704    2.765013207    2.553460848
   50 SOLV  HW2      175    1.683144926    2.642390293    2.509080225
   51 SOLV  OW       176    2.013876370    1.860958261    2.292724329
   51 SOLV  HW1      177    2.093158374    1.913070290    2.261092483
   51 SOLV  HW2      178    2.043844750    1.790445927    2.357003490
   52 SOLV  OW       179    1.404166230    0.241809893    2.510690398
   52 SOLV  HW1      180    1.434835835    0.173336873    2.444564134
   52 SOLV  HW2      181    1.463638271    0.322051293    2.505571757
   53 SOLV  OW       182    1.048857796    1.357545370    0.649555761
   53 SOLV  HW1      183    1.016304120    1.330977764    0.558802147
   53 SOLV  HW2      184    1.034214176    1.455582669    0.662822994
   54 SOLV  OW       185    0.372642936    1.930211016    0.037985080
   54 SOLV  HW1      186    0.363667955    1.992239263    0.115910274
   54 SOLV  HW2      187    0.432318159    1.853914866    0.062846943
   55 SOLV  OW       188    1.381488173    1.006560123    2.566451978
   55 SOLV  HW1      189    1.325870970    1.051199995    2.496338932
   55 SOLV  HW2      190    1.439430055    1.074605263    2.611334656
   56 SOLV  OW       191    1.048629697    2.831242137    2.799705781
   56 SOLV  HW1      192    1.055425558    2.912340708    2.741591886
   56 SOLV  HW2      193    1.138139526    2.811221950    2.839549595
   57 SOLV  OW       194    1.145844967    1.464648021    1.527459072
   57 SOLV  HW1      195    1.065271960    1.478671476    1.469896589
   57 SOLV  HW2      196    1.228511252    1.474713812    1.472078170
   58 SOLV  OW       197    2.753127195    0.060569721    0.171416766
   58 SOLV  HW1      198    2.672669181    0.083264221    0.226312708
   58 SOLV  HW2      199    2.737021107   -0.025206491    0.122580248
   59 SOLV  OW       200    2.164276173    1.286842548    0.280586841
   59 SOLV  HW1      201    2.191334282    1.303624970    0.375384289
   59 SOLV  HW2      202    2.117298734    1.367459901    0.244583585
   60 SOLV  OW       203    0.097440243    2.577498551    2.083733861
   60 SOLV  HW1      204    0.047029623    2.556913775    1.999856424
   60 SOLV  HW2      205    0.187925928    2.613066710    2.060333136
   61 SOLV  OW       206    3.443165872    1.109299296    2.901740229
   61 SOLV  HW1      207    3.536192844    1.095331978    2.867784126
   61 SOLV  HW2      208    3.412627528    1.027182050    2.949971039
   62 SOLV  OW       209    0.838535875    0.199693471    3.323135475
   62 SOLV  HW1      210    0.909783569    0.264943239    3.348983479
   62 SOLV  HW2      211    0.774709124    0.243426795    3.259767864
   63 SOLV  OW       212    3.512174560    2.216548433    2.074784002
   63 SOLV  HW1      213    3.610254933    2.232364101    2.086273096
   63 SOLV  HW2      214    3.496172048    2.167254674    1.989250692
   64 SOLV  OW       215    2.422070487    2.148934454    1.004010557
   64 SOLV  HW1      216    2.402637439    2.135332341    1.101158516
   64 SOLV  HW2      217    2.367039424    2.224900204    0.969353176
   65 SOLV  OW       218    0.937033569    1.312325100    2.646896435
   65 SOLV  HW1      219    0.886915296    1.328452404    2.561867441
   65 SOLV  HW2      220    0.875933230    1.326516939    2.724788088
   66 SOLV  OW       221    0.961517158    0.826497855    0.134372139
   66 SOLV  HW1      222    1.039787539    0.778126284    0.095178573
   66 SOLV  HW2      223    0.992149629    0.882642791    0.211257936
   67 SOLV  OW       224    2.969389065    1.809490112    3.518479933
   67 SOLV  HW1      225    2.939616484    1.904826997    3.523465976
   67 SOLV  HW2      226    3.041378801    1.800635722    3.449636453
   68 SOLV  OW       227    3.214315667    0.345180577    1.210618234
   68 SOLV  HW1      228    3.186280700    0.429023172    1.163855743
   68 SOLV  HW2      229    3.133134758    0.294417721    1.239515313
   69 SOLV  OW       230    3.475497374    0.412056596    2.965443031
   69 SOLV  HW1      231    3.501215719    0.506382200    2.944382876
   69 SOLV  HW2      232    3.546261605    0.370149922    3.022351611
   70 SOLV  OW       233    2.513766667    2.269258076    2.596355527
   70 SOLV  HW1      234    2.564278348    2.184236701    2.581467388
   70 SOLV  HW2      235    2.549595282    2.315533777    2.677451629
   71 SOLV  OW       236    2.160068025    2.155505646    1.692142374
   71 SOLV  HW1      237    2.172334894    2.249771600    1.723214664
   71 SOLV  HW2      238    2.179717857    2.149874054    1.594243887
   72 SOLV  OW       239    1.648759188    3.301254897    3.014152938
   72 SOLV  HW1      240    1.655804693    3.208946924    3.051993167
   72 SOLV  HW2      241    1.597650511    3.359401255    3.077470109
   73 SOLV  OW       242    1.841765392    2.957450840    2.587398347
   73 SOLV  HW1      243    1.847107803    2.965633052    2.686929419
   73 SOLV  HW2      244    1.774124891    3.022180934    2.552232276
   74 SOLV  OW       245    0.552903246    1.518397154    2.097486406
   74 SOLV  HW1      246    0.620799808    1.499613133    2.168462208
   74 SOLV  HW2      247    0.579525164    1.600392115    2.046786879
   75 SOLV  OW       248    0.316168762    2.980348696    3.380672023
   75 SOLV  HW1      249    0.231545692    2.972432635    3.433379895
   75 SOLV  HW2      250    0.304358258    3.048866832    3.308786024
   76 SOLV  OW       251    0.843927817    0.875038585    1.770423187
   76 SOLV  HW1      252    0.942403965    0.872000454    1.753235815
   76 SOLV  HW2      253    0.821809224    0.957179624    1.823013365
   77 SOLV  OW       254    1.487407742    0.815758785    2.153090195
   77 SOLV  HW1      255    1.545134112    0.734098108    2.154195996
   77 SOLV  HW2      256    1.401281453    0.795046578    2.106665107
   78 SOLV  OW       257    0.065255884    1.954599222    2.503940525
   78 SOLV  HW1      258   -0.033848417    1.961122523    2.492213135
   78 SOLV  HW2      259    0.087373575    1.955171825    2.601471118
   79 SOLV  OW       260    2.682363702    0.946798123    2.277221308
   79 SOLV  HW1      261    2.762282198    0.893797757    2.305607280
   79 SOLV  HW2      262    2.599871663    0.906538700    2.316919899
   80 SOLV  OW       263    2.898577009    1.427170137    3.226519021
   80 SOLV  HW1      264    2.810141382    1.441563735    3.182092563
   80 SOLV  HW2      265    2.884007532    1.396072419    3.320446533
   81 SOLV  OW       266    0.149116033    0.292169561    0.390535144
   81 SOLV  HW1      267    0.089301672    0.329996654    0.461197587
   81 SOLV  HW2      268    0.136887983    0.193009305    0.386114312
   82 SOLV  OW       269    1.708746983    3.026921100    3.096273243
   82 SOLV  HW1      270    1.706714912    3.024709344    3.196238587
   82 SOLV  HW2      271    1.800324171    3.002603334    3.064268439
   83 SOLV  OW       272    1.153738614    1.012525936    3.182418941
   83 SOLV  HW1      273    1.210228150    1.092867172    3.201291842
   83 SOLV  HW2      274    1.173392671    0.978872650    3.090314883
   84 SOLV  OW       275    0.161440103    0.173163459    1.326456114
   84 SOLV  HW1      276    0.087088624    0.236858469    1.306036823
   84 SOLV  HW2      277    0.212183938    0.153213752    1.242615905
   85 SOLV  OW       278    0.575278486    2.843614539    0.779658327
   85 SOLV  HW1      279    0.670545279    2.829713480    0.806730092
   85 SOLV  HW2      280    0.516448569    2.781883812    0.831909767
   86 SOLV  OW       281    0.980008485    0.354929281    0.730119518
   86 SOLV  HW1      282    1.001871169    0.412279441    0.651157432
   86 SOLV  HW2      283    0.995919569    0.406605767    0.814252119
   87 SOLV  OW       284    0.130058365    2.305947129    1.604337887
   87 SOLV  HW1      285    0.138260789    2.207963183    1.586110105
   87 SOLV  HW2      286    0.157185713    2.357349473    1.522960660
   88 SOLV  OW       287    1.569300996    1.041976397    1.539652581
   88 SOLV  HW1      288    1.645685711    1.028087773    1.602696116
   88 SOLV  HW2      289    1.573994791    1.134283355    1.501451860
   89 SOLV  OW       290    1.288609081    0.179408303    0.906867708
   89 SOLV  HW1      291    1.378965888    0.206804220    0.873921415
   89 SOLV  HW2      292    1.256418688    0.245514735    0.974661822
   90 SOLV  OW       293    0.552115001    0.600686686    3.082492305
   90 SOLV  HW1      294    0.513357273    0.692027818    3.069978459
   90 SOLV  HW2      295    0.525192675    0.565045516    3.171973103
   91 SOLV  OW       296    2.158800610    3.438334812    1.633646861
   91 SOLV  HW1      297    2.107242734    3.514901664    1.595157851
   91 SOLV  HW2      298    2.209051209    3.469252717    1.714400029
   92 SOLV  OW       299    2.173206889    2.148732597    2.705808956
   92 SOLV  HW1      300    2.249041767    2.211717681    2.688954761
   92 SOLV  HW2      301    2.198630846    2.057010067    2.675106210
   93 SOLV  OW       302    0.654352460    1.248394175    0.099969851
   93 SOLV  HW1      303    0.611057871    1.254289013    0.010010600
   93 SOLV  HW2      304    0.678701171    1.153290821    0.119057553
   94 SOLV  OW       305    1.029588001    1.069192536    2.574367131
   94 SOLV  HW1      306    0.989114176    1.144498305    2.626244849
   94 SOLV  HW2      307    1.046509251    1.098814816    2.480364265
   95 SOLV  OW       308    3.454147374    2.015434048    0.085288323
   95 SOLV  HW1      309    3.508899254    2.090809900    0.121635248
   95 SOLV  HW2      310    3.486655861    1.929060996    0.123801192
   96 SOLV  OW       311    2.480517836    3.047182806    2.885601594
   96 SOLV  HW1      312    2.482450329    2.954360108    2.922782637
   96 SOLV  HW2      313    2.531827362    3.049772562    2.799795397
   97 SOLV  OW       314    0.424320129    2.265764105    3.331175109
   97 SOLV  HW1      315    0.380024061    2.351479119    3.304854676
   97 SOLV  HW2      316    0.438812020    2.264767467    3.430124602
   98 SOLV  OW       317    1.222487344    2.767037159    0.391212200
   98 SOLV  HW1      318    1.123773277    2.760064067    0.405665017
   98 SOLV  HW2      319    1.257744550    2.679136052    0.359083435
   99 SOLV  OW       320    1.714798769    0.770501236    0.385471455
   99 SOLV  HW1      321    1.650554240    0.807858871    0.318546576
   99 SOLV  HW2      322    1.804469282    0.758939412    0.342723738
  100 SOLV  OW       323    0.729509782    0.592773708    2.093861340
  100 SOLV  HW1      324    0.777802058    0.574065199    2.008304741
  100 SOLV  HW2      325    0.647453197    0.535826403    2.098938388
  101 SOLV  OW       326    0.628887088    3.170984116    3.100478093
  101 SOLV  HW1      327    0.637881301    3.077643693    3.135247543
  101 SOLV  HW2      328    0.697942775    3.187056557    3.029943537
  102 SOLV  OW       329    0.107708129    2.310816528    2.552423345
  102 SOLV  HW1      330    0.033648382    2.265897029    2.502427366
  102 SOLV  HW2      331    0.091894381    2.301621398    2.650746826
  103 SOLV  OW       332    3.434096319    0.863867001    2.178478804
  103 SOLV  HW1      333    3.426105268    0.802028699    2.100284332
  103 SOLV  HW2      334    3.529309401    0.892792164    2.188479510
  104 SOLV  OW       335    2.186283561    1.430882841    3.306188653
  104 SOLV  HW1      336    2.275439994    1.396853965    3.336111900
  104 SOLV  HW2      337    2.191946237    1.459503227    3.210527858
  105 SOLV  OW       338    2.368286987    0.845852255    1.497704387
  105 SOLV  HW1      339    2.300054100    0.855148785    1.425177997
  105 SOLV  HW2      340    2.340740219    0.900797920    1.576598885
  106 SOLV  OW       341    1.756095044    2.208590455    1.035691454
  106 SOLV  HW1      342    1.750606646    2.158683821    0.949206826
  106 SOLV  HW2      343    1.671559897    2.260106667    1.049841924
  107 SOLV  OW       344    3.529776484    2.068146747    0.534779906
  107 SOLV  HW1      345    3.561015145    2.150543551    0.582058898
  107 SOLV  HW2      346    3.607297112    2.024588254    0.489024503
  108 SOLV  OW       347    1.680248030    2.070112927    2.530260191
  108 SOLV  HW1      348    1.728597798    2.112358657    2.606939241
  108 SOLV  HW2      349    1.698095685    1.971709803    2.529770528
  109 SOLV  OW       350    0.485988987    1.252773611    1.048313580
  109 SOLV  HW1      351    0.559148701    1.313754304    1.078825219
  109 SOLV  HW2      352    0.464889599    1.271459765    0.952358296
  110 SOLV  OW       353    1.787567039    1.762435278    2.148759324
  110 SOLV  HW1      354    1.694390823    1.791313549    2.170808562
  110 SOLV  HW2      355    1.851511754    1.803966544    2.213474749
  111 SOLV  OW       356    0.818752388    1.348821895    2.881026979
  111 SOLV  HW1      357    0.912512915    1.367160016    2.910603284
  111 SOLV  HW2      358    0.755426738    1.404960007    2.934322110
  112 SOLV  OW       359    1.012150022    3.397715310    1.182097439
  112 SOLV  HW1      360    0.919125432    3.393681648    1.145599865
  112 SOLV  HW2      361    1.066283646    3.322912576    1.143679581
  113 SOLV  OW       362    0.417883272    0.480936089    3.306786586
  113 SOLV  HW1      363    0.394277469    0.519509043    3.395989641
  113 SOLV  HW2      364    0.388877077    0.385294161    3.303120430
  114 SOLV  OW       365    2.721952593    2.618283054    0.911872666
  114 SOLV  HW1      366    2.678638329    2.529793419    0.894685820
  114 SOLV  HW2      367    2.725337188    2.635143891    1.010392274
  115 SOLV  OW       368    0.586856573    1.821955158    1.628262711
  115 SOLV  HW1      369    0.514437635    1.753407078    1.635918027
  115 SOLV  HW2      370    0.675503383    1.778774065    1.644964015
  116 SOLV  OW       371    3.366262006    0.385672090    2.008154573
  116 SOLV  HW1      372    3.333466264    0.472517215    1.970949946
  116 SOLV  HW2      373    3.394329801    0.398649048    2.103262502
  117 SOLV  OW       374    1.061438381    2.187701347    3.263445604
  117 SOLV  HW1      375    0.969729887    2.222073095    3.243197551
  117 SOLV  HW2      376    1.062973007    2.088321667    3.252349875
  118 SOLV  OW       377    1.323300895    0.237939841    1.286230762
  118 SOLV  HW1      378    1.388872472    0.272386381    1.353418482
  118 SOLV  HW2      379    1.364909235    0.163271345    1.234329809
  119 SOLV  OW       380    0.790461147    1.550298824    1.868941734
  119 SOLV  HW1      381    0.839423359    1.525709963    1.952609414
  119 SOLV  HW2      382    0.713433235    1.609884106    1.891710387
  120 SOLV  OW       383    2.245245842    2.123721807    0.314807480
  120 SOLV  HW1      384    2.322793394    2.061574722    0.326048725
  120 SOLV  HW2      385    2.207856290    2.146918846    0.404619278
  121 SOLV  OW       386    2.475680171    1.959839448    0.413563721
  121 SOLV  HW1      387    2.534509724    1.965969736    0.332919646
  121 SOLV  HW2      388    2.527382490    1.920514907    0.489605797
  122 SOLV  OW       389    0.497520399    1.724698641    0.132294552
  122 SOLV  HW1      390    0.465551824    1.662093489    0.203431411
  122 SOLV  HW2      391    0.487630396    1.681241065    0.042765932
  123 SOLV  OW       392    1.111422463    1.776006310    0.575405313
  123 SOLV  HW1      393    1.103908995    1.870314022    0.542976989
  123 SOLV  HW2      394    1.082732506    1.713442483    0.502847630
  124 SOLV  OW       395    1.400826147    1.959157934    3.464992179
  124 SOLV  HW1      396    1.376513584    1.917638162    3.552658575
  124 SOLV  HW2      397    1.340467697    1.923815454    3.393521110
  125 SOLV  OW       398    3.370140888    2.339956356    1.720240912
  125 SOLV  HW1      399    3.311207617    2.260542361    1.735140798
  125 SOLV  HW2      400    3.447298259    2.313774850    1.662249592
  126 SOLV  OW       401    2.105360317    0.896223977    0.373249907
  126 SOLV  HW1      402    2.031975595    0.961695687    0.391424889
  126 SOLV  HW2      403    2.175023759    0.939343651    0.315892788
  127 SOLV  OW       404    1.451950310    1.289386328    1.200752764
  127 SOLV  HW1      405    1.439927719    1.195463519    1.168569048
  127 SOLV  HW2      406    1.540868266    1.298079836    1.245694829
  128 SOLV  OW       407    0.473460486    1.684504152    3.387724592
  128 SOLV  HW1      408    0.555731494    1.654450415    3.339451909
  128 SOLV  HW2      409    0.458647352    1.781956577    3.370826052
  129 SOLV  OW       410    2.666871565    2.040370646    2.113141504
  129 SOLV  HW1      411    2.587328596    1.993960680    2.074161779
  129 SOLV  HW2      412    2.652919277    2.139317889    2.109252556
  130 SOLV  OW       413    0.945144850    2.771167296    1.460528229
  130 SOLV  HW1      414    0.954423012    2.859388564    1.506710372
  130 SOLV  HW2      415    0.863673003    2.772324175    1.402538798
  131 SOLV  OW       416    0.428228503    2.447673328    2.052978847
  131 SOLV  HW1      417    0.354660702    2.392710320    2.092587860
  131 SOLV  HW2      418    0.516606608    2.410498546    2.081425798
  132 SOLV  OW       419    0.685349106    1.028265489    2.583190840
  132 SOLV  HW1      420    0.623753629    0.987604591    2.515702676
  132 SOLV  HW2      421    0.692204037    0.967929502    2.662654782
  133 SOLV  OW       422    2.330212865    1.339642669    1.867499588
  133 SOLV  HW1      423    2.333121365    1.437477723    1.888033632
  133 SOLV  HW2      424    2.365252090    1.288124930    1.945729805
  134 SOLV  OW       425    2.445503980    0.280769118    1.144124473
  134 SOLV  HW1      426    2.514723176    0.314764914    1.080443319
  134 SOLV  HW2      427    2.474126478    0.191968806    1.180145441
  135 SOLV  OW       428    1.988889032    1.055428466    1.483446425
  135 SOLV  HW1      429    2.056666817    1.127528328    1.497932143
  135 SOLV  HW2      430    1.996763875    0.987208685    1.556151766
  136 SOLV  OW       431    1.895032085    2.463755203    0.888294816
  136 SOLV  HW1      432    1.918340492    2.381736292    0.940560693
  136 SOLV  HW2      433    1.804408236    2.452618215    0.847487157
  137 SOLV  OW       434    1.716194028    0.278392526    2.977615096
  137 SOLV  HW1      435    1.710230832    0.300768869    3.074908887
  137 SOLV  HW2      436    1.812236518    0.275679505    2.949887373
  138 SOLV  OW       437    2.750543671    2.269144368    0.333431444
  138 SOLV  HW1      438    2.766072590    2.173970523    0.306922364
  138 SOLV  HW2      439    2.729770243    2.323430720    0.252047248
  139 SOLV  OW       440    2.713274483    1.961070405    1.810948053
  139 SOLV  HW1      441    2.725099465    2.020247817    1.890697038
  139 SOLV  HW2      442    2.780015347    1.886673266    1.814476477
  140 SOLV  OW       443    0.176532479    2.919764040    0.958837667
  140 SOLV  HW1      444    0.187418731    2.961840828    0.868765846
  140 SOLV  HW2      445    0.236210217    2.965821995    1.024557470
  141 SOLV  OW       446    2.079596738    1.167419854    0.985495203
  141 SOLV  HW1      447    2.118672567    1.147441133    0.895629156
  141 SOLV  HW2      448    2.054224501    1.081824073    1.030567427
  142 SOLV  OW       449    0.143603859    0.571634817    1.692311427
  142 SOLV  HW1      450    0.091199848    0.492260005    1.661397362
  142 SOLV  HW2      451    0.176271489    0.555749097    1.785491844
  143 SOLV  OW       452    2.611584447    0.127655082    3.366814488
  143 SOLV  HW1      453    2.566004887    0.079005157    3.292262875
  143 SOLV  HW2      454    2.565744517    0.106705606    3.453197975
  144 SOLV  OW       455    1.421969673    1.063796607    1.053417475
  144 SOLV  HW1      456    1.411237186    0.981509293    1.109234657
  144 SOLV  HW2      457    1.332992555    1.091032241    1.016768498
  145 SOLV  OW       458    2.103187066    1.444471019    1.018918789
  145 SOLV  HW1      459    2.091802351    1.345895503    1.031385632
  145 SOLV  HW2      460    2.070028896    1.470633237    0.928264812
  146 SOLV  OW       461    1.071877610    2.325550333    1.822874809
  146 SOLV  HW1      462    1.126113084    2.293330443    1.745270456
  146 SOLV  HW2      463    1.080082681    2.424948500    1.830272679
  147 SOLV  OW       464    1.777798929    0.656100261    1.747590539
  147 SOLV  HW1      465    1.687785274    0.692133052    1.723075633
  147 SOLV  HW2      466    1.768011792    0.589500070    1.821552359
  148 SOLV  OW       467    2.265169133    1.410907317    2.518544074
  148 SOLV  HW1      468    2.328362885    1.355977535    2.463851702
  148 SOLV  HW2      469    2.227610041    1.484482498    2.462170064
  149 SOLV  OW       470    2.473088173    3.335655401    0.178048952
  149 SOLV  HW1      471    2.476630198    3.286330522    0.264975903
  149 SOLV  HW2      472    2.560848800    3.326534002    0.130966963
  150 SOLV  OW       473    0.755346033    0.865153071    3.206871596
  150 SOLV  HW1      474    0.790932445    0.776857348    3.176249014
  150 SOLV  HW2      475    0.686783576    0.850547462    3.278189287
  151 SOLV  OW       476    1.666916276    2.499576678    1.474389695
  151 SOLV  HW1      477    1.596200174    2.556815146    1.432855185
  151 SOLV  HW2      478    1.623897913    2.429788376    1.531670790
  152 SOLV  OW       479    1.667164488    0.969704250    3.218136974
  152 SOLV  HW1      480    1.673414785    1.006526132    3.310910182
  152 SOLV  HW2      481    1.578340627    0.925440811    3.205774250
  153 SOLV  OW       482    2.738840413    1.664608620    2.106349493
  153 SOLV  HW1      483    2.687384969    1.683176751    2.022636002
  153 SOLV  HW2      484    2.786518761    1.747627552    2.135245499
  154 SOLV  OW       485    2.211161347    1.331341058    0.565943744
  154 SOLV  HW1      486    2.296266688    1.360424143    0.609682242
  154 SOLV  HW2      487    2.142851652    1.403889783    0.574439460
  155 SOLV  OW       488    2.261650301    0.469899317    2.248710741
  155 SOLV  HW1      489    2.204828702    0.399383159    2.206294183
  155 SOLV  HW2      490    2.205152755    0.526602378    2.308653523
  156 SOLV  OW       491    0.232911830    2.065469165    3.116344412
  156 SOLV  HW1      492    0.288198807    2.004764901    3.173444567
  156 SOLV  HW2      493    0.283601518    2.088327402    3.033217385
  157 SOLV  OW       494    0.488681665    3.292068266    0.802550202
  157 SOLV  HW1      495    0.394583204    3.322747393    0.816902083
  157 SOLV  HW2      496    0.503899666    3.275739799    0.705064316
  158 SOLV  OW       497    0.360146235    2.084415854    2.866190150
  158 SOLV  HW1      498    0.340856792    2.133064135    2.780965288
  158 SOLV  HW2      499    0.410754345    2.000561139    2.845963573
  159 SOLV  OW       500    1.385009875    2.259657467    2.780584403
  159 SOLV  HW1      501    1.414298286    2.218484196    2.694286420
  159 SOLV  HW2      502    1.324664835    2.337139284    2.761732580
  160 SOLV  OW       503    1.162379955    3.101155125    1.734784194
  160 SOLV  HW1      504    1.138508034    3.111436192    1.831358025
  160 SOLV  HW2      505    1.228044628    3.172033796    1.708970862
  161 SOLV  OW       506    2.306261433    3.062329331    2.361557917
  161 SOLV  HW1      507    2.348739193    2.996925882    2.424155172
  161 SOLV  HW2      508    2.207367583    3.047563889    2.360029757
  162 SOLV  OW       509    1.998519609    3.459723937    2.297047469
  162 SOLV  HW1      510    2.067861407    3.531694646    2.293537554
  162 SOLV  HW2      511    2.003751332    3.412700236    2.385148250
  163 SOLV  OW       512    3.452537936    1.030801252    0.515808434
  163 SOLV  HW1      513    3.481138067    1.003290892    0.424017587
  163 SOLV  HW2      514    3.382227447    1.101597156    0.508973691
  164 SOLV  OW       515    2.991147490    0.556139519    3.484665976
  164 SOLV  HW1      516    2.988382192    0.553528064    3.584603746
  164 SOLV  HW2      517    2.904331466    0.591534057    3.449850234
  165 SOLV  OW       518    2.547459755    1.021549098    0.138131981
  165 SOLV  HW1      519    2.524011048    1.118755180    0.139983520
  165 SOLV  HW2      520    2.596083446    1.000624888    0.053289414
  166 SOLV  OW       521    2.918963605    0.319735697    2.343241616
  166 SOLV  HW1      522    2.849617054    0.291518854    2.409549656
  166 SOLV  HW2      523    2.926601397    0.250470781    2.271506346
  167 SOLV  OW       524    2.073370542    0.697478402    3.198081967
  167 SOLV  HW1      525    2.104957429    0.790335363    3.217624453
  167 SOLV  HW2      526    2.152135863    0.638710831    3.179523459
  168 SOLV  OW       527    1.559407925    1.729792228    0.569235368
  168 SOLV  HW1      528    1.543305021    1.803371305    0.503442764
  168 SOLV  HW2      529    1.651485698    1.738651888    0.607249446
  169 SOLV  OW       530    1.106526907    3.395490891    1.937847754
  169 SOLV  HW1      531    1.172492518    3.391080998    1.862804852
  169 SOLV  HW2      532    1.029616301    3.334669428    1.918204557
  170 SOLV  OW       533    3.164642825    0.120161348    3.522866500
  170 SOLV  HW1      534    3.074119948    0.149073924    3.491693089
  170 SOLV  HW2      535    3.190228163    0.172606839    3.604087810
  171 SOLV  OW       536    0.530676945    0.826952881    1.423691841
  171 SOLV  HW1      537    0.606901041    0.776954319    1.464826839
  171 SOLV  HW2      538    0.519511317    0.914802120    1.470166232
  172 SOLV  OW       539    1.323438396    1.356891378    0.710663974
  172 SOLV  HW1      540    1.309224910    1.382799582    0.806208984
  172 SOLV  HW2      541    1.235654999    1.332719843    0.669289383
  173 SOLV  OW       542    3.239766480    2.127549414    0.559348097
  173 SOLV  HW1      543    3.195064759    2.052915148    0.510015550
  173 SOLV  HW2      544    3.336253345    2.131585510    0.533344638
  174 SOLV  OW       545    0.431523519    2.671442191    2.928167818
  174 SOLV  HW1      546    0.485279643    2.587122448    2.929715802
  174 SOLV  HW2      547    0.368232515    2.669185598    2.850765829
  175 SOLV  OW       548    0.509443993    0.450606418    2.094011752
  175 SOLV  HW1      549    0.527750656    0.355040540    2.117126098
  175 SOLV  HW2      550    0.495067110    0.458858813    1.995384400
  176 SOLV  OW       551    1.059530553    0.277999348    0.023937592
  176 SOLV  HW1      552    1.053440447    0.367006527    0.069132821
  176 SOLV  HW2      553    1.109928387    0.214356516    0.082345534
  177 SOLV  OW       554    3.457167128    1.346289478    0.589447436
  177 SOLV  HW1      555    3.441383120    1.297115356    0.675089435
  177 SOLV  HW2      556    3.394606930    1.312035262    0.519343252
  178 SOLV  OW       557    3.190077728    2.192359126    2.531895091
  178 SOLV  HW1      558    3.116861153    2.257769456    2.550942432
  178 SOLV  HW2      559    3.150233737    2.104552383    2.505354184
  179 SOLV  OW       560    2.744750400    2.224969922    3.373459839
  179 SOLV  HW1      561    2.716730114    2.138271182    3.332227901
  179 SOLV  HW2      562    2.682089098    2.297376117    3.344601598
  180 SOLV  OW       563    2.245148646    0.547438934    1.388402836
  180 SOLV  HW1      564    2.284251014    0.576169495    1.300952755
  180 SOLV  HW2      565    2.238246323    0.447693212    1.390646132
  181 SOLV  OW       566    0.652464335    0.317431715    3.111986553
  181 SOLV  HW1      567    0.668745150    0.252379345    3.037800889
  181 SOLV  HW2      568    0.617995382    0.403290103    3.074031639
  182 SOLV  OW       569    1.352567814    3.016103873    3.051473399
  182 SOLV  HW1      570    1.299583088    2.975812857    3.126114586
  182 SOLV  HW2      571    1.414794143    2.947401727    3.013924081
  183 SOLV  OW       572    2.170133712    0.248792870    1.700772030
  183 SOLV  HW1      573    2.204122096    0.342297964    1.690588059
  183 SOLV  HW2      574    2.098464473    0.231844059    1.633108580
  184 SOLV  OW       575    0.229250843    0.956812401    0.105292811
  184 SOLV  HW1      576    0.325385980    0.932274152    0.117868588
  184 SOLV  HW2      577    0.206240698    0.952601510    0.008056523
  185 SOLV  OW       578    3.388005278    2.810004674    0.682694240
  185 SOLV  HW1      579    3.306024170    2.860020135    0.710618801
  185 SOLV  HW2      580    3.377864654    2.713424427    0.706602283
  186 SOLV  OW       581    2.293064707    2.090656403    3.218402333
  186 SOLV  HW1      582    2.277574215    2.120805572    3.124312253
  186 SOLV  HW2      583    2.228868481    2.017342990    3.240891559
  187 SOLV  OW       584    2.872602575    1.388155702    3.489245008
  187 SOLV  HW1      585    2.825784927    1.348254783    3.568098076
  187 SOLV  HW2      586    2.955495109    1.434966634    3.519892140
  188 SOLV  OW       587    2.223954203    3.028847258    1.542940644
  188 SOLV  HW1      588    2.174191394    2.946050348    1.517044773
  188 SOLV  HW2      589    2.186610294    3.064775262    1.628479305
  189 SOLV  OW       590    3.292457575    0.288417465    0.851671722
  189 SOLV  HW1      591    3.245408602    0.347305761    0.785941313
  189 SOLV  HW2      592    3.356757136    0.343092014    0.905319859
  190 SOLV  OW       593    2.908823816    2.314453883    1.758909737
  190 SOLV  HW1      594    2.929497424    2.301871756    1.661880468
  190 SOLV  HW2      595    2.969140866    2.256407564    1.813616458
  191 SOLV  OW       596    2.288241032    2.775493623    1.750569720
  191 SOLV  HW1      597    2.255552149    2.715973400    1.823992753
  191 SOLV  HW2      598    2.282874801    2.870884155    1.780133663
  192 SOLV  OW       599    1.871299590    1.785100189    0.958242688
  192 SOLV  HW1      600    1.939332035    1.857559529    0.969338540
  192 SOLV  HW2      601    1.784394175    1.814632052    0.997956374
  193 SOLV  OW       602    3.325584041    1.157127779    1.776022041
  193 SOLV  HW1      603    3.243980071    1.211410038    1.795933942
  193 SOLV  HW2      604    3.314952277    1.112340440    1.687234127
  194 SOLV  OW       605    1.823104113    3.133430208    0.356106185
  194 SOLV  HW1      606    1.767970828    3.203489879    0.401409079
  194 SOLV  HW2      607    1.912429068    3.171573249    0.332304762
  195 SOLV  OW       608    2.060216742    1.784337711    2.023512437
  195 SOLV  HW1      609    2.076466873    1.814400255    2.117494157
  195 SOLV  HW2      610    1.977733882    1.727882506    2.020392403
  196 SOLV  OW       611    2.739729933    2.384734009    0.720701887
  196 SOLV  HW1      612    2.792743572    2.419726863    0.643453546
  196 SOLV  HW2      613    2.661048051    2.333327839    0.686541763
  197 SOLV  OW       614    0.528128026    1.142726208    2.272487807
  197 SOLV  HW1      615    0.612567914    1.177351411    2.313391685
  197 SOLV  HW2      616    0.485432324    1.214942165    2.218045128
  198 SOLV  OW       617    1.912945049    0.823106728    0.019600491
  198 SOLV  HW1      618    1.860509132    0.758585459   -0.035985538
  198 SOLV  HW2      619    1.917033872    0.790147533    0.113935369
  199 SOLV  OW       620    2.336968996    1.090524357    2.774312066
  199 SOLV  HW1      621    2.321787383    1.001558298    2.817399172
  199 SOLV  HW2      622    2.320781077    1.163117634    2.841170108
  200 SOLV  OW       623    1.529300248    2.574620364    2.546559618
  200 SOLV  HW1      624    1.465172220    2.649593100    2.530158537
  200 SOLV  HW2      625    1.497336275    2.492498240    2.499268933
  201 SOLV  OW       626    1.060709428    0.600441961    0.903326537
  201 SOLV  HW1      627    1.070478598    0.643694620    0.813683033
  201 SOLV  HW2      628    0.977012164    0.633207385    0.947180346
  202 SOLV  OW       629    1.787887373    0.372418881    2.214983399
  202 SOLV  HW1      630    1.709323031    0.311387986    2.225219766
  202 SOLV  HW2      631    1.834317575    0.352756240    2.128614794
  203 SOLV  OW       632    3.090187983    0.354532391    0.378524729
  203 SOLV  HW1      633    3.025984908    0.393551741    0.312525915
  203 SOLV  HW2      634    3.162485787    0.305611587    0.329738158
  204 SOLV  OW       635    3.068294365    1.930705813    1.696484422
  204 SOLV  HW1      636    3.009680940    1.905113032    1.773369497
  204 SOLV  HW2      637    3.143227003    1.864968445    1.688390969
  205 SOLV  OW       638    2.519973348    0.145163074    1.595963737
  205 SOLV  HW1      639    2.505113455    0.224589619    1.537036667
  205 SOLV  HW2      640    2.616589233    0.119453535    1.593490576
  206 SOLV  OW       641    2.218980675    0.522393581    1.663295694
  206 SOLV  HW1      642    2.228391516    0.536008238    1.564664750
  206 SOLV  HW2      643    2.288426643    0.576167014    1.711124796
  207 SOLV  OW       644    2.521767931    1.275882431    2.740080184
  207 SOLV  HW1      645    2.469817816    1.194063400    2.715407658
  207 SOLV  HW2      646    2.506156463    1.347145636    2.671671852
  208 SOLV  OW       647    2.207811426    2.740159729    2.055477380
  208 SOLV  HW1      648    2.194603842    2.673999594    2.129306294
  208 SOLV  HW2      649    2.277634532    2.806538007    2.082327974
  209 SOLV  OW       650    1.744188216    0.413086521    1.919675136
  209 SOLV  HW1      651    1.726207168    0.356617433    1.839116528
  209 SOLV  HW2      652    1.660049454    0.459613019    1.947202397
  210 SOLV  OW       653    0.387515552    1.483623414    2.356631098
  210 SOLV  HW1      654    0.304774771    1.437073492    2.325182241
  210 SOLV  HW2      655    0.362762689    1.571244055    2.398004973
  211 SOLV  OW       656    0.704557282    1.960118611    3.199831270
  211 SOLV  HW1      657    0.607564509    1.945741753    3.219527395
  211 SOLV  HW2      658    0.723199357    2.058208016    3.194083128
  212 SOLV  OW       659    2.336298772    3.394104668    2.249482328
  212 SOLV  HW1      660    2.266133997    3.356414649    2.188999981
  212 SOLV  HW2      661    2.360340229    3.326289044    2.318942747
  213 SOLV  OW       662    2.821401285    0.585082414    1.158134898
  213 SOLV  HW1      663    2.817012370    0.490944081    1.191610442
  213 SOLV  HW2      664    2.728746938    0.621723954    1.149499550
  214 SOLV  OW       665    1.120677788    0.677111805    1.527698545
  214 SOLV  HW1      666    1.112249210    0.674591299    1.428075588
  214 SOLV  HW2      667    1.060724606    0.607928009    1.567963793
  215 SOLV  OW       668    1.446606062    3.294764366    0.045870513
  215 SOLV  HW1      669    1.356069280    3.252395934    0.049018755
  215 SOLV  HW2      670    1.516804628    3.223570048    0.048179114
  216 SOLV  OW       671    3.274925376    2.426916304    2.719359606
  216 SOLV  HW1      672    3.194900482    2.416840259    2.778489443
  216 SOLV  HW2      673    3.305157283    2.522243176    2.720170047
  217 SOLV  OW       674    2.935148066    0.810584292    1.241434327
  217 SOLV  HW1      675    2.904354431    0.718296255    1.218266594
  217 SOLV  HW2      676    2.943054634    0.865015349    1.157906915
  218 SOLV  OW       677    0.673423667    2.518023193    2.918463162
  218 SOLV  HW1      678    0.733270538    2.490775310    2.843113254
  218 SOLV  HW2      679    0.723901861    2.512859169    3.004643499
  219 SOLV  OW       680    1.981789461    2.826343010    1.041778711
  219 SOLV  HW1      681    1.919204301    2.886510726    1.091425760
  219 SOLV  HW2      682    1.929886779    2.770100616    0.977399185
  220 SOLV  OW       683    3.087524899    2.442831386    2.274152355
  220 SOLV  HW1      684    3.172267573    2.421180929    2.225656738
  220 SOLV  HW2      685    3.091921772    2.536587545    2.308682963
  221 SOLV  OW       686    2.061570298    0.888796752    0.702176478
  221 SOLV  HW1      687    1.963421660    0.895184810    0.720281973
  221 SOLV  HW2      688    2.094979427    0.799025039    0.730928170
  222 SOLV  OW       689    0.669390194    1.955740969    0.023391691
  222 SOLV  HW1      690    0.653035196    1.931921774    0.119128561
  222 SOLV  HW2      691    0.608937937    2.030893147   -0.003028413
  223 SOLV  OW       692    2.634836773    3.455349193    0.536556880
  223 SOLV  HW1      693    2.651306161    3.487615471    0.629776541
  223 SOLV  HW2      694    2.672135004    3.521391522    0.471369386
  224 SOLV  OW       695    2.811689794    0.555244849    0.628425400
  224 SOLV  HW1      696    2.885953043    0.497795624    0.662872467
  224 SOLV  HW2      697    2.774653514    0.515123056    0.544636838
  225 SOLV  OW       698    2.128394448    1.961339145    1.088144481
  225 SOLV  HW1      699    2.089150078    2.053030914    1.080757929
  225 SOLV  HW2      700    2.192355378    1.958568239    1.164977631
  226 SOLV  OW       701    1.056182246    0.625942048    3.446463161
  226 SOLV  HW1      702    1.054380764    0.603842056    3.348943587
  226 SOLV  HW2      703    0.991909518    0.566831048    3.495213945
  227 SOLV  OW       704    0.662431891    2.034356779    0.365400104
  227 SOLV  HW1      705    0.574407501    2.074996300    0.389932732
  227 SOLV  HW2      706    0.714705665    2.099087625    0.309910722
  228 SOLV  OW       707    1.951677703    1.119769652    2.308500361
  228 SOLV  HW1      708    2.000460130    1.093384010    2.225275539
  228 SOLV  HW2      709    2.008377754    1.182533359    2.361866878
  229 SOLV  OW       710    1.216375386    2.659976472    3.318660455
  229 SOLV  HW1      711    1.226247194    2.660215980    3.418182706
  229 SOLV  HW2      712    1.232672762    2.567669401    3.283790251
  230 SOLV  OW       713    0.993410972    3.038325931    0.268780870
  230 SOLV  HW1      714    1.011886417    3.035681589    0.367034516
  230 SOLV  HW2      715    0.964857082    3.130563312    0.242723658
  231 SOLV  OW       716    1.229206678    3.279320477    0.400825593
  231 SOLV  HW1      717    1.177309249    3.263387052    0.316833668
  231 SOLV  HW2      718    1.180373597    3.239123000    0.478293739
  232 SOLV  OW       719    1.586560235    2.884284745    2.894264091
  232 SOLV  HW1      720    1.608474897    2.937797179    2.975863465
  232 SOLV  HW2      721    1.660463033    2.819380920    2.876152321
  233 SOLV  OW       722    0.499270756    2.957789737    2.117650905
  233 SOLV  HW1      723    0.497116602    3.037800876    2.057688788
  233 SOLV  HW2      724    0.436600456    2.971902813    2.194300391
  234 SOLV  OW       725    1.986141013    2.957527425    3.034920779
  234 SOLV  HW1      726    2.018909812    2.907552678    3.115114253
  234 SOLV  HW2      727    2.062228562    2.972885342    2.971857079
  235 SOLV  OW       728    2.479945365    2.778173566    2.981394432
  235 SOLV  HW1      729    2.395229956    2.754212420    3.028840990
  235 SOLV  HW2      730    2.558271615    2.751922634    3.037766432
  236 SOLV  OW       731    0.445094284    1.242688936    3.435183073
  236 SOLV  HW1      732    0.378859326    1.293214667    3.490521315
  236 SOLV  HW2      733    0.424856396    1.256431159    3.338210014
  237 SOLV  OW       734    1.705157359    1.794251581    2.515488070
  237 SOLV  HW1      735    1.759084480    1.724147710    2.468802156
  237 SOLV  HW2      736    1.631081157    1.750710011    2.566664727
  238 SOLV  OW       737    3.161638751    3.289202643    2.860092994
  238 SOLV  HW1      738    3.254294114    3.323110626    2.843742884
  238 SOLV  HW2      739    3.160271688    3.189730421    2.849825099
  239 SOLV  OW       740    1.010805323    0.876417883    1.055755803
  239 SOLV  HW1      741    0.976645950    0.969307562    1.070127588
  239 SOLV  HW2      742    1.093539226    0.879651880    0.999662634
  240 SOLV  OW       743    1.170140272    2.065952205    1.116695904
  240 SOLV  HW1      744    1.212580710    1.989711098    1.067824317
  240 SOLV  HW2      745    1.072473228    2.068946256    1.095377400
  241 SOLV  OW       746    3.421370686    2.242439899    2.389668301
  241 SOLV  HW1      747    3.337113055    2.229066559    2.441861130
  241 SOLV  HW2      748    3.407942191    2.315707976    2.322932632
  242 SOLV  OW       749    2.918897078    0.122065033    2.156526973
  242 SOLV  HW1      750    2.994452282    0.152463778    2.098482973
  242 SOLV  HW2      751    2.851414378    0.073708210    2.100764929
  243 SOLV  OW       752    1.092509269    0.107078144    0.727609948
  243 SOLV  HW1      753    1.168293402    0.118504382    0.791860487
  243 SOLV  HW2      754    1.032807701    0.187196231    0.731922655
  244 SOLV  OW       755    3.166579949    2.095671836    3.046364694
  244 SOLV  HW1      756    3.189809421    2.004240674    3.079572891
  244 SOLV  HW2      757    3.227065159    2.119924272    2.970500419
  245 SOLV  OW       758    0.036915238    2.663765040    1.346454791
  245 SOLV  HW1      759    0.081940186    2.740971886    1.391329323
  245 SOLV  HW2      760    0.098823618    2.585230829    1.345208159
  246 SOLV  OW       761    1.880158353    3.472749870    0.590190051
  246 SOLV  HW1      762    1.815983427    3.397342269    0.604227291
  246 SOLV  HW2      763    1.846798960    3.554174054    0.637718830
  247 SOLV  OW       764    3.053251522    1.209079265    2.830138420
  247 SOLV  HW1      765    3.023180002    1.205426969    2.925449448
  247 SOLV  HW2      766    2.977573494    1.239911647    2.772484281
  248 SOLV  OW       767    3.254366816    3.520230716    1.843694744
  248 SOLV  HW1      768    3.340431059    3.473199412    1.863268171
  248 SOLV  HW2      769    3.186259848    3.453699578    1.813083677
  249 SOLV  OW       770    0.894626466    2.789939166    0.472545419
  249 SOLV  HW1      771    0.808370141    2.785534504    0.422139146
  249 SOLV  HW2      772    0.914109946    2.884940086    0.496989677
  250 SOLV  OW       773    0.138746534    3.483925609    1.081804575
  250 SOLV  HW1      774    0.074113983    3.533624832    1.139723249
  250 SOLV  HW2      775    0.112285679    3.494227754    0.985910763
  251 SOLV  OW       776    2.105552958    1.202148588    2.563652226
  251 SOLV  HW1      777    2.073200343    1.213610688    2.657579403
  251 SOLV  HW2      778    2.170710019    1.274785171    2.541770014
  252 SOLV  OW       779    1.350247563    1.871861393    1.502167609
  252 SOLV  HW1      780    1.382212644    1.777098990    1.502407540
  252 SOLV  HW2      781    1.409503294    1.927159764    1.560755405
  253 SOLV  OW       782    1.993290326    1.977464436    0.293884340
  253 SOLV  HW1      783    2.062883998    2.048965793    0.300696874
  253 SOLV  HW2      784    1.989251167    1.926604940    0.379902410
  254 SOLV  OW       785    1.159184294    0.578149360    2.428069124
  254 SOLV  HW1      786    1.222558292    0.633101779    2.482528477
  254 SOLV  HW2      787    1.143933746    0.490270901    2.473308387
  255 SOLV  OW       788    2.527279973    2.845602426    1.354224303
  255 SOLV  HW1      789    2.450167285    2.907133697    1.337799005
  255 SOLV  HW2      790    2.590790112    2.888247377    1.418644640
  256 SOLV  OW       791    2.856267072    2.471346262    0.499210050
  256 SOLV  HW1      792    2.903603074    2.527384401    0.431231647
  256 SOLV  HW2      793    2.793721470    2.408538925    0.452894399
  257 SOLV  OW       794    0.724265464    0.468296902    3.377514435
  257 SOLV  HW1      795    0.642559993    0.465852614    3.319906932
  257 SOLV  HW2      796    0.723916627    0.551970954    3.432276451
  258 SOLV  OW       797    1.539373279    3.255559441    1.840827498
  258 SOLV  HW1      798    1.510162417    3.300941809    1.925023932
  258 SOLV  HW2      799    1.563148462    3.160482450    1.860750015
  259 SOLV  OW       800    1.649993234    0.793878966    0.675970826
  259 SOLV  HW1      801    1.677100007    0.862007241    0.743983573
  259 SOLV  HW2      802    1.688586654    0.818410181    0.587028668
  260 SOLV  OW       803    2.007479062    0.322893780    2.911255240
  260 SOLV  HW1      804    2.073400196    0.368867301    2.851734805
  260 SOLV  HW2      805    1.983090566    0.383462816    2.987007236
  261 SOLV  OW       806    1.677669514    2.393809852    0.126282571
  261 SOLV  HW1      807    1.769003182    2.355065903    0.113734444
  261 SOLV  HW2      808    1.609329542    2.330391236    0.090115260
  262 SOLV  OW       809    0.229885874    1.933945899    0.940266606
  262 SOLV  HW1      810    0.156696293    1.970870697    0.882981339
  262 SOLV  HW2      811    0.264517961    2.005851369    1.000532729
  263 SOLV  OW       812    2.636963624    2.876714841    0.827185917
  263 SOLV  HW1      813    2.661643817    2.783435075    0.853487026
  263 SOLV  HW2      814    2.587643361    2.874858548    0.740203443
  264 SOLV  OW       815    1.086792820    0.227710740    2.187555165
  264 SOLV  HW1      816    1.018669360    0.299995064    2.199233063
  264 SOLV  HW2      817    1.174563084    0.268427888    2.162244561
  265 SOLV  OW       818    2.263630578    1.507157150    2.781828448
  265 SOLV  HW1      819    2.291099591    1.477725105    2.690277827
  265 SOLV  HW2      820    2.198818341    1.582962837    2.774400832
  266 SOLV  OW       821    2.288682605    0.618133273    0.302247329
  266 SOLV  HW1      822    2.368765329    0.567699642    0.269942668
  266 SOLV  HW2      823    2.296217016    0.713912576    0.274500172
  267 SOLV  OW       824    1.895838255    0.478472175    1.571855522
  267 SOLV  HW1      825    1.862182612    0.529277978    1.651153104
  267 SOLV  HW2      826    1.920645169    0.385706051    1.599804099
  268 SOLV  OW       827    2.975772730    0.344377769    1.535487529
  268 SOLV  HW1      828    2.985157763    0.437272109    1.571329904
  268 SOLV  HW2      829    3.033985090    0.282342796    1.588071742
  269 SOLV  OW       830    2.250401520    1.924319902    1.813133258
  269 SOLV  HW1      831    2.172497993    1.861636654    1.811133684
  269 SOLV  HW2      832    2.230190412    2.004387782    1.756716874
  270 SOLV  OW       833    1.560385128    0.598510488    1.508644862
  270 SOLV  HW1      834    1.559426445    0.681780640    1.453264690
  270 SOLV  HW2      835    1.532664498    0.520689631    1.452277736
  271 SOLV  OW       836    1.727023203    3.211323333    2.401651842
  271 SOLV  HW1      837    1.726413391    3.261427291    2.315100454
  271 SOLV  HW2      838    1.655094792    3.141848722    2.400435748
  272 SOLV  OW       839    0.154136875    0.214316034    1.831070412
  272 SOLV  HW1      840    0.184141948    0.129621437    1.874983558
  272 SOLV  HW2      841    0.141798266    0.285265807    1.900465544
  273 SOLV  OW       842    0.279444136    3.072320087    2.532417126
  273 SOLV  HW1      843    0.245015861    2.982408406    2.505353942
  273 SOLV  HW2      844    0.257983429    3.139062684    2.461095966
  274 SOLV  OW       845    0.927202209    3.292498316    0.187128077
  274 SOLV  HW1      846    0.949820861    3.344599968    0.104813252
  274 SOLV  HW2      847    0.867979391    3.347425797    0.246098345
  275 SOLV  OW       848    1.537506407    1.181979223    0.788486734
  275 SOLV  HW1      849    1.518985029    1.275079949    0.757004331
  275 SOLV  HW2      850    1.472232194    1.157448278    0.860176281
  276 SOLV  OW       851    3.501081344    3.385435321    1.879476085
  276 SOLV  HW1      852    3.599064116    3.401563070    1.891359231
  276 SOLV  HW2      853    3.487096566    3.297841794    1.833284680
  277 SOLV  OW       854    2.733627663    3.323179236    0.102624276
  277 SOLV  HW1      855    2.696866940    3.276942212    0.021921076
  277 SOLV  HW2      856    2.757696008    3.255181076    0.171900297
  278 SOLV  OW       857    0.599244050    1.233978069    2.758891166
  278 SOLV  HW1      858    0.626820342    1.172656174    2.684855076
  278 SOLV  HW2      859    0.679789197    1.260543291    2.811889104
  279 SOLV  OW       860    1.423824978    0.071818645    1.958566486
  279 SOLV  HW1      861    1.385189748    0.018206702    1.883498203
  279 SOLV  HW2      862    1.360353971    0.145034288    1.983325237
  280 SOLV  OW       863    0.047444430    2.923927540    3.158801290
  280 SOLV  HW1      864    0.101687741    3.007072576    3.146697030
  280 SOLV  HW2      865    0.094897863    2.846735216    3.116475889
  281 SOLV  OW       866    1.292839159    2.074821745    1.805478392
  281 SOLV  HW1      867    1.286017115    2.092487872    1.903677897
  281 SOLV  HW2      868    1.247446792    2.148371025    1.755162267
  282 SOLV  OW       869    1.084570092    2.962344695    1.024801756
  282 SOLV  HW1      870    1.180294995    2.933473985    1.022900664
  282 SOLV  HW2      871    1.033526934    2.913113703    0.954294647
  283 SOLV  OW       872    2.599433136    1.838170588    0.611709920
  283 SOLV  HW1      873    2.638352940    1.758371114    0.565672877
  283 SOLV  HW2      874    2.611263736    1.828663225    0.710561396
  284 SOLV  OW       875    0.528030467    3.391553052    1.449145803
  284 SOLV  HW1      876    0.463864638    3.393126486    1.372447954
  284 SOLV  HW2      877    0.485336643    3.346160471    1.527369340
  285 SOLV  OW       878    0.700643364    2.359131311    1.738436671
  285 SOLV  HW1      879    0.685055060    2.370292877    1.836592502
  285 SOLV  HW2      880    0.716424927    2.262514709    1.717986908
  286 SOLV  OW       881    2.392855314    2.854679870    2.523669897
  286 SOLV  HW1      882    2.333741920    2.796047184    2.468278518
  286 SOLV  HW2      883    2.410842433    2.810377588    2.611499952
  287 SOLV  OW       884    3.515399428    2.565574629    2.589756283
  287 SOLV  HW1      885    3.529145521    2.608737580    2.500593344
  287 SOLV  HW2      886    3.520681893    2.466198614    2.579830326
  288 SOLV  OW       887    2.549305916    1.834617699    1.281502995
  288 SOLV  HW1      888    2.630631694    1.858933156    1.334373231
  288 SOLV  HW2      889    2.560756169    1.743033856    1.243010937
  289 SOLV  OW       890    2.146980741    2.562368979    2.805148228
  289 SOLV  HW1      891    2.202105096    2.504065957    2.745448175
  289 SOLV  HW2      892    2.051987403    2.561718957    2.773878773
  290 SOLV  OW       893    0.644036069    0.203327919    1.231036064
  290 SOLV  HW1      894    0.727836092    0.199787249    1.176566306
  290 SOLV  HW2      895    0.564842316    0.191353114    1.171145665
  291 SOLV  OW       896    2.808767759    1.990146315    0.321678220
  291 SOLV  HW1      897    2.765742569    1.937632218    0.395114815
  291 SOLV  HW2      898    2.907216059    1.996097726    0.338241931
  292 SOLV  OW       899    2.798015949    3.073341196    3.075247619
  292 SOLV  HW1      900    2.707203244    3.046698854    3.107580851
  292 SOLV  HW2      901    2.855225638    3.098241974    3.153408426
  293 SOLV  OW       902    1.226228133    2.335725004    1.012498926
  293 SOLV  HW1      903    1.190635738    2.333124616    0.919081529
  293 SOLV  HW2      904    1.213425800    2.246361803    1.055518290
  294 SOLV  OW       905    3.319845647    2.053487490    2.178797443
  294 SOLV  HW1      906    3.388337131    2.122425323    2.155200009
  294 SOLV  HW2      907    3.314306538    2.044717927    2.278269272
  295 SOLV  OW       908    3.216313316    0.510114582    3.347528147
  295 SOLV  HW1      909    3.126516156    0.511560258    3.391535095
  295 SOLV  HW2      910    3.213102416    0.450584632    3.267227888
  296 SOLV  OW       911    2.064129599    0.126448473    1.934671595
  296 SOLV  HW1      912    1.978778382    0.082962786    1.905932696
  296 SOLV  HW2      913    2.100471343    0.181445678    1.859463004
  297 SOLV  OW       914    1.459558994    3.156291066    0.468956687
  297 SOLV  HW1      915    1.454938417    3.083839855    0.400171264
  297 SOLV  HW2      916    1.375802800    3.210838481    0.465565392
  298 SOLV  OW       917    1.704869936    3.052810753    1.911839674
  298 SOLV  HW1      918    1.772505989    3.014814631    1.848725701
  298 SOLV  HW2      919    1.748804009    3.073482025    1.999270850
  299 SOLV  OW       920    1.056856545    0.560936659    3.159843828
  299 SOLV  HW1      921    1.105941779    0.498944401    3.098608563
  299 SOLV  HW2      922    0.974869147    0.595139264    3.113905713
  300 SOLV  OW       923    2.900764449    0.469963622    2.647056073
  300 SOLV  HW1      924    2.931277087    0.564594980    2.657808400
  300 SOLV  HW2      925    2.960189443    0.423013744    2.581740548
  301 SOLV  OW       926    0.369484183    0.780642660    2.750397954
  301 SOLV  HW1      927    0.447524103    0.819157134    2.799660424
  301 SOLV  HW2      928    0.335555582    0.700307417    2.799341244
  302 SOLV  OW       929    1.006612369    0.757328603    0.642535529
  302 SOLV  HW1      930    1.028684108    0.698045992    0.565074517
  302 SOLV  HW2      931    0.907437096    0.768708498    0.648581769
  303 SOLV  OW       932    0.848043746    1.520521316    1.082378162
  303 SOLV  HW1      933    0.895518870    1.606949682    1.065695837
  303 SOLV  HW2      934    0.754072704    1.539134161    1.111099869
  304 SOLV  OW       935    3.468882919    0.362455436    2.272321832
  304 SOLV  HW1      936    3.526299840    0.411184737    2.338128247
  304 SOLV  HW2      937    3.391100553    0.321418960    2.319941802
  305 SOLV  OW       938    3.345835952    2.483834096    1.352700739
  305 SOLV  HW1      939    3.397974358    2.564635455    1.325233238
  305 SOLV  HW2      940    3.313867169    2.495205853    1.446777469
  306 SOLV  OW       941    0.841971650    3.314847064    2.171658093
  306 SOLV  HW1      942    0.837698997    3.414757530    2.172869629
  306 SOLV  HW2      943    0.875135906    3.283997273    2.082494180
  307 SOLV  OW       944    3.475168148    1.221014321    0.823156086
  307 SOLV  HW1      945    3.440195917    1.131833962    0.851893004
  307 SOLV  HW2      946    3.447255059    1.290635818    0.889304604
  308 SOLV  OW       947    0.778860333    1.227772575    2.438224392
  308 SOLV  HW1      948    0.747167544    1.148235751    2.489912400
  308 SOLV  HW2      949    0.856627653    1.201533585    2.381076219
  309 SOLV  OW       950    1.628421318    2.919963948    0.840319403
  309 SOLV  HW1      951    1.720204228    2.925849966    0.801035741
  309 SOLV  HW2      952    1.578431786    2.844902453    0.797090647
  310 SOLV  OW       953    3.389762069    3.083980003    3.065963015
  310 SOLV  HW1      954    3.421015480    3.170327389    3.026349812
  310 SOLV  HW2      955    3.460201109    3.014114414    3.053358735
  311 SOLV  OW       956    2.649331014    1.430960415    3.097180109
  311 SOLV  HW1      957    2.701730001    1.467574191    3.020264681
  311 SOLV  HW2      958    2.624859640    1.335801069    3.078525139
  312 SOLV  OW       959    3.365215421    2.506139517    0.932491748
  312 SOLV  HW1      960    3.412376522    2.571580766    0.991615513
  312 SOLV  HW2      961    3.406164282    2.415587529    0.943709278
  313 SOLV  OW       962    0.731998443    2.341657336    1.026083792
  313 SOLV  HW1      963    0.759206497    2.245823530    1.034883204
  313 SOLV  HW2      964    0.747567473    2.388816240    1.112890300
  314 SOLV  OW       965    2.809173897    2.389566673    2.205866331
  314 SOLV  HW1      966    2.763290647    2.421712645    2.288713436
  314 SOLV  HW2      967    2.908246895    2.394424714    2.218638161
  315 SOLV  OW       968    0.210744278    1.170786727    0.899629150
  315 SOLV  HW1      969    0.226705732    1.173755793    0.998311737
  315 SOLV  HW2      970    0.112351220    1.171773311    0.881750147
  316 SOLV  OW       971    0.031060789    1.475385283    2.064322671
  316 SOLV  HW1      972    0.052452324    1.427400371    2.149420638
  316 SOLV  HW2      973   -0.057391381    1.444052639    2.029735421
  317 SOLV  OW       974    2.178011417    2.427279380    1.830911847
  317 SOLV  HW1      975    2.250528534    2.410806306    1.897785467
  317 SOLV  HW2      976    2.092413478    2.446930765    1.878755446
  318 SOLV  OW       977    2.296739314    1.924725871    2.228742965
  318 SOLV  HW1      978    2.336801601    1.929367256    2.320261819
  318 SOLV  HW2      979    2.352300293    1.864830928    2.171056115
  319 SOLV  OW       980    1.210289019    0.080944641    0.146074431
  319 SOLV  HW1      981    1.260484914    0.049819749    0.226759551
  319 SOLV  HW2      982    1.162560957    0.003505972    0.104557171
  320 SOLV  OW       983    0.831566931    2.774475542    0.886130326
  320 SOLV  HW1      984    0.866235731    2.727966404    0.967588050
  320 SOLV  HW2      985    0.878015037    2.738771853    0.805086096
  321 SOLV  OW       986    3.098858601    1.954589854    0.379505497
  321 SOLV  HW1      987    3.137691153    1.862770658    0.387233925
  321 SOLV  HW2      988    3.140965688    2.002227030    0.302329938
  322 SOLV  OW       989    2.867823716    0.257500249    0.528849020
  322 SOLV  HW1      990    2.775512427    0.280825127    0.498272508
  322 SOLV  HW2      991    2.934807624    0.305537816    0.472210850
  323 SOLV  OW       992    2.197139463    0.842336317    3.470123337
  323 SOLV  HW1      993    2.228880528    0.760910334    3.421499034
  323 SOLV  HW2      994    2.098379813    0.836108214    3.484604751
  324 SOLV  OW       995    2.188847560    1.722390721    3.387319977
  324 SOLV  HW1      996    2.095667340    1.758371748    3.392303154
  324 SOLV  HW2      997    2.186829986    1.629793108    3.349590224
  325 SOLV  OW       998    0.227476516    3.357350340    0.838085995
  325 SOLV  HW1      999    0.160917013    3.284387295    0.853842603
  325 SOLV  HW2     1000    0.180329685    3.438624266    0.803826666
  326 SOLV  OW      1001    1.474200263    0.712828691    3.512205714
  326 SOLV  HW1     1002    1.491403397    0.765484755    3.595472257
  326 SOLV  HW2     1003    1.418939449    0.767334500    3.449140293
  327 SOLV  OW      1004    0.690096380    3.421865178    1.193369478
  327 SOLV  HW1     1005    0.598079754    3.417861110    1.154395946
  327 SOLV  HW2     1006    0.685330133    3.405036119    1.291838225
  328 SOLV  OW      1007    1.214868115    0.408031704    2.976390758
  328 SOLV  HW1     1008    1.305396332    0.439927872    2.948291356
  328 SOLV  HW2     1009    1.217912075    0.309427968    2.992830878
  329 SOLV  OW      1010    2.908568545    3.441307654    0.709427890
  329 SOLV  HW1     1011    2.817490335    3.481258673    0.719953116
  329 SOLV  HW2     1012    2.904647750    3.366401998    0.643278359
  330 SOLV  OW      1013    0.668134632    2.095725705    1.371863433
  330 SOLV  HW1     1014    0.763026011    2.127262841    1.373549236
  330 SOLV  HW2     1015    0.665872182    1.998012885    1.350678486
  331 SOLV  OW      1016    1.437713462    2.122840281    0.279476934
  331 SOLV  HW1     1017    1.441013198    2.132511894    0.179990767
  331 SOLV  HW2     1018    1.345127355    2.142455918    0.311803174
  332 SOLV  OW      1019    1.901132065    2.291485250    0.429893899
  332 SOLV  HW1     1020    1.824124140    2.299286674    0.493228304
  332 SOLV  HW2     1021    1.930750313    2.382862728    0.402050502
  333 SOLV  OW      1022    1.794699459    1.225554735    1.022257931
  333 SOLV  HW1     1023    1.728088518    1.265243949    0.959091019
  333 SOLV  HW2     1024    1.886809101    1.236865171    0.984973650
  334 SOLV  OW      1025    0.668007507    1.991056610    2.071198237
  334 SOLV  HW1     1026    0.582669407    2.018747543    2.115388870
  334 SOLV  HW2     1027    0.730544585    1.953921770    2.139843722
  335 SOLV  OW      1028    0.425717346    1.983787015    3.304069641
  335 SOLV  HW1     1029    0.429081814    2.083662532    3.300083281
  335 SOLV  HW2     1030    0.405764179    1.954839765    3.397697171
  336 SOLV  OW      1031    1.928461881    0.663591677    2.902723389
  336 SOLV  HW1     1032    1.870530538    0.738253953    2.935432561
  336 SOLV  HW2     1033    1.898453088    0.577602392    2.944023052
  337 SOLV  OW      1034    0.125284486    3.419418896    2.567298737
  337 SOLV  HW1     1035    0.172627994    3.438580459    2.481313114
  337 SOLV  HW2     1036    0.058793208    3.491853879    2.585577553
  338 SOLV  OW      1037    0.278182653    3.518249421    0.170690209
  338 SOLV  HW1     1038    0.241956736    3.610154989    0.155098815
  338 SOLV  HW2     1039    0.377659888    3.522778456    0.179948064
  339 SOLV  OW      1040    1.744055562    3.334461526    3.423152294
  339 SOLV  HW1     1041    1.784468886    3.351167187    3.513094141
  339 SOLV  HW2     1042    1.785620986    3.395849190    3.356028294
  340 SOLV  OW      1043    0.789233709    3.191814654    1.403664029
  340 SOLV  HW1     1044    0.805067341    3.170046574    1.307345932
  340 SOLV  HW2     1045    0.695077549    3.223317709    1.415659923
  341 SOLV  OW      1046    0.419512213    2.705908693    0.929834562
  341 SOLV  HW1     1047    0.426637326    2.631089433    0.995814636
  341 SOLV  HW2     1048    0.351086227    2.682889206    0.860624754
  342 SOLV  OW      1049    2.671448512    2.730904105    3.150540076
  342 SOLV  HW1     1050    2.668438783    2.690963205    3.242179650
  342 SOLV  HW2     1051    2.766117867    2.733417796    3.118389935
  343 SOLV  OW      1052    1.707589049    2.644397726    1.171572374
  343 SOLV  HW1     1053    1.659328112    2.616215875    1.088633195
  343 SOLV  HW2     1054    1.656109121    2.614388702    1.251893075
  344 SOLV  OW      1055    3.433584546    2.896492524    1.743316660
  344 SOLV  HW1     1056    3.440679177    2.798185698    1.760270817
  344 SOLV  HW2     1057    3.344486058    2.916960580    1.702765164
  345 SOLV  OW      1058    1.678696218    1.092514624    0.276008372
  345 SOLV  HW1     1059    1.778554575    1.097807243    0.274588214
  345 SOLV  HW2     1060    1.642703328    1.159480672    0.340983361
  346 SOLV  OW      1061    0.581815098    0.766009279    1.160986636
  346 SOLV  HW1     1062    0.579464816    0.666034199    1.159643949
  346 SOLV  HW2     1063    0.569115677    0.798371095    1.254761405
  347 SOLV  OW      1064    1.602172985    3.179651862    0.768481747
  347 SOLV  HW1     1065    1.600134239    3.084169268    0.798162976
  347 SOLV  HW2     1066    1.622928592    3.183716833    0.670733825
  348 SOLV  OW      1067    0.913844182    0.432097776    1.179866995
  348 SOLV  HW1     1068    0.898305183    0.341257704    1.141024692
  348 SOLV  HW2     1069    0.857854292    0.499164424    1.131191984
  349 SOLV  OW      1070    3.301262505    0.767567322    3.376716230
  349 SOLV  HW1     1071    3.229536665    0.835564150    3.361429339
  349 SOLV  HW2     1072    3.264299413    0.676006356    3.360837185
  350 SOLV  OW      1073    1.733846255    1.527956442    1.928179320
  350 SOLV  HW1     1074    1.762350302    1.605020323    1.985192330
  350 SOLV  HW2     1075    1.766030368    1.542084141    1.834550427
  351 SOLV  OW      1076    0.698287514    2.401462356    2.373053322
  351 SOLV  HW1     1077    0.614696015    2.453841541    2.389462748
  351 SOLV  HW2     1078    0.736682287    2.426949462    2.284303134
  352 SOLV  OW      1079    0.407911306    1.314651759    0.766701645
  352 SOLV  HW1     1080    0.319007464    1.271681759    0.782559995
  352 SOLV  HW2     1081    0.444939005    1.283308355    0.679247080
  353 SOLV  OW      1082    1.657965852    2.329952461    0.616725836
  353 SOLV  HW1     1083    1.674402483    2.253030495    0.678489334
  353 SOLV  HW2     1084    1.562787664    2.359537385    0.624955199
  354 SOLV  OW      1085    1.183499628    0.357702311    1.085131203
  354 SOLV  HW1     1086    1.095272453    0.398347784    1.108917061
  354 SOLV  HW2     1087    1.238662226    0.347048229    1.167868039
  355 SOLV  OW      1088    0.520091182    1.574236529    0.849858011
  355 SOLV  HW1     1089    0.465862822    1.654517156    0.825035850
  355 SOLV  HW2     1090    0.484459894    1.493904496    0.802118363
  356 SOLV  OW      1091    1.071811984    3.086834875    2.970104346
  356 SOLV  HW1     1092    1.092373657    3.015163245    3.036757786
  356 SOLV  HW2     1093    1.123840512    3.070313143    2.886305750
  357 SOLV  OW      1094    0.330513580    2.543129236    3.406046490
  357 SOLV  HW1     1095    0.272486344    2.574898011    3.331041935
  357 SOLV  HW2     1096    0.390575987    2.617476739    3.435489898
  358 SOLV  OW      1097    1.390554474    0.787785657    0.739883679
  358 SOLV  HW1     1098    1.489404040    0.800757926    0.731981428
  358 SOLV  HW2     1099    1.365534514    0.780409889    0.836431354
  359 SOLV  OW      1100    2.237469257    0.344637028    0.341365604
  359 SOLV  HW1     1101    2.290862741    0.317341363    0.421405195
  359 SOLV  HW2     1102    2.250384843    0.442357809    0.324452025
  360 SOLV  OW      1103    0.860889597    0.187180993    2.407803472
  360 SOLV  HW1     1104    0.935670257    0.213588000    2.346873811
  360 SOLV  HW2     1105    0.835599987    0.265073205    2.465206831
  361 SOLV  OW      1106    2.778117975    0.851321183    0.538954395
  361 SOLV  HW1     1107    2.769637637    0.754356476    0.561929157
  361 SOLV  HW2     1108    2.774986178    0.905812827    0.622755597
  362 SOLV  OW      1109    0.750034381    0.691295280    0.025774291
  362 SOLV  HW1     1110    0.825480478    0.755476674    0.039573008
  362 SOLV  HW2     1111    0.698787775    0.681282693    0.111069170
  363 SOLV  OW      1112    2.570804629    3.511244957    1.017797353
  363 SOLV  HW1     1113    2.532785393    3.531806621    1.107975755
  363 SOLV  HW2     1114    2.541077187    3.420180809    0.989092871
  364 SOLV  OW      1115    0.740997335    2.441220277    3.399485662
  364 SOLV  HW1     1116    0.676851781    2.393166472    3.459305166
  364 SOLV  HW2     1117    0.693563757    2.515989395    3.352990875
  365 SOLV  OW      1118    1.831026046    3.415475963    0.151011237
  365 SOLV  HW1     1119    1.877487741    3.347926248    0.208283623
  365 SOLV  HW2     1120    1.776210243    3.476028422    0.208719934
  366 SOLV  OW      1121    2.580571407    1.328758149    3.367140705
  366 SOLV  HW1     1122    2.621634235    1.237873116    3.359679609
  366 SOLV  HW2     1123    2.616695824    1.387673609    3.294849729
  367 SOLV  OW      1124    0.827414465    3.193553416    2.900990733
  367 SOLV  HW1     1125    0.789052016    3.191228947    2.808659057
  367 SOLV  HW2     1126    0.906062813    3.131972835    2.905945621
  368 SOLV  OW      1127    1.127021658    0.877191848    1.711945093
  368 SOLV  HW1     1128    1.213371965    0.891779653    1.760245106
  368 SOLV  HW2     1129    1.135865614    0.798437554    1.650940454
  369 SOLV  OW      1130    0.102813550    1.779143155    2.826375714
  369 SOLV  HW1     1131    0.197131779    1.803232193    2.849310097
  369 SOLV  HW2     1132    0.078620945    1.693009707    2.871074172
  370 SOLV  OW      1133    0.444589846    2.032701104    2.211408311
  370 SOLV  HW1     1134    0.507728069    2.061901739    2.283260268
  370 SOLV  HW2     1135    0.376719763    1.970239225    2.250059417
  371 SOLV  OW      1136    0.181004959    1.929755813    0.368974111
  371 SOLV  HW1     1137    0.248651272    1.980422399    0.315521137
  371 SOLV  HW2     1138    0.227719254    1.863895437    0.427986001
  372 SOLV  OW      1139    0.733343671    1.758327291    0.383950068
  372 SOLV  HW1     1140    0.700027821    1.852593572    0.386409520
  372 SOLV  HW2     1141    0.759779374    1.729922168    0.476125558
  373 SOLV  OW      1142    2.405796631    0.656808260    3.340484663
  373 SOLV  HW1     1143    2.477485284    0.609354428    3.391565576
  373 SOLV  HW2     1144    2.445133264    0.697880307    3.258228579
  374 SOLV  OW      1145    2.529422199    2.944330357    3.232912349
  374 SOLV  HW1     1146    2.431649327    2.953234628    3.251964888
  374 SOLV  HW2     1147    2.543795608    2.871611615    3.165776813
  375 SOLV  OW      1148    3.455888648    0.433823639    1.024670491
  375 SOLV  HW1     1149    3.375319844    0.486348867    1.052084865
  375 SOLV  HW2     1150    3.485441080    0.376015509    1.100740313
  376 SOLV  OW      1151    0.709555228    0.179096778    2.897753093
  376 SOLV  HW1     1152    0.797553312    0.141891622    2.927324129
  376 SOLV  HW2     1153    0.650688280    0.104542847    2.866470036
  377 SOLV  OW      1154    0.074892565    2.225179267    0.237541538
  377 SOLV  HW1     1155    0.018846873    2.277482547    0.301769457
  377 SOLV  HW2     1156    0.088646943    2.278630770    0.154141137
  378 SOLV  OW      1157    1.593614878    2.322092493    1.689925003
  378 SOLV  HW1     1158    1.553299515    2.233039678    1.668797075
  378 SOLV  HW2     1159    1.525177702    2.379957406    1.734309166
  379 SOLV  OW      1160    2.406573971    2.166628753    0.684851288
  379 SOLV  HW1     1161    2.310461142    2.176769333    0.659132684
  379 SOLV  HW2     1162    2.416684389    2.087764819    0.745517331
  380 SOLV  OW      1163    1.560421917    1.714292968    1.423145519
  380 SOLV  HW1     1164    1.568690873    1.670097518    1.333814166
  380 SOLV  HW2     1165    1.624609951    1.790794646    1.428538760
  381 SOLV  OW      1166    2.407266505    2.277114368    1.478736745
  381 SOLV  HW1     1167    2.361543355    2.364441284    1.461848251
  381 SOLV  HW2     1168    2.346612514    2.217344014    1.531180437
  382 SOLV  OW      1169    1.295085123    2.492298794    1.477142277
  382 SOLV  HW1     1170    1.292823682    2.571195606    1.538562251
  382 SOLV  HW2     1171    1.241317935    2.512304981    1.395221603
  383 SOLV  OW      1172    2.893662028    1.945890455    2.241788243
  383 SOLV  HW1     1173    2.818029371    1.987025739    2.190898810
  383 SOLV  HW2     1174    2.914971643    2.002558601    2.321391780
  384 SOLV  OW      1175    2.810019442    0.078513634    3.063265194
  384 SOLV  HW1     1176    2.805519575    0.176421419    3.043371470
  384 SOLV  HW2     1177    2.881406643    0.036393610    3.007304106
  385 SOLV  OW      1178    2.196901270    0.946383444    3.211098610
  385 SOLV  HW1     1179    2.206478967    0.930034179    3.309298971
  385 SOLV  HW2     1180    2.127215404    1.016432990    3.195632695
  386 SOLV  OW      1181    0.674496292    3.334932234    2.375004662
  386 SOLV  HW1     1182    0.704482066    3.402178562    2.442684289
  386 SOLV  HW2     1183    0.743899270    3.326394753    2.303506033
  387 SOLV  OW      1184    1.930502500    1.304010138    1.975840631
  387 SOLV  HW1     1185    1.927107093    1.272488034    1.880990008
  387 SOLV  HW2     1186    1.880023039    1.389936877    1.984219607
  388 SOLV  OW      1187    2.658740051    2.282349391    1.411219753
  388 SOLV  HW1     1188    2.567433986    2.277063253    1.451685508
  388 SOLV  HW2     1189    2.653066729    2.327032895    1.321925895
  389 SOLV  OW      1190    0.533949863    2.885268303    3.080884632
  389 SOLV  HW1     1191    0.462259870    2.953726119    3.067605550
  389 SOLV  HW2     1192    0.517839358    2.807854320    3.019649028
  390 SOLV  OW      1193    2.851222259    2.548935923    1.968147211
  390 SOLV  HW1     1194    2.810498021    2.502407554    2.046752748
  390 SOLV  HW2     1195    2.805058594    2.519532760    1.884442462
  391 SOLV  OW      1196    2.645972536    0.567835848    1.655637775
  391 SOLV  HW1     1197    2.733902745    0.597381328    1.618253471
  391 SOLV  HW2     1198    2.656569514    0.546418506    1.752751989
  392 SOLV  OW      1199    0.098693315    1.542457557    0.727844402
  392 SOLV  HW1     1200    0.080365983    1.474406565    0.656896829
  392 SOLV  HW2     1201    0.053343762    1.515159601    0.812688888
  393 SOLV  OW      1202    1.428754713    0.022373105    2.334010158
  393 SOLV  HW1     1203    1.334679510    0.009025124    2.302804506
  393 SOLV  HW2     1204    1.472474435   -0.066625876    2.347042205
  394 SOLV  OW      1205    1.350474131    3.264591525    2.921946625
  394 SOLV  HW1     1206    1.268369848    3.314290146    2.950041536
  394 SOLV  HW2     1207    1.359162909    3.181154755    2.976381519
  395 SOLV  OW      1208    0.782833704    2.248773295    3.194281547
  395 SOLV  HW1     1209    0.692214630    2.252365301    3.152127067
  395 SOLV  HW2     1210    0.793712531    2.326278073    3.256542426
  396 SOLV  OW      1211    1.387013834    1.443310925    1.402481736
  396 SOLV  HW1     1212    1.405071921    1.393430292    1.317701237
  396 SOLV  HW2     1213    1.449501556    1.521094646    1.409327156
  397 SOLV  OW      1214    2.531864306    2.329672486    0.516846178
  397 SOLV  HW1     1215    2.465002246    2.279265615    0.571533719
  397 SOLV  HW2     1216    2.601104428    2.266356373    0.482219461
  398 SOLV  OW      1217    0.265527652    0.014358334    0.461440018
  398 SOLV  HW1     1218    0.268693945    0.003866393    0.362030956
  398 SOLV  HW2     1219    0.198376548   -0.049221800    0.499524943
  399 SOLV  OW      1220    0.291158357    0.777273566    1.592886700
  399 SOLV  HW1     1221    0.254773881    0.686013168    1.611544099
  399 SOLV  HW2     1222    0.388767800    0.770623422    1.572185988
  400 SOLV  OW      1223    3.137381196    2.470370330    0.761976918
  400 SOLV  HW1     1224    3.093554053    2.560163218    0.766301038
  400 SOLV  HW2     1225    3.226666246    2.474687996    0.806830282
  401 SOLV  OW      1226    1.265668959    1.666013975    3.069081607
  401 SOLV  HW1     1227    1.198144292    1.593827602    3.053861486
  401 SOLV  HW2     1228    1.351122458    1.641940515    3.023034267
  402 SOLV  OW      1229    0.047761997    2.097594177    1.819872628
  402 SOLV  HW1     1230    0.128725498    2.155474848    1.810019528
  402 SOLV  HW2     1231    0.024853261    2.057017821    1.731379453
  403 SOLV  OW      1232    1.455964458    3.273798011    1.156606856
  403 SOLV  HW1     1233    1.542775011    3.305521462    1.118406008
  403 SOLV  HW2     1234    1.414907209    3.206722129    1.094826232
  404 SOLV  OW      1235    2.446639281    1.328925952    1.560022695
  404 SOLV  HW1     1236    2.412010589    1.418164143    1.531046597
  404 SOLV  HW2     1237    2.404692424    1.257229899    1.504323895
  405 SOLV  OW      1238    3.370758557    0.125177743    0.617031802
  405 SOLV  HW1     1239    3.288126264    0.071195877    0.600908313
  405 SOLV  HW2     1240    3.358057216    0.182064616    0.698300682
  406 SOLV  OW      1241    0.975849190    0.517579322    0.164303214
  406 SOLV  HW1     1242    0.962821269    0.437608547    0.222928081
  406 SOLV  HW2     1243    0.923144914    0.594435385    0.200598313
  407 SOLV  OW      1244    2.980272410    0.718289401    2.753592882
  407 SOLV  HW1     1245    2.880980597    0.729698617    2.750022394
  407 SOLV  HW2     1246    3.023463866    0.807086742    2.769441075
  408 SOLV  OW      1247    1.904158956    2.817809609    1.659771952
  408 SOLV  HW1     1248    1.972096509    2.781101415    1.596219898
  408 SOLV  HW2     1249    1.865497124    2.743182800    1.713974892
  409 SOLV  OW      1250    3.199032746    3.489323381    2.471970677
  409 SOLV  HW1     1251    3.251925340    3.539547679    2.403546181
  409 SOLV  HW2     1252    3.261250774    3.437874228    2.530994346
  410 SOLV  OW      1253    0.261706495    3.074607629    2.195698165
  410 SOLV  HW1     1254    0.235147715    3.019111064    2.116850586
  410 SOLV  HW2     1255    0.181588036    3.091316096    2.253178438
  411 SOLV  OW      1256    1.948811186    1.601802163    1.189812092
  411 SOLV  HW1     1257    1.914438579    1.671423708    1.126777857
  411 SOLV  HW2     1258    2.032599047    1.561730806    1.152721256
  412 SOLV  OW      1259    0.645538277    3.408157581    0.522585113
  412 SOLV  HW1     1260    0.557212382    3.361660206    0.516383008
  412 SOLV  HW2     1261    0.661806976    3.460100776    0.438685428
  413 SOLV  OW      1262    1.740268541    2.107438034    0.778340429
  413 SOLV  HW1     1263    1.678553034    2.031649154    0.799497706
  413 SOLV  HW2     1264    1.823261920    2.071816887    0.735403499
  414 SOLV  OW      1265    0.126479487    0.549027695    0.227198959
  414 SOLV  HW1     1266    0.112924237    0.460841114    0.272379871
  414 SOLV  HW2     1267    0.072307939    0.619005029    0.273787471
  415 SOLV  OW      1268    0.397726620    2.265844431    0.756265458
  415 SOLV  HW1     1269    0.327687329    2.333181766    0.732562167
  415 SOLV  HW2     1270    0.484972607    2.312380200    0.771241941
  416 SOLV  OW      1271    2.347344343    1.688878339    1.721916263
  416 SOLV  HW1     1272    2.338211782    1.637633790    1.636519219
  416 SOLV  HW2     1273    2.302599430    1.777807656    1.712351513
  417 SOLV  OW      1274    2.191821990    2.602526847    0.454907830
  417 SOLV  HW1     1275    2.119663851    2.550584536    0.409115280
  417 SOLV  HW2     1276    2.281104900    2.566492547    0.427855932
  418 SOLV  OW      1277    2.542154970    2.061823488    3.016515512
  418 SOLV  HW1     1278    2.515078874    1.983078066    2.961123903
  418 SOLV  HW2     1279    2.476138570    2.135848484    3.003695501
  419 SOLV  OW      1280    1.662142160    2.404366299    2.748114283
  419 SOLV  HW1     1281    1.593275789    2.351888946    2.798169780
  419 SOLV  HW2     1282    1.618236372    2.454067770    2.673254023
  420 SOLV  OW      1283    3.008571044    0.356859051    0.981732174
  420 SOLV  HW1     1284    2.970193544    0.359951787    1.074033288
  420 SOLV  HW2     1285    3.104965053    0.330659135    0.986591479
  421 SOLV  OW      1286    2.070106325    0.997086278    1.755250426
  421 SOLV  HW1     1287    2.168827628    1.004072961    1.740858087
  421 SOLV  HW2     1288    2.050894693    0.922100546    1.818574463
  422 SOLV  OW      1289    2.279393266    3.439969581    2.902037195
  422 SOLV  HW1     1290    2.350756057    3.398967436    2.958839688
  422 SOLV  HW2     1291    2.247647617    3.372970537    2.834913195
  423 SOLV  OW      1292    2.148662328    0.555033472    0.527430404
  423 SOLV  HW1     1293    2.171212648    0.593361601    0.437852551
  423 SOLV  HW2     1294    2.167698283    0.622841681    0.598432946
  424 SOLV  OW      1295    3.401560749    1.139789424    0.090802128
  424 SOLV  HW1     1296    3.445708170    1.069658701    0.146792095
  424 SOLV  HW2     1297    3.444581064    1.228359135    0.108316248
  425 SOLV  OW      1298    1.969512939    0.786886613    1.904461334
  425 SOLV  HW1     1299    1.911646462    0.812164728    1.982015664
  425 SOLV  HW2     1300    1.912097229    0.754791055    1.829125025
  426 SOLV  OW      1301    2.759938150    1.080920117    1.090154938
  426 SOLV  HW1     1302    2.697239533    1.003054014    1.087339979
  426 SOLV  HW2     1303    2.742848184    1.140310159    1.011523815
  427 SOLV  OW      1304    3.373857121    0.444843171    0.041858154
  427 SOLV  HW1     1305    3.454062570    0.499230607    0.017170391
  427 SOLV  HW2     1306    3.293134301    0.481726085   -0.004226812
  428 SOLV  OW      1307    1.533554494    0.537295101    2.016767009
  428 SOLV  HW1     1308    1.452115755    0.594043678    2.004675846
  428 SOLV  HW2     1309    1.586890311    0.571549104    2.094103482
  429 SOLV  OW      1310    2.487465296    1.172814908    3.124060017
  429 SOLV  HW1     1311    2.416671466    1.154575822    3.192305215
  429 SOLV  HW2     1312    2.575657699    1.140035582    3.157962124
  430 SOLV  OW      1313    3.122546345    1.387643395    0.579486567
  430 SOLV  HW1     1314    3.043337829    1.410650208    0.522943812
  430 SOLV  HW2     1315    3.117020376    1.437067864    0.666245040
  431 SOLV  OW      1316    0.262157780    2.181613401    1.012725591
  431 SOLV  HW1     1317    0.328341109    2.229856940    0.955343757
  431 SOLV  HW2     1318    0.222397857    2.245483707    1.078619222
  432 SOLV  OW      1319    2.305501394    3.387886030    1.392520129
  432 SOLV  HW1     1320    2.330306931    3.291163815    1.386914577
  432 SOLV  HW2     1321    2.244680396    3.402209368    1.470607292
  433 SOLV  OW      1322    1.888836098    2.189675818    2.699528678
  433 SOLV  HW1     1323    1.863640706    2.281668820    2.669458639
  433 SOLV  HW2     1324    1.986486024    2.175017918    2.683674892
  434 SOLV  OW      1325    0.579488312    0.799970571    1.805502445
  434 SOLV  HW1     1326    0.667093331    0.839791942    1.778268118
  434 SOLV  HW2     1327    0.505299236    0.861883839    1.779719986
  435 SOLV  OW      1328    0.272182212    1.731653273    0.766424855
  435 SOLV  HW1     1329    0.194102230    1.669329496    0.771070005
  435 SOLV  HW2     1330    0.259829215    1.805522850    0.832704596
  436 SOLV  OW      1331    2.894788329    0.331812266    1.259406766
  436 SOLV  HW1     1332    2.900725000    0.236493414    1.229751058
  436 SOLV  HW2     1333    2.906168503    0.336589592    1.358643935
  437 SOLV  OW      1334    2.719853127    1.638967568    0.445984643
  437 SOLV  HW1     1335    2.645683583    1.573559625    0.460907756
  437 SOLV  HW2     1336    2.726145903    1.660535109    0.348530849
  438 SOLV  OW      1337    1.937693933    1.264157008    0.750861998
  438 SOLV  HW1     1338    1.909612886    1.265270182    0.654882257
  438 SOLV  HW2     1339    1.983730850    1.350109327    0.773103811
  439 SOLV  OW      1340    2.560988956    0.683090184    1.369850899
  439 SOLV  HW1     1341    2.645655119    0.694454041    1.421856861
  439 SOLV  HW2     1342    2.492549505    0.748037502    1.403016145
  440 SOLV  OW      1343    2.456011465    0.730723580    3.083814149
  440 SOLV  HW1     1344    2.380186027    0.666150836    3.092916992
  440 SOLV  HW2     1345    2.432474116    0.800406818    3.016048429
  441 SOLV  OW      1346    2.735717945    2.005573013    1.433657848
  441 SOLV  HW1     1347    2.835336171    2.014375710    1.434483415
  441 SOLV  HW2     1348    2.695062585    2.090355310    1.399584844
  442 SOLV  OW      1349    2.751924446    1.399789378    2.057063725
  442 SOLV  HW1     1350    2.746545616    1.498996796    2.068436724
  442 SOLV  HW2     1351    2.765472412    1.378031800    1.960402423
  443 SOLV  OW      1352    1.650719763    2.938950949    1.513973229
  443 SOLV  HW1     1353    1.731489413    2.884641603    1.536964974
  443 SOLV  HW2     1354    1.677026971    3.013488746    1.452704988
  444 SOLV  OW      1355    2.669716418    0.947302670    1.540321699
  444 SOLV  HW1     1356    2.579439329    0.909902178    1.519027476
  444 SOLV  HW2     1357    2.660927647    1.017149579    1.611359150
  445 SOLV  OW      1358    0.606442712    1.002153136    0.962582173
  445 SOLV  HW1     1359    0.579756789    0.931220474    1.027840758
  445 SOLV  HW2     1360    0.559572862    1.087558457    0.985196495
  446 SOLV  OW      1361    0.904665772    0.323405693    0.336136975
  446 SOLV  HW1     1362    0.817857765    0.347152388    0.379751808
  446 SOLV  HW2     1363    0.938175035    0.236914000    0.373527572
  447 SOLV  OW      1364    0.063188805    0.261018273    0.012576927
  447 SOLV  HW1     1365   -0.004800330    0.333952977    0.020331730
  447 SOLV  HW2     1366    0.146609485    0.287986247    0.060700242
  448 SOLV  OW      1367    0.677992077    2.926655138    2.516783801
  448 SOLV  HW1     1368    0.601712192    2.899946217    2.457878111
  448 SOLV  HW2     1369    0.648651666    2.924397914    2.612365293
  449 SOLV  OW      1370    0.887638580    2.687059740    1.145269079
  449 SOLV  HW1     1371    0.847660105    2.599620403    1.172808585
  449 SOLV  HW2     1372    0.847655059    2.760655066    1.199925492
  450 SOLV  OW      1373    3.327844731    2.764094288    2.168256897
  450 SOLV  HW1     1374    3.297060411    2.697380465    2.100406878
  450 SOLV  HW2     1375    3.340223443    2.853055916    2.124273083
  451 SOLV  OW      1376    3.049560870    1.039094218    1.118124113
  451 SOLV  HW1     1377    3.048938151    1.108999680    1.046605552
  451 SOLV  HW2     1378    2.998664356    1.072259701    1.197569814
  452 SOLV  OW      1379    0.778933401    1.621211651    1.594195342
  452 SOLV  HW1     1380    0.796024660    1.585424605    1.686005016
  452 SOLV  HW2     1381    0.846888966    1.584214363    1.530831415
  453 SOLV  OW      1382    1.150085895    3.054009155    2.667386331
  453 SOLV  HW1     1383    1.141670125    3.130348388    2.603326670
  453 SOLV  HW2     1384    1.246694545    3.038188204    2.687848033
  454 SOLV  OW      1385    2.810357486    2.313142668    0.995341402
  454 SOLV  HW1     1386    2.906301849    2.284924192    0.995721318
  454 SOLV  HW2     1387    2.776019646    2.313205893    0.901412347
  455 SOLV  OW      1388    0.871543202    1.801658079    3.470986288
  455 SOLV  HW1     1389    0.843479218    1.750158909    3.389978235
  455 SOLV  HW2     1390    0.801950922    1.870122840    3.492698948
  456 SOLV  OW      1391    2.383556825    0.106792810    1.826018356
  456 SOLV  HW1     1392    2.427021462    0.117993041    1.736645534
  456 SOLV  HW2     1393    2.285755209    0.126161638    1.818160004
  457 SOLV  OW      1394    2.846551175    3.092122302    2.502765698
  457 SOLV  HW1     1395    2.826657529    3.149102253    2.423019035
  457 SOLV  HW2     1396    2.920720712    3.133478037    2.555591621
  458 SOLV  OW      1397    2.174996430    0.103320000    2.758997539
  458 SOLV  HW1     1398    2.235774517    0.148028048    2.693355009
  458 SOLV  HW2     1399    2.228070831    0.041002987    2.816455693
  459 SOLV  OW      1400    2.737879493    1.212686101    2.266458730
  459 SOLV  HW1     1401    2.748569053    1.264341826    2.181489805
  459 SOLV  HW2     1402    2.721053891    1.116453349    2.245046107
  460 SOLV  OW      1403    3.281097508    1.448741419    1.146398120
  460 SOLV  HW1     1404    3.232889511    1.488168833    1.224649508
  460 SOLV  HW2     1405    3.316120739    1.358339144    1.170943796
  461 SOLV  OW      1406    2.074774324    0.332822090    0.662577357
  461 SOLV  HW1     1407    2.108592091    0.412160676    0.611945858
  461 SOLV  HW2     1408    2.064066578    0.255496043    0.600064775
  462 SOLV  OW      1409    2.446274802    1.479361607    0.115780822
  462 SOLV  HW1     1410    2.474054572    1.453040514    0.023380518
  462 SOLV  HW2     1411    2.459850836    1.402170164    0.177905437
  463 SOLV  OW      1412    1.095183745    1.413555947    3.147958378
  463 SOLV  HW1     1413    1.024871367    1.421118915    3.218677623
  463 SOLV  HW2     1414    1.160893309    1.342711935    3.173756960
  464 SOLV  OW      1415    3.060466987    2.476168072    0.230451583
  464 SOLV  HW1     1416    3.084238240    2.408528796    0.160722764
  464 SOLV  HW2     1417    3.062250902    2.433044634    0.320669692
  465 SOLV  OW      1418    0.907950532    1.881417570    1.645415627
  465 SOLV  HW1     1419    0.842631907    1.956233989    1.657168511
  465 SOLV  HW2     1420    0.860530832    1.801187307    1.609130568
  466 SOLV  OW      1421    3.065380757    2.280207585    0.011279939
  466 SOLV  HW1     1422    2.977842924    2.232031927    0.007207983
  466 SOLV  HW2     1423    3.106065396    2.283146548   -0.080034813
  467 SOLV  OW      1424    0.570579343    1.297970652    3.173411168
  467 SOLV  HW1     1425    0.589384790    1.389879671    3.138755425
  467 SOLV  HW2     1426    0.642030396    1.271528713    3.238198775
  468 SOLV  OW      1427    2.694418250    3.252921596    0.780272619
  468 SOLV  HW1     1428    2.738347146    3.164599477    0.796742647
  468 SOLV  HW2     1429    2.623591281    3.268270873    0.849190926
  469 SOLV  OW      1430    2.326849050    0.878156666    0.194303989
  469 SOLV  HW1     1431    2.284196509    0.861361080    0.105417795
  469 SOLV  HW2     1432    2.420459561    0.910634885    0.180730224
  470 SOLV  OW      1433    1.456066687    2.903609911    1.934762059
  470 SOLV  HW1     1434    1.546062283    2.941815492    1.955810980
  470 SOLV  HW2     1435    1.430932610    2.836941730    2.004944892
  471 SOLV  OW      1436    0.584649738    1.424221701    1.606773248
  471 SOLV  HW1     1437    0.645169460    1.503604916    1.612774523
  471 SOLV  HW2     1438    0.624166268    1.356855145    1.544303101
  472 SOLV  OW      1439    0.058691559    0.044575328    0.842007793
  472 SOLV  HW1     1440    0.088846132    0.138559949    0.858119576
  472 SOLV  HW2     1441   -0.028706739    0.045499866    0.793399930
  473 SOLV  OW      1442    3.065481591    1.565955751    0.794905644
  473 SOLV  HW1     1443    3.146887517    1.616765829    0.823072242
  473 SOLV  HW2     1444    3.013803743    1.619995689    0.728490183
  474 SOLV  OW      1445    0.528612183    0.501636159    0.687729853
  474 SOLV  HW1     1446    0.472238096    0.545151936    0.757947219
  474 SOLV  HW2     1447    0.520011846    0.552339701    0.601955252
  475 SOLV  OW      1448    2.548186879    0.437085876    3.479227239
  475 SOLV  HW1     1449    2.615118828    0.374372246    3.519094383
  475 SOLV  HW2     1450    2.554146423    0.433154814    3.379471804
  476 SOLV  OW      1451    1.061619305    1.942892800    0.103449054
  476 SOLV  HW1     1452    0.996960723    1.892379509    0.046268461
  476 SOLV  HW2     1453    1.118300886    2.001666894    0.045701775
  477 SOLV  OW      1454    2.966118193    1.105595913    0.429080119
  477 SOLV  HW1     1455    3.023733646    1.148800025    0.359682318
  477 SOLV  HW2     1456    2.873022095    1.095998441    0.393821887
  478 SOLV  OW      1457    0.664256647    1.475269349    2.370639906
  478 SOLV  HW1     1458    0.564946131    1.472460755    2.359157959
  478 SOLV  HW2     1459    0.696213184    1.387307355    2.405905668
  479 SOLV  OW      1460    1.060506821    2.575146386    0.178804589
  479 SOLV  HW1     1461    1.099974176    2.544377825    0.265384114
  479 SOLV  HW2     1462    1.133825146    2.603469983    0.116977862
  480 SOLV  OW      1463    2.901417146    3.241775630    0.544116977
  480 SOLV  HW1     1464    2.969870733    3.264365877    0.474790760
  480 SOLV  HW2     1465    2.812607691    3.228388505    0.500117693
  481 SOLV  OW      1466    1.498392257    3.338969464    2.089549099
  481 SOLV  HW1     1467    1.464612739    3.429038653    2.062184354
  481 SOLV  HW2     1468    1.592811679    3.347095763    2.121475313
  482 SOLV  OW      1469    3.200852695    0.671707628    0.663259105
  482 SOLV  HW1     1470    3.277226218    0.736155807    0.667204336
  482 SOLV  HW2     1471    3.152621227    0.671803876    0.750869825
  483 SOLV  OW      1472    2.918272688    1.146161163    1.878067581
  483 SOLV  HW1     1473    2.947351546    1.152067358    1.973565665
  483 SOLV  HW2     1474    2.969299423    1.212668488    1.823538326
  484 SOLV  OW      1475    0.520549842    0.919796807    3.378035595
  484 SOLV  HW1     1476    0.501031413    0.889569969    3.471347485
  484 SOLV  HW2     1477    0.514695447    1.019526601    3.373408440
  485 SOLV  OW      1478    0.707322347    0.479172216    1.432046444
  485 SOLV  HW1     1479    0.775055778    0.418788624    1.389994957
  485 SOLV  HW2     1480    0.751576131    0.564280399    1.460339385
  486 SOLV  OW      1481    0.762778672    1.005626106    0.450261805
  486 SOLV  HW1     1482    0.698294341    0.969090566    0.517411037
  486 SOLV  HW2     1483    0.848268120    0.953907812    0.454603087
  487 SOLV  OW      1484    0.360810416    0.236770821    0.625522451
  487 SOLV  HW1     1485    0.433566284    0.196430547    0.681016909
  487 SOLV  HW2     1486    0.316847912    0.165268075    0.571162515
  488 SOLV  OW      1487    2.823826052    0.877898166    3.324338255
  488 SOLV  HW1     1488    2.820444994    0.778379678    3.333649952
  488 SOLV  HW2     1489    2.905470635    0.912901551    3.370283201
  489 SOLV  OW      1490    0.467881237    0.853739260    0.102549030
  489 SOLV  HW1     1491    0.428970581    0.762764535    0.087997844
  489 SOLV  HW2     1492    0.567444317    0.846757127    0.108920509
  490 SOLV  OW      1493    2.902195366    3.055854639    1.686176045
  490 SOLV  HW1     1494    2.855763073    3.089399987    1.768146155
  490 SOLV  HW2     1495    2.894901761    3.124133748    1.613463643
  491 SOLV  OW      1496    3.116624100    0.972732100    2.732868242
  491 SOLV  HW1     1497    3.114786896    1.072474477    2.739931405
  491 SOLV  HW2     1498    3.107735276    0.945957288    2.636920899
  492 SOLV  OW      1499    1.236319265    2.263410265    1.600643116
  492 SOLV  HW1     1500    1.206024740    2.208323527    1.522863743
  492 SOLV  HW2     1501    1.265182435    2.353566979    1.568385120
  493 SOLV  OW      1502    2.231905963    1.782141577    0.431869142
  493 SOLV  HW1     1503    2.238830033    1.770582890    0.332772286
  493 SOLV  HW2     1504    2.308953375    1.836927768    0.464486230
  494 SOLV  OW      1505    0.188391811    2.366900107    0.033124040
  494 SOLV  HW1     1506    0.238666555    2.414101679   -0.039307141
  494 SOLV  HW2     1507    0.194956218    2.419475342    0.117944311
  495 SOLV  OW      1508    2.491610231    3.255514793    0.948493555
  495 SOLV  HW1     1509    2.526319376    3.171487936    0.990165628
  495 SOLV  HW2     1510    2.400068106    3.239113605    0.911712619
  496 SOLV  OW      1511    3.477109253    0.106497856    2.662517610
  496 SOLV  HW1     1512    3.382060848    0.102692496    2.693392465
  496 SOLV  HW2     1513    3.501943924    0.201335761    2.642746207
  497 SOLV  OW      1514    0.641859144    3.094947038    0.192223786
  497 SOLV  HW1     1515    0.625549626    2.997376801    0.206867377
  497 SOLV  HW2     1516    0.714570456    3.126111293    0.253397321
  498 SOLV  OW      1517    0.746277559    1.892867445    1.091032626
  498 SOLV  HW1     1518    0.681911395    1.871773056    1.164613919
  498 SOLV  HW2     1519    0.698134869    1.891945577    1.003376959
  499 SOLV  OW      1520    1.742440045    1.100138874    2.999652611
  499 SOLV  HW1     1521    1.719467879    1.038873111    3.075289944
  499 SOLV  HW2     1522    1.782116912    1.047115624    2.924708906
  500 SOLV  OW      1523    0.932788995    1.906748850    1.952649085
  500 SOLV  HW1     1524    0.987800443    1.853339350    1.888439218
  500 SOLV  HW2     1525    0.908129254    1.849614532    2.030938749
  501 SOLV  OW      1526    1.134822153    3.346461189    3.065348289
  501 SOLV  HW1     1527    1.067272244    3.391707302    3.123587155
  501 SOLV  HW2     1528    1.102510220    3.254766071    3.041899499
  502 SOLV  OW      1529    3.448818137    1.499444790    0.920816000
  502 SOLV  HW1     1530    3.408998484    1.573965080    0.867309799
  502 SOLV  HW2     1531    3.392008034    1.482154386    1.001285954
  503 SOLV  OW      1532    0.934977777    3.514461690    1.521176979
  503 SOLV  HW1     1533    0.839422956    3.543910152    1.523272487
  503 SOLV  HW2     1534    0.980092074    3.553434890    1.440877294
  504 SOLV  OW      1535    0.234303258    2.420100555    2.348439797
  504 SOLV  HW1     1536    0.175548767    2.384109335    2.420927337
  504 SOLV  HW2     1537    0.183703484    2.421563580    2.262188025
  505 SOLV  OW      1538    2.172073894    2.475637220    1.534118018
  505 SOLV  HW1     1539    2.196678791    2.486719597    1.630418600
  505 SOLV  HW2     1540    2.241785802    2.518671298    1.476756844
  506 SOLV  OW      1541    3.128870125    3.081694439    0.256693750
  506 SOLV  HW1     1542    3.123442714    3.157939515    0.321184339
  506 SOLV  HW2     1543    3.153468502    3.116325952    0.166154495
  507 SOLV  OW      1544    0.781007445    0.378192468    2.744367046
  507 SOLV  HW1     1545    0.874152330    0.406239401    2.767557255
  507 SOLV  HW2     1546    0.748307626    0.312144313    2.811959281
  508 SOLV  OW      1547    2.939303412    1.769679765    2.888130657
  508 SOLV  HW1     1548    2.917896388    1.815983752    2.974153768
  508 SOLV  HW2     1549    3.023750012    1.807425061    2.850100359
  509 SOLV  OW      1550    0.852404901    3.062549600    1.150326216
  509 SOLV  HW1     1551    0.803860545    3.084181147    1.065604848
  509 SOLV  HW2     1552    0.944061922    3.028974416    1.128559435
  510 SOLV  OW      1553    0.957671740    2.153845425    1.347878266
  510 SOLV  HW1     1554    0.922064850    2.213513538    1.419806054
  510 SOLV  HW2     1555    1.047538743    2.119186511    1.374792687
  511 SOLV  OW      1556    3.366519113    0.046621321    2.276850551
  511 SOLV  HW1     1557    3.409860484   -0.030221520    2.229745443
  511 SOLV  HW2     1558    3.431774677    0.122008145    2.284639761
  512 SOLV  OW      1559    3.408919607    0.726603718    3.001562965
  512 SOLV  HW1     1560    3.451894447    0.755111828    3.087241422
  512 SOLV  HW2     1561    3.331270980    0.786431970    2.981723734
  513 SOLV  OW      1562    3.151770917    0.298510719    2.493938060
  513 SOLV  HW1     1563    3.155226237    0.210943794    2.542129662
  513 SOLV  HW2     1564    3.074436821    0.298602084    2.430520595
  514 SOLV  OW      1565    0.785807469    2.313809889    0.566793272
  514 SOLV  HW1     1566    0.798874138    2.219461424    0.597279717
  514 SOLV  HW2     1567    0.711676550    2.355786190    0.619180118
  515 SOLV  OW      1568    3.508234124    0.802623020    1.603727760
  515 SOLV  HW1     1569    3.416635656    0.762484420    1.602866085
  515 SOLV  HW2     1570    3.559970846    0.765900529    1.681037964
  516 SOLV  OW      1571    1.297514773    3.307173668    3.282581887
  516 SOLV  HW1     1572    1.383090667    3.358552054    3.288820236
  516 SOLV  HW2     1573    1.245975181    3.337884496    3.202566630
  517 SOLV  OW      1574    2.724777586    1.417094659    1.094308881
  517 SOLV  HW1     1575    2.733506797    1.488789506    1.025131409
  517 SOLV  HW2     1576    2.804343593    1.419356079    1.154856643
  518 SOLV  OW      1577    0.410248053    1.006674242    1.735745080
  518 SOLV  HW1     1578    0.351283583    0.931439015    1.706339976
  518 SOLV  HW2     1579    0.379548513    1.040206574    1.824822889
  519 SOLV  OW      1580    2.473447927    3.296109335    3.029076556
  519 SOLV  HW1     1581    2.535653617    3.297935089    3.107364182
  519 SOLV  HW2     1582    2.475142574    3.205265306    2.987288316
  520 SOLV  OW      1583    2.682865003    0.052231684    0.775749627
  520 SOLV  HW1     1584    2.621987341    0.032156559    0.852516613
  520 SOLV  HW2     1585    2.723922727    0.142527289    0.788524676
  521 SOLV  OW      1586    1.269590327    0.270674907    0.356285479
  521 SOLV  HW1     1587    1.318893194    0.240830723    0.438020527
  521 SOLV  HW2     1588    1.334331728    0.309326161    0.290584047
  522 SOLV  OW      1589    0.523385080    1.131230393    1.511932126
  522 SOLV  HW1     1590    0.614534512    1.142676964    1.551443448
  522 SOLV  HW2     1591    0.458253422    1.108736114    1.584404338
  523 SOLV  OW      1592    0.422452962    1.090095532    1.258867914
  523 SOLV  HW1     1593    0.444070539    1.132573030    1.346789390
  523 SOLV  HW2     1594    0.478402618    1.131646771    1.187139964
  524 SOLV  OW      1595    2.536317274    1.560340722    1.236567966
  524 SOLV  HW1     1596    2.609973428    1.507315005    1.194558790
  524 SOLV  HW2     1597    2.448163013    1.527977463    1.202170711
  525 SOLV  OW      1598    1.851348050    2.884214210    0.030214331
  525 SOLV  HW1     1599    1.922566697    2.936171596    0.077423693
  525 SOLV  HW2     1600    1.819793107    2.809827848    0.089132087
  526 SOLV  OW      1601    2.616048769    2.316662943    2.018346105
  526 SOLV  HW1     1602    2.675549330    2.356476948    2.088179782
  526 SOLV  HW2     1603    2.630516752    2.363892437    1.931385118
  527 SOLV  OW      1604    2.384556138    2.789770269    0.953733050
  527 SOLV  HW1     1605    2.415536518    2.705603284    0.997983556
  527 SOLV  HW2     1606    2.374503515    2.774003880    0.855487450
  528 SOLV  OW      1607    2.044693775    0.088849358    3.065044815
  528 SOLV  HW1     1608    2.126580998    0.037945901    3.038517298
  528 SOLV  HW2     1609    2.043702470    0.177146568    3.018109039
  529 SOLV  OW      1610    1.302759867    2.495029663    0.325965967
  529 SOLV  HW1     1611    1.254816152    2.417902346    0.367854038
  529 SOLV  HW2     1612    1.400464020    2.488540072    0.346301793
  530 SOLV  OW      1613    1.820934476    0.444518364    1.248494221
  530 SOLV  HW1     1614    1.890575160    0.442616102    1.176738790
  530 SOLV  HW2     1615    1.813312250    0.537290494    1.285065570
  531 SOLV  OW      1616    0.360902081    0.611113251    0.093079394
  531 SOLV  HW1     1617    0.265653875    0.611660027    0.123570902
  531 SOLV  HW2     1618    0.417300317    0.563890027    0.160838486
  532 SOLV  OW      1619    0.216442236    3.486173264    1.542952715
  532 SOLV  HW1     1620    0.267284333    3.565711047    1.575984223
  532 SOLV  HW2     1621    0.118844573    3.507832138    1.540163018
  533 SOLV  OW      1622    0.245101388    2.235861463    2.099298711
  533 SOLV  HW1     1623    0.287832304    2.173614613    2.164881780
  533 SOLV  HW2     1624    0.292932654    2.229903073    2.011672496
  534 SOLV  OW      1625    2.338205690    0.974528496    1.248204334
  534 SOLV  HW1     1626    2.313737272    1.047520497    1.184367167
  534 SOLV  HW2     1627    2.437640177    0.964032902    1.250286666
  535 SOLV  OW      1628    3.244619163    2.774328721    1.006995725
  535 SOLV  HW1     1629    3.341917259    2.785262165    1.027383264
  535 SOLV  HW2     1630    3.221694591    2.826669365    0.924916474
  536 SOLV  OW      1631    1.996501181    2.213247463    3.493416858
  536 SOLV  HW1     1632    1.957271727    2.280853606    3.431025834
  536 SOLV  HW2     1633    1.924275772    2.175646493    3.551484206
  537 SOLV  OW      1634    0.765434658    2.456073426    1.307651937
  537 SOLV  HW1     1635    0.690506060    2.508804755    1.347740031
  537 SOLV  HW2     1636    0.817554567    2.411574938    1.380489513
  538 SOLV  OW      1637    0.224989280    1.785793063    1.177871816
  538 SOLV  HW1     1638    0.132254315    1.772429024    1.142888425
  538 SOLV  HW2     1639    0.267677074    1.862844564    1.130511212
  539 SOLV  OW      1640    1.881757090    3.509151002    3.265053296
  539 SOLV  HW1     1641    1.906774635    3.580525645    3.330488098
  539 SOLV  HW2     1642    1.926245547    3.527289953    3.177340021
  540 SOLV  OW      1643    2.311947709    1.462359361    0.827998447
  540 SOLV  HW1     1644    2.244794452    1.499719519    0.892001332
  540 SOLV  HW2     1645    2.371486347    1.397929906    0.876016106
  541 SOLV  OW      1646    1.230069029    0.381819597    3.352546730
  541 SOLV  HW1     1647    1.159267044    0.340276608    3.409674036
  541 SOLV  HW2     1648    1.187145448    0.438947909    3.282574634
  542 SOLV  OW      1649    2.282128979    1.578929597    3.052589487
  542 SOLV  HW1     1650    2.285012632    1.519088359    2.972508297
  542 SOLV  HW2     1651    2.367601477    1.630494010    3.058736788
  543 SOLV  OW      1652    3.370391528    3.238745857    1.532439108
  543 SOLV  HW1     1653    3.273550642    3.226561928    1.554242504
  543 SOLV  HW2     1654    3.410043795    3.150665200    1.506526732
  544 SOLV  OW      1655    2.315775546    3.201512866    0.005120133
  544 SOLV  HW1     1656    2.344805892    3.253066786    0.085751781
  544 SOLV  HW2     1657    2.225884009    3.233828378   -0.024497747
  545 SOLV  OW      1658    0.869505729    3.320763554    1.701298625
  545 SOLV  HW1     1659    0.903358069    3.373765417    1.623536539
  545 SOLV  HW2     1660    0.797059758    3.259055304    1.670544494
  546 SOLV  OW      1661    1.521829025    1.872710349    0.360457284
  546 SOLV  HW1     1662    1.455953522    1.817659116    0.309156494
  546 SOLV  HW2     1663    1.500559358    1.969712600    0.348622256
  547 SOLV  OW      1664    3.426963181    1.627815241    2.408088213
  547 SOLV  HW1     1665    3.371024935    1.545051780    2.403275163
  547 SOLV  HW2     1666    3.521252621    1.603045223    2.430402488
  548 SOLV  OW      1667    1.525536834    3.437942201    2.788576812
  548 SOLV  HW1     1668    1.614465801    3.397550134    2.810070968
  548 SOLV  HW2     1669    1.452774192    3.377929784    2.821833388
  549 SOLV  OW      1670    2.957364160    0.829968201    0.249651750
  549 SOLV  HW1     1671    2.964793631    0.900079416    0.320583618
  549 SOLV  HW2     1672    3.043422551    0.779367002    0.243684365
  550 SOLV  OW      1673    1.507230030    2.378279455    2.060209347
  550 SOLV  HW1     1674    1.428904248    2.316689705    2.068795182
  550 SOLV  HW2     1675    1.587319776    2.326360557    2.030344121
  551 SOLV  OW      1676    2.895023176    2.513439202    2.837598064
  551 SOLV  HW1     1677    2.985561419    2.485669780    2.869746876
  551 SOLV  HW2     1678    2.891675877    2.613058545    2.829434392
  552 SOLV  OW      1679    0.339440755    3.359485746    2.729575989
  552 SOLV  HW1     1680    0.378360156    3.267648431    2.722271237
  552 SOLV  HW2     1681    0.252858021    3.363041860    2.679647338
  553 SOLV  OW      1682    2.473680706    1.292391328    2.344358611
  553 SOLV  HW1     1683    2.436375730    1.355348563    2.276190240
  553 SOLV  HW2     1684    2.562023813    1.257691004    2.312837878
  554 SOLV  OW      1685    0.114657196    2.995879317    0.272328891
  554 SOLV  HW1     1686    0.094810236    2.933500941    0.347929047
  554 SOLV  HW2     1687    0.202678218    3.040603992    0.288276740
  555 SOLV  OW      1688    1.528150383    0.707988134    2.837914287
  555 SOLV  HW1     1689    1.528278162    0.608096233    2.833039937
  555 SOLV  HW2     1690    1.447030288    0.738810573    2.887629619
  556 SOLV  OW      1691    1.298994950    2.238862829    3.019277298
  556 SOLV  HW1     1692    1.348731610    2.162119327    3.059738228
  556 SOLV  HW2     1693    1.339075431    2.261423448    2.930480223
  557 SOLV  OW      1694    1.353661607    2.893297999    2.286482048
  557 SOLV  HW1     1695    1.258951043    2.914678978    2.262541458
  557 SOLV  HW2     1696    1.382375627    2.810593618    2.238151546
  558 SOLV  OW      1697    3.280613051    1.852163516    3.068063991
  558 SOLV  HW1     1698    3.271610633    1.769930511    3.011862775
  558 SOLV  HW2     1699    3.274393230    1.827295450    3.164732032
  559 SOLV  OW      1700    1.212027301    2.478596222    2.800009992
  559 SOLV  HW1     1701    1.250872362    2.568982386    2.817998513
  559 SOLV  HW2     1702    1.146823931    2.455390836    2.872205274
  560 SOLV  OW      1703    3.285170698    2.095290654    3.400837222
  560 SOLV  HW1     1704    3.232817652    2.010336798    3.394326792
  560 SOLV  HW2     1705    3.360402753    2.083173412    3.465595676
  561 SOLV  OW      1706    2.519273073    1.611177945    2.324541761
  561 SOLV  HW1     1707    2.591744614    1.644893207    2.264445972
  561 SOLV  HW2     1708    2.459964738    1.548888162    2.273504592
  562 SOLV  OW      1709    1.392675918    0.009036328    1.157744424
  562 SOLV  HW1     1710    1.376115472   -0.089591813    1.157119570
  562 SOLV  HW2     1711    1.349300341    0.050605948    1.077790978
  563 SOLV  OW      1712    0.265597350    3.210743672    1.939118938
  563 SOLV  HW1     1713    0.355898119    3.180777145    1.969911298
  563 SOLV  HW2     1714    0.198987419    3.137968547    1.955466579
  564 SOLV  OW      1715    2.916599436    0.101272105    2.546165765
  564 SOLV  HW1     1716    2.975867875    0.094422315    2.626430824
  564 SOLV  HW2     1717    2.848407179    0.028161857    2.548772522
  565 SOLV  OW      1718    1.766412600    2.724890165    0.317089394
  565 SOLV  HW1     1719    1.686452181    2.664821952    0.317010388
  565 SOLV  HW2     1720    1.779089997    2.763363198    0.408527310
  566 SOLV  OW      1721    2.795474563    0.092544624    1.581237469
  566 SOLV  HW1     1722    2.810050064    0.041648384    1.666084181
  566 SOLV  HW2     1723    2.866223109    0.162602698    1.571839118
  567 SOLV  OW      1724    2.132184067    1.737778985    2.738197008
  567 SOLV  HW1     1725    2.217393376    1.789933880    2.733562993
  567 SOLV  HW2     1726    2.090698667    1.749694493    2.828414096
  568 SOLV  OW      1727    2.332929791    1.918064052    2.700939630
  568 SOLV  HW1     1728    2.410107155    1.900107923    2.761960096
  568 SOLV  HW2     1729    2.362277456    1.907012570    2.605972485
  569 SOLV  OW      1730    2.128338090    3.332678340    2.009351566
  569 SOLV  HW1     1731    2.039517671    3.372235988    2.032765007
  569 SOLV  HW2     1732    2.120211798    3.233120296    2.004431788
  570 SOLV  OW      1733    0.689458337    0.330887582    0.496611123
  570 SOLV  HW1     1734    0.659101475    0.412185410    0.546324790
  570 SOLV  HW2     1735    0.688824817    0.252046774    0.558141267
  571 SOLV  OW      1736    0.912936155    2.227722566    2.770536893
  571 SOLV  HW1     1737    0.960834579    2.265684915    2.849699597
  571 SOLV  HW2     1738    0.863271052    2.300688454    2.723510851
  572 SOLV  OW      1739    0.657348907    2.788576167    0.280794084
  572 SOLV  HW1     1740    0.575862482    2.774094149    0.224651515
  572 SOLV  HW2     1741    0.737017119    2.800298390    0.221487720
  573 SOLV  OW      1742    1.295029361    1.373478054    0.985330939
  573 SOLV  HW1     1743    1.347066229    1.350474826    1.067580684
  573 SOLV  HW2     1744    1.217628119    1.310797413    0.976262737
  574 SOLV  OW      1745    1.007490432    2.812860799    2.431546252
  574 SOLV  HW1     1746    0.968685829    2.746158516    2.495160797
  574 SOLV  HW2     1747    0.957333891    2.899064588    2.438961548
  575 SOLV  OW      1748    1.989286103    0.011120470    2.578200011
  575 SOLV  HW1     1749    2.024859258    0.078564223    2.513485678
  575 SOLV  HW2     1750    2.043280858    0.013969906    2.662333614
  576 SOLV  OW      1751    0.977284127    1.324886593    0.949966243
  576 SOLV  HW1     1752    0.915834374    1.393192447    0.989466243
  576 SOLV  HW2     1753    1.008569157    1.356130034    0.860260490
  577 SOLV  OW      1754    2.485757723    0.465655701    2.528835063
  577 SOLV  HW1     1755    2.529334585    0.455543846    2.439388110
  577 SOLV  HW2     1756    2.555472882    0.462082531    2.600451837
  578 SOLV  OW      1757    2.666785925    2.460493348    1.204680132
  578 SOLV  HW1     1758    2.690874662    2.557044257    1.194778295
  578 SOLV  HW2     1759    2.712298374    2.407316570    1.133257486
  579 SOLV  OW      1760    3.134668763    2.925019251    3.139537093
  579 SOLV  HW1     1761    3.183551948    2.882085757    3.215481128
  579 SOLV  HW2     1762    3.196028153    2.987864901    3.091706688
  580 SOLV  OW      1763    2.096886981    0.327862612    2.113135287
  580 SOLV  HW1     1764    2.097975408    0.415311381    2.064618558
  580 SOLV  HW2     1765    2.076871529    0.254178944    2.048542083
  581 SOLV  OW      1766    0.459117606    2.494366091    1.773599864
  581 SOLV  HW1     1767    0.553584165    2.469304467    1.752389865
  581 SOLV  HW2     1768    0.437623611    2.466955982    1.867346916
  582 SOLV  OW      1769    0.791109274    2.432004771    2.645432385
  582 SOLV  HW1     1770    0.826719918    2.525459183    2.645389630
  582 SOLV  HW2     1771    0.725133158    2.421458219    2.571016123
  583 SOLV  OW      1772    1.109563057    3.012426956    3.424427473
  583 SOLV  HW1     1773    1.137378812    3.079819155    3.492873965
  583 SOLV  HW2     1774    1.190736093    2.967856771    3.386655471
  584 SOLV  OW      1775    3.085512525    2.763980227    2.275328411
  584 SOLV  HW1     1776    3.180418564    2.793619243    2.264547467
  584 SOLV  HW2     1777    3.033981921    2.786485751    2.192624508
  585 SOLV  OW      1778    0.467089497    0.136938658    1.058869131
  585 SOLV  HW1     1779    0.449489927    0.038605885    1.054085565
  585 SOLV  HW2     1780    0.380153784    0.186154288    1.063543742
  586 SOLV  OW      1781    2.211744459    3.020726147    1.852783718
  586 SOLV  HW1     1782    2.276759516    3.095037630    1.836891727
  586 SOLV  HW2     1783    2.219238584    2.989592572    1.947527033
  587 SOLV  OW      1784    2.953001865    1.677371036    0.600178318
  587 SOLV  HW1     1785    2.927295976    1.773828942    0.606250525
  587 SOLV  HW2     1786    2.891833349    1.630541014    0.536404547
  588 SOLV  OW      1787    0.028904580    3.184359517    0.843952229
  588 SOLV  HW1     1788   -0.022142459    3.157393562    0.925617316
  588 SOLV  HW2     1789   -0.030902968    3.178927654    0.763978751
  589 SOLV  OW      1790    3.433168734    3.347152885    0.291439747
  589 SOLV  HW1     1791    3.390543093    3.382838242    0.208304686
  589 SOLV  HW2     1792    3.436700794    3.247312080    0.286851583
  590 SOLV  OW      1793    2.577951176    2.455462921    3.297623660
  590 SOLV  HW1     1794    2.500027177    2.495126641    3.249095045
  590 SOLV  HW2     1795    2.654408736    2.444076281    3.234181299
  591 SOLV  OW      1796    1.986946867    0.928335848    1.053579101
  591 SOLV  HW1     1797    1.969507756    0.851427745    0.992073487
  591 SOLV  HW2     1798    1.927792501    0.920860970    1.133870361
  592 SOLV  OW      1799    3.169637094    3.026302904    1.636446354
  592 SOLV  HW1     1800    3.163822008    2.958996687    1.562704594
  592 SOLV  HW2     1801    3.078982507    3.039793276    1.676466007
  593 SOLV  OW      1802    2.066121320    0.047273578    0.381804838
  593 SOLV  HW1     1803    2.048718592    0.139102990    0.346212011
  593 SOLV  HW2     1804    1.987274581    0.016761475    0.435232662
  594 SOLV  OW      1805    1.117966736    0.867630464    2.716303390
  594 SOLV  HW1     1806    1.066904120    0.942353701    2.673747871
  594 SOLV  HW2     1807    1.190160363    0.837023727    2.654229055
  595 SOLV  OW      1808    2.376810766    2.228386353    2.312942820
  595 SOLV  HW1     1809    2.382025684    2.199659976    2.217288034
  595 SOLV  HW2     1810    2.427125919    2.163471663    2.370009558
  596 SOLV  OW      1811    2.756928988    1.718748185    2.671341874
  596 SOLV  HW1     1812    2.766135914    1.633725940    2.619494432
  596 SOLV  HW2     1813    2.843648523    1.739797241    2.716490120
  597 SOLV  OW      1814    0.357866408    1.969713923    1.659408524
  597 SOLV  HW1     1815    0.453757002    1.958265205    1.633408992
  597 SOLV  HW2     1816    0.337940130    1.912737309    1.739149958
  598 SOLV  OW      1817    1.163920527    1.936499870    2.263535377
  598 SOLV  HW1     1818    1.127594695    1.853206878    2.221767889
  598 SOLV  HW2     1819    1.131303100    1.943449067    2.357819659
  599 SOLV  OW      1820    1.211274549    2.295040279    0.473283284
  599 SOLV  HW1     1821    1.144980592    2.355236889    0.517817043
  599 SOLV  HW2     1822    1.163282168    2.218286445    0.430770404
  600 SOLV  OW      1823    1.254813939    1.168270007    2.358423347
  600 SOLV  HW1     1824    1.271268356    1.240048723    2.426091279
  600 SOLV  HW2     1825    1.340954164    1.144378465    2.313580930
  601 SOLV  OW      1826    1.064302636    3.054682202    0.542055864
  601 SOLV  HW1     1827    1.142634859    3.029583856    0.598941530
  601 SOLV  HW2     1828    1.006242197    3.119106781    0.591857984
  602 SOLV  OW      1829    1.439104646    2.491171934    1.800800998
  602 SOLV  HW1     1830    1.394949476    2.579199580    1.783374481
  602 SOLV  HW2     1831    1.455622539    2.481034354    1.898916062
  603 SOLV  OW      1832    1.161280672    1.541423296    1.808158989
  603 SOLV  HW1     1833    1.221041514    1.521705362    1.730430343
  603 SOLV  HW2     1834    1.114719113    1.628642369    1.793100213
  604 SOLV  OW      1835    1.559409467    1.315464199    1.580908736
  604 SOLV  HW1     1836    1.470522955    1.343203410    1.544413048
  604 SOLV  HW2     1837    1.565074679    1.340642890    1.677532936
  605 SOLV  OW      1838    1.096657832    0.182038851    2.722611013
  605 SOLV  HW1     1839    1.157660759    0.109134364    2.691533557
  605 SOLV  HW2     1840    1.042655712    0.149462498    2.800230244
  606 SOLV  OW      1841    2.914968520    2.286317010    1.475682165
  606 SOLV  HW1     1842    2.952345662    2.336511315    1.397674673
  606 SOLV  HW2     1843    2.815812179    2.278080097    1.465585568
  607 SOLV  OW      1844    3.062117701    2.292660791    3.247227167
  607 SOLV  HW1     1845    2.974476342    2.331936028    3.219355400
  607 SOLV  HW2     1846    3.079125238    2.208929601    3.195263924
  608 SOLV  OW      1847    2.556219886    2.700238177    0.076127175
  608 SOLV  HW1     1848    2.494128466    2.778210112    0.067945388
  608 SOLV  HW2     1849    2.506464331    2.615796745    0.056231559
  609 SOLV  OW      1850    1.391985228    2.659908682    2.163863359
  609 SOLV  HW1     1851    1.460119182    2.590714847    2.139943685
  609 SOLV  HW2     1852    1.306387285    2.614937737    2.189413316
  610 SOLV  OW      1853    0.268955502    0.843604804    2.488074078
  610 SOLV  HW1     1854    0.304832987    0.817238677    2.577625070
  610 SOLV  HW2     1855    0.172564191    0.817685803    2.481853182
  611 SOLV  OW      1856    3.277158038    1.190736267    0.437986656
  611 SOLV  HW1     1857    3.194260389    1.201190214    0.492948446
  611 SOLV  HW2     1858    3.282402860    1.264958347    0.371161669
  612 SOLV  OW      1859    1.884971948    2.458620306    1.999163722
  612 SOLV  HW1     1860    1.893948661    2.360400097    1.982701508
  612 SOLV  HW2     1861    1.850916821    2.473913950    2.091927672
  613 SOLV  OW      1862    0.488214864    2.756739358    3.436197716
  613 SOLV  HW1     1863    0.450159224    2.845704327    3.410912470
  613 SOLV  HW2     1864    0.567355775    2.736724476    3.378418628
  614 SOLV  OW      1865    3.289037352    2.600126366    3.071682482
  614 SOLV  HW1     1866    3.295901035    2.650026653    2.985283990
  614 SOLV  HW2     1867    3.315520572    2.660257544    3.147079823
  615 SOLV  OW      1868    1.024737588    1.623731704    2.418416056
  615 SOLV  HW1     1869    0.952810029    1.681713079    2.456709856
  615 SOLV  HW2     1870    1.039062635    1.647495094    2.322333123
  616 SOLV  OW      1871    1.130405787    3.221911880    1.017753095
  616 SOLV  HW1     1872    1.189678520    3.231183667    0.937736827
  616 SOLV  HW2     1873    1.103361741    3.126205119    1.028270836
  617 SOLV  OW      1874    2.694020966    0.726619303    2.775749163
  617 SOLV  HW1     1875    2.662345361    0.745363423    2.682757077
  617 SOLV  HW2     1876    2.670909427    0.632509990    2.800478140
  618 SOLV  OW      1877    0.744335486    3.207343713    0.863211835
  618 SOLV  HW1     1878    0.651325158    3.243046389    0.854461410
  618 SOLV  HW2     1879    0.793744088    3.221726543    0.777456206
  619 SOLV  OW      1880    1.596582648    0.420930177    2.476826442
  619 SOLV  HW1     1881    1.684624209    0.377556565    2.496054059
  619 SOLV  HW2     1882    1.602700173    0.518821709    2.496371088
  620 SOLV  OW      1883    1.410226660    2.947611440    0.322473192
  620 SOLV  HW1     1884    1.428562883    2.943620042    0.224240669
  620 SOLV  HW2     1885    1.349807340    2.872176154    0.348179460
  621 SOLV  OW      1886    2.618798319    2.464800791    2.385420245
  621 SOLV  HW1     1887    2.630770782    2.550020417    2.436376998
  621 SOLV  HW2     1888    2.563857046    2.401089954    2.439500799
  622 SOLV  OW      1889    2.146722850    3.249902580    3.174712719
  622 SOLV  HW1     1890    2.210433122    3.325265663    3.190940570
  622 SOLV  HW2     1891    2.143915332    3.229122161    3.076926099
  623 SOLV  OW      1892    2.838999382    0.291337914    0.058834030
  623 SOLV  HW1     1893    2.827407125    0.200839808    0.099774241
  623 SOLV  HW2     1894    2.864079414    0.281368836   -0.037456969
  624 SOLV  OW      1895    0.028269251    3.347487111    3.443182861
  624 SOLV  HW1     1896   -0.040443786    3.394453888    3.498633956
  624 SOLV  HW2     1897    0.100141153    3.412092625    3.417441354
  625 SOLV  OW      1898    1.207246893    2.530623384    0.742802764
  625 SOLV  HW1     1899    1.149367391    2.583417109    0.680633160
  625 SOLV  HW2     1900    1.190888368    2.560366907    0.836877154
  626 SOLV  OW      1901    0.580390282    0.491432618    1.125762884
  626 SOLV  HW1     1902    0.601818360    0.432097130    1.048160209
  626 SOLV  HW2     1903    0.610563380    0.447680082    1.210481449
  627 SOLV  OW      1904    3.212035609    2.580610208    1.978126803
  627 SOLV  HW1     1905    3.211079541    2.487122998    2.013641377
  627 SOLV  HW2     1906    3.145404113    2.588766693    1.903992909
  628 SOLV  OW      1907    1.860472316    1.432877978    2.828177283
  628 SOLV  HW1     1908    1.949549711    1.407299699    2.790609290
  628 SOLV  HW2     1909    1.846943678    1.386997406    2.915996962
  629 SOLV  OW      1910    3.506650598    1.595824965    0.466997452
  629 SOLV  HW1     1911    3.508550442    1.654294102    0.548112544
  629 SOLV  HW2     1912    3.482117324    1.502616133    0.493683022
  630 SOLV  OW      1913    3.077020023    3.366317201    0.982050790
  630 SOLV  HW1     1914    3.139585674    3.444199670    0.977385226
  630 SOLV  HW2     1915    3.037666949    3.349732956    0.891617502
  631 SOLV  OW      1916    3.349378414    2.406411310    2.160262069
  631 SOLV  HW1     1917    3.392192412    2.491604531    2.130081377
  631 SOLV  HW2     1918    3.393128046    2.329061516    2.114384827
  632 SOLV  OW      1919    2.877036777    1.390622953    1.357311356
  632 SOLV  HW1     1920    2.860144329    1.292066026    1.359150248
  632 SOLV  HW2     1921    2.814514230    1.436323363    1.420592936
  633 SOLV  OW      1922    3.152408484    2.892043525    0.777468890
  633 SOLV  HW1     1923    3.077256722    2.826530072    0.785354258
  633 SOLV  HW2     1924    3.115750318    2.982163321    0.754305524
  634 SOLV  OW      1925    3.176062836    0.169550479    2.793811845
  634 SOLV  HW1     1926    3.227264897    0.146089865    2.876453998
  634 SOLV  HW2     1927    3.197172780    0.263588083    2.767109944
  635 SOLV  OW      1928    1.205429638    2.499381714    2.291184879
  635 SOLV  HW1     1929    1.137489077    2.526931637    2.359208703
  635 SOLV  HW2     1930    1.171670648    2.419948263    2.240660541
  636 SOLV  OW      1931    2.274854433    1.272449507    2.947595278
  636 SOLV  HW1     1932    2.352200542    1.256124697    3.008844172
  636 SOLV  HW2     1933    2.287124743    1.360133528    2.901084130
  637 SOLV  OW      1934    1.775106474    2.643051192    1.822776796
  637 SOLV  HW1     1935    1.690451182    2.616246808    1.776767523
  637 SOLV  HW2     1936    1.807844003    2.567206432    1.879146506
  638 SOLV  OW      1937    2.594667246    0.434904113    0.874912906
  638 SOLV  HW1     1938    2.518629290    0.407518440    0.816005779
  638 SOLV  HW2     1939    2.674856590    0.378924351    0.853991276
  639 SOLV  OW      1940    1.445571538    0.377056653    0.169241802
  639 SOLV  HW1     1941    1.462141573    0.308604870    0.098234386
  639 SOLV  HW2     1942    1.494903413    0.461076457    0.146675755
  640 SOLV  OW      1943    3.259831750    1.480421019    1.615059024
  640 SOLV  HW1     1944    3.328859561    1.411631723    1.592618392
  640 SOLV  HW2     1945    3.221926991    1.518342394    1.530646077
  641 SOLV  OW      1946    3.468699477    1.781058130    3.402873613
  641 SOLV  HW1     1947    3.535818563    1.777524016    3.476931801
  641 SOLV  HW2     1948    3.497223336    1.849023867    3.335278460
  642 SOLV  OW      1949    1.273300738    2.650810960    0.042686709
  642 SOLV  HW1     1950    1.334984743    2.601687026    0.104198883
  642 SOLV  HW2     1951    1.302983215    2.745983606    0.034759067
  643 SOLV  OW      1952    2.184431646    2.202347246    2.964311661
  643 SOLV  HW1     1953    2.237527276    2.287088720    2.962937434
  643 SOLV  HW2     1954    2.179948668    2.164342632    2.871912214
  644 SOLV  OW      1955    2.482982638    0.422775061    1.492354219
  644 SOLV  HW1     1956    2.528833137    0.467505533    1.569159343
  644 SOLV  HW2     1957    2.473222338    0.487755232    1.416959219
  645 SOLV  OW      1958    1.697981202    1.115474680    2.431174690
  645 SOLV  HW1     1959    1.784936305    1.130929118    2.384266731
  645 SOLV  HW2     1960    1.630721556    1.080476329    2.365970377
  646 SOLV  OW      1961    0.333434039    0.215541778    2.407770281
  646 SOLV  HW1     1962    0.280608616    0.291564264    2.445615038
  646 SOLV  HW2     1963    0.398473269    0.182786700    2.476320967
  647 SOLV  OW      1964    3.071675099    2.126101250    2.051189576
  647 SOLV  HW1     1965    3.003176491    2.068311789    2.095579446
  647 SOLV  HW2     1966    3.162216088    2.104551594    2.087796650
  648 SOLV  OW      1967    0.493311615    1.290449043    0.315543934
  648 SOLV  HW1     1968    0.474060704    1.217904886    0.381617208
  648 SOLV  HW2     1969    0.563930232    1.259628960    0.251809432
  649 SOLV  OW      1970    0.246529054    0.899335619    2.190038641
  649 SOLV  HW1     1971    0.321155464    0.907606103    2.123973178
  649 SOLV  HW2     1972    0.240245718    0.804615413    2.221513015
  650 SOLV  OW      1973    3.016889734    2.618428340    1.082820940
  650 SOLV  HW1     1974    2.992630549    2.595020593    0.988664645
  650 SOLV  HW2     1975    3.095971669    2.679647054    1.082613907
  651 SOLV  OW      1976    1.117930974    2.083069508    0.350852119
  651 SOLV  HW1     1977    1.067822908    2.063753260    0.266483861
  651 SOLV  HW2     1978    1.071705291    2.039092784    0.427866255
  652 SOLV  OW      1979    1.354303425    1.111610449    1.741697300
  652 SOLV  HW1     1980    1.364066416    1.209369155    1.723034278
  652 SOLV  HW2     1981    1.416459036    1.060068679    1.682701766
  653 SOLV  OW      1982    3.257279834    1.725807003    1.757501734
  653 SOLV  HW1     1983    3.278608190    1.727282545    1.855200764
  653 SOLV  HW2     1984    3.241466322    1.631477339    1.728278216
  654 SOLV  OW      1985    0.797735501    0.760187346    1.513520353
  654 SOLV  HW1     1986    0.798221539    0.827493700    1.587490595
  654 SOLV  HW2     1987    0.848960966    0.796078575    1.435483722
  655 SOLV  OW      1988    1.993072629    0.644394618    1.360083803
  655 SOLV  HW1     1989    1.948897598    0.576025750    1.418187987
  655 SOLV  HW2     1990    2.089432451    0.620541506    1.347932798
  656 SOLV  OW      1991    2.818345769    0.275333474    0.793643636
  656 SOLV  HW1     1992    2.898142894    0.280815205    0.853679020
  656 SOLV  HW2     1993    2.847829829    0.251307180    0.701149151
  657 SOLV  OW      1994    2.088417152    3.512495467    1.316925341
  657 SOLV  HW1     1995    2.052359832    3.506023136    1.223865250
  657 SOLV  HW2     1996    2.177879159    3.467990048    1.321157962
  658 SOLV  OW      1997    1.595853117    2.491926250    0.359983638
  658 SOLV  HW1     1998    1.582212705    2.432202715    0.439024043
  658 SOLV  HW2     1999    1.637353993    2.439652949    0.285502415
  659 SOLV  OW      2000    1.224099391    2.091874165    1.387440806
  659 SOLV  HW1     2001    1.229572236    2.079685844    1.288328079
  659 SOLV  HW2     2002    1.287867527    2.029228354    1.432283591
  660 SOLV  OW      2003    3.134436370    0.199039943    1.998949315
  660 SOLV  HW1     2004    3.173491221    0.118301510    1.954718433
  660 SOLV  HW2     2005    3.205711238    0.246440768    2.050672692
  661 SOLV  OW      2006    2.113497280    0.562290577    1.936279163
  661 SOLV  HW1     2007    2.067202115    0.650938031    1.935590935
  661 SOLV  HW2     2008    2.134093104    0.534734251    1.842372020
  662 SOLV  OW      2009    0.594864521    1.270398598    1.840663912
  662 SOLV  HW1     2010    0.621711128    1.328010313    1.763447730
  662 SOLV  HW2     2011    0.525123466    1.317496190    1.894702314
  663 SOLV  OW      2012    2.632920104    2.429249977    2.777163730
  663 SOLV  HW1     2013    2.613265392    2.513777538    2.727454183
  663 SOLV  HW2     2014    2.729170514    2.428182270    2.804310816
  664 SOLV  OW      2015    2.931407406    3.365270646    1.209495228
  664 SOLV  HW1     2016    2.880238264    3.279598991    1.216122066
  664 SOLV  HW2     2017    2.980575057    3.368063960    1.122452615
  665 SOLV  OW      2018    2.064126994    1.875569754    0.638100974
  665 SOLV  HW1     2019    2.113125391    1.829634766    0.712205165
  665 SOLV  HW2     2020    2.121156570    1.876394554    0.555947328
  666 SOLV  OW      2021    0.296244576    0.280328353    0.156715862
  666 SOLV  HW1     2022    0.289126729    0.290000658    0.256001750
  666 SOLV  HW2     2023    0.392423685    0.284586531    0.129637534
  667 SOLV  OW      2024    2.039911198    3.289412728    0.301300551
  667 SOLV  HW1     2025    2.080975963    3.375525703    0.331306842
  667 SOLV  HW2     2026    2.098604756    3.213199688    0.328664980
  668 SOLV  OW      2027    0.266708023    0.469085762    2.640879756
  668 SOLV  HW1     2028    0.286484773    0.442288569    2.735182173
  668 SOLV  HW2     2029    0.170888903    0.449409349    2.620054512
  669 SOLV  OW      2030    0.384815680    0.496529639    0.448015919
  669 SOLV  HW1     2031    0.324250669    0.574589460    0.463472013
  669 SOLV  HW2     2032    0.334273541    0.411603345    0.463357229
  670 SOLV  OW      2033    2.338661478    1.005429175    1.755659995
  670 SOLV  HW1     2034    2.314424500    1.036515860    1.847565246
  670 SOLV  HW2     2035    2.417143906    1.057737302    1.722422735
  671 SOLV  OW      2036    3.196444706    2.810202132    0.328339892
  671 SOLV  HW1     2037    3.157018168    2.759829778    0.405216839
  671 SOLV  HW2     2038    3.129435012    2.875831665    0.293636281
  672 SOLV  OW      2039    0.280531592    1.359153883    1.385383219
  672 SOLV  HW1     2040    0.349793657    1.425327377    1.356642643
  672 SOLV  HW2     2041    0.286637849    1.345355828    1.484249008
  673 SOLV  OW      2042    1.903551225    3.269131551    1.154655493
  673 SOLV  HW1     2043    1.939173649    3.236887582    1.242367317
  673 SOLV  HW2     2044    1.973278570    3.324015602    1.108527668
  674 SOLV  OW      2045    0.400395974    0.612282511    0.936306101
  674 SOLV  HW1     2046    0.305935494    0.584499375    0.953844422
  674 SOLV  HW2     2047    0.457940892    0.585287812    1.013520435
  675 SOLV  OW      2048    3.177204675    2.171137225    1.789879023
  675 SOLV  HW1     2049    3.140571173    2.172303572    1.882930239
  675 SOLV  HW2     2050    3.160361061    2.081632151    1.748563045
  676 SOLV  OW      2051    1.445061016    2.220915522    0.026595627
  676 SOLV  HW1     2052    1.448990360    2.139193248   -0.030905811
  676 SOLV  HW2     2053    1.351802638    2.257014846    0.026842445
  677 SOLV  OW      2054    0.536578363    0.261466133    1.673927789
  677 SOLV  HW1     2055    0.580948231    0.215506050    1.596980026
  677 SOLV  HW2     2056    0.514619460    0.194290383    1.744688789
  678 SOLV  OW      2057    1.167592736    0.949077757    0.733633670
  678 SOLV  HW1     2058    1.096189529    0.904707076    0.679461554
  678 SOLV  HW2     2059    1.248273915    0.890084896    0.737115871
  679 SOLV  OW      2060    2.167972143    2.229052538    0.575125143
  679 SOLV  HW1     2061    2.117183676    2.281851679    0.507058048
  679 SOLV  HW2     2062    2.103662088    2.182221929    0.635718086
  680 SOLV  OW      2063    2.789982955    3.370689756    2.602187786
  680 SOLV  HW1     2064    2.759722067    3.348939417    2.694986445
  680 SOLV  HW2     2065    2.886662328    3.347118011    2.592297453
  681 SOLV  OW      2066    0.729573189    0.735281124    0.665300582
  681 SOLV  HW1     2067    0.654487805    0.800577113    0.655350282
  681 SOLV  HW2     2068    0.698212361    0.656224359    0.717901659
  682 SOLV  OW      2069    2.886160186    3.024582906    2.832336789
  682 SOLV  HW1     2070    2.811514753    3.050611260    2.771077873
  682 SOLV  HW2     2071    2.857996031    3.039073858    2.927199198
  683 SOLV  OW      2072    1.416526669    2.160770138    2.526086039
  683 SOLV  HW1     2073    1.407340013    2.223313000    2.448588955
  683 SOLV  HW2     2074    1.509989632    2.125338574    2.529407002
  684 SOLV  OW      2075    1.860304378    0.881457191    1.302126422
  684 SOLV  HW1     2076    1.895210612    0.941253322    1.374281579
  684 SOLV  HW2     2077    1.915064794    0.797849046    1.298761602
  685 SOLV  OW      2078    0.510900118    2.910549175    1.083413295
  685 SOLV  HW1     2079    0.601622999    2.917962300    1.041985340
  685 SOLV  HW2     2080    0.460883579    2.835146006    1.040816567
  686 SOLV  OW      2081    1.346603936    0.876261220    1.240758067
  686 SOLV  HW1     2082    1.278040680    0.916578015    1.301383308
  686 SOLV  HW2     2083    1.429666612    0.856542598    1.292850179
  687 SOLV  OW      2084    1.804202036    2.083503590    0.130237591
  687 SOLV  HW1     2085    1.715747398    2.051279602    0.163988366
  687 SOLV  HW2     2086    1.875664080    2.059618960    0.195997723
  688 SOLV  OW      2087    2.278520545    0.686656890    0.727901225
  688 SOLV  HW1     2088    2.265419747    0.594461978    0.764377337
  688 SOLV  HW2     2089    2.350502852    0.733015230    0.779587546
  689 SOLV  OW      2090    0.035263379    1.856298276    3.144952209
  689 SOLV  HW1     2091    0.111915528    1.916641808    3.122925244
  689 SOLV  HW2     2092   -0.038575014    1.870837122    3.079084434
  690 SOLV  OW      2093    2.292773401    0.421867764    0.842480470
  690 SOLV  HW1     2094    2.201472675    0.382995297    0.854929278
  690 SOLV  HW2     2095    2.347008038    0.406664431    0.925119869
  691 SOLV  OW      2096    1.018546747    1.140079116    1.935074161
  691 SOLV  HW1     2097    1.039715156    1.060161603    1.991353396
  691 SOLV  HW2     2098    0.919578192    1.146463529    1.922168306
  692 SOLV  OW      2099    1.312388793    1.831381818    0.180095878
  692 SOLV  HW1     2100    1.262091534    1.745873808    0.192703562
  692 SOLV  HW2     2101    1.249903185    1.908695374    0.190982102
  693 SOLV  OW      2102    2.500768087    2.801999423    2.083155748
  693 SOLV  HW1     2103    2.577682199    2.788410427    2.020695523
  693 SOLV  HW2     2104    2.482314514    2.716874774    2.132298138
  694 SOLV  OW      2105    1.007044381    1.611770913    0.790361078
  694 SOLV  HW1     2106    1.014165158    1.680556465    0.718111876
  694 SOLV  HW2     2107    1.001480737    1.657272195    0.879246718
  695 SOLV  OW      2108    3.392151430    3.054664531    0.344107229
  695 SOLV  HW1     2109    3.473125564    3.027006844    0.292352142
  695 SOLV  HW2     2110    3.312307213    3.004944417    0.310121136
  696 SOLV  OW      2111    2.864089923    0.678519958    1.923743883
  696 SOLV  HW1     2112    2.774027925    0.662885592    1.964318537
  696 SOLV  HW2     2113    2.908317771    0.590609434    1.905924332
  697 SOLV  OW      2114    1.513885096    3.056338766    2.427396145
  697 SOLV  HW1     2115    1.464054754    2.989942100    2.371626106
  697 SOLV  HW2     2116    1.480894057    3.052060429    2.521710216
  698 SOLV  OW      2117    0.514735010    2.208578652    3.087036674
  698 SOLV  HW1     2118    0.462065096    2.241716093    3.165328443
  698 SOLV  HW2     2119    0.459680007    2.143198253    3.035113100
  699 SOLV  OW      2120    3.197400942    0.962887859    1.602941081
  699 SOLV  HW1     2121    3.144125954    0.909475002    1.537296364
  699 SOLV  HW2     2122    3.175845852    0.932636261    1.695788084
  700 SOLV  OW      2123    1.673847721    3.523914730    0.328805166
  700 SOLV  HW1     2124    1.583278592    3.486677931    0.308485952
  700 SOLV  HW2     2125    1.668698816    3.623711518    0.332830777
  701 SOLV  OW      2126    0.328341577    3.232648621    0.266197912
  701 SOLV  HW1     2127    0.299402671    3.318090980    0.223018859
  701 SOLV  HW2     2128    0.417370699    3.205368562    0.229703901
  702 SOLV  OW      2129    2.573991187    3.001228994    1.074916779
  702 SOLV  HW1     2130    2.512317876    2.975625519    1.149368838
  702 SOLV  HW2     2131    2.553951570    2.945424012    0.994378537
  703 SOLV  OW      2132    0.577761634    2.159776137    2.420391523
  703 SOLV  HW1     2133    0.633161292    2.241782868    2.405984094
  703 SOLV  HW2     2134    0.595940700    2.122880398    2.511550752
  704 SOLV  OW      2135    1.987948921    3.279844118    0.777863250
  704 SOLV  HW1     2136    1.965648300    3.346488320    0.706706967
  704 SOLV  HW2     2137    1.982777226    3.323849119    0.867522251
  705 SOLV  OW      2138    3.384667774    2.692527248    0.173667054
  705 SOLV  HW1     2139    3.361281112    2.602525818    0.136855403
  705 SOLV  HW2     2140    3.312897084    2.722473651    0.236549898
  706 SOLV  OW      2141    2.646306842    0.369253505    0.459558910
  706 SOLV  HW1     2142    2.630987703    0.373638586    0.360834641
  706 SOLV  HW2     2143    2.559778417    0.350062837    0.505871942
  707 SOLV  OW      2144    3.527255406    2.721143581    1.065545765
  707 SOLV  HW1     2145    3.550564323    2.705154813    1.161478725
  707 SOLV  HW2     2146    3.601804674    2.770711337    1.020964464
  708 SOLV  OW      2147    1.491739548    1.069622491    2.231611116
  708 SOLV  HW1     2148    1.464059170    0.978656354    2.200609347
  708 SOLV  HW2     2149    1.568613228    1.101715515    2.176270472
  709 SOLV  OW      2150    3.524272000    0.788830600    2.486901476
  709 SOLV  HW1     2151    3.462313175    0.809380484    2.562671099
  709 SOLV  HW2     2152    3.470967455    0.762433390    2.406502719
  710 SOLV  OW      2153    0.333911526    3.087512525    1.407833215
  710 SOLV  HW1     2154    0.261534086    3.156186372    1.414597527
  710 SOLV  HW2     2155    0.403031002    3.118294926    1.342432446
  711 SOLV  OW      2156    1.947268773    1.110406450    0.270315863
  711 SOLV  HW1     2157    2.032483823    1.157749360    0.292651033
  711 SOLV  HW2     2158    1.922022758    1.130161716    0.175583684
  712 SOLV  OW      2159    1.302175116    2.726799956    2.815197326
  712 SOLV  HW1     2160    1.362783767    2.737020604    2.894090959
  712 SOLV  HW2     2161    1.356168483    2.729987788    2.731074805
  713 SOLV  OW      2162    3.173701302    3.463303101    0.634666141
  713 SOLV  HW1     2163    3.084169352    3.506799029    0.624974614
  713 SOLV  HW2     2164    3.204433090    3.471090988    0.729516749
  714 SOLV  OW      2165    2.431185009    2.468632868    0.010385032
  714 SOLV  HW1     2166    2.475223630    2.442106244   -0.075389813
  714 SOLV  HW2     2167    2.361118668    2.401323447    0.034059844
  715 SOLV  OW      2168    1.147090385    2.197134297    3.514088407
  715 SOLV  HW1     2169    1.119754054    2.203907134    3.418134046
  715 SOLV  HW2     2170    1.087404363    2.254803565    3.569875335
  716 SOLV  OW      2171    1.604001526    1.864963480    0.946109673
  716 SOLV  HW1     2172    1.546187490    1.891213083    1.023377578
  716 SOLV  HW2     2173    1.547617940    1.822634571    0.875180309
  717 SOLV  OW      2174    0.824302260    0.681958484    1.046344961
  717 SOLV  HW1     2175    0.731875984    0.714496056    1.066363932
  717 SOLV  HW2     2176    0.889510254    0.756611929    1.059642387
  718 SOLV  OW      2177    0.949779153    2.223817041    2.437715542
  718 SOLV  HW1     2178    0.917653673    2.314434562    2.465252871
  718 SOLV  HW2     2179    0.922186174    2.156433096    2.506270939
  719 SOLV  OW      2180    1.938043769    2.211027254    1.899700404
  719 SOLV  HW1     2181    2.035360253    2.188413161    1.904180411
  719 SOLV  HW2     2182    1.909111671    2.214904622    1.804045567
  720 SOLV  OW      2183    1.227410609    1.768839145    1.179212499
  720 SOLV  HW1     2184    1.309792918    1.794944340    1.229550064
  720 SOLV  HW2     2185    1.252575256    1.709995281    1.102360105
  721 SOLV  OW      2186    1.480286279    0.141743055    2.906551887
  721 SOLV  HW1     2187    1.504410102    0.059380542    2.855203847
  721 SOLV  HW2     2188    1.562201699    0.197334182    2.920750880
  722 SOLV  OW      2189    0.634481904    2.057961713    2.680438174
  722 SOLV  HW1     2190    0.651872680    2.088664836    2.774017886
  722 SOLV  HW2     2191    0.669259330    1.964903035    2.668907420
  723 SOLV  OW      2192    2.834290478    2.906156697    1.363048385
  723 SOLV  HW1     2193    2.802632137    2.998709286    1.383836707
  723 SOLV  HW2     2194    2.917841604    2.911041416    1.308315434
  724 SOLV  OW      2195    2.258015927    0.729303308    1.107770711
  724 SOLV  HW1     2196    2.167383615    0.702188998    1.075322852
  724 SOLV  HW2     2197    2.265362899    0.829037365    1.106580505
  725 SOLV  OW      2198    2.565812576    1.822254227    2.844546885
  725 SOLV  HW1     2199    2.624031500    1.765821556    2.785999609
  725 SOLV  HW2     2200    2.572426440    1.790108533    2.939017744
  726 SOLV  OW      2201    3.338824529    1.807991713    2.013826658
  726 SOLV  HW1     2202    3.321117193    1.878148322    2.082866729
  726 SOLV  HW2     2203    3.419944403    1.833009013    1.960952356
  727 SOLV  OW      2204    2.608603605    1.125891575    1.729707637
  727 SOLV  HW1     2205    2.658889183    1.160963461    1.808712132
  727 SOLV  HW2     2206    2.563840165    1.201753210    1.682362164
  728 SOLV  OW      2207    1.293808857    0.684683007    1.005662475
  728 SOLV  HW1     2208    1.299524822    0.732576168    1.093271638
  728 SOLV  HW2     2209    1.198625510    0.660115332    0.987270482
  729 SOLV  OW      2210    0.598237946    2.610933387    0.612127192
  729 SOLV  HW1     2211    0.592502569    2.696297390    0.663900153
  729 SOLV  HW2     2212    0.536431148    2.615365330    0.533637271
  730 SOLV  OW      2213    1.866207122    2.717672339    0.825636999
  730 SOLV  HW1     2214    1.888363338    2.630696104    0.869755367
  730 SOLV  HW2     2215    1.795133021    2.702968581    0.756829347
  731 SOLV  OW      2216    3.398342540    0.808605808    2.736690197
  731 SOLV  HW1     2217    3.335748142    0.886458046    2.741489080
  731 SOLV  HW2     2218    3.380381268    0.746658064    2.813122440
  732 SOLV  OW      2219    1.043274652    2.056452211    0.625207740
  732 SOLV  HW1     2220    0.943585386    2.051094325    0.631160357
  732 SOLV  HW2     2221    1.076452136    2.128561827    0.686048443
  733 SOLV  OW      2222    0.936485805    1.551265361    1.369463653
  733 SOLV  HW1     2223    0.930013506    1.648951854    1.349037619
  733 SOLV  HW2     2224    0.932571137    1.499077233    1.284241434
  734 SOLV  OW      2225    2.989844057    2.769998553    2.766085961
  734 SOLV  HW1     2226    2.966272924    2.761477032    2.669267691
  734 SOLV  HW2     2227    2.967942610    2.862315966    2.797705266
  735 SOLV  OW      2228    2.997255049    3.495553422    2.900111827
  735 SOLV  HW1     2229    3.059779341    3.571269555    2.881137824
  735 SOLV  HW2     2230    3.025516869    3.415114552    2.847833364
  736 SOLV  OW      2231    0.704300628    2.048952762    1.772549758
  736 SOLV  HW1     2232    0.720402630    2.053558536    1.871148353
  736 SOLV  HW2     2233    0.626656608    1.988629405    1.754257891
  737 SOLV  OW      2234    2.633159943    3.337946177    3.246350455
  737 SOLV  HW1     2235    2.713916981    3.389325468    3.275339489
  737 SOLV  HW2     2236    2.604972150    3.276038453    3.319662905
  738 SOLV  OW      2237    0.930349043    1.672549639    2.743643215
  738 SOLV  HW1     2238    1.007416246    1.731569170    2.767678361
  738 SOLV  HW2     2239    0.946784060    1.580353513    2.778744445
  739 SOLV  OW      2240    3.292758044    1.732630740    0.860443919
  739 SOLV  HW1     2241    3.329623937    1.792120397    0.789000536
  739 SOLV  HW2     2242    3.300265953    1.778392804    0.949054124
  740 SOLV  OW      2243    3.272945361    0.027192113    0.978261981
  740 SOLV  HW1     2244    3.276537086    0.119661829    0.940338218
  740 SOLV  HW2     2245    3.341361633    0.018188040    1.050648404
  741 SOLV  OW      2246    0.796064241    1.242056078    1.571536681
  741 SOLV  HW1     2247    0.863136650    1.177798252    1.534466649
  741 SOLV  HW2     2248    0.843283057    1.322879433    1.606749253
  742 SOLV  OW      2249    1.261260499    0.924171129    2.930301158
  742 SOLV  HW1     2250    1.206610041    0.905394023    2.848676704
  742 SOLV  HW2     2251    1.335047425    0.987578456    2.907132211
  743 SOLV  OW      2252    3.210300008    1.701136406    0.483313343
  743 SOLV  HW1     2253    3.254674534    1.624897119    0.436192568
  743 SOLV  HW2     2254    3.120047687    1.672442833    0.515454829
  744 SOLV  OW      2255    3.344955305    2.475315922    3.519299084
  744 SOLV  HW1     2256    3.255583756    2.447745598    3.483876772
  744 SOLV  HW2     2257    3.416542482    2.421891179    3.474320281
  745 SOLV  OW      2258    2.695694305    1.540865187    1.495320185
  745 SOLV  HW1     2259    2.636389951    1.537381397    1.414866760
  745 SOLV  HW2     2260    2.679883351    1.626392171    1.544685462
  746 SOLV  OW      2261    2.360189500    2.532293026    3.187282090
  746 SOLV  HW1     2262    2.298562801    2.568359733    3.117270022
  746 SOLV  HW2     2263    2.315498039    2.537005105    3.276628329
  747 SOLV  OW      2264    0.889196723    1.397912802    3.379055350
  747 SOLV  HW1     2265    0.856822038    1.304060441    3.367055325
  747 SOLV  HW2     2266    0.955879688    1.400879398    3.453519627
  748 SOLV  OW      2267    3.484443345    2.264805885    0.950534346
  748 SOLV  HW1     2268    3.439983417    2.261139040    1.040034393
  748 SOLV  HW2     2269    3.541528085    2.183607233    0.938349992
  749 SOLV  OW      2270    1.911571415    0.949185690    2.808310860
  749 SOLV  HW1     2271    1.943982389    0.857131972    2.830128955
  749 SOLV  HW2     2272    1.884981205    0.953177407    2.711991734
  750 SOLV  OW      2273    1.948012652    0.683444689    0.270205132
  750 SOLV  HW1     2274    2.016070788    0.746730714    0.307148840
  750 SOLV  HW2     2275    1.989184164    0.629332039    0.196866704
  751 SOLV  OW      2276    0.226925826    1.141319069    1.919135328
  751 SOLV  HW1     2277    0.242132023    1.229562498    1.963678414
  751 SOLV  HW2     2278    0.129981458    1.117407863    1.924805832
  752 SOLV  OW      2279    2.447177842    2.955404939    0.325609411
  752 SOLV  HW1     2280    2.444700218    2.871900172    0.380589882
  752 SOLV  HW2     2281    2.486184722    3.029843015    0.379826025
  753 SOLV  OW      2282    2.728927164    3.312503917    2.336441092
  753 SOLV  HW1     2283    2.667857857    3.351473400    2.267490724
  753 SOLV  HW2     2284    2.704458987    3.348196719    2.426604236
  754 SOLV  OW      2285    3.185268923    3.108141644    1.939797328
  754 SOLV  HW1     2286    3.260828113    3.112888463    1.874447908
  754 SOLV  HW2     2287    3.151449521    3.014158043    1.944847601
  755 SOLV  OW      2288    1.927709031    3.014492308    0.776138511
  755 SOLV  HW1     2289    1.976994270    2.961681182    0.845302690
  755 SOLV  HW2     2290    1.957144302    3.109996319    0.779910887
  756 SOLV  OW      2291    2.635686882    1.797197147    1.586798486
  756 SOLV  HW1     2292    2.625008839    1.815353657    1.684565264
  756 SOLV  HW2     2293    2.692764165    1.868321937    1.545744998
  757 SOLV  OW      2294    3.116543694    1.070330070    3.247503928
  757 SOLV  HW1     2295    3.073988213    1.054811468    3.336668065
  757 SOLV  HW2     2296    3.167966091    1.156081405    3.249604599
  758 SOLV  OW      2297    1.503273743    0.013151992    3.450459954
  758 SOLV  HW1     2298    1.488894257   -0.073545289    3.498194579
  758 SOLV  HW2     2299    1.415034799    0.050314346    3.421571736
  759 SOLV  OW      2300    1.717050510    0.799300785    2.992628149
  759 SOLV  HW1     2301    1.676574574    0.793613591    3.083895348
  759 SOLV  HW2     2302    1.645657250    0.786908015    2.923695184
  760 SOLV  OW      2303    0.664545656    0.076946104    1.493680027
  760 SOLV  HW1     2304    0.664279886    0.126733111    1.406943279
  760 SOLV  HW2     2305    0.622100053   -0.012685491    1.480772840
  761 SOLV  OW      2306    2.403285300    0.311022201    0.580075153
  761 SOLV  HW1     2307    2.393397064    0.215538990    0.552020063
  761 SOLV  HW2     2308    2.359023666    0.324447456    0.668745830
  762 SOLV  OW      2309    0.455583937    0.419041221    1.452751353
  762 SOLV  HW1     2310    0.437917991    0.343256458    1.515560382
  762 SOLV  HW2     2311    0.550304614    0.449420703    1.463019144
  763 SOLV  OW      2312    0.684319460    1.537835624    3.028350603
  763 SOLV  HW1     2313    0.741594834    1.619548811    3.021678520
  763 SOLV  HW2     2314    0.594335702    1.556929722    2.989104194
  764 SOLV  OW      2315    0.826323068    0.650721199    0.400589986
  764 SOLV  HW1     2316    0.918406312    0.630979957    0.434246601
  764 SOLV  HW2     2317    0.770858745    0.687804494    0.475089914
  765 SOLV  OW      2318    0.096137406    3.090375771    1.208901131
  765 SOLV  HW1     2319    0.027983110    3.072185880    1.279784893
  765 SOLV  HW2     2320    0.148568914    3.171970853    1.233263534
  766 SOLV  OW      2321    3.365624063    1.015108914    0.975652528
  766 SOLV  HW1     2322    3.294375024    1.073687774    1.014306263
  766 SOLV  HW2     2323    3.422557305    0.978801232    1.049425147
  767 SOLV  OW      2324    0.553603105    2.238200958    0.042453679
  767 SOLV  HW1     2325    0.639417486    2.233406822    0.093591165
  767 SOLV  HW2     2326    0.476672554    2.226794093    0.105332038
  768 SOLV  OW      2327    1.231415803    3.042812838    1.289202454
  768 SOLV  HW1     2328    1.164749083    3.115626413    1.305204317
  768 SOLV  HW2     2329    1.306359401    3.051240765    1.354888271
  769 SOLV  OW      2330    3.232766871    2.711151367    2.822393695
  769 SOLV  HW1     2331    3.296087799    2.788329700    2.828251337
  769 SOLV  HW2     2332    3.142580690    2.744047782    2.794417797
  770 SOLV  OW      2333    1.438848856    0.821342840    3.129135554
  770 SOLV  HW1     2334    1.373313793    0.845170345    3.057444360
  770 SOLV  HW2     2335    1.389570737    0.799274451    3.213318565
  771 SOLV  OW      2336    3.042148452    1.384991608    0.238077807
  771 SOLV  HW1     2337    2.955377018    1.353808619    0.276814935
  771 SOLV  HW2     2338    3.024851329    1.458483354    0.172488480
  772 SOLV  OW      2339    0.661806133    0.092481046    0.681643327
  772 SOLV  HW1     2340    0.675256142    0.066541365    0.777291055
  772 SOLV  HW2     2341    0.665038255    0.010692595    0.624176722
  773 SOLV  OW      2342    1.486083742    1.972843421    1.181199678
  773 SOLV  HW1     2343    1.465933492    1.906305840    1.253093009
  773 SOLV  HW2     2344    1.552058583    2.039810728    1.215325265
  774 SOLV  OW      2345    2.900080552    3.099333915    2.196770331
  774 SOLV  HW1     2346    2.840654076    3.177240446    2.216797827
  774 SOLV  HW2     2347    2.993381752    3.120190556    2.226128202
  775 SOLV  OW      2348    2.480698892    0.821628664    2.392869597
  775 SOLV  HW1     2349    2.432496364    0.758656463    2.331934515
  775 SOLV  HW2     2350    2.414361804    0.880063551    2.439632916
  776 SOLV  OW      2351    1.514148539    1.604406201    1.165479103
  776 SOLV  HW1     2352    1.462737084    1.630641066    1.083806707
  776 SOLV  HW2     2353    1.581613780    1.534621074    1.141391262
  777 SOLV  OW      2354    1.508093582    1.858872715    2.165275837
  777 SOLV  HW1     2355    1.495644154    1.799686400    2.085627547
  777 SOLV  HW2     2356    1.432896292    1.844416300    2.229604736
  778 SOLV  OW      2357    1.837339236    2.915824519    0.552256132
  778 SOLV  HW1     2358    1.865864207    2.983816062    0.484689631
  778 SOLV  HW2     2359    1.870257103    2.942910871    0.642724300
  779 SOLV  OW      2360    3.502757314    1.306047448    1.576626801
  779 SOLV  HW1     2361    3.570625459    1.316671732    1.649309815
  779 SOLV  HW2     2362    3.521903560    1.222487523    1.525120443
  780 SOLV  OW      2363    0.947294683    0.450006172    2.271507645
  780 SOLV  HW1     2364    0.860964810    0.496715150    2.252382496
  780 SOLV  HW2     2365    1.006820728    0.510412650    2.324517126
  781 SOLV  OW      2366    2.522023994    0.260144401    2.006209273
  781 SOLV  HW1     2367    2.484954483    0.188515884    1.947073749
  781 SOLV  HW2     2368    2.603598871    0.225928393    2.052862701
  782 SOLV  OW      2369    0.761166516    3.069453641    0.445000826
  782 SOLV  HW1     2370    0.780018889    3.138793963    0.514548611
  782 SOLV  HW2     2371    0.680554708    3.016612075    0.471643881
  783 SOLV  OW      2372    2.568068195    3.132378000    3.440544974
  783 SOLV  HW1     2373    2.473344998    3.162623644    3.451247825
  783 SOLV  HW2     2374    2.570771630    3.051456515    3.381840263
  784 SOLV  OW      2375    2.127967644    2.594779803    3.444519140
  784 SOLV  HW1     2376    2.173408480    2.606091784    3.532890358
  784 SOLV  HW2     2377    2.029253472    2.587024236    3.458571777
  785 SOLV  OW      2378    2.167973524    0.530795220    2.798277446
  785 SOLV  HW1     2379    2.205367103    0.571728659    2.715042828
  785 SOLV  HW2     2380    2.084535493    0.579220718    2.824637901
  786 SOLV  OW      2381    1.717790167    1.536881139    1.633017210
  786 SOLV  HW1     2382    1.707170994    1.583094384    1.544971988
  786 SOLV  HW2     2383    1.724237959    1.438183925    1.618264827
  787 SOLV  OW      2384    3.134681189    0.664092643    0.388786690
  787 SOLV  HW1     2385    3.153373528    0.668292085    0.486944296
  787 SOLV  HW2     2386    3.054625588    0.606388476    0.372557773
  788 SOLV  OW      2387    2.209511656    0.140863541    2.272310669
  788 SOLV  HW1     2388    2.281383824    0.092278727    2.222555103
  788 SOLV  HW2     2389    2.158072522    0.198444598    2.208748601
  789 SOLV  OW      2390    0.308106284    0.230251198    3.298898615
  789 SOLV  HW1     2391    0.254285635    0.165623042    3.352999320
  789 SOLV  HW2     2392    0.397677103    0.190491017    3.278935781
  790 SOLV  OW      2393    0.689369056    2.375734699    2.000236239
  790 SOLV  HW1     2394    0.739966729    2.460523763    2.016081621
  790 SOLV  HW2     2395    0.752477991    2.298221307    2.003283092
  791 SOLV  OW      2396    2.210935101    0.471169688    3.398583110
  791 SOLV  HW1     2397    2.284643956    0.527127344    3.360667846
  791 SOLV  HW2     2398    2.205776368    0.384633165    3.348717893
  792 SOLV  OW      2399    1.299915630    2.743468601    2.542173044
  792 SOLV  HW1     2400    1.215034288    2.693820298    2.560408003
  792 SOLV  HW2     2401    1.283181172    2.813797074    2.473063488
  793 SOLV  OW      2402    2.372078113    0.228434022    0.107327549
  793 SOLV  HW1     2403    2.353206787    0.295609460    0.178963564
  793 SOLV  HW2     2404    2.371527697    0.273755515    0.018187175
  794 SOLV  OW      2405    0.826031797    1.799561044    3.024612693
  794 SOLV  HW1     2406    0.847099151    1.847237337    2.939259353
  794 SOLV  HW2     2407    0.773900177    1.860214150    3.084658808
  795 SOLV  OW      2408    0.479941939    2.324088178    1.325954245
  795 SOLV  HW1     2409    0.538579349    2.387430004    1.376468426
  795 SOLV  HW2     2410    0.523220648    2.233983690    1.322748521
  796 SOLV  OW      2411    3.490607565    1.439999077    0.118323045
  796 SOLV  HW1     2412    3.559024632    1.464310029    0.187101002
  796 SOLV  HW2     2413    3.448150861    1.523246836    0.082693393
  797 SOLV  OW      2414    2.796896957    1.297871020    0.295097179
  797 SOLV  HW1     2415    2.729365226    1.354602419    0.342228494
  797 SOLV  HW2     2416    2.767077436    1.202420147    0.296585901
  798 SOLV  OW      2417    2.360245700    2.571403504    1.373796521
  798 SOLV  HW1     2418    2.351830840    2.565791143    1.274297999
  798 SOLV  HW2     2419    2.432401186    2.636470399    1.397506568
  799 SOLV  OW      2420    2.135701880    2.594262604    1.067426306
  799 SOLV  HW1     2421    2.051814312    2.622437071    1.020849247
  799 SOLV  HW2     2422    2.214939261    2.628900932    1.017187407
  800 SOLV  OW      2423    2.487471756    3.196846250    0.470877896
  800 SOLV  HW1     2424    2.536141873    3.282359529    0.488790073
  800 SOLV  HW2     2425    2.442090000    3.166186532    0.554559132
  801 SOLV  OW      2426    0.445276525    3.103073719    2.716729533
  801 SOLV  HW1     2427    0.503681639    3.028302177    2.748353053
  801 SOLV  HW2     2428    0.392205211    3.072707426    2.637589030
  802 SOLV  OW      2429    3.488641661    0.333002878    1.275934981
  802 SOLV  HW1     2430    3.530862114    0.416292301    1.311744003
  802 SOLV  HW2     2431    3.389406063    0.338520058    1.287062986
  803 SOLV  OW      2432    1.842862166    1.962715400    1.650666948
  803 SOLV  HW1     2433    1.845643679    2.061952764    1.662764255
  803 SOLV  HW2     2434    1.909881322    1.919874267    1.711289659
  804 SOLV  OW      2435    1.116677338    1.807995217    1.774967392
  804 SOLV  HW1     2436    1.183739223    1.881523317    1.784894367
  804 SOLV  HW2     2437    1.039566828    1.840414971    1.720149379
  805 SOLV  OW      2438    2.927459567    2.702392060    0.335235223
  805 SOLV  HW1     2439    2.862996218    2.744941038    0.271703142
  805 SOLV  HW2     2440    2.988178158    2.640906581    0.284886569
  806 SOLV  OW      2441    0.381762401    2.081465569    0.509690754
  806 SOLV  HW1     2442    0.392011759    1.986266339    0.538542912
  806 SOLV  HW2     2443    0.363730644    2.138746151    0.589654106
  807 SOLV  OW      2444    0.090729664    2.710507764    3.335785740
  807 SOLV  HW1     2445   -0.004200850    2.679846325    3.328717869
  807 SOLV  HW2     2446    0.102268738    2.795358198    3.284122767
  808 SOLV  OW      2447    1.988964067    3.273918561    2.528306848
  808 SOLV  HW1     2448    1.964700936    3.366775516    2.556431500
  808 SOLV  HW2     2449    1.905794995    3.219209393    2.518724490
  809 SOLV  OW      2450    1.892776096    2.330423400    2.381399099
  809 SOLV  HW1     2451    1.853028967    2.272118371    2.310539827
  809 SOLV  HW2     2452    1.881602037    2.426415594    2.355688605
  810 SOLV  OW      2453    0.111447887    2.708104945    0.111110578
  810 SOLV  HW1     2454    0.015178737    2.691256525    0.132334265
  810 SOLV  HW2     2455    0.123463079    2.712240978    0.011911497
  811 SOLV  OW      2456    3.083583336    3.346342416    3.129653273
  811 SOLV  HW1     2457    3.086394950    3.353299696    3.029924312
  811 SOLV  HW2     2458    3.174959954    3.324812157    3.164133810
  812 SOLV  OW      2459    1.164555826    1.353057203    2.012412118
  812 SOLV  HW1     2460    1.166017603    1.424119146    1.942055099
  812 SOLV  HW2     2461    1.116159240    1.272741119    1.977640570
  813 SOLV  OW      2462    0.967246139    3.482840283    3.233189073
  813 SOLV  HW1     2463    0.906796423    3.548030944    3.278993544
  813 SOLV  HW2     2464    0.942121412    3.389758631    3.259770926
  814 SOLV  OW      2465    1.705003507    3.030633291    3.375421478
  814 SOLV  HW1     2466    1.756801462    2.979185582    3.443774648
  814 SOLV  HW2     2467    1.732498051    3.126750046    3.378188350
  815 SOLV  OW      2468    0.232784970    0.540566354    1.940889941
  815 SOLV  HW1     2469    0.317734216    0.536860823    1.888240777
  815 SOLV  HW2     2470    0.239506324    0.478923496    2.019355810
  816 SOLV  OW      2471    3.037872002    1.787971167    1.234035766
  816 SOLV  HW1     2472    3.100197341    1.845769076    1.181336625
  816 SOLV  HW2     2473    3.024241311    1.827760032    1.324772481
  817 SOLV  OW      2474    2.250172155    0.617119314    2.530533578
  817 SOLV  HW1     2475    2.339173029    0.571531902    2.531543712
  817 SOLV  HW2     2476    2.262606658    0.714840809    2.547745194
  818 SOLV  OW      2477    0.870167302    1.911973720    2.225275326
  818 SOLV  HW1     2478    0.845221545    1.832663082    2.280861462
  818 SOLV  HW2     2479    0.932505900    1.970627037    2.277004284
  819 SOLV  OW      2480    0.097893389    1.022031846    3.390020575
  819 SOLV  HW1     2481    0.171926515    1.088430871    3.379413339
  819 SOLV  HW2     2482    0.009837939    1.068662463    3.381411479
  820 SOLV  OW      2483    3.269305925    2.549656984    1.607779336
  820 SOLV  HW1     2484    3.180422112    2.544661860    1.653349347
  820 SOLV  HW2     2485    3.325008718    2.471079586    1.634698573
  821 SOLV  OW      2486    0.059520913    3.155754207    2.334319431
  821 SOLV  HW1     2487   -0.013372251    3.088152396    2.345204467
  821 SOLV  HW2     2488    0.024631731    3.234469054    2.283441841
  822 SOLV  OW      2489    1.549572054    1.219166986    3.428056627
  822 SOLV  HW1     2490    1.613317556    1.286551778    3.390669200
  822 SOLV  HW2     2491    1.600803531    1.147654198    3.475630077
  823 SOLV  OW      2492    3.311387492    0.515065178    2.564790567
  823 SOLV  HW1     2493    3.341655222    0.560656752    2.481079145
  823 SOLV  HW2     2494    3.236790748    0.452018843    2.543278307
  824 SOLV  OW      2495    3.237453293    0.355838248    3.117711622
  824 SOLV  HW1     2496    3.309972489    0.403116681    3.067632986
  824 SOLV  HW2     2497    3.268821272    0.264396264    3.143334453
  825 SOLV  OW      2498    2.372254755    1.063506431    0.976726550
  825 SOLV  HW1     2499    2.440018239    1.134436492    0.957253145
  825 SOLV  HW2     2500    2.287245765    1.084482031    0.928398124
  826 SOLV  OW      2501    0.197991212    0.672425364    3.112395802
  826 SOLV  HW1     2502    0.269387998    0.741474054    3.124103001
  826 SOLV  HW2     2503    0.111705276    0.707167829    3.149137603
  827 SOLV  OW      2504    0.229487009    2.438589470    1.365329539
  827 SOLV  HW1     2505    0.321110871    2.401079653    1.351173655
  827 SOLV  HW2     2506    0.186789017    2.456559299    1.276694547
  828 SOLV  OW      2507    3.382244492    3.350846305    2.609807119
  828 SOLV  HW1     2508    3.479046043    3.341284431    2.586571096
  828 SOLV  HW2     2509    3.340979538    3.260172828    2.618602910
  829 SOLV  OW      2510    0.605757776    3.433466275    3.073716299
  829 SOLV  HW1     2511    0.617673199    3.335722732    3.091214860
  829 SOLV  HW2     2512    0.595189480    3.448670271    2.975435653
  830 SOLV  OW      2513    2.710522838    0.974244125    0.772035075
  830 SOLV  HW1     2514    2.799809257    0.960965003    0.815086731
  830 SOLV  HW2     2515    2.664214514    0.886017363    0.763468850
  831 SOLV  OW      2516    2.271690031    1.905907315    0.847741080
  831 SOLV  HW1     2517    2.366703009    1.881291758    0.866897157
  831 SOLV  HW2     2518    2.219062492    1.904268218    0.932770416
  832 SOLV  OW      2519    2.164301820    1.227521624    2.124763836
  832 SOLV  HW1     2520    2.187164802    1.132937190    2.101710442
  832 SOLV  HW2     2521    2.093440505    1.260776064    2.062529092
  833 SOLV  OW      2522    3.494649531    0.000747849    1.564926269
  833 SOLV  HW1     2523    3.458223410    0.063045915    1.634165922
  833 SOLV  HW2     2524    3.460677868   -0.091727355    1.582139970
  834 SOLV  OW      2525    2.387800762    1.089647772    0.480357712
  834 SOLV  HW1     2526    2.417867916    1.004285141    0.437800368
  834 SOLV  HW2     2527    2.302603728    1.073784030    0.530275014
  835 SOLV  OW      2528    3.472399626    0.096226529    0.361706883
  835 SOLV  HW1     2529    3.467161544   -0.000619217    0.337305469
  835 SOLV  HW2     2530    3.455490510    0.106853605    0.459701827
  836 SOLV  OW      2531    0.256210050    0.301576409    1.058706459
  836 SOLV  HW1     2532    0.289903204    0.394940391    1.070956499
  836 SOLV  HW2     2533    0.228169469    0.288489471    0.963603639
  837 SOLV  OW      2534    3.381959097    2.906968351    3.527434972
  837 SOLV  HW1     2535    3.446398118    2.981177010    3.545943882
  837 SOLV  HW2     2536    3.357849306    2.861604054    3.613241021
  838 SOLV  OW      2537    2.686217131    1.756138365    0.853780872
  838 SOLV  HW1     2538    2.770935852    1.716882720    0.889614878
  838 SOLV  HW2     2539    2.629729627    1.788429152    0.929732199
  839 SOLV  OW      2540    3.124545029    0.167219245    1.688307840
  839 SOLV  HW1     2541    3.180086352    0.248293958    1.706848906
  839 SOLV  HW2     2542    3.160428924    0.089658930    1.740255529
  840 SOLV  OW      2543    0.155751206    2.607845372    0.796012329
  840 SOLV  HW1     2544    0.127486845    2.599673099    0.700428387
  840 SOLV  HW2     2545    0.125218284    2.695866057    0.832372532
  841 SOLV  OW      2546    0.993494772    1.743038982    1.064312953
  841 SOLV  HW1     2547    0.924203361    1.804030650    1.102771553
  841 SOLV  HW2     2548    1.084461954    1.775069526    1.090793947
  842 SOLV  OW      2549    1.453713003    2.373067890    2.364849675
  842 SOLV  HW1     2550    1.531814760    2.396048675    2.306761173
  842 SOLV  HW2     2551    1.373060421    2.423296196    2.333633496
  843 SOLV  OW      2552    1.821169618    1.298129872    1.482826670
  843 SOLV  HW1     2553    1.728719224    1.281435893    1.517122698
  843 SOLV  HW2     2554    1.857508058    1.214037746    1.442702170
  844 SOLV  OW      2555    3.524036631    2.262975121    2.806605267
  844 SOLV  HW1     2556    3.537048821    2.271723793    2.905379002
  844 SOLV  HW2     2557    3.435343324    2.301539670    2.781143361
  845 SOLV  OW      2558    0.533729890    3.169173173    1.930467250
  845 SOLV  HW1     2559    0.565306894    3.152241372    1.837096080
  845 SOLV  HW2     2560    0.594527250    3.235080316    1.974760051
  846 SOLV  OW      2561    0.168539453    1.600096921    0.257617889
  846 SOLV  HW1     2562    0.141428859    1.595076487    0.353743308
  846 SOLV  HW2     2563    0.224530469    1.520507276    0.234577887
  847 SOLV  OW      2564    1.966074696    2.541057363    0.333649710
  847 SOLV  HW1     2565    2.013771517    2.528363182    0.246666606
  847 SOLV  HW2     2566    1.892009485    2.607188444    0.321687101
  848 SOLV  OW      2567    1.124569837    0.493794499    1.884307334
  848 SOLV  HW1     2568    1.075504700    0.548968914    1.816849647
  848 SOLV  HW2     2569    1.062578896    0.425450617    1.922885693
  849 SOLV  OW      2570    2.437509934    2.345769738    2.945234253
  849 SOLV  HW1     2571    2.431112942    2.397294304    3.030709811
  849 SOLV  HW2     2572    2.485485052    2.400648381    2.876762052
  850 SOLV  OW      2573    3.035890630    3.143360201    0.765026319
  850 SOLV  HW1     2574    2.953165399    3.110941017    0.810932045
  850 SOLV  HW2     2575    3.012017512    3.179301141    0.674804123
  851 SOLV  OW      2576    3.123008940    1.336235619    1.797575847
  851 SOLV  HW1     2577    3.134530512    1.360827769    1.893826834
  851 SOLV  HW2     2578    3.159107636    1.409536737    1.739908381
  852 SOLV  OW      2579    0.057639983    0.663400455    0.705968643
  852 SOLV  HW1     2580    0.114304224    0.670415343    0.788068257
  852 SOLV  HW2     2581   -0.012993342    0.734158655    0.708103491
  853 SOLV  OW      2582    1.927764899    1.848776229    3.367076930
  853 SOLV  HW1     2583    1.962343866    1.914646914    3.300239597
  853 SOLV  HW2     2584    1.828225231    1.856441103    3.372984111
  854 SOLV  OW      2585    1.905812977    2.520954710    2.679055238
  854 SOLV  HW1     2586    1.823040789    2.474243589    2.710182713
  854 SOLV  HW2     2587    1.888761589    2.563149841    2.589999754
  855 SOLV  OW      2588    3.013240961    0.592074658    1.610561325
  855 SOLV  HW1     2589    2.936657510    0.643836173    1.572383551
  855 SOLV  HW2     2590    3.060840649    0.648124513    1.678344143
  856 SOLV  OW      2591    1.734172156    0.344125534    3.256024998
  856 SOLV  HW1     2592    1.643336700    0.381001627    3.275807448
  856 SOLV  HW2     2593    1.769144851    0.296608524    3.336779595
  857 SOLV  OW      2594    2.443399512    2.574413949    2.214308311
  857 SOLV  HW1     2595    2.427691659    2.523918010    2.129424255
  857 SOLV  HW2     2596    2.517931939    2.531464094    2.265318469
  858 SOLV  OW      2597    0.131160153    1.774533892    0.060031817
  858 SOLV  HW1     2598    0.137207048    1.708118603    0.134561236
  858 SOLV  HW2     2599    0.208229987    1.838022857    0.065654663
  859 SOLV  OW      2600    3.527615167    2.688477614    2.343805746
  859 SOLV  HW1     2601    3.577735381    2.642094359    2.270741377
  859 SOLV  HW2     2602    3.442042426    2.725240628    2.307369358
  860 SOLV  OW      2603    1.314075863    0.780211467    0.379252865
  860 SOLV  HW1     2604    1.296230913    0.720219777    0.301248697
  860 SOLV  HW2     2605    1.330643167    0.724762867    0.460818889
  861 SOLV  OW      2606    2.798050102    0.742424811    3.030883062
  861 SOLV  HW1     2607    2.749135761    0.729148840    2.944666693
  861 SOLV  HW2     2608    2.757618853    0.819177797    3.080645785
  862 SOLV  OW      2609    0.170772734    0.320274581    2.131020363
  862 SOLV  HW1     2610    0.079983906    0.323308777    2.172858720
  862 SOLV  HW2     2611    0.225185239    0.248604028    2.174664919
  863 SOLV  OW      2612    2.026893516    2.820863392    3.290479670
  863 SOLV  HW1     2613    2.053996045    2.725389454    3.302815419
  863 SOLV  HW2     2614    1.958067308    2.845060792    3.358886244
  864 SOLV  OW      2615    2.475981266    3.062092205    2.162007502
  864 SOLV  HW1     2616    2.491782942    2.968886582    2.129375311
  864 SOLV  HW2     2617    2.408484803    3.060565377    2.235789162
  865 SOLV  OW      2618    0.919596391    3.155227544    1.919337352
  865 SOLV  HW1     2619    0.922518045    3.055296043    1.921972684
  865 SOLV  HW2     2620    0.874548372    3.185033494    1.835170649
  866 SOLV  OW      2621    2.727096217    1.037928815    0.338475035
  866 SOLV  HW1     2622    2.655730391    1.018556263    0.271144645
  866 SOLV  HW2     2623    2.749695247    0.954108337    0.388125668
  867 SOLV  OW      2624    0.321983871    0.552119140    2.901363926
  867 SOLV  HW1     2625    0.404771148    0.529650085    2.952776384
  867 SOLV  HW2     2626    0.258089531    0.600977924    2.960797079
  868 SOLV  OW      2627    1.302258729    0.117005403    3.290409932
  868 SOLV  HW1     2628    1.300642235    0.214832076    3.311132115
  868 SOLV  HW2     2629    1.265590409    0.101786970    3.198616949
  869 SOLV  OW      2630    3.411282728    2.444327496    0.402797197
  869 SOLV  HW1     2631    3.342866436    2.394257073    0.455844733
  869 SOLV  HW2     2632    3.365296011    2.504932141    0.337881042
  870 SOLV  OW      2633    2.006014785    1.518979452    0.190875731
  870 SOLV  HW1     2634    1.912907020    1.520177138    0.227365038
  870 SOLV  HW2     2635    2.030439463    1.610531783    0.158884004
  871 SOLV  OW      2636    2.904898903    1.760588276    1.851660866
  871 SOLV  HW1     2637    2.867523669    1.670556070    1.829353004
  871 SOLV  HW2     2638    2.982583890    1.749955647    1.913743892
  872 SOLV  OW      2639    1.038660236    2.360756594    2.982602078
  872 SOLV  HW1     2640    1.097159224    2.306968613    3.043322333
  872 SOLV  HW2     2641    0.978435212    2.418931615    3.037290388
  873 SOLV  OW      2642    1.861216258    3.521854553    1.790472246
  873 SOLV  HW1     2643    1.904351165    3.541048121    1.702316846
  873 SOLV  HW2     2644    1.809275122    3.436624493    1.784283365
  874 SOLV  OW      2645    0.901718926    2.330956514    1.542214657
  874 SOLV  HW1     2646    0.952944075    2.416609023    1.548693503
  874 SOLV  HW2     2647    0.855072474    2.313400025    1.628921564
  875 SOLV  OW      2648    0.982651568    1.953413284    2.855505926
  875 SOLV  HW1     2649    1.082272917    1.960556677    2.860646664
  875 SOLV  HW2     2650    0.943760883    2.043445482    2.835921140
  876 SOLV  OW      2651    0.226649151    1.460820864    2.730760116
  876 SOLV  HW1     2652    0.165798250    1.490118488    2.804520952
  876 SOLV  HW2     2653    0.246370697    1.363271239    2.740604248
  877 SOLV  OW      2654    2.709408624    3.183308615    1.281455823
  877 SOLV  HW1     2655    2.659812027    3.142289388    1.204909182
  877 SOLV  HW2     2656    2.667882947    3.271253013    1.304762738
  878 SOLV  OW      2657    0.779613710    1.740787517    2.415378574
  878 SOLV  HW1     2658    0.765426006    1.642678773    2.428560771
  878 SOLV  HW2     2659    0.707759128    1.791520388    2.462954219
  879 SOLV  OW      2660    1.643719018    2.614569998    0.707490064
  879 SOLV  HW1     2661    1.592502555    2.678143409    0.649721298
  879 SOLV  HW2     2662    1.665862179    2.532343874    0.655045772
  880 SOLV  OW      2663    0.072791825    3.073306137    3.502327082
  880 SOLV  HW1     2664    0.074830839    3.168257558    3.470990136
  880 SOLV  HW2     2665    0.117891192    3.066624303    3.591339529
  881 SOLV  OW      2666    1.670262923    3.376101188    1.409436449
  881 SOLV  HW1     2667    1.665108793    3.293992934    1.352572764
  881 SOLV  HW2     2668    1.692716732    3.350205863    1.503388536
  882 SOLV  OW      2669    0.216928516    1.542328097    1.841609225
  882 SOLV  HW1     2670    0.158922200    1.521663130    1.920414843
  882 SOLV  HW2     2671    0.230824962    1.459204206    1.787763554
  883 SOLV  OW      2672    3.101928421    1.544604736    1.335375319
  883 SOLV  HW1     2673    3.075894258    1.628545352    1.287646366
  883 SOLV  HW2     2674    3.019709310    1.492634978    1.358633058
  884 SOLV  OW      2675    0.844404967    3.261698226    0.620944251
  884 SOLV  HW1     2676    0.932776821    3.305620823    0.637167790
  884 SOLV  HW2     2677    0.781439964    3.327681633    0.579914271
  885 SOLV  OW      2678    2.261788612    2.269845586    0.059557891
  885 SOLV  HW1     2679    2.178014417    2.272928513    0.005017730
  885 SOLV  HW2     2680    2.249704359    2.206013222    0.135594854
  886 SOLV  OW      2681    1.458256076    1.129579926    2.897731620
  886 SOLV  HW1     2682    1.524331345    1.115066747    2.971390699
  886 SOLV  HW2     2683    1.507013533    1.144150157    2.811635456
  887 SOLV  OW      2684    1.539254129    3.450499531    3.201733606
  887 SOLV  HW1     2685    1.618073771    3.434667784    3.261223381
  887 SOLV  HW2     2686    1.495753618    3.537106087    3.226414426
  888 SOLV  OW      2687    3.497728810    1.723803370    1.522182940
  888 SOLV  HW1     2688    3.529689325    1.653011667    1.459195252
  888 SOLV  HW2     2689    3.409672336    1.696578193    1.560979771
  889 SOLV  OW      2690    2.606695273    2.970397695    1.607569588
  889 SOLV  HW1     2691    2.696492786    2.971444401    1.651583926
  889 SOLV  HW2     2692    2.537968822    3.005366743    1.671254118
  890 SOLV  OW      2693    2.437411794    1.237819756    0.239750694
  890 SOLV  HW1     2694    2.349992473    1.285275976    0.229366524
  890 SOLV  HW2     2695    2.434251130    1.179565434    0.320981201
  891 SOLV  OW      2696    0.246851333    2.433719581    3.145021496
  891 SOLV  HW1     2697    0.170125845    2.369586122    3.145721811
  891 SOLV  HW2     2698    0.298047100    2.423475259    3.059731436
  892 SOLV  OW      2699    2.411535556    1.110510300    2.014278546
  892 SOLV  HW1     2700    2.498954698    1.063296943    2.025709084
  892 SOLV  HW2     2701    2.366736024    1.119666146    2.103221818
  893 SOLV  OW      2702    1.279314829    2.777601793    1.756750062
  893 SOLV  HW1     2703    1.356551279    2.835616705    1.782649120
  893 SOLV  HW2     2704    1.249799824    2.800843020    1.664064101
  894 SOLV  OW      2705    0.562893768    1.508948216    1.133038960
  894 SOLV  HW1     2706    0.476164378    1.533956480    1.176101339
  894 SOLV  HW2     2707    0.553901396    1.515647846    1.033661040
  895 SOLV  OW      2708    1.691354775    0.023518570    1.996132913
  895 SOLV  HW1     2709    1.598103593    0.047106814    1.968750831
  895 SOLV  HW2     2710    1.750318316    0.021626763    1.915375422
  896 SOLV  OW      2711    2.736385336    1.121128946    3.213063707
  896 SOLV  HW1     2712    2.818717464    1.177744025    3.208773565
  896 SOLV  HW2     2713    2.758128346    1.034000435    3.257087418
  897 SOLV  OW      2714    0.646510626    0.344009129    0.878860720
  897 SOLV  HW1     2715    0.601863019    0.398074037    0.807549085
  897 SOLV  HW2     2716    0.655483956    0.249261470    0.848133613
  898 SOLV  OW      2717    2.961847806    2.689081435    0.756268996
  898 SOLV  HW1     2718    2.945983276    2.756440191    0.684064972
  898 SOLV  HW2     2719    2.877379177    2.638467256    0.773749716
  899 SOLV  OW      2720    2.557012777    1.854470128    0.101648793
  899 SOLV  HW1     2721    2.573990257    1.936321181    0.046749408
  899 SOLV  HW2     2722    2.461200491    1.852830719    0.130267672
  900 SOLV  OW      2723    2.165719329    2.627937658    0.166150505
  900 SOLV  HW1     2724    2.248236831    2.574910278    0.185667731
  900 SOLV  HW2     2725    2.189392350    2.724806342    0.158538673
  901 SOLV  OW      2726    1.236713628    1.202377123    0.315699713
  901 SOLV  HW1     2727    1.156944601    1.246026878    0.357333681
  901 SOLV  HW2     2728    1.291617813    1.158510140    0.386853766
  902 SOLV  OW      2729    0.372980229    1.618048507    1.601319887
  902 SOLV  HW1     2730    0.444185390    1.559003043    1.639338835
  902 SOLV  HW2     2731    0.291333455    1.613064972    1.658860175
  903 SOLV  OW      2732    1.323640981    0.703892274    1.933312985
  903 SOLV  HW1     2733    1.345723991    0.706984170    1.835821808
  903 SOLV  HW2     2734    1.231994115    0.665768261    1.945522550
  904 SOLV  OW      2735    0.675140584    0.893048533    2.136655427
  904 SOLV  HW1     2736    0.630059529    0.871902510    2.223389947
  904 SOLV  HW2     2737    0.692929019    0.808192173    2.086803310
  905 SOLV  OW      2738    3.042781544    0.637807922    0.933679927
  905 SOLV  HW1     2739    2.975194172    0.565777840    0.949350905
  905 SOLV  HW2     2740    2.996275332    0.726001710    0.925869316
  906 SOLV  OW      2741    1.857626159    2.009284719    2.923049249
  906 SOLV  HW1     2742    1.874638842    2.063403867    2.840686274
  906 SOLV  HW2     2743    1.886986363    1.914942149    2.907575332
  907 SOLV  OW      2744    1.432750164    3.083638146    2.706603587
  907 SOLV  HW1     2745    1.495397138    3.024819202    2.757751175
  907 SOLV  HW2     2746    1.413600328    3.166124848    2.759797336
  908 SOLV  OW      2747    2.809802527    2.901820961    3.422523165
  908 SOLV  HW1     2748    2.725191942    2.890845277    3.370341579
  908 SOLV  HW2     2749    2.870922584    2.964422282    3.374090115
  909 SOLV  OW      2750    0.059652786    0.576280548    1.404172199
  909 SOLV  HW1     2751    0.047689897    0.662642156    1.453170332
  909 SOLV  HW2     2752    0.152980171    0.570786532    1.368648196
  910 SOLV  OW      2753    0.916415640    3.218247072    3.294925323
  910 SOLV  HW1     2754    0.976696742    3.138444197    3.294945711
  910 SOLV  HW2     2755    0.826158399    3.191824076    3.328949902
  911 SOLV  OW      2756    1.265655260    0.817863368    3.352993025
  911 SOLV  HW1     2757    1.196605492    0.761374869    3.398176275
  911 SOLV  HW2     2758    1.220475678    0.885724467    3.295062667
  912 SOLV  OW      2759    0.034487927    2.235383215    3.066092236
  912 SOLV  HW1     2760    0.088694070    2.162475937    3.107904441
  912 SOLV  HW2     2761   -0.042249820    2.258365812    3.125968725
  913 SOLV  OW      2762    0.116970806    1.388151058    2.306081841
  913 SOLV  HW1     2763    0.113675637    1.288839478    2.317337904
  913 SOLV  HW2     2764    0.104585404    1.432184936    2.395019394
  914 SOLV  OW      2765    2.482237056    0.025454835    1.269861642
  914 SOLV  HW1     2766    2.571166821    0.002843471    1.309618497
  914 SOLV  HW2     2767    2.409496311   -0.009664719    1.328817116
  915 SOLV  OW      2768    0.187326417    2.496409366    0.269293223
  915 SOLV  HW1     2769    0.163348487    2.571802390    0.208115191
  915 SOLV  HW2     2770    0.143709995    2.510473206    0.358183674
  916 SOLV  OW      2771    2.599477682    1.409860837    0.495350101
  916 SOLV  HW1     2772    2.503987985    1.439560988    0.495421533
  916 SOLV  HW2     2773    2.613337337    1.342098884    0.567575960
  917 SOLV  OW      2774    1.028955148    2.251493636    0.829362021
  917 SOLV  HW1     2775    0.985986994    2.201781305    0.904757636
  917 SOLV  HW2     2776    0.992561499    2.344578658    0.825807140
  918 SOLV  OW      2777    2.606987975    0.545292035    1.962560312
  918 SOLV  HW1     2778    2.581714167    0.448798646    1.955443339
  918 SOLV  HW2     2779    2.524606329    0.601757892    1.957538522
  919 SOLV  OW      2780    2.390045661    0.720687284    1.877619944
  919 SOLV  HW1     2781    2.430791123    0.779776022    1.807973176
  919 SOLV  HW2     2782    2.374016294    0.773590054    1.960954831
  920 SOLV  OW      2783    3.453797895    2.991257838    2.105889507
  920 SOLV  HW1     2784    3.417795917    3.068701100    2.053848417
  920 SOLV  HW2     2785    3.545239585    2.968316089    2.072515236
  921 SOLV  OW      2786    3.088685744    1.681249419    2.049095490
  921 SOLV  HW1     2787    3.176724917    1.728542703    2.045270247
  921 SOLV  HW2     2788    3.090219405    1.613929332    2.123039525
  922 SOLV  OW      2789    2.961837778    0.015890114    0.372304028
  922 SOLV  HW1     2790    2.936289493    0.072927562    0.450370681
  922 SOLV  HW2     2791    2.898042147    0.031990305    0.296996337
  923 SOLV  OW      2792    1.152011908    1.116918198    0.970966126
  923 SOLV  HW1     2793    1.076273743    1.181765330    0.963184617
  923 SOLV  HW2     2794    1.157443784    1.061884352    0.887636854
  924 SOLV  OW      2795    2.229539309    0.206913887    3.306698192
  924 SOLV  HW1     2796    2.158612247    0.175396419    3.243627787
  924 SOLV  HW2     2797    2.282163508    0.128469870    3.339546888
  925 SOLV  OW      2798    0.517938002    0.900202340    2.376887396
  925 SOLV  HW1     2799    0.496050107    0.978886545    2.319164978
  925 SOLV  HW2     2800    0.433324886    0.860103312    2.412028208
  926 SOLV  OW      2801    0.393217898    1.620694461    1.326766933
  926 SOLV  HW1     2802    0.319982614    1.673081152    1.283247514
  926 SOLV  HW2     2803    0.384149147    1.626985477    1.426164740
  927 SOLV  OW      2804    3.456447535    2.007646413    1.277782903
  927 SOLV  HW1     2805    3.514103017    2.030193995    1.356327372
  927 SOLV  HW2     2806    3.458275727    1.908847780    1.262381118
  928 SOLV  OW      2807    3.496566600    1.702870538    1.188840928
  928 SOLV  HW1     2808    3.490341157    1.674559967    1.093124688
  928 SOLV  HW2     2809    3.519290415    1.623715961    1.245585556
  929 SOLV  OW      2810    2.462100275    1.887539293    1.992965198
  929 SOLV  HW1     2811    2.544436589    1.844504963    1.955942667
  929 SOLV  HW2     2812    2.388797236    1.883120333    1.925076280
  930 SOLV  OW      2813    1.153094562    3.086957599    2.144491414
  930 SOLV  HW1     2814    1.228486584    3.128084347    2.195742066
  930 SOLV  HW2     2815    1.100396449    3.158920151    2.099256006
  931 SOLV  OW      2816    0.872261104    0.735637018    2.802609581
  931 SOLV  HW1     2817    0.903646349    0.646577676    2.769663307
  931 SOLV  HW2     2818    0.942665733    0.804417783    2.784877680
  932 SOLV  OW      2819    2.303462650    2.456243162    2.617656358
  932 SOLV  HW1     2820    2.250126397    2.445387340    2.533754892
  932 SOLV  HW2     2821    2.388448054    2.404066464    2.610090948
  933 SOLV  OW      2822    2.714646832    1.505694039    2.462683465
  933 SOLV  HW1     2823    2.627765393    1.547166291    2.435594931
  933 SOLV  HW2     2824    2.716578006    1.410147791    2.433199239
  934 SOLV  OW      2825    2.513360674    0.164637818    2.733663471
  934 SOLV  HW1     2826    2.570356295    0.083016481    2.724093703
  934 SOLV  HW2     2827    2.461067742    0.178796560    2.649597543
  935 SOLV  OW      2828    1.183620974    2.643418996    1.048599822
  935 SOLV  HW1     2829    1.188536058    2.545472807    1.068203286
  935 SOLV  HW2     2830    1.107272839    2.683710673    1.099091322
  936 SOLV  OW      2831    2.431523002    2.525938768    1.088593876
  936 SOLV  HW1     2832    2.499249350    2.476012138    1.142638491
  936 SOLV  HW2     2833    2.368963963    2.460986981    1.045350872
  937 SOLV  OW      2834    1.035760217    2.756440499    0.710939168
  937 SOLV  HW1     2835    1.129919411    2.781181456    0.733792577
  937 SOLV  HW2     2836    1.004228467    2.812528494    0.634373959
  938 SOLV  OW      2837    2.987287291    1.232020373    3.088423672
  938 SOLV  HW1     2838    3.024672371    1.168101164    3.155646760
  938 SOLV  HW2     2839    2.965410834    1.318633863    3.133387700
  939 SOLV  OW      2840    0.603101676    3.169804982    1.639005198
  939 SOLV  HW1     2841    0.578150660    3.095950619    1.576354081
  939 SOLV  HW2     2842    0.523746898    3.228706311    1.654351813
  940 SOLV  OW      2843    0.696081454    3.211418305    2.649583075
  940 SOLV  HW1     2844    0.728770483    3.202705560    2.555468597
  940 SOLV  HW2     2845    0.596105641    3.208967065    2.650486080
  941 SOLV  OW      2846    1.381628445    1.839510330    2.632178987
  941 SOLV  HW1     2847    1.414407202    1.916866583    2.577939216
  941 SOLV  HW2     2848    1.351756867    1.872023847    2.721905834
  942 SOLV  OW      2849    1.369680945    0.742839581    2.545567774
  942 SOLV  HW1     2850    1.453361799    0.692195692    2.524757724
  942 SOLV  HW2     2851    1.391564833    0.839616414    2.558123150
  943 SOLV  OW      2852    1.019774962    1.622367018    0.371419978
  943 SOLV  HW1     2853    1.083426998    1.580603423    0.306564477
  943 SOLV  HW2     2854    0.944082941    1.664451605    0.321403791
  944 SOLV  OW      2855    3.124711632    3.439628031    1.506971674
  944 SOLV  HW1     2856    3.188398298    3.435764952    1.429959519
  944 SOLV  HW2     2857    3.127762602    3.530695482    1.548192322
  945 SOLV  OW      2858    0.940763334    2.533230524    3.169970824
  945 SOLV  HW1     2859    1.003564500    2.526089613    3.247474451
  945 SOLV  HW2     2860    0.859241372    2.584080973    3.197721808
  946 SOLV  OW      2861    0.375477387    1.742163726    0.499745068
  946 SOLV  HW1     2862    0.396374044    1.661948306    0.443789418
  946 SOLV  HW2     2863    0.345486512    1.712604691    0.590458702
  947 SOLV  OW      2864    0.146040214    2.880936238    1.459976768
  947 SOLV  HW1     2865    0.170866316    2.843154720    1.549187151
  947 SOLV  HW2     2866    0.222073583    2.935387040    1.424533615
  948 SOLV  OW      2867    1.716794053    0.689536747    1.082118542
  948 SOLV  HW1     2868    1.806078340    0.663186756    1.045570630
  948 SOLV  HW2     2869    1.709712454    0.789275379    1.084077307
  949 SOLV  OW      2870    2.625138127    0.717436784    0.783488237
  949 SOLV  HW1     2871    2.652638244    0.646530994    0.718553660
  949 SOLV  HW2     2872    2.604701252    0.675487244    0.871935494
  950 SOLV  OW      2873    3.265960849    0.887047269    1.220467837
  950 SOLV  HW1     2874    3.205725489    0.963612490    1.197849610
  950 SOLV  HW2     2875    3.264301653    0.871403520    1.319232591
  951 SOLV  OW      2876    2.133772345    2.785110693    1.476128588
  951 SOLV  HW1     2877    2.085245031    2.731147306    1.407328602
  951 SOLV  HW2     2878    2.216745573    2.736728414    1.503966432
  952 SOLV  OW      2879    3.213776341    3.185694899    1.110474731
  952 SOLV  HW1     2880    3.160443070    3.236381250    1.042735307
  952 SOLV  HW2     2881    3.295006943    3.147038932    1.066777007
  953 SOLV  OW      2882    3.238224854    1.367532714    2.040093858
  953 SOLV  HW1     2883    3.186319020    1.435027889    2.092558008
  953 SOLV  HW2     2884    3.269187955    1.294573513    2.101090128
  954 SOLV  OW      2885    2.312829824    3.024561072    0.646781481
  954 SOLV  HW1     2886    2.355022009    2.952480513    0.701777840
  954 SOLV  HW2     2887    2.264802273    2.983513900    0.569264831
  955 SOLV  OW      2888    0.336805721    3.027638060    2.952682220
  955 SOLV  HW1     2889    0.346811727    3.053670366    2.856640753
  955 SOLV  HW2     2890    0.248432430    3.059648955    2.986845435
  956 SOLV  OW      2891    3.013396226    2.018595230    1.453448850
  956 SOLV  HW1     2892    3.040315226    1.973732686    1.538681501
  956 SOLV  HW2     2893    2.994733479    2.115244828    1.471123327
  957 SOLV  OW      2894    0.808393304    2.556970929    2.150876471
  957 SOLV  HW1     2895    0.898056681    2.581776563    2.187557616
  957 SOLV  HW2     2896    0.762853968    2.638889571    2.115980120
  958 SOLV  OW      2897    2.123939484    2.863291186    0.492014462
  958 SOLV  HW1     2898    2.152558981    2.770559706    0.467885949
  958 SOLV  HW2     2899    2.050926405    2.858931867    0.560208550
  959 SOLV  OW      2900    0.453596493    3.363017002    1.062144547
  959 SOLV  HW1     2901    0.494876280    3.319741057    0.981988561
  959 SOLV  HW2     2902    0.355528948    3.375087363    1.046692474
  960 SOLV  OW      2903    1.384894962    2.958639365    1.111927583
  960 SOLV  HW1     2904    1.473114227    2.943602903    1.156570088
  960 SOLV  HW2     2905    1.320949199    2.999134933    1.177294157
  961 SOLV  OW      2906    3.346441658    0.316455546    1.728882772
  961 SOLV  HW1     2907    3.334127378    0.334251818    1.826523812
  961 SOLV  HW2     2908    3.443995783    0.317472649    1.706878995
  962 SOLV  OW      2909    2.868231281    2.083213721    0.052944376
  962 SOLV  HW1     2910    2.803821944    2.117954114   -0.015197836
  962 SOLV  HW2     2911    2.823898430    2.080760606    0.142539499
  963 SOLV  OW      2912    1.352554661    0.688723617    1.673927226
  963 SOLV  HW1     2913    1.269263721    0.668023078    1.622580972
  963 SOLV  HW2     2914    1.432486099    0.668040760    1.617487451
  964 SOLV  OW      2915    1.359362985    1.799712283    0.733159219
  964 SOLV  HW1     2916    1.275480028    1.799700245    0.678701507
  964 SOLV  HW2     2917    1.437856711    1.783159394    0.673438242
  965 SOLV  OW      2918    0.066159056    2.626762105    0.498951234
  965 SOLV  HW1     2919   -0.023679877    2.583043495    0.494717369
  965 SOLV  HW2     2920    0.054694760    2.725512805    0.509777887
  966 SOLV  OW      2921    1.340929840    3.234498861    2.289856482
  966 SOLV  HW1     2922    1.402640459    3.165626493    2.327942585
  966 SOLV  HW2     2923    1.381502031    3.273511261    2.207188567
  967 SOLV  OW      2924    0.939683937    0.038026593    2.960261856
  967 SOLV  HW1     2925    0.976539431    0.034278750    3.053158765
  967 SOLV  HW2     2926    0.921876727   -0.054849278    2.927716856
  968 SOLV  OW      2927    0.656375304    3.436925607    1.921648858
  968 SOLV  HW1     2928    0.716609281    3.440574017    1.841896291
  968 SOLV  HW2     2929    0.690716094    3.498935390    1.992199258
  969 SOLV  OW      2930    1.992264804    1.753896635    2.985435040
  969 SOLV  HW1     2931    2.052695740    1.784789944    3.058879254
  969 SOLV  HW2     2932    1.940628890    1.673958332    3.016190765
  970 SOLV  OW      2933    2.846253480    1.268820486    0.755668091
  970 SOLV  HW1     2934    2.755716145    1.232555005    0.733573907
  970 SOLV  HW2     2935    2.892250636    1.297125166    0.671493184
  971 SOLV  OW      2936    2.120664859    2.391086934    1.235943612
  971 SOLV  HW1     2937    2.146002803    2.464996910    1.173514353
  971 SOLV  HW2     2938    2.045990494    2.421559697    1.295080120
  972 SOLV  OW      2939    0.884065641    2.898637126    1.863204210
  972 SOLV  HW1     2940    0.951216510    2.825234073    1.873448583
  972 SOLV  HW2     2941    0.885264767    2.931962574    1.768916847
  973 SOLV  OW      2942    1.626731506    0.678943980    2.563002595
  973 SOLV  HW1     2943    1.691893160    0.753342997    2.548153973
  973 SOLV  HW2     2944    1.572115889    0.698262376    2.644523157
  974 SOLV  OW      2945    3.374783097    1.204891936    1.220043679
  974 SOLV  HW1     2946    3.471800905    1.200763706    1.196115372
  974 SOLV  HW2     2947    3.360132860    1.159162474    1.307771426
  975 SOLV  OW      2948    1.090081500    0.668332727    1.246621862
  975 SOLV  HW1     2949    1.044227024    0.745234221    1.202064181
  975 SOLV  HW2     2950    1.027740318    0.590242494    1.250780113
  976 SOLV  OW      2951    0.477454426    2.807529875    2.403199482
  976 SOLV  HW1     2952    0.513273036    2.717287965    2.379215020
  976 SOLV  HW2     2953    0.381956459    2.798987181    2.431642909
  977 SOLV  OW      2954    0.980269737    1.267765141    0.421676504
  977 SOLV  HW1     2955    0.958160345    1.335561719    0.351557480
  977 SOLV  HW2     2956    0.905136803    1.202226181    0.429516618
  978 SOLV  OW      2957    1.528496903    2.711847747    1.393216791
  978 SOLV  HW1     2958    1.429136726    2.721545329    1.399175195
  978 SOLV  HW2     2959    1.572326177    2.787946557    1.441069672
  979 SOLV  OW      2960    0.114877679    3.184427304    2.984476516
  979 SOLV  HW1     2961    0.134069522    3.282578923    2.984769116
  979 SOLV  HW2     2962    0.076322526    3.158286572    2.895976183
  980 SOLV  OW      2963    2.531506302    2.665371473    1.669004470
  980 SOLV  HW1     2964    2.577454971    2.747560200    1.635303396
  980 SOLV  HW2     2965    2.438170789    2.688340238    1.696625512
  981 SOLV  OW      2966    2.270231104    1.617336100    1.965480421
  981 SOLV  HW1     2967    2.189557214    1.673687180    1.983319949
  981 SOLV  HW2     2968    2.300895823    1.631892627    1.871407400
  982 SOLV  OW      2969    0.904414371    1.379314827    0.163155914
  982 SOLV  HW1     2970    0.825503983    1.323692037    0.137050132
  982 SOLV  HW2     2971    0.878346121    1.475866752    0.163846656
  983 SOLV  OW      2972    3.353164437    3.018060538    2.353652913
  983 SOLV  HW1     2973    3.402889129    2.968719217    2.282275074
  983 SOLV  HW2     2974    3.281954387    3.074419794    2.311765157
  984 SOLV  OW      2975    0.687658199    1.768327540    2.732690512
  984 SOLV  HW1     2976    0.784020669    1.749878493    2.752078741
  984 SOLV  HW2     2977    0.637169782    1.682050300    2.729681370
  985 SOLV  OW      2978    2.374455898    2.111290791    1.261900851
  985 SOLV  HW1     2979    2.425604900    2.029719678    1.288955935
  985 SOLV  HW2     2980    2.385156492    2.182024779    1.331787834
  986 SOLV  OW      2981    0.263483712    1.215416044    3.212018391
  986 SOLV  HW1     2982    0.289045741    1.312061637    3.209145300
  986 SOLV  HW2     2983    0.316939915    1.164791454    3.144330969
  987 SOLV  OW      2984    1.665240056    1.842024788    3.052571097
  987 SOLV  HW1     2985    1.621619119    1.776416956    2.990966630
  987 SOLV  HW2     2986    1.714881327    1.910235511    2.998856122
  988 SOLV  OW      2987    1.956235138    1.165652366    3.513147289
  988 SOLV  HW1     2988    1.980168715    1.262194540    3.502796465
  988 SOLV  HW2     2989    2.039613479    1.111774558    3.525214792
  989 SOLV  OW      2990    1.046995307    0.100304038    1.318669227
  989 SOLV  HW1     2991    1.052213627    0.012361215    1.271331179
  989 SOLV  HW2     2992    1.137248954    0.143387965    1.318959667
  990 SOLV  OW      2993    1.262097581    1.908404539    2.912699672
  990 SOLV  HW1     2994    1.316670857    1.965025760    2.974488538
  990 SOLV  HW2     2995    1.231491649    1.826353404    2.960998938
  991 SOLV  OW      2996    1.283431659    1.310431809    2.797138297
  991 SOLV  HW1     2997    1.278881832    1.306132441    2.697325547
  991 SOLV  HW2     2998    1.341658693    1.236530810    2.831049769
  992 SOLV  OW      2999    1.352280173    0.323556123    2.038705833
  992 SOLV  HW1     3000    1.443951668    0.332542461    2.077641333
  992 SOLV  HW2     3001    1.334902424    0.399871921    1.976462280
  993 SOLV  OW      3002    0.730222329    0.977896286    0.176928338
  993 SOLV  HW1     3003    0.722391473    1.000336026    0.274064962
  993 SOLV  HW2     3004    0.824004703    0.949668158    0.156719770
  994 SOLV  OW      3005    1.296397671    3.187613040    0.796501119
  994 SOLV  HW1     3006    1.385792843    3.230941091    0.784956122
  994 SOLV  HW2     3007    1.298511325    3.095804779    0.756891858
  995 SOLV  OW      3008    0.324949282    0.588699346    2.272532644
  995 SOLV  HW1     3009    0.390409794    0.594360917    2.347930169
  995 SOLV  HW2     3010    0.366512246    0.539623198    2.195942741
  996 SOLV  OW      3011    0.820768655    0.624238245    3.049642465
  996 SOLV  HW1     3012    0.725606401    0.615044937    3.078968529
  996 SOLV  HW2     3013    0.823891308    0.668778792    2.960162100
  997 SOLV  OW      3014    2.056720809    3.035333379    0.089187609
  997 SOLV  HW1     3015    2.065449690    3.101907434    0.015069217
  997 SOLV  HW2     3016    2.116201790    3.061947603    0.165052300
  998 SOLV  OW      3017    0.316545380    2.211815604    1.828556653
  998 SOLV  HW1     3018    0.319879056    2.143892824    1.755223994
  998 SOLV  HW2     3019    0.335410935    2.302503400    1.790846107
  999 SOLV  OW      3020    0.459570306    0.058692009    1.814207660
  999 SOLV  HW1     3021    0.380105317    0.030050609    1.867752847
  999 SOLV  HW2     3022    0.536630262   -0.001931597    1.833921365
 1000 SOLV  OW      3023    2.675623155    2.687352865    2.560290859
 1000 SOLV  HW1     3024    2.633734478    2.728227810    2.641387605
 1000 SOLV  HW2     3025    2.773606838    2.707376902    2.559727017
 1001 SOLV  OW      3026    1.302178794    1.564757917    0.284198388
 1001 SOLV  HW1     3027    1.347063879    1.498298384    0.224446543
 1001 SOLV  HW2     3028    1.334643878    1.552491624    0.377992384
 1002 SOLV  OW      3029    0.215719460    1.923403080    2.289138824
 1002 SOLV  HW1     3030    0.174646324    1.871334574    2.214278359
 1002 SOLV  HW2     3031    0.149557202    1.932556322    2.363576459
 1003 SOLV  OW      3032    0.039510514    0.838622406    1.158540876
 1003 SOLV  HW1     3033   -0.026615051    0.785691600    1.211715856
 1003 SOLV  HW2     3034    0.120032122    0.857473984    1.214779347
 1004 SOLV  OW      3035    2.210169298    1.090356999    0.732771224
 1004 SOLV  HW1     3036    2.171559814    1.170475701    0.687029211
 1004 SOLV  HW2     3037    2.153796435    1.010200648    0.712794668
 1005 SOLV  OW      3038    2.883703693    0.476860644    0.235435726
 1005 SOLV  HW1     3039    2.849077589    0.408268735    0.171418994
 1005 SOLV  HW2     3040    2.809703259    0.539210998    0.260700990
 1006 SOLV  OW      3041    0.881821514    3.055496879    2.371438550
 1006 SOLV  HW1     3042    0.801589183    3.017434337    2.417436169
 1006 SOLV  HW2     3043    0.877938389    3.033435541    2.273971020
 1007 SOLV  OW      3044    2.131991418    1.283824961    1.595630472
 1007 SOLV  HW1     3045    2.056753583    1.342933084    1.566518634
 1007 SOLV  HW2     3046    2.182720354    1.328370023    1.669415566
 1008 SOLV  OW      3047    3.099412926    0.515912455    2.206667855
 1008 SOLV  HW1     3048    3.091342998    0.502887145    2.107839492
 1008 SOLV  HW2     3049    3.037673724    0.452865842    2.253733177
 1009 SOLV  OW      3050    2.151659845    2.160664908    1.407583840
 1009 SOLV  HW1     3051    2.109416136    2.227190972    1.346007329
 1009 SOLV  HW2     3052    2.229802520    2.118019099    1.362010753
 1010 SOLV  OW      3053    1.507372820    0.447509134    3.370919543
 1010 SOLV  HW1     3054    1.416599133    0.406650921    3.361285310
 1010 SOLV  HW2     3055    1.499424417    0.535790373    3.417235853
 1011 SOLV  OW      3056    1.166054352    0.984776012    1.408035295
 1011 SOLV  HW1     3057    1.174071727    1.084423814    1.410823808
 1011 SOLV  HW2     3058    1.135583603    0.951294040    1.497210244
 1012 SOLV  OW      3059    3.115501028    1.595922544    3.187495185
 1012 SOLV  HW1     3060    3.016693695    1.605524352    3.199549454
 1012 SOLV  HW2     3061    3.136606177    1.588582254    3.090021907
 1013 SOLV  OW      3062    1.831566434    1.778635118    0.672011103
 1013 SOLV  HW1     3063    1.801912079    1.805012927    0.763808301
 1013 SOLV  HW2     3064    1.912182785    1.832002383    0.646422485
 1014 SOLV  OW      3065    0.292139932    2.423870295    0.544708325
 1014 SOLV  HW1     3066    0.316380703    2.520090952    0.532284087
 1014 SOLV  HW2     3067    0.284401917    2.379664913    0.455341920
 1015 SOLV  OW      3068    0.516067783    1.562137148    0.372799522
 1015 SOLV  HW1     3069    0.604905946    1.606655394    0.361485880
 1015 SOLV  HW2     3070    0.525583320    1.464021406    0.355922098
 1016 SOLV  OW      3071    0.486617364    0.868210328    0.517553964
 1016 SOLV  HW1     3072    0.430667236    0.868065341    0.600447541
 1016 SOLV  HW2     3073    0.444112319    0.809595951    0.448565847
 1017 SOLV  OW      3074    1.325398502    1.657511895    0.957568566
 1017 SOLV  HW1     3075    1.328901889    1.699193960    0.866727355
 1017 SOLV  HW2     3076    1.287926977    1.565067456    0.950385148
 1018 SOLV  OW      3077    1.540286260    2.044452285    1.676287673
 1018 SOLV  HW1     3078    1.475956220    2.059214029    1.751427958
 1018 SOLV  HW2     3079    1.591753822    1.960258127    1.692554076
 1019 SOLV  OW      3080    1.063822156    3.447730595    3.513070406
 1019 SOLV  HW1     3081    1.115840059    3.460697262    3.428641843
 1019 SOLV  HW2     3082    0.972755665    3.487713412    3.502563916
 1020 SOLV  OW      3083    3.043808828    2.413014321    1.281851607
 1020 SOLV  HW1     3084    3.140856038    2.389663586    1.288064150
 1020 SOLV  HW2     3085    3.032948712    2.495991110    1.227089110
 1021 SOLV  OW      3086    1.581373348    0.265238898    0.862736410
 1021 SOLV  HW1     3087    1.573734686    0.343408373    0.924648024
 1021 SOLV  HW2     3088    1.635859180    0.193516275    0.906198224
 1022 SOLV  OW      3089    2.956559256    0.919137430    0.875136352
 1022 SOLV  HW1     3090    3.013174888    0.946982717    0.797549625
 1022 SOLV  HW2     3091    2.997376019    0.952885574    0.959962065
 1023 SOLV  OW      3092    2.004146534    3.242558558    1.397076209
 1023 SOLV  HW1     3093    2.016203380    3.160929446    1.453588443
 1023 SOLV  HW2     3094    1.989598588    3.322031119    1.456022616
 1024 SOLV  OW      3095    2.283394013    0.744214166    2.162151622
 1024 SOLV  HW1     3096    2.314010958    0.655146427    2.128537199
 1024 SOLV  HW2     3097    2.194884881    0.734043015    2.207572193
 1025 SOLV  OW      3098    2.051055071    2.203541048    1.051639332
 1025 SOLV  HW1     3099    2.091704014    2.283482674    1.095900210
 1025 SOLV  HW2     3100    1.956961020    2.192057618    1.083519835
 1026 SOLV  OW      3101    3.021103542    2.703597718    3.412166500
 1026 SOLV  HW1     3102    2.945448069    2.766990290    3.428274045
 1026 SOLV  HW2     3103    3.078584703    2.698877323    3.493869389
 1027 SOLV  OW      3104    0.558607749    0.328438587    0.073373928
 1027 SOLV  HW1     3105    0.610414728    0.385441428    0.137158200
 1027 SOLV  HW2     3106    0.588335728    0.347634238   -0.020165107
 1028 SOLV  OW      3107    2.023484396    2.005227963    3.151345600
 1028 SOLV  HW1     3108    1.950171254    2.005433047    3.083323020
 1028 SOLV  HW2     3109    2.091986313    2.073800592    3.126703394
 1029 SOLV  OW      3110    0.844039691    1.648689303    0.167109916
 1029 SOLV  HW1     3111    0.842034953    1.689468919    0.075812816
 1029 SOLV  HW2     3112    0.774721379    1.692223627    0.224570281
 1030 SOLV  OW      3113    0.381187073    3.287984421    2.334139125
 1030 SOLV  HW1     3114    0.477249917    3.277941606    2.360082058
 1030 SOLV  HW2     3115    0.359101567    3.222273607    2.262053847
 1031 SOLV  OW      3116    1.691081446    3.354162609    0.995270081
 1031 SOLV  HW1     3117    1.756664073    3.308966195    1.055739817
 1031 SOLV  HW2     3118    1.650884451    3.286697917    0.933358338
 1032 SOLV  OW      3119    0.440857077    1.099319551    3.015823351
 1032 SOLV  HW1     3120    0.388822421    1.149642533    2.946817963
 1032 SOLV  HW2     3121    0.500257225    1.162622503    3.065482590
 1033 SOLV  OW      3122    1.072446813    2.676714887    1.893178973
 1033 SOLV  HW1     3123    1.154712272    2.707646703    1.845453288
 1033 SOLV  HW2     3124    1.082540469    2.693486801    1.991255267
 1034 SOLV  OW      3125    2.057857009    3.230822645    3.416012938
 1034 SOLV  HW1     3126    1.992032766    3.303819316    3.434426091
 1034 SOLV  HW2     3127    2.073800567    3.224420871    3.317498130
 1035 SOLV  OW      3128    0.761525365    0.083852969    2.081284176
 1035 SOLV  HW1     3129    0.819172687    0.139393371    2.021332607
 1035 SOLV  HW2     3130    0.699038855    0.143334391    2.131875901
 1036 SOLV  OW      3131    3.279931708    0.667166263    2.332425704
 1036 SOLV  HW1     3132    3.300866519    0.731799072    2.259045049
 1036 SOLV  HW2     3133    3.204109603    0.608317366    2.304351466
 1037 SOLV  OW      3134    1.020198194    0.104727976    0.448301855
 1037 SOLV  HW1     3135    1.036799960    0.113466652    0.546537440
 1037 SOLV  HW2     3136    1.105374314    0.121162079    0.398531266
 1038 SOLV  OW      3137    0.334016068    1.369400559    2.054609375
 1038 SOLV  HW1     3138    0.412394662    1.428683877    2.073157258
 1038 SOLV  HW2     3139    0.260072188    1.391003852    2.118385223
 1039 SOLV  OW      3140    3.281037030    1.384570125    2.447217995
 1039 SOLV  HW1     3141    3.295824667    1.285731922    2.443439520
 1039 SOLV  HW2     3142    3.240551052    1.408852072    2.535383770
 1040 SOLV  OW      3143    1.704792075    1.120825484    2.098666003
 1040 SOLV  HW1     3144    1.675069123    1.170525720    2.017128719
 1040 SOLV  HW2     3145    1.785672676    1.165306333    2.137158302
 1041 SOLV  OW      3146    2.924018830    2.809835979    2.478717174
 1041 SOLV  HW1     3147    2.983545238    2.799512280    2.399019129
 1041 SOLV  HW2     3148    2.885936379    2.902299647    2.480104002
 1042 SOLV  OW      3149    0.380167405    2.698994222    0.468678155
 1042 SOLV  HW1     3150    0.393115879    2.685273819    0.370471876
 1042 SOLV  HW2     3151    0.297975805    2.753832074    0.484095607
 1043 SOLV  OW      3152    2.205741617    2.725968894    3.001761757
 1043 SOLV  HW1     3153    2.190476854    2.819843797    2.970837080
 1043 SOLV  HW2     3154    2.186000716    2.662616938    2.926937560
 1044 SOLV  OW      3155    1.698502149    1.592175316    0.236483424
 1044 SOLV  HW1     3156    1.690280763    1.598301591    0.137000558
 1044 SOLV  HW2     3157    1.676168696    1.680715247    0.277272893
 1045 SOLV  OW      3158    1.436037884    2.004182649    3.115617921
 1045 SOLV  HW1     3159    1.395835148    1.939082054    3.180019196
 1045 SOLV  HW2     3160    1.513416180    1.961371495    3.068909472
 1046 SOLV  OW      3161    1.056603644    0.959501661    0.363186576
 1046 SOLV  HW1     3162    1.144179690    0.913950889    0.347145323
 1046 SOLV  HW2     3163    1.072845523    1.054604586    0.389518227
 1047 SOLV  OW      3164    0.206378379    3.438430141    2.957863286
 1047 SOLV  HW1     3165    0.267672462    3.410742867    2.883848010
 1047 SOLV  HW2     3166    0.230831459    3.530355368    2.988743572
 1048 SOLV  OW      3167    2.911339274    0.000956617    1.806028195
 1048 SOLV  HW1     3168    2.973734695    0.078190725    1.818014545
 1048 SOLV  HW2     3169    2.963634061   -0.080555328    1.781066514
 1049 SOLV  OW      3170    3.117683062    0.921161645    2.461336626
 1049 SOLV  HW1     3171    3.204513028    0.935195191    2.413738970
 1049 SOLV  HW2     3172    3.045432807    0.903774109    2.394407962
 1050 SOLV  OW      3173    2.945191113    0.327361759    3.062413527
 1050 SOLV  HW1     3174    2.944753637    0.398273134    2.991892228
 1050 SOLV  HW2     3175    3.035892679    0.285477734    3.066981253
 1051 SOLV  OW      3176    2.677177756    1.979831882    3.221581985
 1051 SOLV  HW1     3177    2.615385374    1.925411097    3.278343070
 1051 SOLV  HW2     3178    2.625722719    2.021049274    3.146381078
 1052 SOLV  OW      3179    3.080479022    1.923234906    2.514009718
 1052 SOLV  HW1     3180    3.059714796    1.833817008    2.474315603
 1052 SOLV  HW2     3181    3.078323203    1.916700480    2.613784404
 1053 SOLV  OW      3182    1.477961329    2.308061531    1.374231504
 1053 SOLV  HW1     3183    1.471487630    2.228346802    1.434278511
 1053 SOLV  HW2     3184    1.415797715    2.379361337    1.406697132
 1054 SOLV  OW      3185    1.907514673    3.381165210    2.924710851
 1054 SOLV  HW1     3186    1.818679392    3.342720400    2.949858122
 1054 SOLV  HW2     3187    1.909724085    3.478280353    2.948497275
 1055 SOLV  OW      3188    2.577125666    0.362643017    3.217898824
 1055 SOLV  HW1     3189    2.589557166    0.283589864    3.277869188
 1055 SOLV  HW2     3190    2.534496826    0.333187840    3.132368001
 1056 SOLV  OW      3191    3.440436336    3.327124213    2.143402571
 1056 SOLV  HW1     3192    3.352713284    3.282478955    2.161115109
 1056 SOLV  HW2     3193    3.439020398    3.368389417    2.052312702
 1057 SOLV  OW      3194    1.088152465    2.792664978    2.165892452
 1057 SOLV  HW1     3195    1.097827540    2.885703543    2.130502929
 1057 SOLV  HW2     3196    1.049157848    2.795920898    2.257930661
 1058 SOLV  OW      3197    3.394947090    3.184406152    0.634454910
 1058 SOLV  HW1     3198    3.296680339    3.200689497    0.643334396
 1058 SOLV  HW2     3199    3.412663280    3.132268712    0.550967876
 1059 SOLV  OW      3200    0.579509563    3.500532568    2.790973198
 1059 SOLV  HW1     3201    0.634790168    3.470518917    2.713220296
 1059 SOLV  HW2     3202    0.492978246    3.450391846    2.791653509
 1060 SOLV  OW      3203    2.724852130    1.977585030    2.557260111
 1060 SOLV  HW1     3204    2.724386104    1.891484897    2.608137711
 1060 SOLV  HW2     3205    2.766062169    2.049288247    2.613494710
 1061 SOLV  OW      3206    0.371411850    1.115330371    0.489566397
 1061 SOLV  HW1     3207    0.287003965    1.109506930    0.542888402
 1061 SOLV  HW2     3208    0.427803063    1.034716058    0.507541149
 1062 SOLV  OW      3209    1.726867863    0.240584286    1.459315561
 1062 SOLV  HW1     3210    1.667058277    0.186229380    1.400419852
 1062 SOLV  HW2     3211    1.753831404    0.324114204    1.411397773
 1063 SOLV  OW      3212    2.686137611    0.677770890    0.270973081
 1063 SOLV  HW1     3213    2.772562410    0.727426769    0.262797264
 1063 SOLV  HW2     3214    2.618951861    0.735290810    0.317655673
 1064 SOLV  OW      3215    2.273993782    0.531277667    3.052607297
 1064 SOLV  HW1     3216    2.239363333    0.539565260    2.959152119
 1064 SOLV  HW2     3217    2.332399380    0.450383729    3.059443881
 1065 SOLV  OW      3218    0.805675864    0.319172678    1.760458629
 1065 SOLV  HW1     3219    0.721768956    0.304343522    1.708099162
 1065 SOLV  HW2     3220    0.849278514    0.231132885    1.779155506
 1066 SOLV  OW      3221    2.701130585    2.776371276    1.906128826
 1066 SOLV  HW1     3222    2.772723927    2.708480942    1.922481409
 1066 SOLV  HW2     3223    2.638462391    2.742456408    1.835953977
 1067 SOLV  OW      3224    2.351939052    0.204098690    2.500599931
 1067 SOLV  HW1     3225    2.317309172    0.168393858    2.413837179
 1067 SOLV  HW2     3226    2.375264553    0.300760651    2.489914081
 1068 SOLV  OW      3227    1.962330232    3.072321697    1.739121309
 1068 SOLV  HW1     3228    2.039030072    3.086565057    1.801700986
 1068 SOLV  HW2     3229    1.962867428    2.977694433    1.706759278
 1069 SOLV  OW      3230    1.963073813    2.667218934    1.300511873
 1069 SOLV  HW1     3231    1.873767918    2.645320775    1.261180499
 1069 SOLV  HW2     3232    2.026668918    2.691565973    1.227266565
 1070 SOLV  OW      3233    1.151600246    0.760970315    2.227253034
 1070 SOLV  HW1     3234    1.160207140    0.687118900    2.294139603
 1070 SOLV  HW2     3235    1.203847115    0.840364285    2.258377986
 1071 SOLV  OW      3236    1.343105642    3.434255812    1.774508886
 1071 SOLV  HW1     3237    1.335574269    3.471441766    1.681975568
 1071 SOLV  HW2     3238    1.391796533    3.346953156    1.771469323
 1072 SOLV  OW      3239    3.373901652    2.306639978    3.236957473
 1072 SOLV  HW1     3240    3.363758153    2.229160265    3.299362538
 1072 SOLV  HW2     3241    3.285108081    2.328774857    3.196632593
 1073 SOLV  OW      3242    1.508938317    0.431083106    2.824138568
 1073 SOLV  HW1     3243    1.569577404    0.386400288    2.889930539
 1073 SOLV  HW2     3244    1.451071110    0.362375106    2.780173816
 1074 SOLV  OW      3245    2.120689700    0.959735658    2.128960618
 1074 SOLV  HW1     3246    2.191050670    0.899133617    2.166095568
 1074 SOLV  HW2     3247    2.031298829    0.932979404    2.164954894
 1075 SOLV  OW      3248    0.377230571    2.162584747    0.249529657
 1075 SOLV  HW1     3249    0.386065926    2.175684854    0.348275353
 1075 SOLV  HW2     3250    0.288762247    2.197852673    0.219035785
 1076 SOLV  OW      3251    3.228871987    1.595659825    2.904935753
 1076 SOLV  HW1     3252    3.146058696    1.574071584    2.853202837
 1076 SOLV  HW2     3253    3.303643767    1.615200731    2.841471740
 1077 SOLV  OW      3254    3.218310721    2.016664793    0.833206286
 1077 SOLV  HW1     3255    3.167896435    2.088224347    0.881573719
 1077 SOLV  HW2     3256    3.237480396    2.046755792    0.739778373
 1078 SOLV  OW      3257    0.468052015    2.408875347    2.721201729
 1078 SOLV  HW1     3258    0.530202509    2.394623581    2.798249953
 1078 SOLV  HW2     3259    0.460166958    2.324149863    2.668650702
 1079 SOLV  OW      3260    0.346955442    2.711705550    2.000736285
 1079 SOLV  HW1     3261    0.402281892    2.628543045    1.995709806
 1079 SOLV  HW2     3262    0.406440782    2.790322921    2.017560768
 1080 SOLV  OW      3263    2.210095104    2.978243857    1.034046071
 1080 SOLV  HW1     3264    2.127539674    2.921810605    1.033517217
 1080 SOLV  HW2     3265    2.290804345    2.919204477    1.033199300
 1081 SOLV  OW      3266    1.483578193    2.918667790    0.062911081
 1081 SOLV  HW1     3267    1.443032790    2.964784695   -0.016017041
 1081 SOLV  HW2     3268    1.580454654    2.942656982    0.069368180
 1082 SOLV  OW      3269    0.075475342    2.887491592    0.521219673
 1082 SOLV  HW1     3270   -0.020306114    2.890929048    0.549787021
 1082 SOLV  HW2     3271    0.130195299    2.946083318    0.581009131
 1083 SOLV  OW      3272    2.057103538    1.559745199    1.475764074
 1083 SOLV  HW1     3273    2.076218054    1.657901616    1.474386318
 1083 SOLV  HW2     3274    1.976375633    1.540737220    1.419874995
 1084 SOLV  OW      3275    2.127095296    3.261745187    2.782437988
 1084 SOLV  HW1     3276    2.050290561    3.308950952    2.825732508
 1084 SOLV  HW2     3277    2.114317273    3.261341665    2.683249439
 1085 SOLV  OW      3278    1.031946299    0.494463439    2.763478338
 1085 SOLV  HW1     3279    1.080641324    0.506576523    2.849987744
 1085 SOLV  HW2     3280    1.086745066    0.437645268    2.702073190
 1086 SOLV  OW      3281    1.679751014    3.111602859    1.305418197
 1086 SOLV  HW1     3282    1.745521322    3.090956548    1.232961225
 1086 SOLV  HW2     3283    1.586875895    3.105572509    1.268814970
 1087 SOLV  OW      3284    1.751476408    0.088681418    1.015862781
 1087 SOLV  HW1     3285    1.730373365   -0.005895323    0.991131485
 1087 SOLV  HW2     3286    1.735548090    0.101880465    1.113708361
 1088 SOLV  OW      3287    3.190440950    1.837798386    3.325855822
 1088 SOLV  HW1     3288    3.158419339    1.762348982    3.268563663
 1088 SOLV  HW2     3289    3.274530616    1.810685890    3.372697980
 1089 SOLV  OW      3290    1.120732135    0.333797089    2.507102368
 1089 SOLV  HW1     3291    1.095097061    0.273668023    2.582784095
 1089 SOLV  HW2     3292    1.213516308    0.311755767    2.477008774
 1090 SOLV  OW      3293    1.763359131    1.891285297    1.398014514
 1090 SOLV  HW1     3294    1.763076813    1.963105446    1.328418074
 1090 SOLV  HW2     3295    1.794518768    1.929380694    1.485075450
 1091 SOLV  OW      3296    3.189549109    2.141458609    0.221364960
 1091 SOLV  HW1     3297    3.284528139    2.110834720    0.214922258
 1091 SOLV  HW2     3298    3.160480240    2.178630234    0.133185800
 1092 SOLV  OW      3299    1.081644637    3.364802711    0.710478506
 1092 SOLV  HW1     3300    1.097831616    3.463266416    0.717182704
 1092 SOLV  HW2     3301    1.167792816    3.315873700    0.724133016
 1093 SOLV  OW      3302    0.293554336    1.391031877    0.128284688
 1093 SOLV  HW1     3303    0.213027538    1.332947708    0.140257882
 1093 SOLV  HW2     3304    0.369588000    1.353987231    0.181654128
 1094 SOLV  OW      3305    1.161427465    1.388308051    3.504200621
 1094 SOLV  HW1     3306    1.125230093    1.312731259    3.558787706
 1094 SOLV  HW2     3307    1.256763682    1.404947384    3.529417824
 1095 SOLV  OW      3308    1.499743896    2.304003009    1.097174941
 1095 SOLV  HW1     3309    1.403111768    2.307743814    1.071675157
 1095 SOLV  HW2     3310    1.509027974    2.321449789    1.195212166
 1096 SOLV  OW      3311    2.555267181    0.730841686    1.110706579
 1096 SOLV  HW1     3312    2.557804977    0.728185012    1.210650459
 1096 SOLV  HW2     3313    2.461179952    0.717781418    1.079414568
 1097 SOLV  OW      3314    2.516478604    1.894865298    1.023737424
 1097 SOLV  HW1     3315    2.520044157    1.871913092    1.121004436
 1097 SOLV  HW2     3316    2.495829884    1.992143619    1.013206246
 1098 SOLV  OW      3317    2.621531081    0.906781625    2.024846598
 1098 SOLV  HW1     3318    2.682096951    0.913889718    2.104093370
 1098 SOLV  HW2     3319    2.675225514    0.915503017    1.940944146
 1099 SOLV  OW      3320    3.310114584    3.383074776    1.301106914
 1099 SOLV  HW1     3321    3.371134436    3.344877000    1.370517682
 1099 SOLV  HW2     3322    3.287027912    3.312212273    1.234414781
 1100 SOLV  OW      3323    0.306151031    1.301692342    1.691273460
 1100 SOLV  HW1     3324    0.297283201    1.213020097    1.736669552
 1100 SOLV  HW2     3325    0.402876423    1.321310598    1.675100663
 1101 SOLV  OW      3326    0.146867504    1.563438259    2.498608136
 1101 SOLV  HW1     3327    0.185633595    1.525276081    2.582529597
 1101 SOLV  HW2     3328    0.195122711    1.647786699    2.474972199
 1102 SOLV  OW      3329    2.458616909    0.276466837    2.984051496
 1102 SOLV  HW1     3330    2.489060879    0.268098381    2.889156894
 1102 SOLV  HW2     3331    2.481046181    0.192630496    3.033752371
 1103 SOLV  OW      3332    3.446032567    2.999127337    1.411938868
 1103 SOLV  HW1     3333    3.533279841    2.963239620    1.445133903
 1103 SOLV  HW2     3334    3.376943906    2.926885488    1.415051662
 1104 SOLV  OW      3335    2.583370209    1.197628309    0.673043428
 1104 SOLV  HW1     3336    2.521156418    1.163038810    0.602794582
 1104 SOLV  HW2     3337    2.637953765    1.122090195    0.709326640
 1105 SOLV  OW      3338    2.816059079    1.512127271    2.911949453
 1105 SOLV  HW1     3339    2.801253851    1.458926693    2.828586930
 1105 SOLV  HW2     3340    2.856181908    1.600626329    2.888349883
 1106 SOLV  OW      3341    3.417486618    1.134387230    2.423545394
 1106 SOLV  HW1     3342    3.373583223    1.139646146    2.513249081
 1106 SOLV  HW2     3343    3.510689518    1.099679228    2.434053134
 1107 SOLV  OW      3344    2.380099923    1.555205775    0.582658318
 1107 SOLV  HW1     3345    2.356804916    1.648252292    0.554342510
 1107 SOLV  HW2     3346    2.340205911    1.536749453    0.672491056
 1108 SOLV  OW      3347    3.057316724    0.468994161    1.946438223
 1108 SOLV  HW1     3348    3.063804217    0.369299312    1.950981388
 1108 SOLV  HW2     3349    3.125743276    0.503951819    1.882426708
 1109 SOLV  OW      3350    1.828107202    0.908894047    2.547028864
 1109 SOLV  HW1     3351    1.784522652    0.983867275    2.497214185
 1109 SOLV  HW2     3352    1.894879538    0.863872002    2.487728349
 1110 SOLV  OW      3353    2.014496324    1.187855448    2.852817400
 1110 SOLV  HW1     3354    2.101462193    1.193626411    2.901863516
 1110 SOLV  HW2     3355    1.971399294    1.099603152    2.871684752
 1111 SOLV  OW      3356    3.400283583    0.678662621    0.253707697
 1111 SOLV  HW1     3357    3.395588920    0.597559077    0.195380751
 1111 SOLV  HW2     3358    3.316403079    0.685770585    0.307700924
 1112 SOLV  OW      3359    1.561561350    2.557973806    0.974303571
 1112 SOLV  HW1     3360    1.478852442    2.503941494    0.989798500
 1112 SOLV  HW2     3361    1.563732691    2.589048744    0.879267392
 1113 SOLV  OW      3362    2.120755846    2.510686862    0.732037665
 1113 SOLV  HW1     3363    2.117730232    2.532314132    0.634456802
 1113 SOLV  HW2     3364    2.027761224    2.496527094    0.765957199
 1114 SOLV  OW      3365    0.340328099    1.790020147    1.907793999
 1114 SOLV  HW1     3366    0.273715580    1.718740728    1.885797277
 1114 SOLV  HW2     3367    0.310218429    1.839800463    1.989139291
 1115 SOLV  OW      3368    3.039870876    1.269205475    0.955177874
 1115 SOLV  HW1     3369    3.071994359    1.363416521    0.964808440
 1115 SOLV  HW2     3370    2.969889478    1.265002289    0.883866695
 1116 SOLV  OW      3371    0.598869192    0.541968300    0.278813759
 1116 SOLV  HW1     3372    0.520170856    0.524858043    0.338108371
 1116 SOLV  HW2     3373    0.680107990    0.557688526    0.334984015
 1117 SOLV  OW      3374    2.604461064    2.684218773    0.529735952
 1117 SOLV  HW1     3375    2.607250035    2.710274406    0.433221095
 1117 SOLV  HW2     3376    2.684547702    2.628417520    0.551508921
 1118 SOLV  OW      3377    0.411799154    0.840845569    3.117480672
 1118 SOLV  HW1     3378    0.437025304    0.841281746    3.214256752
 1118 SOLV  HW2     3379    0.419456333    0.933508131    3.080641206
 1119 SOLV  OW      3380    1.967885674    0.045491240    3.520881340
 1119 SOLV  HW1     3381    2.059068153    0.030911732    3.559293775
 1119 SOLV  HW2     3382    1.903947602   -0.020074089    3.561049207
 1120 SOLV  OW      3383    0.920541128    2.374366259    0.073769718
 1120 SOLV  HW1     3384    0.965619429    2.444801767    0.128620060
 1120 SOLV  HW2     3385    0.865104254    2.417823702    0.002777410
 1121 SOLV  OW      3386    2.612724081    3.016146464    2.649405575
 1121 SOLV  HW1     3387    2.689619538    3.044928911    2.592303879
 1121 SOLV  HW2     3388    2.535489951    2.990984274    2.591064706
 1122 SOLV  OW      3389    3.110651132    3.323331395    0.380857178
 1122 SOLV  HW1     3390    3.048291855    3.398713034    0.360096734
 1122 SOLV  HW2     3391    3.191451195    3.358913546    0.427838102
 1123 SOLV  OW      3392    0.234283687    3.488019604    1.941082402
 1123 SOLV  HW1     3393    0.277695155    3.398082170    1.935749494
 1123 SOLV  HW2     3394    0.240113194    3.522322007    2.034843126
 1124 SOLV  OW      3395    1.233149542    2.416573630    3.221832482
 1124 SOLV  HW1     3396    1.175245549    2.341510484    3.253684495
 1124 SOLV  HW2     3397    1.290911729    2.384537485    3.146738242
 1125 SOLV  OW      3398    2.456051581    1.860046968    2.471970255
 1125 SOLV  HW1     3399    2.538441294    1.903171954    2.508772489
 1125 SOLV  HW2     3400    2.479731099    1.771276982    2.432455265
 1126 SOLV  OW      3401    0.362150994    2.200388730    2.590025429
 1126 SOLV  HW1     3402    0.269197884    2.229655029    2.567550554
 1126 SOLV  HW2     3403    0.417372109    2.197927098    2.506679984
 1127 SOLV  OW      3404    1.737863332    1.450654310    1.260142855
 1127 SOLV  HW1     3405    1.815699307    1.510141494    1.240062430
 1127 SOLV  HW2     3406    1.769776513    1.369337586    1.308820224
 1128 SOLV  OW      3407    0.261695886    0.007883720    2.229896119
 1128 SOLV  HW1     3408    0.287282473    0.084725186    2.288572997
 1128 SOLV  HW2     3409    0.279415589   -0.078038296    2.277912315
 1129 SOLV  OW      3410    1.762904165    3.389229408    2.191944829
 1129 SOLV  HW1     3411    1.748649871    3.464374238    2.127509973
 1129 SOLV  HW2     3412    1.856687075    3.392342292    2.226539515
 1130 SOLV  OW      3413    2.451355675    2.094584434    3.483620998
 1130 SOLV  HW1     3414    2.395399008    2.170411242    3.517106753
 1130 SOLV  HW2     3415    2.434549468    2.081391135    3.385919287
 1131 SOLV  OW      3416    0.448160689    1.819913194    2.848702379
 1131 SOLV  HW1     3417    0.533786140    1.806709532    2.798742063
 1131 SOLV  HW2     3418    0.432819760    1.742121527    2.909654951
 1132 SOLV  OW      3419    3.176370663    3.167871352    2.196708425
 1132 SOLV  HW1     3420    3.130498129    3.251138142    2.227763921
 1132 SOLV  HW2     3421    3.177854451    3.165966067    2.096727341
 1133 SOLV  OW      3422    3.432981048    1.354008046    3.069727911
 1133 SOLV  HW1     3423    3.354779285    1.348285992    3.131805530
 1133 SOLV  HW2     3424    3.435315826    1.272728079    3.011504423
 1134 SOLV  OW      3425    1.920957209    2.754898639    2.061160803
 1134 SOLV  HW1     3426    2.019508500    2.738449169    2.056805964
 1134 SOLV  HW2     3427    1.879424740    2.731928506    1.973130937
 1135 SOLV  OW      3428    1.047947679    2.295088344    2.191609359
 1135 SOLV  HW1     3429    0.996100450    2.265492558    2.271846719
 1135 SOLV  HW2     3430    0.999452832    2.267548360    2.108592242
 1136 SOLV  OW      3431    1.080523056    3.378938475    2.700212382
 1136 SOLV  HW1     3432    1.048875799    3.299288017    2.648674541
 1136 SOLV  HW2     3433    1.163736222    3.414988950    2.658048236
 1137 SOLV  OW      3434    0.971411386    1.813361638    1.383662088
 1137 SOLV  HW1     3435    0.972341113    1.851022689    1.476305537
 1137 SOLV  HW2     3436    1.065305668    1.804305463    1.350438221
 1138 SOLV  OW      3437    0.174406427    1.098921253    2.403393073
 1138 SOLV  HW1     3438    0.199915061    1.066085085    2.312434818
 1138 SOLV  HW2     3439    0.203707549    1.032524399    2.472205862
 1139 SOLV  OW      3440    1.523174526    1.534977325    2.296424437
 1139 SOLV  HW1     3441    1.445332747    1.543477422    2.358635553
 1139 SOLV  HW2     3442    1.499078390    1.473791979    2.221075261
 1140 SOLV  OW      3443    0.492166616    2.475145055    1.108296897
 1140 SOLV  HW1     3444    0.476177776    2.422504736    1.191815793
 1140 SOLV  HW2     3445    0.585012759    2.457950796    1.075342567
 1141 SOLV  OW      3446    2.519169594    0.467821081    0.215151000
 1141 SOLV  HW1     3447    2.522001316    0.460579276    0.115444644
 1141 SOLV  HW2     3448    2.580616145    0.540859787    0.245008644
 1142 SOLV  OW      3449    1.263144023    1.249874372    3.290260146
 1142 SOLV  HW1     3450    1.193589909    1.284922684    3.352996325
 1142 SOLV  HW2     3451    1.349450329    1.238122803    3.339402585
 1143 SOLV  OW      3452    2.977865555    0.900442378    1.840648500
 1143 SOLV  HW1     3453    2.957863675    0.995761388    1.863373914
 1143 SOLV  HW2     3454    2.900353067    0.842962611    1.866916907
 1144 SOLV  OW      3455    3.052999570    1.090768450    2.150492241
 1144 SOLV  HW1     3456    3.150561188    1.077788878    2.168249943
 1144 SOLV  HW2     3457    3.028378557    1.186134294    2.167844521
 1145 SOLV  OW      3458    0.742652357    1.075261812    1.931587175
 1145 SOLV  HW1     3459    0.703318844    1.159716291    1.895222400
 1145 SOLV  HW2     3460    0.692315762    1.047625206    2.013467949
 1146 SOLV  OW      3461    2.786719746    1.128027627    1.376778699
 1146 SOLV  HW1     3462    2.745468327    1.062808456    1.440393395
 1146 SOLV  HW2     3463    2.767864388    1.099398157    1.282827220
 1147 SOLV  OW      3464    3.095727874    1.498626686    2.244930844
 1147 SOLV  HW1     3465    3.172756345    1.457668939    2.293832671
 1147 SOLV  HW2     3466    3.012257175    1.487371515    2.298858867
 1148 SOLV  OW      3467    0.530968615    0.151013817    2.569223290
 1148 SOLV  HW1     3468    0.551132582    0.105207942    2.655810805
 1148 SOLV  HW2     3469    0.605080484    0.214388315    2.547013934
 1149 SOLV  OW      3470    1.686991965    1.472512855    2.647032788
 1149 SOLV  HW1     3471    1.758113016    1.464284394    2.716861545
 1149 SOLV  HW2     3472    1.726888724    1.509269531    2.563014640
 1150 SOLV  OW      3473    1.927238231    0.476080674    3.105119550
 1150 SOLV  HW1     3474    1.973810776    0.557417222    3.140010631
 1150 SOLV  HW2     3475    1.856548422    0.447780611    3.169957966
 1151 SOLV  OW      3476    0.990542002    1.163211011    2.287169917
 1151 SOLV  HW1     3477    0.974728304    1.098100093    2.212922825
 1151 SOLV  HW2     3478    1.088739070    1.179531961    2.296814928
 1152 SOLV  OW      3479    1.440878493    0.304906661    0.583342436
 1152 SOLV  HW1     3480    1.501524093    0.278513969    0.508323605
 1152 SOLV  HW2     3481    1.487408777    0.290011706    0.670607458
 1153 SOLV  OW      3482    3.507586557    1.031649341    1.942575768
 1153 SOLV  HW1     3483    3.436236040    1.064147960    1.880486187
 1153 SOLV  HW2     3484    3.528370732    0.935954318    1.922260315
 1154 SOLV  OW      3485    1.096309598    1.164099334    1.611092434
 1154 SOLV  HW1     3486    1.136211075    1.112149658    1.686653339
 1154 SOLV  HW2     3487    1.105964577    1.261981989    1.629203871
 1155 SOLV  OW      3488    0.512974265    3.134644804    1.235469012
 1155 SOLV  HW1     3489    0.516670261    3.047083513    1.187288883
 1155 SOLV  HW2     3490    0.494295438    3.207920753    1.170019300
 1156 SOLV  OW      3491    1.076160721    1.963269807    2.513343112
 1156 SOLV  HW1     3492    1.025314801    1.924717128    2.590353243
 1156 SOLV  HW2     3493    1.141180793    2.031353244    2.547094719
 1157 SOLV  OW      3494    0.143246408    2.440205557    1.084851888
 1157 SOLV  HW1     3495    0.147730625    2.535522060    1.054934620
 1157 SOLV  HW2     3496    0.080504277    2.389628242    1.025642874
 1158 SOLV  OW      3497    3.293243119    2.098019988    2.791993097
 1158 SOLV  HW1     3498    3.387972560    2.066559608    2.798221086
 1158 SOLV  HW2     3499    3.288367416    2.177173559    2.731058164
 1159 SOLV  OW      3500    1.595916673    0.877297951    1.903759403
 1159 SOLV  HW1     3501    1.549898781    0.859321889    1.990716453
 1159 SOLV  HW2     3502    1.532501546    0.922927263    1.841320396
 1160 SOLV  OW      3503    0.059786688    3.377710105    0.527038770
 1160 SOLV  HW1     3504   -0.011495395    3.371085312    0.457202043
 1160 SOLV  HW2     3505    0.032166839    3.325694237    0.607869719
 1161 SOLV  OW      3506    1.850951884    1.249336379    0.518823611
 1161 SOLV  HW1     3507    1.763846059    1.277747314    0.478730620
 1161 SOLV  HW2     3508    1.900643900    1.192211294    0.453483260
 1162 SOLV  OW      3509    2.248765785    0.919439769    2.566617469
 1162 SOLV  HW1     3510    2.157959708    0.942619830    2.531727241
 1162 SOLV  HW2     3511    2.280875102    0.992408262    2.626990790
 1163 SOLV  OW      3512    0.358773507    3.297188780    1.674080653
 1163 SOLV  HW1     3513    0.290045685    3.352087712    1.626492293
 1163 SOLV  HW2     3514    0.322848780    3.268522831    1.762904743
 1164 SOLV  OW      3515    1.616769758    0.082152716    1.273594975
 1164 SOLV  HW1     3516    1.536468789    0.066146515    1.216167642
 1164 SOLV  HW2     3517    1.653662951   -0.005531534    1.304458495
 1165 SOLV  OW      3518    2.437965935    2.671661742    2.724258167
 1165 SOLV  HW1     3519    2.428416023    2.686377573    2.822717485
 1165 SOLV  HW2     3520    2.364504947    2.611828292    2.692236574
 1166 SOLV  OW      3521    0.156429570    1.155003468    1.206151889
 1166 SOLV  HW1     3522    0.216000171    1.075424494    1.195185088
 1166 SOLV  HW2     3523    0.205232564    1.226505744    1.256226085
 1167 SOLV  OW      3524    2.374829601    1.921615363    1.512501553
 1167 SOLV  HW1     3525    2.415870919    1.985712199    1.577378413
 1167 SOLV  HW2     3526    2.433498019    1.841117637    1.503559805
 1168 SOLV  OW      3527    3.518039548    0.798319816    3.232242823
 1168 SOLV  HW1     3528    3.430166754    0.774708448    3.273748915
 1168 SOLV  HW2     3529    3.552158072    0.883263055    3.272522332
 1169 SOLV  OW      3530    3.462746239    2.572390234    1.869509335
 1169 SOLV  HW1     3531    3.466483313    2.489693465    1.813392941
 1169 SOLV  HW2     3532    3.370173555    2.584074758    1.905502067
 1170 SOLV  OW      3533    3.306943415    1.685432604    0.072643959
 1170 SOLV  HW1     3534    3.369792736    1.727983122    0.007530208
 1170 SOLV  HW2     3535    3.308980521    1.736069839    0.158853400
 1171 SOLV  OW      3536    2.206419516    3.075921505    0.334358159
 1171 SOLV  HW1     3537    2.303019929    3.053937500    0.347976087
 1171 SOLV  HW2     3538    2.149942272    3.002040655    0.371131627
 1172 SOLV  OW      3539    2.037313280    3.048144921    2.374670730
 1172 SOLV  HW1     3540    1.970250017    3.000746587    2.431750102
 1172 SOLV  HW2     3541    2.035463484    3.145973502    2.395365545
 1173 SOLV  OW      3542    2.477902948    1.795570972    3.349013212
 1173 SOLV  HW1     3543    2.384706925    1.763062637    3.332904072
 1173 SOLV  HW2     3544    2.489338441    1.817234867    3.445975307
 1174 SOLV  OW      3545    0.733662400    2.286260936    0.232186321
 1174 SOLV  HW1     3546    0.730203702    2.329751462    0.322179615
 1174 SOLV  HW2     3547    0.807730890    2.326663812    0.178487268
 1175 SOLV  OW      3548    1.981788929    0.660931768    0.986283285
 1175 SOLV  HW1     3549    1.955082850    0.652696341    0.890257155
 1175 SOLV  HW2     3550    1.999353817    0.569944711    1.023897486
 1176 SOLV  OW      3551    3.314103775    0.069823239    3.022095678
 1176 SOLV  HW1     3552    3.372651045   -0.009178979    3.003846777
 1176 SOLV  HW2     3553    3.311545061    0.087362524    3.120522764
 1177 SOLV  OW      3554    0.858418224    0.117102387    0.066705061
 1177 SOLV  HW1     3555    0.917194781    0.193772755    0.040837371
 1177 SOLV  HW2     3556    0.781008129    0.111705472    0.003613101
 1178 SOLV  OW      3557    1.583987115    0.823723402    1.332283984
 1178 SOLV  HW1     3558    1.678341893    0.799505916    1.309677875
 1178 SOLV  HW2     3559    1.581688136    0.915685584    1.371526912
 1179 SOLV  OW      3560    3.009672100    0.962462425    3.519381337
 1179 SOLV  HW1     3561    2.959738055    0.902806398    3.582227615
 1179 SOLV  HW2     3562    3.059199518    1.031889197    3.571619253
 1180 SOLV  OW      3563    3.240553015    0.407296732    0.620968185
 1180 SOLV  HW1     3564    3.195314065    0.495972486    0.611388075
 1180 SOLV  HW2     3565    3.211419549    0.346847400    0.546814003
 1181 SOLV  OW      3566    2.991933707    2.383553224    2.533237103
 1181 SOLV  HW1     3567    3.008090658    2.475297123    2.569628620
 1181 SOLV  HW2     3568    3.015081615    2.381750861    2.435958457
 1182 SOLV  OW      3569    1.017138667    2.500148664    0.525365947
 1182 SOLV  HW1     3570    0.955843775    2.427379834    0.556183959
 1182 SOLV  HW2     3571    0.963086323    2.578848571    0.495584815
 1183 SOLV  OW      3572    1.704243090    1.031930154    0.000337724
 1183 SOLV  HW1     3573    1.709945987    0.940064473    0.039453118
 1183 SOLV  HW2     3574    1.796462497    1.068312475   -0.012842506
 1184 SOLV  OW      3575    1.430607281    1.697129490    1.927558599
 1184 SOLV  HW1     3576    1.354493557    1.706764639    1.863416157
 1184 SOLV  HW2     3577    1.516923854    1.711940528    1.879284079
 1185 SOLV  OW      3578    1.719995594    1.354037294    3.068228353
 1185 SOLV  HW1     3579    1.726977770    1.257836014    3.041799037
 1185 SOLV  HW2     3580    1.623930879    1.381843089    3.067704105
 1186 SOLV  OW      3581    2.778111023    3.319134936    2.882524963
 1186 SOLV  HW1     3582    2.763221429    3.239648403    2.941366332
 1186 SOLV  HW2     3583    2.849702304    3.376798789    2.921915904
 1187 SOLV  OW      3584    3.185297313    2.838597146    1.442132633
 1187 SOLV  HW1     3585    3.131549436    2.874062950    1.365614231
 1187 SOLV  HW2     3586    3.179739517    2.738749892    1.443303235
 1188 SOLV  OW      3587    2.032805101    0.679358771    2.261796385
 1188 SOLV  HW1     3588    1.965822357    0.712651557    2.195411886
 1188 SOLV  HW2     3589    1.985119063    0.642228182    2.341479249
 1189 SOLV  OW      3590    0.237532134    2.733791042    1.671074258
 1189 SOLV  HW1     3591    0.313757500    2.673189516    1.693861047
 1189 SOLV  HW2     3592    0.152943866    2.696846764    1.709570879
 1190 SOLV  OW      3593    3.393453271    1.727357333    2.713212177
 1190 SOLV  HW1     3594    3.398430226    1.711554914    2.614584442
 1190 SOLV  HW2     3595    3.483553293    1.754324822    2.747220363
 1191 SOLV  OW      3596    3.279219485    0.605967577    1.846210307
 1191 SOLV  HW1     3597    3.289868304    0.607355298    1.746786849
 1191 SOLV  HW2     3598    3.281268482    0.699620859    1.881241617
 1192 SOLV  OW      3599    0.986420405    1.897460282    3.232176709
 1192 SOLV  HW1     3600    0.942582437    1.876914741    3.144675292
 1192 SOLV  HW2     3601    0.931790299    1.859075707    3.306624832
 1193 SOLV  OW      3602    2.879521496    1.165357425    2.506779174
 1193 SOLV  HW1     3603    2.871860904    1.065726716    2.510706195
 1193 SOLV  HW2     3604    2.830067173    1.199439908    2.426822927
 1194 SOLV  OW      3605    2.546284887    1.710260830    3.093213125
 1194 SOLV  HW1     3606    2.578854402    1.616638314    3.106420655
 1194 SOLV  HW2     3607    2.519901129    1.749113748    3.181500696
 1195 SOLV  OW      3608    0.656410853    0.390351242    2.499044724
 1195 SOLV  HW1     3609    0.604380316    0.475148371    2.488821740
 1195 SOLV  HW2     3610    0.710791662    0.394536074    2.582873705
 1196 SOLV  OW      3611    1.036180084    1.090032304    3.430464142
 1196 SOLV  HW1     3612    1.080292944    1.054840879    3.347895984
 1196 SOLV  HW2     3613    1.075457765    1.045340906    3.510849537
 1197 SOLV  OW      3614    1.453550595    1.070613786    0.517623412
 1197 SOLV  HW1     3615    1.509454406    1.119077342    0.584901898
 1197 SOLV  HW2     3616    1.428161244    0.980908358    0.553825953
 1198 SOLV  OW      3617    1.230124118    0.652876761    0.138000709
 1198 SOLV  HW1     3618    1.144512416    0.604160679    0.155305788
 1198 SOLV  HW2     3619    1.260034255    0.635379025    0.044185995
 1199 SOLV  OW      3620    1.267300822    2.950411713    0.673383052
 1199 SOLV  HW1     3621    1.335656745    2.958416140    0.600819417
 1199 SOLV  HW2     3622    1.291706853    2.874645653    0.733929904
 1200 SOLV  OW      3623    2.473656445    0.760719314    0.479612243
 1200 SOLV  HW1     3624    2.399660416    0.694842334    0.466004959
 1200 SOLV  HW2     3625    2.463334727    0.804420567    0.568976551
 1201 SOLV  OW      3626    2.795406312    2.187022887    3.014200340
 1201 SOLV  HW1     3627    2.839398167    2.110037421    3.060461293
 1201 SOLV  HW2     3628    2.703305012    2.160502393    2.985631962
 1202 SOLV  OW      3629    1.628620775    1.192473821    2.687028486
 1202 SOLV  HW1     3630    1.640034043    1.174260784    2.589355651
 1202 SOLV  HW2     3631    1.698243347    1.257658948    2.717120718
 1203 SOLV  OW      3632    0.068888150    2.312254936    0.654537988
 1203 SOLV  HW1     3633    0.145589751    2.371383827    0.629583456
 1203 SOLV  HW2     3634    0.017349332    2.354288782    0.729231051
 1204 SOLV  OW      3635    0.801067457    3.527200212    0.309173515
 1204 SOLV  HW1     3636    0.871613831    3.572982534    0.363280217
 1204 SOLV  HW2     3637    0.791268787    3.573601269    0.221120977
 1205 SOLV  OW      3638    0.414160420    2.727789678    0.172700756
 1205 SOLV  HW1     3639    0.446385851    2.728917652    0.078040329
 1205 SOLV  HW2     3640    0.318668359    2.757359727    0.175735072
 1206 SOLV  OW      3641    0.940797011    0.086291557    1.827859462
 1206 SOLV  HW1     3642    1.011686857    0.027963765    1.867519114
 1206 SOLV  HW2     3643    0.923392241    0.058089521    1.733508700
 1207 SOLV  OW      3644    2.676231124    1.413244617    1.751595290
 1207 SOLV  HW1     3645    2.754727401    1.441916945    1.696659027
 1207 SOLV  HW2     3646    2.597817435    1.396948538    1.691699813
 1208 SOLV  OW      3647    1.780762382    2.156279096    1.302597131
 1208 SOLV  HW1     3648    1.779979428    2.183584052    1.206389476
 1208 SOLV  HW2     3649    1.770409223    2.237300459    1.360306492
 1209 SOLV  OW      3650    3.431438993    0.068959330    1.181367717
 1209 SOLV  HW1     3651    3.433153844    0.164617212    1.210495092
 1209 SOLV  HW2     3652    3.377093031    0.015412369    1.246028018
 1210 SOLV  OW      3653    2.518468658    0.455180922    2.254860412
 1210 SOLV  HW1     3654    2.544889724    0.427478082    2.162466170
 1210 SOLV  HW2     3655    2.418794573    0.453562629    2.262900718
 1211 SOLV  OW      3656    1.048629649    0.527644439    0.491708687
 1211 SOLV  HW1     3657    1.035834282    0.444050200    0.438321124
 1211 SOLV  HW2     3658    1.144550060    0.535442340    0.518917931
 1212 SOLV  OW      3659    2.344756913    2.876937977    0.057667149
 1212 SOLV  HW1     3660    2.286149462    2.938089563    0.004489175
 1212 SOLV  HW2     3661    2.389859167    2.928838712    0.130291432
 1213 SOLV  OW      3662    0.625595120    2.395036948    0.785957989
 1213 SOLV  HW1     3663    0.670188241    2.394322323    0.875453455
 1213 SOLV  HW2     3664    0.618533714    2.489163842    0.752961067
 1214 SOLV  OW      3665    1.103921948    3.212793753    2.455777261
 1214 SOLV  HW1     3666    1.177886760    3.227631923    2.390131057
 1214 SOLV  HW2     3667    1.026867270    3.168715368    2.409733592
 1215 SOLV  OW      3668    1.741720036    0.641867666    3.446299904
 1215 SOLV  HW1     3669    1.737430448    0.544259617    3.424938877
 1215 SOLV  HW2     3670    1.649202267    0.676811994    3.461176210
 1216 SOLV  OW      3671    0.063790920    2.016118687    1.538560302
 1216 SOLV  HW1     3672    0.001809346    1.937644759    1.537022684
 1216 SOLV  HW2     3673    0.155615663    1.985551828    1.563781210
 1217 SOLV  OW      3674    2.012545019    1.523691083    0.510354710
 1217 SOLV  HW1     3675    2.049387947    1.594657288    0.450298540
 1217 SOLV  HW2     3676    1.928602969    1.486663567    0.470566700
 1218 SOLV  OW      3677    0.468805932    2.896647746    1.557910239
 1218 SOLV  HW1     3678    0.444049605    2.962756715    1.487066743
 1218 SOLV  HW2     3679    0.385898988    2.863411558    1.602896509
 1219 SOLV  OW      3680    0.242576837    2.598969024    2.665969119
 1219 SOLV  HW1     3681    0.284910491    2.509753114    2.650196684
 1219 SOLV  HW2     3682    0.143108156    2.588801275    2.667685308
 1220 SOLV  OW      3683    0.681205826    2.706804013    3.235220299
 1220 SOLV  HW1     3684    0.757423016    2.760009449    3.272124291
 1220 SOLV  HW2     3685    0.622898016    2.766178473    3.179752995
 1221 SOLV  OW      3686    2.300456351    0.035848911    0.496523623
 1221 SOLV  HW1     3687    2.206542170    0.040015332    0.462392242
 1221 SOLV  HW2     3688    2.300908023   -0.004710589    0.587939710
 1222 SOLV  OW      3689    1.881522246    2.156661060    2.168321631
 1222 SOLV  HW1     3690    1.797038939    2.105676260    2.184610826
 1222 SOLV  HW2     3691    1.897240577    2.164503872    2.069865748
 1223 SOLV  OW      3692    1.979657353    0.110686095    1.545456624
 1223 SOLV  HW1     3693    2.004905323    0.068511396    1.458361500
 1223 SOLV  HW2     3694    1.905097816    0.175669473    1.530632498
 1224 SOLV  OW      3695    0.443977027    3.237623759    0.549163449
 1224 SOLV  HW1     3696    0.484653944    3.146873363    0.538596171
 1224 SOLV  HW2     3697    0.373452237    3.250839545    0.479497083
 1225 SOLV  OW      3698    0.911448925    0.588156477    1.715479205
 1225 SOLV  HW1     3699    0.848777762    0.516517671    1.746170884
 1225 SOLV  HW2     3700    0.859143180    0.662767389    1.674260752
 1226 SOLV  OW      3701    0.288784510    1.211208700    2.785724331
 1226 SOLV  HW1     3702    0.260833713    1.130022876    2.734460280
 1226 SOLV  HW2     3703    0.383484079    1.233958145    2.763035098
 1227 SOLV  OW      3704    0.615386795    3.164490590    3.419124266
 1227 SOLV  HW1     3705    0.611202421    3.150313479    3.518036047
 1227 SOLV  HW2     3706    0.523172571    3.159187726    3.380779054
 1228 SOLV  OW      3707    1.550867549    0.414524450    1.275477374
 1228 SOLV  HW1     3708    1.650234990    0.423007562    1.267968671
 1228 SOLV  HW2     3709    1.508809109    0.436537520    1.187450663
 1229 SOLV  OW      3710    0.405822420    1.588184676    2.970108208
 1229 SOLV  HW1     3711    0.373915999    1.571568419    2.876801041
 1229 SOLV  HW2     3712    0.335789583    1.558502785    3.035043598
 1230 SOLV  OW      3713    2.662738534    2.345536487    0.098631090
 1230 SOLV  HW1     3714    2.594160891    2.415645378    0.079034101
 1230 SOLV  HW2     3715    2.680433086    2.292199738    0.015901136
 1231 SOLV  OW      3716    0.863230910    1.462170664    2.149249861
 1231 SOLV  HW1     3717    0.912906620    1.376209061    2.137216559
 1231 SOLV  HW2     3718    0.818088885    1.462351730    2.238491071
 1232 SOLV  OW      3719    0.555008100    3.501418163    0.170022673
 1232 SOLV  HW1     3720    0.602989842    3.454934454    0.095608929
 1232 SOLV  HW2     3721    0.621408766    3.548092105    0.228442204
 1233 SOLV  OW      3722    1.845700164    2.224930965    1.647426491
 1233 SOLV  HW1     3723    1.894007557    2.280677506    1.579893682
 1233 SOLV  HW2     3724    1.751577568    2.257536634    1.656350777
 1234 SOLV  OW      3725    2.536100931    0.086389857    0.333891124
 1234 SOLV  HW1     3726    2.481632690    0.038306982    0.402617291
 1234 SOLV  HW2     3727    2.478579176    0.108095941    0.255010834
 1235 SOLV  OW      3728    2.774679282    3.168256483    1.909470850
 1235 SOLV  HW1     3729    2.815566729    3.108379055    1.978355418
 1235 SOLV  HW2     3730    2.717697080    3.236932089    1.954624879
 1236 SOLV  OW      3731    2.322775067    1.459872534    2.162435853
 1236 SOLV  HW1     3732    2.276261713    1.373731338    2.141984118
 1236 SOLV  HW2     3733    2.292809770    1.530072753    2.097813849
 1237 SOLV  OW      3734    3.049457775    3.277105815    2.599654492
 1237 SOLV  HW1     3735    3.099210948    3.332054631    2.532515977
 1237 SOLV  HW2     3736    3.102993533    3.270945119    2.683905570
 1238 SOLV  OW      3737    2.899206933    3.438692116    3.300741915
 1238 SOLV  HW1     3738    2.882594694    3.536183926    3.285863623
 1238 SOLV  HW2     3739    2.972179219    3.407651414    3.239803930
 1239 SOLV  OW      3740    1.261266699    2.140572152    2.082033781
 1239 SOLV  HW1     3741    1.242792618    2.049522415    2.119056917
 1239 SOLV  HW2     3742    1.196539485    2.206125481    2.120958563
 1240 SOLV  OW      3743    2.940522934    2.668287448    3.132578131
 1240 SOLV  HW1     3744    2.962903438    2.638167080    3.225282807
 1240 SOLV  HW2     3745    3.023608445    2.700166288    3.086940878
 1241 SOLV  OW      3746    2.756739660    2.848334777    0.172720718
 1241 SOLV  HW1     3747    2.677644526    2.788064324    0.162146085
 1241 SOLV  HW2     3748    2.802204603    2.859438803    0.084346589
 1242 SOLV  OW      3749    1.413208236    1.517598849    0.514494997
 1242 SOLV  HW1     3750    1.470541364    1.593968989    0.544203379
 1242 SOLV  HW2     3751    1.387642486    1.462310400    0.593814677
 1243 SOLV  OW      3752    3.514013181    2.873423117    2.838523414
 1243 SOLV  HW1     3753    3.546786261    2.960056448    2.800808418
 1243 SOLV  HW2     3754    3.584186218    2.834361089    2.898119305
 1244 SOLV  OW      3755    0.809912914    0.006129323    2.599625088
 1244 SOLV  HW1     3756    0.883276023    0.016982079    2.666722084
 1244 SOLV  HW2     3757    0.834842618    0.053362899    2.515070740
 1245 SOLV  OW      3758    3.245905884    0.610383929    1.107586052
 1245 SOLV  HW1     3759    3.187095344    0.641674363    1.032991639
 1245 SOLV  HW2     3760    3.253807788    0.682605875    1.176314876
 1246 SOLV  OW      3761    1.575649111    2.813820755    0.555838050
 1246 SOLV  HW1     3762    1.516442367    2.852112276    0.484911850
 1246 SOLV  HW2     3763    1.665622251    2.857234640    0.551143358
 1247 SOLV  OW      3764    0.050763344    0.280442885    1.595371287
 1247 SOLV  HW1     3765    0.037528782    0.228492105    1.510942775
 1247 SOLV  HW2     3766    0.117230365    0.233347825    1.653391253
 1248 SOLV  OW      3767    0.192665267    2.805379820    2.495702025
 1248 SOLV  HW1     3768    0.121638580    2.757113591    2.444441413
 1248 SOLV  HW2     3769    0.204665766    2.761932261    2.584978796
 1249 SOLV  OW      3770    2.969809745    0.100594245    1.167402468
 1249 SOLV  HW1     3771    3.009213454    0.025024907    1.219736523
 1249 SOLV  HW2     3772    2.908130562    0.064180543    1.097603095
 1250 SOLV  OW      3773    1.635587238    2.083037778    2.225949414
 1250 SOLV  HW1     3774    1.648547056    2.079398815    2.325048609
 1250 SOLV  HW2     3775    1.571244394    2.011711590    2.198122541
 1251 SOLV  OW      3776    0.009267859    0.397121207    2.695780718
 1251 SOLV  HW1     3777   -0.001877102    0.403671045    2.794951857
 1251 SOLV  HW2     3778   -0.070456392    0.437158283    2.650580894
 1252 SOLV  OW      3779    0.166856157    1.046808159    0.657444577
 1252 SOLV  HW1     3780    0.078298640    1.065860929    0.615080393
 1252 SOLV  HW2     3781    0.172451039    1.093720824    0.745582240
 1253 SOLV  OW      3782    0.461234543    0.508082496    1.826373156
 1253 SOLV  HW1     3783    0.483790971    0.443396023    1.753509008
 1253 SOLV  HW2     3784    0.517673833    0.590085968    1.816766426
 1254 SOLV  OW      3785    1.140369598    2.818413974    3.103611323
 1254 SOLV  HW1     3786    1.161657084    2.755963107    3.178769806
 1254 SOLV  HW2     3787    1.050970015    2.795162020    3.065282771
 1255 SOLV  OW      3788    2.581184472    1.665775711    1.856622573
 1255 SOLV  HW1     3789    2.495829384    1.696333913    1.814401463
 1255 SOLV  HW2     3790    2.606081352    1.576009511    1.820235044
 1256 SOLV  OW      3791    3.488268325    1.056419911    1.456830116
 1256 SOLV  HW1     3792    3.486406730    0.971161859    1.509074883
 1256 SOLV  HW2     3793    3.563786595    1.053707384    1.391320555
 1257 SOLV  OW      3794    0.889049467    0.203508379    1.056243002
 1257 SOLV  HW1     3795    0.963170294    0.145602870    1.090226748
 1257 SOLV  HW2     3796    0.859719425    0.170782594    0.966406765
 1258 SOLV  OW      3797    2.902594202    1.639928290    0.993713823
 1258 SOLV  HW1     3798    2.957515622    1.689555041    1.060964508
 1258 SOLV  HW2     3799    2.962637599    1.601061896    0.923814161
 1259 SOLV  OW      3800    2.027012242    0.508466463    0.077488611
 1259 SOLV  HW1     3801    2.114276922    0.514421985    0.028993887
 1259 SOLV  HW2     3802    1.966040419    0.445913696    0.028787349
 1260 SOLV  OW      3803    1.680710180    3.288675920    0.514877186
 1260 SOLV  HW1     3804    1.587326173    3.255980435    0.500302719
 1260 SOLV  HW2     3805    1.685197142    3.386599113    0.495056438
 1261 SOLV  OW      3806    1.828995999    2.773682336    2.839352779
 1261 SOLV  HW1     3807    1.869895545    2.682853451    2.830433576
 1261 SOLV  HW2     3808    1.875494695    2.824156523    2.912101077
 1262 SOLV  OW      3809    0.307417687    1.484719753    3.247869977
 1262 SOLV  HW1     3810    0.208847478    1.486934019    3.264630053
 1262 SOLV  HW2     3811    0.353234883    1.548150185    3.310153093
 1263 SOLV  OW      3812    3.525635004    0.415203714    0.589197164
 1263 SOLV  HW1     3813    3.558885952    0.509515394    0.589457577
 1263 SOLV  HW2     3814    3.425638924    0.415145324    0.588135269
 1264 SOLV  OW      3815    0.897987645    2.112915582    1.078546709
 1264 SOLV  HW1     3816    0.914653610    2.132469772    1.175199298
 1264 SOLV  HW2     3817    0.824319879    2.045775180    1.070359642
 1265 SOLV  OW      3818    0.331187636    1.784712482    2.496361611
 1265 SOLV  HW1     3819    0.325434221    1.840471337    2.579176086
 1265 SOLV  HW2     3820    0.302286414    1.839055231    2.417545800
 1266 SOLV  OW      3821    3.087381162    2.240422059    0.969850153
 1266 SOLV  HW1     3822    3.097218926    2.308489767    0.897242195
 1266 SOLV  HW2     3823    3.142865550    2.267411433    1.048557908
 1267 SOLV  OW      3824    0.212833328    0.767111787    0.487685898
 1267 SOLV  HW1     3825    0.160987005    0.770980530    0.573110597
 1267 SOLV  HW2     3826    0.175433800    0.833562710    0.422987388
 1268 SOLV  OW      3827    1.269358017    1.853475917    3.253023069
 1268 SOLV  HW1     3828    1.278381289    1.759208813    3.220861660
 1268 SOLV  HW2     3829    1.173059847    1.880375007    3.250755410
 1269 SOLV  OW      3830    2.340573237    1.548600900    1.489599175
 1269 SOLV  HW1     3831    2.365653786    1.551790442    1.392837844
 1269 SOLV  HW2     3832    2.242240342    1.532423379    1.498011641
 1270 SOLV  OW      3833    1.610715175    0.352183720    1.685449252
 1270 SOLV  HW1     3834    1.570223828    0.436933062    1.651121626
 1270 SOLV  HW2     3835    1.663044400    0.308295817    1.612402341
 1271 SOLV  OW      3836    0.008179836    2.007245087    0.812339844
 1271 SOLV  HW1     3837    0.028336945    2.030916318    0.717285141
 1271 SOLV  HW2     3838   -0.089438451    1.987680888    0.821818115
 1272 SOLV  OW      3839    3.149039049    3.019436658    2.817900283
 1272 SOLV  HW1     3840    3.177289334    2.963636317    2.895929703
 1272 SOLV  HW2     3841    3.049317902    3.018149271    2.810392426
 1273 SOLV  OW      3842    2.915391730    1.899153864    3.124931767
 1273 SOLV  HW1     3843    2.822545725    1.921424617    3.154689431
 1273 SOLV  HW2     3844    2.980230410    1.923421205    3.197104552
 1274 SOLV  OW      3845    1.090232812    3.260217772    1.396803087
 1274 SOLV  HW1     3846    1.019194816    3.263747178    1.467109469
 1274 SOLV  HW2     3847    1.064398946    3.319280593    1.320343957
 1275 SOLV  OW      3848    0.188082479    3.017958034    0.709631912
 1275 SOLV  HW1     3849    0.285579178    3.038466769    0.700934680
 1275 SOLV  HW2     3850    0.144983747    3.085679420    0.769282169
 1276 SOLV  OW      3851    1.690940508    1.127588458    1.247259878
 1276 SOLV  HW1     3852    1.743455691    1.043792095    1.262166865
 1276 SOLV  HW2     3853    1.722952594    1.172578521    1.163875623
 1277 SOLV  OW      3854    0.364903103    3.183263561    3.230723437
 1277 SOLV  HW1     3855    0.450986277    3.162976612    3.184048896
 1277 SOLV  HW2     3856    0.349641477    3.282093527    3.230983323
 1278 SOLV  OW      3857    2.063208346    2.109213962    0.807788733
 1278 SOLV  HW1     3858    2.062369948    2.148901417    0.899583562
 1278 SOLV  HW2     3859    2.137287710    2.042362263    0.801073528
 1279 SOLV  OW      3860    2.871996546    2.154492832    2.705780636
 1279 SOLV  HW1     3861    2.894924062    2.225200130    2.638873722
 1279 SOLV  HW2     3862    2.925650433    2.168694144    2.788975196
 1280 SOLV  OW      3863    2.918532106    2.901005322    0.589419497
 1280 SOLV  HW1     3864    2.899722043    2.847161903    0.507267555
 1280 SOLV  HW2     3865    2.908630198    2.998295337    0.568478821
 1281 SOLV  OW      3866    3.115608198    0.501009745    2.853597467
 1281 SOLV  HW1     3867    3.202702330    0.511249905    2.805518360
 1281 SOLV  HW2     3868    3.054228703    0.575561126    2.827589561
 1282 SOLV  OW      3869    1.186938708    3.203669408    0.079497929
 1282 SOLV  HW1     3870    1.120080316    3.152227125    0.133214544
 1282 SOLV  HW2     3871    1.140845404    3.278480847    0.031743870
 1283 SOLV  OW      3872    1.496450686    1.382606382    1.837647374
 1283 SOLV  HW1     3873    1.576675067    1.430947790    1.872709377
 1283 SOLV  HW2     3874    1.432115731    1.366206770    1.912442083
 1284 SOLV  OW      3875    1.646664586    0.266923812    0.350042810
 1284 SOLV  HW1     3876    1.742034453    0.296986436    0.348289183
 1284 SOLV  HW2     3877    1.587299989    0.342876479    0.323412714
 1285 SOLV  OW      3878    1.469955179    1.431173522    3.093700637
 1285 SOLV  HW1     3879    1.422000144    1.352467304    3.054871896
 1285 SOLV  HW2     3880    1.418430867    1.466333501    3.171872915
 1286 SOLV  OW      3881    3.311289673    3.084594671    2.605495411
 1286 SOLV  HW1     3882    3.325209412    3.052417517    2.511832541
 1286 SOLV  HW2     3883    3.271514011    3.011083848    2.660411882
 1287 SOLV  OW      3884    2.715351051    2.718133828    1.170119179
 1287 SOLV  HW1     3885    2.802820872    2.752949288    1.203842482
 1287 SOLV  HW2     3886    2.640526970    2.764223106    1.217842607
 1288 SOLV  OW      3887    1.932933433    0.596289818    2.512505661
 1288 SOLV  HW1     3888    1.886637150    0.529766418    2.571101801
 1288 SOLV  HW2     3889    2.031424639    0.592818866    2.529527038
 1289 SOLV  OW      3890    1.720088446    2.921135152    1.093546624
 1289 SOLV  HW1     3891    1.690110260    2.835364479    1.135320384
 1289 SOLV  HW2     3892    1.690598929    2.923754335    0.998017800
 1290 SOLV  OW      3893    0.530758225    0.104444332    3.242859262
 1290 SOLV  HW1     3894    0.556196802    0.028498571    3.182968909
 1290 SOLV  HW2     3895    0.564717048    0.190192232    3.204183395
 1291 SOLV  OW      3896    1.609400270    1.591845362    3.517749794
 1291 SOLV  HW1     3897    1.681872071    1.544243513    3.467910607
 1291 SOLV  HW2     3898    1.587936963    1.677780450    3.471312188
 1292 SOLV  OW      3899    1.417847306    3.073898601    1.471454470
 1292 SOLV  HW1     3900    1.507738899    3.047970952    1.506803680
 1292 SOLV  HW2     3901    1.405457496    3.172663691    1.481157536
 1293 SOLV  OW      3902    3.033157637    2.586288846    1.737959967
 1293 SOLV  HW1     3903    2.994524872    2.497287397    1.762213246
 1293 SOLV  HW2     3904    2.965880222    2.638690145    1.685713338
 1294 SOLV  OW      3905    0.162244071    2.716568803    2.989739718
 1294 SOLV  HW1     3906    0.242505340    2.669138078    3.025939450
 1294 SOLV  HW2     3907    0.098587576    2.649721821    2.951252268
 1295 SOLV  OW      3908    0.878792355    2.702346218    2.659014478
 1295 SOLV  HW1     3909    0.933970479    2.751619816    2.726315116
 1295 SOLV  HW2     3910    0.819592603    2.766918435    2.610767971
 1296 SOLV  OW      3911    2.836672620    2.746669923    1.641751052
 1296 SOLV  HW1     3912    2.804360405    2.758737975    1.547877784
 1296 SOLV  HW2     3913    2.846363158    2.836123896    1.685408424
 1297 SOLV  OW      3914    2.183380041    0.286509137    1.305426274
 1297 SOLV  HW1     3915    2.282167627    0.290715472    1.290470787
 1297 SOLV  HW2     3916    2.156936547    0.192519423    1.327037966
 1298 SOLV  OW      3917    1.419852507    1.323601228    2.110679776
 1298 SOLV  HW1     3918    1.440418349    1.232071737    2.145345033
 1298 SOLV  HW2     3919    1.321237503    1.332512418    2.096610192
 1299 SOLV  OW      3920    3.342371227    1.153034553    2.170857562
 1299 SOLV  HW1     3921    3.396213413    1.108141788    2.099530195
 1299 SOLV  HW2     3922    3.376942659    1.125955393    2.260709606
 1300 SOLV  OW      3923    3.133235953    1.162211266    0.136566228
 1300 SOLV  HW1     3924    3.232662229    1.151529414    0.134954818
 1300 SOLV  HW2     3925    3.109781706    1.249248109    0.179887245
 1301 SOLV  OW      3926    2.971524756    2.906291315    2.028883464
 1301 SOLV  HW1     3927    2.931303151    2.980188314    2.082954253
 1301 SOLV  HW2     3928    2.899542320    2.859684250    1.977419855
 1302 SOLV  OW      3929    1.853903654    2.580321394    3.521043723
 1302 SOLV  HW1     3930    1.784336709    2.590392105    3.449902201
 1302 SOLV  HW2     3931    1.810529170    2.585437875    3.611013652
 1303 SOLV  OW      3932    1.648236915    1.787313578    1.785136120
 1303 SOLV  HW1     3933    1.651877959    1.703135735    1.731273510
 1303 SOLV  HW2     3934    1.727157651    1.844560059    1.762849896
 1304 SOLV  OW      3935    0.576566987    0.219070811    2.240204404
 1304 SOLV  HW1     3936    0.505709132    0.155654121    2.271181356
 1304 SOLV  HW2     3937    0.616891129    0.265170718    2.319266361
 1305 SOLV  OW      3938    1.434386664    1.414863173    0.086590333
 1305 SOLV  HW1     3939    1.517950052    1.463962414    0.061923419
 1305 SOLV  HW2     3940    1.456430932    1.319280677    0.106083150
 1306 SOLV  OW      3941    2.071355734    3.062022762    2.110988689
 1306 SOLV  HW1     3942    2.069415775    3.085849541    2.208099929
 1306 SOLV  HW2     3943    2.043105509    2.966777369    2.099485581
 1307 SOLV  OW      3944    1.230196789    2.782951242    1.413713792
 1307 SOLV  HW1     3945    1.239778403    2.859203108    1.349713637
 1307 SOLV  HW2     3946    1.135166441    2.751792842    1.414419597
 1308 SOLV  OW      3947    1.676110647    0.950746196    1.024860229
 1308 SOLV  HW1     3948    1.741095631    1.026582447    1.019604554
 1308 SOLV  HW2     3949    1.583921034    0.986796371    1.039116171
 1309 SOLV  OW      3950    2.023330721    0.407900834    1.059396490
 1309 SOLV  HW1     3951    2.012850402    0.324363159    1.005418902
 1309 SOLV  HW2     3952    2.068587689    0.386211098    1.145902624
 1310 SOLV  OW      3953    1.215405212    1.028002513    0.100453794
 1310 SOLV  HW1     3954    1.302180840    0.978300343    0.100724443
 1310 SOLV  HW2     3955    1.224200737    1.110676356    0.156023764
 1311 SOLV  OW      3956    0.060085915    1.548538901    2.964429093
 1311 SOLV  HW1     3957    0.065388476    1.600631997    3.049635383
 1311 SOLV  HW2     3958    0.002316443    1.468058980    2.978124525
 1312 SOLV  OW      3959    1.403795459    3.361038265    1.499662425
 1312 SOLV  HW1     3960    1.492961612    3.377109337    1.457315390
 1312 SOLV  HW2     3961    1.350539661    3.445679352    1.498323071
 1313 SOLV  OW      3962    2.782234472    1.306616317    2.741719443
 1313 SOLV  HW1     3963    2.814197958    1.240841583    2.673498665
 1313 SOLV  HW2     3964    2.685500888    1.290186933    2.761074858
 1314 SOLV  OW      3965    0.729828011    2.864658192    1.300342617
 1314 SOLV  HW1     3966    0.770789604    2.952654182    1.276244133
 1314 SOLV  HW2     3967    0.631553879    2.876458606    1.314651635
 1315 SOLV  OW      3968    1.852347902    0.352211586    2.625668012
 1315 SOLV  HW1     3969    1.817029617    0.297132145    2.701303489
 1315 SOLV  HW2     3970    1.896080091    0.292410306    2.558488168
 1316 SOLV  OW      3971    0.471560733    2.531224434    2.476550750
 1316 SOLV  HW1     3972    0.466324819    2.518269906    2.575578715
 1316 SOLV  HW2     3973    0.387842932    2.496861078    2.433981595
 1317 SOLV  OW      3974    0.519022528    1.552451255    2.695141271
 1317 SOLV  HW1     3975    0.427115184    1.557618916    2.656049777
 1317 SOLV  HW2     3976    0.544175569    1.456593022    2.708567622
 1318 SOLV  OW      3977    2.912247080    0.765943413    2.331319617
 1318 SOLV  HW1     3978    2.958279013    0.710004679    2.262369898
 1318 SOLV  HW2     3979    2.950772636    0.746105095    2.421454477
 1319 SOLV  OW      3980    0.628321360    2.917266367    2.785181155
 1319 SOLV  HW1     3981    0.565058257    2.844439321    2.811560918
 1319 SOLV  HW2     3982    0.676156935    2.950857627    2.866330589
 1320 SOLV  OW      3983    1.404676516    2.383318623    0.647325487
 1320 SOLV  HW1     3984    1.342784113    2.449109157    0.690254804
 1320 SOLV  HW2     3985    1.354452178    2.329712287    0.579458899
 1321 SOLV  OW      3986    2.327262988    3.070447208    1.296551535
 1321 SOLV  HW1     3987    2.249354585    3.102424830    1.242607564
 1321 SOLV  HW2     3988    2.296741829    3.048069291    1.389125187
 1322 SOLV  OW      3989    3.086438986    1.545843397    0.009270845
 1322 SOLV  HW1     3990    3.173463484    1.582223288    0.042512883
 1322 SOLV  HW2     3991    3.027612704    1.621381362   -0.019629566
 1323 SOLV  OW      3992    1.784079471    0.231081550    0.623836148
 1323 SOLV  HW1     3993    1.729467130    0.247742521    0.541726549
 1323 SOLV  HW2     3994    1.748714956    0.286526515    0.699183883
 1324 SOLV  OW      3995    3.314387183    1.202947436    2.685631376
 1324 SOLV  HW1     3996    3.217374923    1.206228946    2.709713085
 1324 SOLV  HW2     3997    3.368814288    1.189237400    2.768406313
 1325 SOLV  OW      3998    3.388658356    0.850349511    0.713685135
 1325 SOLV  HW1     3999    3.410216787    0.925960054    0.651877670
 1325 SOLV  HW2     4000    3.378515738    0.885316588    0.806831344
 1326 SOLV  OW      4001    1.379021410    1.351566497    2.551425207
 1326 SOLV  HW1     4002    1.363888583    1.447409643    2.527200675
 1326 SOLV  HW2     4003    1.472574774    1.340016250    2.584832782
 1327 SOLV  OW      4004    1.666978577    0.540235474    0.763457947
 1327 SOLV  HW1     4005    1.660666748    0.629018423    0.717871374
 1327 SOLV  HW2     4006    1.596647732    0.534084447    0.834282266
 1328 SOLV  OW      4007    2.310881838    1.450515761    1.178847610
 1328 SOLV  HW1     4008    2.274908697    1.376404481    1.235551015
 1328 SOLV  HW2     4009    2.246650537    1.469910153    1.104685990
 1329 SOLV  OW      4010    2.841424885    3.021358288    0.959501354
 1329 SOLV  HW1     4011    2.743560374    3.003704198    0.948863813
 1329 SOLV  HW2     4012    2.887080066    2.938085067    0.990860442
 1330 SOLV  OW      4013    1.513841137    0.882507293    0.234085144
 1330 SOLV  HW1     4014    1.551242800    0.974063039    0.248944164
 1330 SOLV  HW2     4015    1.447829158    0.861383634    0.306184531
 1331 SOLV  OW      4016    3.125238615    2.380335643    0.485354808
 1331 SOLV  HW1     4017    3.142056004    2.281784783    0.487969242
 1331 SOLV  HW2     4018    3.054814964    2.403903094    0.552340106
 1332 SOLV  OW      4019    2.266431570    1.247574084    1.340886930
 1332 SOLV  HW1     4020    2.212376359    1.271010313    1.421699517
 1332 SOLV  HW2     4021    2.250507099    1.151830595    1.316772253
 1333 SOLV  OW      4022    0.905626207    3.025877767    1.618658339
 1333 SOLV  HW1     4023    0.874050820    3.077873487    1.539278036
 1333 SOLV  HW2     4024    0.990216705    3.066306285    1.653467246
 1334 SOLV  OW      4025    2.901367818    1.722055935    2.432661987
 1334 SOLV  HW1     4026    2.849154802    1.639610763    2.454538374
 1334 SOLV  HW2     4027    2.849210674    1.778523154    2.368684816
 1335 SOLV  OW      4028    1.320425554    0.591768827    0.571007122
 1335 SOLV  HW1     4029    1.329107745    0.663262542    0.640397916
 1335 SOLV  HW2     4030    1.351450515    0.504586191    0.608931979
 1336 SOLV  OW      4031    0.898897247    0.930592809    1.340925141
 1336 SOLV  HW1     4032    0.877100669    0.977296350    1.255219599
 1336 SOLV  HW2     4033    0.995359440    0.944933323    1.363085194
 1337 SOLV  OW      4034    3.292091312    1.446051709    0.325904137
 1337 SOLV  HW1     4035    3.364418316    1.443149296    0.256896028
 1337 SOLV  HW2     4036    3.202873480    1.443619811    0.280781868
 1338 SOLV  OW      4037    2.412936246    2.507114049    0.326515397
 1338 SOLV  HW1     4038    2.450101360    2.468680337    0.411035072
 1338 SOLV  HW2     4039    2.487689388    2.526041981    0.262831594
 1339 SOLV  OW      4040    0.166005354    2.943720866    1.955315626
 1339 SOLV  HW1     4041    0.076553797    2.926787084    1.913917780
 1339 SOLV  HW2     4042    0.221121260    2.860391647    1.950787600
 1340 SOLV  OW      4043    0.886596038    2.812482063    0.132043727
 1340 SOLV  HW1     4044    0.953514554    2.744417500    0.161894144
 1340 SOLV  HW2     4045    0.908163860    2.900859148    0.173590917
 1341 SOLV  OW      4046    3.162741080    1.852184310    2.759068250
 1341 SOLV  HW1     4047    3.247575892    1.799996014    2.750055690
 1341 SOLV  HW2     4048    3.184196986    1.946548237    2.784305493
 1342 SOLV  OW      4049    2.897855688    0.235007618    3.333132961
 1342 SOLV  HW1     4050    2.927070855    0.287506938    3.253181048
 1342 SOLV  HW2     4051    2.806595456    0.197490435    3.316822201
 1343 SOLV  OW      4052    0.808826305    1.122701571    3.313935012
 1343 SOLV  HW1     4053    0.772902843    1.044408224    3.263122376
 1343 SOLV  HW2     4054    0.882977717    1.092375860    3.373802624
 1344 SOLV  OW      4055    3.372249056    0.559084743    1.594793005
 1344 SOLV  HW1     4056    3.455803289    0.558612840    1.539835550
 1344 SOLV  HW2     4057    3.351453584    0.465914862    1.624604134
 1345 SOLV  OW      4058    1.748972858    0.510305639    0.489219528
 1345 SOLV  HW1     4059    1.714781919    0.510981566    0.583200666
 1345 SOLV  HW2     4060    1.739598633    0.601695570    0.449699396
 1346 SOLV  OW      4061    0.777856129    2.023367129    0.662262136
 1346 SOLV  HW1     4062    0.737175669    2.019118418    0.570998929
 1346 SOLV  HW2     4063    0.708385804    2.001372877    0.730760402
 1347 SOLV  OW      4064    1.960204420    0.332576319    0.368741305
 1347 SOLV  HW1     4065    2.055796096    0.355186782    0.349957038
 1347 SOLV  HW2     4066    1.921400083    0.400780239    0.430743406
 1348 SOLV  OW      4067    2.334009577    2.381302213    2.035938458
 1348 SOLV  HW1     4068    2.419851892    2.330806602    2.026794662
 1348 SOLV  HW2     4069    2.263372188    2.320597000    2.072372674
 1349 SOLV  OW      4070    1.599400662    0.183340273    2.226493819
 1349 SOLV  HW1     4071    1.528322226    0.122310298    2.261494389
 1349 SOLV  HW2     4072    1.657504955    0.133400745    2.162215421
 1350 SOLV  OW      4073    1.773331078    1.034341646    0.775458051
 1350 SOLV  HW1     4074    1.685248494    1.080244721    0.787066373
 1350 SOLV  HW2     4075    1.847052817    1.101594438    0.781978348
 1351 SOLV  OW      4076    2.344163715    3.489423936    0.794105664
 1351 SOLV  HW1     4077    2.321201467    3.392807220    0.782280200
 1351 SOLV  HW2     4078    2.442954700    3.498920721    0.806437271
 1352 SOLV  OW      4079    2.602883735    3.303190368    2.075719815
 1352 SOLV  HW1     4080    2.515502032    3.345601367    2.051927121
 1352 SOLV  HW2     4081    2.586185384    3.219470154    2.127820001
 1353 SOLV  OW      4082    0.291048564    0.593317936    1.267963804
 1353 SOLV  HW1     4083    0.339586485    0.680428474    1.275554156
 1353 SOLV  HW2     4084    0.345246946    0.521119352    1.310994977
 1354 SOLV  OW      4085    1.984919541    1.541563252    0.784143328
 1354 SOLV  HW1     4086    1.937270782    1.622845365    0.817681577
 1354 SOLV  HW2     4087    1.992688954    1.546224065    0.684544461
 1355 SOLV  OW      4088    0.976737843    0.933303587    2.097920079
 1355 SOLV  HW1     4089    0.886955426    0.929655227    2.141823874
 1355 SOLV  HW2     4090    1.026583594    0.848711942    2.116931143
 1356 SOLV  OW      4091    2.834176222    3.098790568    0.286892790
 1356 SOLV  HW1     4092    2.786002431    3.025673840    0.238565022
 1356 SOLV  HW2     4093    2.931842236    3.093859231    0.265932756
 1357 SOLV  OW      4094    1.690576355    0.609467918    2.223855052
 1357 SOLV  HW1     4095    1.690497041    0.626222227    2.322443473
 1357 SOLV  HW2     4096    1.729395513    0.519165043    2.205448242
 1358 SOLV  OW      4097    3.426635116    3.381055441    2.880242805
 1358 SOLV  HW1     4098    3.514541809    3.427362645    2.891643235
 1358 SOLV  HW2     4099    3.403398314    3.377145061    2.783048544
 1359 SOLV  OW      4100    3.123220747    3.297468886    3.481682635
 1359 SOLV  HW1     4101    3.143674170    3.298380471    3.383790787
 1359 SOLV  HW2     4102    3.028176062    3.325037886    3.496116465
 1360 SOLV  OW      4103    1.824385855    0.833995821    2.128701524
 1360 SOLV  HW1     4104    1.774885251    0.917352038    2.104136615
 1360 SOLV  HW2     4105    1.761079679    0.768685118    2.170280715
 1361 SOLV  OW      4106    3.333480914    3.448797808    0.049960699
 1361 SOLV  HW1     4107    3.280896588    3.374288971    0.008911165
 1361 SOLV  HW2     4108    3.279526111    3.532966639    0.047472916
 1362 SOLV  OW      4109    3.054737980    3.402867677    2.218404965
 1362 SOLV  HW1     4110    2.989552210    3.453947796    2.162335220
 1362 SOLV  HW2     4111    3.095797200    3.464161635    2.285927973
 1363 SOLV  OW      4112    0.624226577    2.550674486    1.512025273
 1363 SOLV  HW1     4113    0.652941920    2.487110443    1.583696338
 1363 SOLV  HW2     4114    0.662356425    2.641247023    1.530585412
 1364 SOLV  OW      4115    1.813225597    2.591541419    2.234391118
 1364 SOLV  HW1     4116    1.788175323    2.623731466    2.325703851
 1364 SOLV  HW2     4117    1.849684893    2.667845058    2.181003980
 1365 SOLV  OW      4118    3.126649711    0.775018629    1.412793691
 1365 SOLV  HW1     4119    3.119220828    0.677911014    1.435535179
 1365 SOLV  HW2     4120    3.065680862    0.796092876    1.336368609
 1366 SOLV  OW      4121    1.778573593    1.547538000    2.379125133
 1366 SOLV  HW1     4122    1.683909405    1.543941058    2.347067295
 1366 SOLV  HW2     4123    1.839456677    1.563743613    2.301455960
 1367 SOLV  OW      4124    3.395940443    2.259279532    1.197588493
 1367 SOLV  HW1     4125    3.409277533    2.169348413    1.239259437
 1367 SOLV  HW2     4126    3.398591568    2.329633701    1.268618003
 1368 SOLV  OW      4127    1.658068808    3.163364641    0.126648118
 1368 SOLV  HW1     4128    1.690903893    3.257806065    0.124500897
 1368 SOLV  HW2     4129    1.698379845    3.115848082    0.204872099
 1369 SOLV  OW      4130    3.218373139    1.326746276    3.307116294
 1369 SOLV  HW1     4131    3.213033961    1.307638046    3.405139879
 1369 SOLV  HW2     4132    3.191517475    1.421579292    3.290153261
 1370 SOLV  OW      4133    3.406356959    1.804671636    0.624534794
 1370 SOLV  HW1     4134    3.450842651    1.887434567    0.590277028
 1370 SOLV  HW2     4135    3.319091723    1.791813612    0.577400112
 1371 SOLV  OW      4136    3.315602211    0.139221999    3.300272764
 1371 SOLV  HW1     4137    3.393632395    0.143575488    3.362664443
 1371 SOLV  HW2     4138    3.233838203    0.112062920    3.351040652
 1372 SOLV  OW      4139    3.269268301    0.238323039    0.203482598
 1372 SOLV  HW1     4140    3.320613829    0.297217588    0.141056925
 1372 SOLV  HW2     4141    3.333078874    0.184731714    0.258781348
 1373 SOLV  OW      4142    0.848204273    1.102192299    1.106156498
 1373 SOLV  HW1     4143    0.881385268    1.191736214    1.076445118
 1373 SOLV  HW2     4144    0.783185774    1.066768690    1.038928902
 1374 SOLV  OW      4145    2.262572737    3.498243144    0.082342114
 1374 SOLV  HW1     4146    2.301031938    3.589801487    0.094177560
 1374 SOLV  HW2     4147    2.307311200    3.434899087    0.145493311
 1375 SOLV  OW      4148    2.201338732    3.027304989    2.876999343
 1375 SOLV  HW1     4149    2.160963093    3.113961308    2.847632903
 1375 SOLV  HW2     4150    2.300479617    3.030746924    2.864306077
 1376 SOLV  OW      4151    1.229711740    0.140250246    3.015802084
 1376 SOLV  HW1     4152    1.322159014    0.131226385    2.978736953
 1376 SOLV  HW2     4153    1.169308789    0.074251587    2.971110035
 1377 SOLV  OW      4154    2.152265609    2.185771060    2.114347374
 1377 SOLV  HW1     4155    2.058810329    2.173517931    2.147779488
 1377 SOLV  HW2     4156    2.200206460    2.098029435    2.116536731
 1378 SOLV  OW      4157    3.087948061    2.929419598    1.213496389
 1378 SOLV  HW1     4158    3.139063935    2.892203627    1.136011246
 1378 SOLV  HW2     4159    3.115782398    3.024158440    1.229356767
 1379 SOLV  OW      4160    1.535997467    1.596503385    2.854369561
 1379 SOLV  HW1     4161    1.576062087    1.544581707    2.778864856
 1379 SOLV  HW2     4162    1.502698988    1.533256755    2.924319626
 1380 SOLV  OW      4163    0.743078294    1.617617847    0.667764768
 1380 SOLV  HW1     4164    0.666096113    1.626508090    0.730982814
 1380 SOLV  HW2     4165    0.823894251    1.586578124    0.717836165
 1381 SOLV  OW      4166    2.650142230    0.446476978    2.736639908
 1381 SOLV  HW1     4167    2.746747165    0.439834271    2.711626536
 1381 SOLV  HW2     4168    2.610816765    0.354697173    2.742320022
 1382 SOLV  OW      4169    2.452910582    3.132993616    1.870129187
 1382 SOLV  HW1     4170    2.521568161    3.123400952    1.942214033
 1382 SOLV  HW2     4171    2.438836026    3.229986783    1.850223036
 1383 SOLV  OW      4172    2.547662680    0.030787550    3.091353825
 1383 SOLV  HW1     4173    2.642434645    0.027283756    3.059607382
 1383 SOLV  HW2     4174    2.500386229   -0.053130344    3.064435332
 1384 SOLV  OW      4175    3.243897373    1.916015774    1.106453033
 1384 SOLV  HW1     4176    3.301649088    1.978442982    1.159064525
 1384 SOLV  HW2     4177    3.229771395    1.953089690    1.014657997
 1385 SOLV  OW      4178    3.228670480    0.853234200    1.927704445
 1385 SOLV  HW1     4179    3.262066429    0.938086608    1.968778591
 1385 SOLV  HW2     4180    3.130767332    0.861538725    1.909042020
 1386 SOLV  OW      4181    1.094071281    1.485200586    2.883884558
 1386 SOLV  HW1     4182    1.187772838    1.463363263    2.856616702
 1386 SOLV  HW2     4183    1.079074893    1.455590287    2.978217403
 1387 SOLV  OW      4184    2.930024968    3.228669549    1.479725228
 1387 SOLV  HW1     4185    2.981639434    3.311283685    1.457078225
 1387 SOLV  HW2     4186    2.851986387    3.220112109    1.417767667
 1388 SOLV  OW      4187    0.739730884    1.599497619    3.290854367
 1388 SOLV  HW1     4188    0.719594739    1.580027505    3.194846285
 1388 SOLV  HW2     4189    0.793666678    1.524630847    3.329427291
 1389 SOLV  OW      4190    3.126570608    2.403350781    2.965727879
 1389 SOLV  HW1     4191    3.112058408    2.334797310    3.037084934
 1389 SOLV  HW2     4192    3.202375276    2.463117823    2.991872121
 1390 SOLV  OW      4193    1.747855263    0.224688190    3.496036646
 1390 SOLV  HW1     4194    1.668252985    0.164214042    3.498890209
 1390 SOLV  HW2     4195    1.830568981    0.171809286    3.515117295
 1391 SOLV  OW      4196    0.639198548    0.899039355    2.839116602
 1391 SOLV  HW1     4197    0.713916000    0.833738087    2.826672620
 1391 SOLV  HW2     4198    0.647784292    0.942831583    2.928617190
 1392 SOLV  OW      4199    0.122821129    0.630790089    0.980194262
 1392 SOLV  HW1     4200    0.051690192    0.567227864    1.010236533
 1392 SOLV  HW2     4201    0.116751839    0.715191156    1.033503143
 1393 SOLV  OW      4202    1.432117388    3.420215544    0.285038133
 1393 SOLV  HW1     4203    1.437195261    3.372985647    0.197029546
 1393 SOLV  HW2     4204    1.358620234    3.380461234    0.339989575
 1394 SOLV  OW      4205    2.778135648    0.577256304    3.282567991
 1394 SOLV  HW1     4206    2.700737766    0.516706128    3.263993188
 1394 SOLV  HW2     4207    2.825427877    0.598099224    3.196948211
 1395 SOLV  OW      4208    2.249865610    2.975812948    3.250242109
 1395 SOLV  HW1     4209    2.181316986    2.909284275    3.279861443
 1395 SOLV  HW2     4210    2.205905279    3.064304940    3.234789297
 1396 SOLV  OW      4211    0.121479777    0.965323816    2.776479749
 1396 SOLV  HW1     4212    0.047096069    0.902279997    2.754277769
 1396 SOLV  HW2     4213    0.208926656    0.917236651    2.770075457
 1397 SOLV  OW      4214    2.977665127    3.088309747    3.302892363
 1397 SOLV  HW1     4215    3.022395053    3.035612663    3.230624818
 1397 SOLV  HW2     4216    3.046469981    3.121181600    3.367604127
 1398 SOLV  OW      4217    0.046133178    3.117289032    2.733291033
 1398 SOLV  HW1     4218   -0.036199314    3.122358084    2.676742625
 1398 SOLV  HW2     4219    0.126367329    3.107047127    2.674473232
 1399 SOLV  OW      4220    3.456512183    1.825363286    0.335085354
 1399 SOLV  HW1     4221    3.550484097    1.859423825    0.338451668
 1399 SOLV  HW2     4222    3.453238353    1.732842166    0.372916691
 1400 SOLV  OW      4223    0.133417814    1.198321879    0.257591536
 1400 SOLV  HW1     4224    0.212852605    1.169530189    0.311099622
 1400 SOLV  HW2     4225    0.120789962    1.135899126    0.180482202
 1401 SOLV  OW      4226    0.671054210    2.773478150    1.640391606
 1401 SOLV  HW1     4227    0.688004551    2.812219223    1.731012588
 1401 SOLV  HW2     4228    0.590341300    2.816769741    1.600222211
 1402 SOLV  OW      4229    2.274652806    1.726505850    0.166637579
 1402 SOLV  HW1     4230    2.222134220    1.717170872    0.082039009
 1402 SOLV  HW2     4231    2.337651695    1.649329908    0.175424263
 1403 SOLV  OW      4232    1.192311827    3.489410776    2.163884578
 1403 SOLV  HW1     4233    1.150693612    3.580333631    2.162147921
 1403 SOLV  HW2     4234    1.179295877    3.445114972    2.075169109
 1404 SOLV  OW      4235    1.998824109    1.099435206    3.176947975
 1404 SOLV  HW1     4236    1.934604087    1.055813351    3.239997387
 1404 SOLV  HW2     4237    1.953624350    1.115515358    3.089194903
 1405 SOLV  OW      4238    0.081279842    1.735420956    2.149753669
 1405 SOLV  HW1     4239    0.067886085    1.636360393    2.152806942
 1405 SOLV  HW2     4240   -0.003539895    1.781340171    2.176188173
 1406 SOLV  OW      4241    0.144540721    0.390655262    3.139281907
 1406 SOLV  HW1     4242    0.187804997    0.480822533    3.139699776
 1406 SOLV  HW2     4243    0.173009974    0.339669216    3.220473148
 1407 SOLV  OW      4244    2.164767547    1.693001752    2.472061235
 1407 SOLV  HW1     4245    2.248544926    1.747525447    2.469076787
 1407 SOLV  HW2     4246    2.125082160    1.697908034    2.563720089
 1408 SOLV  OW      4247    0.315485733    0.176548578    2.979490007
 1408 SOLV  HW1     4248    0.360165126    0.245730820    2.922749536
 1408 SOLV  HW2     4249    0.258979435    0.221587036    3.048630523
 1409 SOLV  OW      4250    3.420755394    3.041926913    1.030426468
 1409 SOLV  HW1     4251    3.502486170    3.057167725    1.086015260
 1409 SOLV  HW2     4252    3.444895477    2.987863885    0.949825029
 1410 SOLV  OW      4253    1.731435380    1.422826074    3.340931028
 1410 SOLV  HW1     4254    1.815043727    1.411908171    3.394714932
 1410 SOLV  HW2     4255    1.753880537    1.419954692    3.243513719
 1411 SOLV  OW      4256    2.388206507    2.757045725    0.695116658
 1411 SOLV  HW1     4257    2.474041631    2.717546006    0.662342140
 1411 SOLV  HW2     4258    2.311711979    2.699985445    0.665205668
 1412 SOLV  OW      4259    0.035489135    1.510002967    3.291015883
 1412 SOLV  HW1     4260   -0.026399690    1.484036501    3.216870428
 1412 SOLV  HW2     4261   -0.005731692    1.583753138    3.344529799
 1413 SOLV  OW      4262    1.300927387    0.003335592    2.644723605
 1413 SOLV  HW1     4263    1.319677073    0.080089148    2.583408862
 1413 SOLV  HW2     4264    1.387276816   -0.037600317    2.674221601
 1414 SOLV  OW      4265    0.600843780    1.735762091    1.956412123
 1414 SOLV  HW1     4266    0.633135123    1.820146294    1.999271914
 1414 SOLV  HW2     4267    0.515816191    1.753921477    1.907006729
 1415 SOLV  OW      4268    1.233681682    0.054263567    1.553555623
 1415 SOLV  HW1     4269    1.141643330    0.018386473    1.537939293
 1415 SOLV  HW2     4270    1.234751030    0.152509995    1.534885425
 1416 SOLV  OW      4271    0.483311279    2.982633754    0.578550425
 1416 SOLV  HW1     4272    0.520632174    2.963936381    0.669432640
 1416 SOLV  HW2     4273    0.447698228    2.897921039    0.539086550
 1417 SOLV  OW      4274    2.396071680    3.394113143    1.913183984
 1417 SOLV  HW1     4275    2.412497696    3.483454538    1.871347410
 1417 SOLV  HW2     4276    2.299157442    3.385467593    1.936309201
 1418 SOLV  OW      4277    0.085346203    0.534172641    2.431088978
 1418 SOLV  HW1     4278    0.045067079    0.605791808    2.488101001
 1418 SOLV  HW2     4279    0.157577932    0.573547721    2.374218975
 1419 SOLV  OW      4280    1.323183642    2.812353627    0.887973773
 1419 SOLV  HW1     4281    1.370943926    2.864794266    0.958478638
 1419 SOLV  HW2     4282    1.270383255    2.739103315    0.930968178
 1420 SOLV  OW      4283    1.512173761    0.518917360    1.006321224
 1420 SOLV  HW1     4284    1.593528444    0.574729319    1.022709385
 1420 SOLV  HW2     4285    1.432526327    0.578453947    0.995655095
 1421 SOLV  OW      4286    1.408390581    3.041623045    3.366364959
 1421 SOLV  HW1     4287    1.501552914    3.034829648    3.330631707
 1421 SOLV  HW2     4288    1.373580216    3.134154106    3.351250374
 1422 SOLV  OW      4289    2.109418162    1.838868941    1.524256238
 1422 SOLV  HW1     4290    2.040378955    1.873623261    1.460789709
 1422 SOLV  HW2     4291    2.197812259    1.880831671    1.503571514
 1423 SOLV  OW      4292    2.332093492    2.401561376    0.844771541
 1423 SOLV  HW1     4293    2.376366255    2.327866400    0.793674173
 1423 SOLV  HW2     4294    2.261552580    2.443847547    0.787870517
 1424 SOLV  OW      4295    0.713322016    0.010321598    0.917572104
 1424 SOLV  HW1     4296    0.682014752    0.024641625    1.011468827
 1424 SOLV  HW2     4297    0.706033094   -0.086705568    0.894454252
 1425 SOLV  OW      4298    0.884639113    2.827297555    3.377445831
 1425 SOLV  HW1     4299    0.958527195    2.893804494    3.366520336
 1425 SOLV  HW2     4300    0.858711539    2.821848205    3.473882417
 1426 SOLV  OW      4301    2.069067987    3.457809217    1.003132231
 1426 SOLV  HW1     4302    2.167820865    3.445063880    0.993870886
 1426 SOLV  HW2     4303    2.045183127    3.551818514    0.978758123
END
LATTICESHIFTS
         0        -1         1
         0        -1         1
         0        -1         1
         0        -1         1
         0        -1         1
         0        -1         1
         0        -1         1
         0        -1         1
         0        -1         1
         0        -1         1
         0        -1         1
         0        -1         1
         0        -1         1
        -1        -1         1
        -1        -1         1
        -1        -1         1
         0        -1         1
         0        -1         1
         0        -1         1
        -1        -1         1
        -1        -1         1
         0        -1         1
        -1        -1         1
         0        -1         1
        -1        -1         1
         0        -2        -3
         0        -2        -3
         0        -2        -3
        -1         0         1
        -1         0         1
        -1         0         1
        -3        -1         0
        -3        -1         0
        -3        -1         0
         0         0         1
         0         0         1
         0         0         1
         0         0        -1
         0         0        -1
         0         0        -1
        -1         2         0
        -1         2         0
        -1         2         0
         1         2        -1
         1         2        -1
         1         2        -1
         1         2         1
         1         2         1
         1         2         1
        -2         1        -1
        -2         1        -1
        -2         1        -1
        -2         1         0
        -2         1         0
        -2         1         0
         1         0        -1
         1         0        -1
         1         0        -1
        -1        -2         1
        -1        -2         1
        -1        -2         1
        -1         1         0
        -1         1         0
        -1         1         0
        -1        -1         0
        -1        -1         0
        -1        -1         0
         1         0        -1
         1         0        -1
         1         0        -1
         1        -2        -1
         1        -2        -1
         1        -2        -1
         1         1         0
         1         1         0
         1         1         0
        -1         0         0
        -1         0         0
        -1         0         0
        -1         2         1
        -1         2         1
        -1         2         1
        -1         1         0
        -1         1         0
        -1         1         0
        -1         0        -1
        -1         0        -1
        -1         0        -1
         0         2        -1
         0         2        -1
         0         2        -1
        -1         1         0
        -1         1         0
        -1         1         0
        -2         0         0
        -2         0         0
        -2         0         0
         0         3        -1
         0         3        -1
         0         3        -1
         0         1         0
         0         1         0
         0         1         0
         1        -1         1
         1        -1         1
         1        -1         1
         1        -1        -1
         1        -1        -1
         1        -1        -1
         0        -3        -1
         0        -3        -1
         0        -3        -1
         0        -2        -2
         0        -2        -2
         0        -2        -2
         0         0         1
         0         0         1
         0         0         1
        -1        -2        -2
        -1        -2        -2
        -1        -2        -2
        -2         1        -2
        -2         1        -2
        -2         1        -2
        -1        -1        -1
        -1        -1        -1
        -1        -1        -1
         1         0         1
         1         0         1
         1         0         1
         1         1         1
         1         1         1
         1         1         1
         2         2         2
         2         2         2
         2         2         2
         0         0         0
         0         0         0
         0         0         0
        -1        -2         1
        -1        -2         1
        -1        -2         1
         0         1         0
         0         1         0
         0         1         0
        -1         0         0
        -1         0         0
        -1         0         0
         0         2         1
         0         2         1
         0         2         1
         0         2         0
         0         2         0
         0         2         0
         0        -1        -2
         0        -1        -2
         0        -1        -2
         0        -2         1
         0        -2         1
         0        -2         1
         1        -1         0
         1        -1         0
         1        -1         0
         1        -1         1
         1        -1         1
         1        -1         1
         0        -1         1
         0        -1         1
         0        -1         1
         1         1        -1
         1         1        -1
         1         1        -1
        -2        -1         0
        -2        -1         0
        -2        -1         0
        -1        -1        -1
        -1        -1        -1
        -1        -1        -1
         1        -1         3
         1        -1         3
         1        -1         3
         1         2         1
         1         2         1
         1         2         1
        -1        -2        -1
        -1        -2        -1
        -1        -2        -1
         1         0        -2
         1         0        -2
         1         0        -2
         0        -1         2
         0        -1         2
         0        -1         2
        -2         2        -1
        -2         2        -1
        -2         2        -1
         1         0        -1
         1         0        -1
         1         0        -1
        -1         0         0
        -1         0         0
        -1         0         0
         0        -1        -1
         0        -1        -1
         0        -1        -1
         1         0         0
         1         0         0
         1         0         0
         0         1         0
         0         1         0
         0         1         0
        -1        -1        -2
        -1        -1        -2
        -1        -1        -2
         1        -1        -1
         1        -1        -1
         1        -1        -1
         0         1         0
         0         1         0
         0         1         0
        -1         1         1
        -1         1         1
        -1         1         1
        -1         0         1
        -1         0         1
        -1         0         1
        -1        -2         0
        -1        -2         0
        -1        -2         0
        -1         2        -2
        -1         2        -2
        -1         2        -2
         0         0         0
         0         0         0
         0         0         0
        -1         0         0
        -1         0         0
        -1         0         0
        -1         1         0
        -1         1         0
        -1         1         0
        -1         1        -3
        -1         1        -3
        -1         1        -3
         2         0        -1
         2         0        -1
         2         0        -1
         0         0         0
         0         0         0
         0         0         0
         2         1         0
         2         1         0
         2         1         0
         0         1        -1
         0         1        -1
         0         1        -1
        -1        -1         0
        -1        -1         0
        -1        -1         0
         0         0         0
         0         0         0
         0         0         0
         3         1        -1
         3         1        -1
         3         1        -1
         0         1         0
         0         1         0
         0         1         0
         1        -2         2
         1        -2         2
         1        -2         2
         0         0         1
         0         0         1
         0         0         1
         0         0         0
         0         0         0
         0         0         0
         1        -1        -1
         1        -1        -1
         1        -1        -1
         1         1         0
         1         1         0
         1         1         0
         0         0         0
         0         0         0
         0         0         0
         2        -1         1
         2        -1         1
         2        -1         1
        -1        -2        -1
        -1        -2        -1
        -1        -2        -1
         2         0         1
         2         0         1
         2         0         1
        -1         0        -1
        -1         0        -1
        -1         0        -1
        -1        -3        -1
        -1        -3        -1
        -1        -3        -1
         0         1        -1
         0         1        -1
         0         1        -1
         1         0         2
         1         0         2
         1         0         2
        -1        -2         0
        -1        -2         0
        -1        -2         0
         1         0         0
         1         0         0
         1         0         0
         3        -2        -1
         3        -2        -1
         3        -2        -1
         1         0         1
         1         0         1
         1         0         1
         1        -2         0
         1        -2         0
         1        -2         0
        -1         1         0
        -1         1         0
        -1         1         0
        -1        -1        -1
        -1        -1        -1
        -1        -1        -1
        -1         1         3
        -1         1         3
        -1         1         3
         0         2        -1
         0         2        -1
         0         2        -1
         0         2        -1
         0         2        -1
         0         2        -1
        -1         2         2
        -1         2         2
        -1         2         2
         3        -1         0
         3        -1         0
         3        -1         0
         2         0         1
         2         0         1
         2         0         1
        -1         2        -1
        -1         2        -1
        -1         2        -1
        -1         0         1
        -1         0         1
        -1         0         1
        -1         1        -1
        -1         1        -1
        -1         1        -1
        -1         1        -2
        -1         1        -2
        -1         1        -2
        -1         1         2
        -1         1         2
        -1         1         2
         1         0        -1
         1         0        -1
         1         0        -1
        -1        -1         0
        -1        -1         0
        -1        -1         0
         1         1         1
         1         1         1
         1         1         1
        -1         0        -1
        -1         0        -1
        -1         0        -1
        -3         1        -1
        -3         1        -1
        -3         1        -1
         3        -1         0
         3        -1         0
         3        -1         0
         0         2        -1
         0         2        -1
         0         2        -1
         0         0        -1
         0         0        -1
         0         0        -1
        -1         1        -2
        -1         1        -2
        -1         1        -2
         1         0         0
         1         0         0
         1         0         0
         1        -1         1
         1        -1         1
         1        -1         1
         0         0        -1
         0         0        -1
         0         0        -1
        -1         1         0
        -1         1         0
        -1         1         0
        -3         2         0
        -3         2         0
        -3         2         0
         2         2        -1
         2         2        -1
         2         2        -1
        -2         0         0
        -2         0         0
        -2         0         0
        -1        -1        -1
        -1        -1        -1
        -1        -1        -1
        -1         1        -1
        -1         1        -1
        -1         1        -1
         0         2        -1
         0         2        -1
         0         2        -1
        -1         0         0
        -1         0         0
        -1         0         0
         0         0         1
         0         0         1
         0         0         1
         0         1        -1
         0         1        -1
         0         1        -1
        -1         0         0
        -1         0         0
        -1         0         0
         1         0        -1
         1         0        -1
         1         0        -1
         1         1        -1
         1         1        -1
         1         1        -1
         0        -1         1
         0        -1         1
         0        -1         1
        -2        -3         1
        -2        -3         1
        -2        -3         1
         1        -2         0
         1        -2         0
         1        -2         0
        -1         0         2
        -1         0         2
        -1         0         2
         1         0        -1
         1         0        -1
         1         0        -1
         1         1        -1
         1         1        -1
         1         1        -1
         0         0         0
         0         0         0
         0         0         0
         1         1         1
         1         1         1
         1         1         1
         1         2         0
         1         2         0
         1         2         0
        -2         1         2
        -2         1         2
        -2         1         2
         0         0         0
         0         0         0
         0         0         0
         1         0         0
         1         0         0
         1         0         0
         2        -1         0
         2        -1         0
         2        -1         0
         0        -1         1
         0        -1         1
         0        -1         1
         1         0         1
         1         0         1
         1         0         1
         0        -1        -1
         0        -1        -1
         0        -1        -1
         0         3         0
         0         3         0
         0         3         0
        -1        -1        -2
        -1        -1        -2
        -1        -1        -2
        -1         1         0
        -1         1         0
        -1         1         0
         1         1        -1
         1         1        -1
         1         1        -1
         1         1         1
         1         1         1
         1         1         1
         2        -1        -1
         2        -1        -1
         2        -1        -1
         1        -1         2
         1        -1         2
         1        -1         2
        -2        -2         0
        -2        -2         0
        -2        -2         0
        -1         0         2
        -1         0         2
        -1         0         2
         0         2         0
         0         2         0
         0         2         0
         1         0        -2
         1         0        -2
         1         0        -2
         0        -1         2
         0        -1         2
         0        -1         2
         0        -1        -2
         0        -1        -2
         0        -1        -2
        -3         0         2
        -3         0         2
        -3         0         2
         0         1         1
         0         1         1
         0         1         1
         0        -1        -1
         0        -1        -1
         0        -1        -1
        -2         0        -1
        -2         0        -1
        -2         0        -1
         0         1         1
         0         1         1
         0         1         1
         0         1         0
         0         1         0
         0         1         0
         1         0         2
         1         0         2
         1         0         2
         2         0         2
         2         0         2
         2         0         2
         1        -2        -1
         1        -2        -1
         1        -2        -1
         1        -2         0
         1        -2         0
         1        -2         0
         0         3         1
         0         3         1
         0         3         1
         0         0         0
         0         0         0
         0         0         0
         0         0        -2
         0         0        -2
         0         0        -2
         1         0         0
         1         0         0
         1         0         0
         1         1        -1
         1         1        -1
         1         1        -1
         0         1        -1
         0         1        -1
         0         1        -1
         0         0         0
         0         0         0
         0         0         0
         3         0         2
         3         0         2
         3         0         2
        -2         0         0
        -2         0         0
        -2         0         0
         2        -2        -1
         2        -2        -1
         2        -2        -1
         0        -3         0
         0        -3         0
         0        -3         0
        -2         1         2
        -2         1         2
        -2         1         2
         0        -3        -1
         0        -3        -1
         0        -3        -1
        -1        -1        -1
        -1        -1        -1
        -1        -1        -1
         0         1        -2
         0         1        -2
         0         1        -2
         0        -1         1
         0        -1         1
         0        -1         1
        -1         0        -1
        -1         0        -1
        -1         0        -1
         1         3         2
         1         3         2
         1         3         2
        -1        -1         1
        -1        -1         1
        -1        -1         1
        -2         0        -2
        -2         0        -2
        -2         0        -2
         0         0         0
         0         0         0
         0         0         0
         1         0        -1
         1         0        -1
         1         0        -1
        -1         2         0
        -1         2         0
        -1         2         0
         2        -1         1
         2        -1         1
         2        -1         1
         0         0        -2
         0         0        -2
         0         0        -2
         0         1        -2
         0         1        -2
         0         1        -2
        -1         1        -1
        -1         1        -1
        -1         1        -1
        -2        -1        -1
        -2        -1        -1
        -2        -1        -1
        -3        -1         1
        -3        -1         1
        -3        -1         1
         1         0        -1
         1         0        -1
         1         0        -1
         0         0        -2
         0         0        -2
         0         0        -2
        -1         1        -1
        -1         1        -1
        -1         1        -1
        -1         0         2
        -1         0         2
        -1         0         2
        -1         1        -1
        -1         1        -1
        -1         1        -1
         1        -1        -3
         1        -1        -3
         1        -1        -3
         0        -1        -1
         0        -1        -1
         0        -1        -1
         0        -1         2
         0        -1         2
         0        -1         2
         0         1         1
         0         1         1
         0         1         1
         2         1         1
         2         1         1
         2         1         1
         1         0         1
         1         0         1
         1         0         1
        -2        -1         1
        -2        -1         1
        -2        -1         1
         0         0        -1
         0         0        -1
         0         0        -1
         0         0        -1
         0         0        -1
         0         0        -1
        -1        -2        -3
        -1        -2        -3
        -1        -2        -3
         2         1         0
         2         1         0
         2         1         0
         1        -1        -1
         1        -1        -1
         1        -1        -1
         1         2         0
         1         2         0
         1         2         0
        -1         0         1
        -1         0         1
        -1         0         1
         1        -1        -1
         1        -1        -1
         1        -1        -1
         0         3        -1
         0         3        -1
         0         3        -1
         0        -1         0
         0        -1         0
         0        -1         0
        -1         0        -1
        -1         0        -1
        -1         0        -1
         2         0         1
         2         0         1
         2         0         1
        -1        -1         0
        -1        -1         0
        -1        -1         0
        -1        -1         1
        -1        -1         1
        -1        -1         1
        -1        -1         0
        -1        -1         0
        -1        -1         0
         1         2         2
         1         2         2
         1         2         2
         0        -2         0
         0        -2         0
         0        -2         0
         1        -1         0
         1        -1         0
         1        -1         0
        -1         2        -1
        -1         2        -1
        -1         2        -1
        -2        -2         0
        -2        -2         0
        -2        -2         0
        -1         1         0
        -1         1         0
        -1         1         0
         1         0        -1
         1         0        -1
         1         0        -1
         0         0         2
         0         0         2
         0         0         2
        -1         1        -1
        -1         1        -1
        -1         1        -1
        -1         0        -2
        -1         0        -2
        -1         0        -2
         1        -1         0
         1        -1         0
         1        -1         0
         2         0         0
         2         0         0
         2         0         0
        -1         0         1
        -1         0         1
        -1         0         1
        -1         3         1
        -1         3         1
        -1         3         1
         2         1        -1
         2         1        -1
         2         1        -1
        -2        -1         0
        -2        -1         0
        -2        -1         0
         0         0        -1
         0         0        -1
         0         0        -1
         1        -2         1
         1        -2         1
         1        -2         1
         0        -1        -1
         0        -1        -1
         0        -1        -1
         0         0         1
         0         0         1
         0         0         1
        -1         0         2
        -1         0         2
        -1         0         2
         1         2         2
         1         2         2
         1         2         2
         1         1         0
         1         1         0
         1         1         0
        -2        -1         0
        -2        -1         0
        -2        -1         0
        -1         0        -2
        -1         0        -2
        -1         0        -2
         2         0        -1
         2         0        -1
         2         0        -1
        -1         1         0
        -1         1         0
        -1         1         0
         0         0         1
         0         0         1
         0         0         1
         3         2        -1
         3         2        -1
         3         2        -1
         0        -3         1
         0        -3         1
         0        -3         1
         1        -1         0
         1        -1         0
         1        -1         0
         0         0         1
         0         0         1
         0         0         1
        -2         0        -2
        -2         0        -2
        -2         0        -2
        -1         1         0
        -1         1         0
        -1         1         0
         1         0         0
         1         0         0
         1         0         0
        -2         1         2
        -2         1         2
        -2         1         2
         0        -1         1
         0        -1         1
         0        -1         1
         0         1         1
         0         1         1
         0         1         1
         2        -1         0
         2        -1         0
         2        -1         0
         0        -1         0
         0        -1         0
         0        -1         0
         1         2        -3
         1         2        -3
         1         2        -3
         1        -1         0
         1        -1         0
         1        -1         0
         0         0        -1
         0         0        -1
         0         0        -1
         0         1         0
         0         1         0
         0         1         0
        -2         0         0
        -2         0         0
        -2         0         0
         2         1        -2
         2         1        -2
         2         1        -2
        -1         0        -1
        -1         0        -1
        -1         0        -1
         1         0        -1
         1         0        -1
         1         0        -1
        -2        -1        -1
        -2        -1        -1
        -2        -1        -1
        -1        -1         0
        -1        -1         0
        -1        -1         0
         0         0         0
         0         0         0
         0         0         0
         0         0         1
         0         0         1
         0         0         1
         3         1        -1
         3         1        -1
         3         1        -1
        -1         0         1
        -1         0         1
        -1         0         1
         0         2         0
         0         2         0
         0         2         0
        -1        -1        -1
        -1        -1        -1
        -1        -1        -1
        -1         0         0
        -1         0         0
        -1         0         0
        -1         1         2
        -1         1         2
        -1         1         2
        -1         0         1
        -1         0         1
        -1         0         1
         0         0         0
         0         0         0
         0         0         0
         1         0         0
         1         0         0
         1         0         0
         1        -1        -2
         1        -1        -2
         1        -1        -2
         0         2         0
         0         2         0
         0         2         0
         0         0         2
         0         0         2
         0         0         2
         2         0        -1
         2         0        -1
         2         0        -1
         1         1        -2
         1         1        -2
         1         1        -2
         3         1         0
         3         1         0
         3         1         0
         1         0         1
         1         0         1
         1         0         1
         2        -1        -1
         2        -1        -1
         2        -1        -1
         1         1        -1
         1         1        -1
         1         1        -1
         4         2         1
         4         2         1
         4         2         1
         2         0         0
         2         0         0
         2         0         0
         0        -1         1
         0        -1         1
         0        -1         1
        -1         0         0
        -1         0         0
        -1         0         0
         0         0         0
         0         0         0
         0         0         0
         2         2         0
         2         2         0
         2         2         0
         1         1         1
         1         1         1
         1         1         1
         0        -2         1
         0        -2         1
         0        -2         1
        -2         0         0
        -2         0         0
        -2         0         0
         1         0         1
         1         0         1
         1         0         1
         2         0        -1
         2         0        -1
         2         0        -1
        -1        -1        -1
        -1        -1        -1
        -1        -1        -1
         0        -1        -1
         0        -1        -1
         0        -1        -1
         0        -1         2
         0        -1         2
         0        -1         2
         1         0        -1
         1         0        -1
         1         0        -1
         1         0         1
         1         0         1
         1         0         1
         1         0         0
         1         0         0
         1         0         0
        -1        -1         0
        -1        -1         0
        -1        -1         0
        -1        -2         3
        -1        -2         3
        -1        -2         3
         0         0         0
         0         0         0
         0         0         0
         0        -2         0
         0        -2         0
         0        -2         0
         0         0         1
         0         0         1
         0         0         1
         1         0         0
         1         0         0
         1         0         0
         0         1         1
         0         1         1
         0         1         1
         0        -1         1
         0        -1         1
         0        -1         1
        -1         1        -1
        -1         1        -1
        -1         1        -1
        -2         0        -2
        -2         0        -2
        -2         0        -2
        -1        -3         0
        -1        -3         0
        -1        -3         0
         1         0         1
         1         0         1
         1         0         1
        -1         0        -2
        -1         0        -2
        -1         0        -2
         0         0        -1
         0         0        -1
         0         0        -1
         2        -1        -1
         2        -1        -1
         2        -1        -1
         3        -2         0
         3        -2         0
         3        -2         0
        -1         0        -1
        -1         0        -1
        -1         0        -1
         0         1        -1
         0         1        -1
         0         1        -1
         1        -1         0
         1        -1         0
         1        -1         0
         0        -1        -3
         0        -1        -3
         0        -1        -3
         0         0         0
         0         0         0
         0         0         0
        -1         0         0
        -1         0         0
        -1         0         0
        -1        -2         1
        -1        -2         1
        -1        -2         1
        -3         0        -2
        -3         0        -2
        -3         0        -2
         1        -1         1
         1        -1         1
         1        -1         1
         0         1         0
         0         1         0
         0         1         0
        -1        -1         1
        -1        -1         1
        -1        -1         1
         1        -2         0
         1        -2         0
         1        -2         0
         1         0         0
         1         0         0
         1         0         0
         0        -1        -1
         0        -1        -1
         0        -1        -1
         1         1         0
         1         1         0
         1         1         0
        -1        -1        -2
        -1        -1        -2
        -1        -1        -2
         1        -1         0
         1        -1         0
         1        -1         0
         1        -1         0
         1        -1         0
         1        -1         0
         0        -1         1
         0        -1         1
         0        -1         1
        -1        -1         3
        -1        -1         3
        -1        -1         3
         0        -1        -2
         0        -1        -2
         0        -1        -2
         0        -2        -1
         0        -2        -1
         0        -2        -1
         1         1         0
         1         1         0
         1         1         0
         0         0         2
         0         0         2
         0         0         2
         0        -1        -1
         0        -1        -1
         0        -1        -1
        -1         0         1
        -1         0         1
        -1         0         1
         1        -1         0
         1        -1         0
         1        -1         0
        -1         2         1
        -1         2         1
        -1         2         1
         0         0        -1
         0         0        -1
         0         0        -1
         0         2         2
         0         2         2
         0         2         2
        -2         1         1
        -2         1         1
        -2         1         1
         0         0         1
         0         0         1
         0         0         1
         2         0        -2
         2         0        -2
         2         0        -2
         0        -1         1
         0        -1         1
         0        -1         1
         0        -1        -2
         0        -1        -2
         0        -1        -2
         0        -2        -2
         0        -2        -2
         0        -2        -2
         1        -1         0
         1        -1         0
         1        -1         0
         1         0         2
         1         0         2
         1         0         2
        -1         2        -1
        -1         2        -1
        -1         2        -1
         1         1         0
         1         1         0
         1         1         0
         1         1         0
         1         1         0
         1         1         0
        -1         0        -1
        -1         0        -1
        -1         0        -1
         1        -1         0
         1        -1         0
         1        -1         0
         1         0         2
         1         0         2
         1         0         2
         0         0        -1
         0         0        -1
         0         0        -1
         0         1         1
         0         1         1
         0         1         1
         2         2         1
         2         2         1
         2         2         1
        -1        -1        -1
        -1        -1        -1
        -1        -1        -1
        -1         0        -1
        -1         0        -1
        -1         0        -1
        -2         1        -1
        -2         1        -1
        -2         1        -1
         0         0         2
         0         0         2
         0         0         2
         0         2         0
         0         2         0
         0         2         0
        -2         0         1
        -2         0         1
        -2         0         1
         2        -1         0
         2        -1         0
         2        -1         0
         1         1         0
         1         1         0
         1         1         0
         1        -1         1
         1        -1         1
         1        -1         1
         0        -1         0
         0        -1         0
         0        -1         0
        -1         2        -2
        -1         2        -2
        -1         2        -2
         3         0        -1
         3         0        -1
         3         0        -1
        -2         2        -1
        -2         2        -1
        -2         2        -1
         2         1         1
         2         1         1
         2         1         1
         0        -1         1
         0        -1         1
         0        -1         1
         0         1         1
         0         1         1
         0         1         1
         0        -1         0
         0        -1         0
         0        -1         0
        -1        -1         0
        -1        -1         0
        -1        -1         0
         3         0        -2
         3         0        -2
         3         0        -2
         2         1        -3
         2         1        -3
         2         1        -3
         0         1         0
         0         1         0
         0         1         0
         0         0         0
         0         0         0
         0         0         0
         0        -2         1
         0        -2         1
         0        -2         1
         0         0        -1
         0         0        -1
         0         0        -1
         1         1        -2
         1         1        -2
         1         1        -2
        -1         0         0
        -1         0         0
        -1         0         0
        -1        -1        -1
        -1        -1        -1
        -1        -1        -1
         0         0         0
         0         0         0
         0         0         0
        -1         1        -1
        -1         1        -1
        -1         1        -1
         1         1         0
         1         1         0
         1         1         0
         0        -1         1
         0        -1         1
         0        -1         1
         2         1         0
         2         1         0
         2         1         0
         1        -1         1
         1        -1         1
         1        -1         1
        -1         1         1
        -1         1         1
        -1         1         1
         0         0        -1
         0         0        -1
         0         0        -1
        -3         0         2
        -3         0         2
        -3         0         2
         2         0        -2
         2         0        -2
         2         0        -2
         1         0        -1
         1         0        -1
         1         0        -1
         1        -2         1
         1        -2         1
         1        -2         1
         1         1         1
         1         1         1
         1         1         1
         0        -1         1
         0        -1         1
         0        -1         1
        -4         2         0
        -4         2         0
        -4         2         0
         0         0         1
         0         0         1
         0         0         1
        -1        -1         0
        -1        -1         0
        -1        -1         0
         2        -1         0
         2        -1         0
         2        -1         0
         0        -2         1
         0        -2         1
         0        -2         1
        -3        -2        -2
        -3        -2        -2
        -3        -2        -2
         2         0         1
         2         0         1
         2         0         1
        -2        -2         0
        -2        -2         0
        -2        -2         0
        -2         1         0
        -2         1         0
        -2         1         0
         1         0         0
         1         0         0
         1         0         0
        -1         0         0
        -1         0         0
        -1         0         0
        -1         0        -1
        -1         0        -1
        -1         0        -1
         1         1         0
         1         1         0
         1         1         0
         0         1        -1
         0         1        -1
         0         1        -1
        -3         1         1
        -3         1         1
        -3         1         1
        -1        -1         2
        -1        -1         2
        -1        -1         2
         1         0         1
         1         0         1
         1         0         1
        -1         1         0
        -1         1         0
        -1         1         0
        -1         2         0
        -1         2         0
        -1         2         0
        -1        -1         0
        -1        -1         0
        -1        -1         0
         0         3         1
         0         3         1
         0         3         1
         2         0         0
         2         0         0
         2         0         0
         0         1         1
         0         1         1
         0         1         1
         1         1         0
         1         1         0
         1         1         0
         0        -2        -2
         0        -2        -2
         0        -2        -2
         1         1         1
         1         1         1
         1         1         1
         0         0         0
         0         0         0
         0         0         0
         1         2        -1
         1         2        -1
         1         2        -1
         2         0         1
         2         0         1
         2         0         1
         1         0         0
         1         0         0
         1         0         0
        -1         1        -1
        -1         1        -1
        -1         1        -1
         1         1        -2
         1         1        -2
         1         1        -2
        -1        -1         0
        -1        -1         0
        -1        -1         0
         0         0        -1
         0         0        -1
         0         0        -1
        -2         2        -1
        -2         2        -1
        -2         2        -1
         0        -1         1
         0        -1         1
         0        -1         1
         0         0         0
         0         0         0
         0         0         0
         1        -2         1
         1        -2         1
         1        -2         1
        -2         0        -3
        -2         0        -3
        -2         0        -3
         2        -1         0
         2        -1         0
         2        -1         0
         1         0         1
         1         0         1
         1         0         1
         0        -1         2
         0        -1         2
         0        -1         2
         1         0        -3
         1         0        -3
         1         0        -3
         2        -1         1
         2        -1         1
         2        -1         1
         1         0         1
         1         0         1
         1         0         1
         0         1         2
         0         1         2
         0         1         2
         2         2         2
         2         2         2
         2         2         2
         3         0        -1
         3         0        -1
         3         0        -1
         0         1        -1
         0         1        -1
         0         1        -1
         0        -1         1
         0        -1         1
         0        -1         1
        -1         2         0
        -1         2         0
        -1         2         0
         0        -1         0
         0        -1         0
         0        -1         0
         1         2         0
         1         2         0
         1         2         0
         0        -1         1
         0        -1         1
         0        -1         1
        -1         1        -2
        -1         1        -2
        -1         1        -2
         0        -1         1
         0        -1         1
         0        -1         1
        -2         1        -1
        -2         1        -1
        -2         1        -1
         1         1        -2
         1         1        -2
         1         1        -2
        -1         1         1
        -1         1         1
        -1         1         1
         2        -1         2
         2        -1         2
         2        -1         2
         0         2         1
         0         2         1
         0         2         1
         0         1         1
         0         1         1
         0         1         1
         1        -2        -2
         1        -2        -2
         1        -2        -2
         2         0         1
         2         0         1
         2         0         1
         1         0         0
         1         0         0
         1         0         0
        -1        -1         0
        -1        -1         0
        -1        -1         0
         0         0         0
         0         0         0
         0         0         0
         1         2        -2
         1         2        -2
         1         2        -2
         0         0         1
         0         0         1
         0         0         1
         2        -2        -2
         2        -2        -2
         2        -2        -2
         1         0        -1
         1         0        -1
         1         0        -1
         0         0        -1
         0         0        -1
         0         0        -1
         0        -1         0
         0        -1         0
         0        -1         0
        -1         0         1
        -1         0         1
        -1         0         1
         1        -1         1
         1        -1         1
         1        -1         1
        -1         0         1
        -1         0         1
        -1         0         1
         0         2        -1
         0         2        -1
         0         2        -1
         0         1        -2
         0         1        -2
         0         1        -2
        -1         0         0
        -1         0         0
        -1         0         0
         0         0         0
         0         0         0
         0         0         0
         0        -1         0
         0        -1         0
         0        -1         0
        -1         2         0
        -1         2         0
        -1         2         0
         0         1         4
         0         1         4
         0         1         4
         1         0         2
         1         0         2
         1         0         2
        -2         1         0
        -2         1         0
        -2         1         0
         0         1        -1
         0         1        -1
         0         1        -1
         2         0         1
         2         0         1
         2         0         1
         0        -1         0
         0        -1         0
         0        -1         0
        -2         1         0
        -2         1         0
        -2         1         0
         1         0         0
         1         0         0
         1         0         0
        -1         1         0
        -1         1         0
        -1         1         0
         0         0         1
         0         0         1
         0         0         1
         2        -2         0
         2        -2         0
         2        -2         0
         2        -2         2
         2        -2         2
         2        -2         2
        -1         0         1
        -1         0         1
        -1         0         1
         0         0         0
         0         0         0
         0         0         0
         0        -1         1
         0        -1         1
         0        -1         1
        -1         0        -1
        -1         0        -1
        -1         0        -1
        -1         0         1
        -1         0         1
        -1         0         1
        -1         0        -1
        -1         0        -1
        -1         0        -1
         0         0         2
         0         0         2
         0         0         2
        -1         0         0
        -1         0         0
        -1         0         0
         1        -3        -1
         1        -3        -1
         1        -3        -1
         0        -1         1
         0        -1         1
         0        -1         1
        -1         1         3
        -1         1         3
        -1         1         3
         2        -1         0
         2        -1         0
         2        -1         0
         0         1         1
         0         1         1
         0         1         1
         0         1        -1
         0         1        -1
         0         1        -1
         0         2         0
         0         2         0
         0         2         0
         0        -1        -2
         0        -1        -2
         0        -1        -2
         2        -2         1
         2        -2         1
         2        -2         1
         1         0         1
         1         0         1
         1         0         1
         1        -3        -1
         1        -3        -1
         1        -3        -1
        -1         0         1
        -1         0         1
        -1         0         1
         0        -3        -1
         0        -3        -1
         0        -3        -1
         0        -3         0
         0        -3         0
         0        -3         0
        -1         0         0
        -1         0         0
        -1         0         0
        -1         1         0
        -1         1         0
        -1         1         0
         0        -1         1
         0        -1         1
         0        -1         1
        -1        -3         0
        -1        -3         0
        -1        -3         0
         1         0         0
         1         0         0
         1         0         0
        -1         0         0
        -1         0         0
        -1         0         0
         0         1         0
         0         1         0
         0         1         0
        -1        -1        -2
        -1        -1        -2
        -1        -1        -2
         0        -1        -1
         0        -1        -1
         0        -1        -1
        -1        -1         3
        -1        -1         3
        -1        -1         3
         4         0        -1
         4         0        -1
         4         0        -1
        -1        -2         0
        -1        -2         0
        -1        -2         0
        -1         2        -1
        -1         2        -1
        -1         2        -1
         0         0         0
         0         0         0
         0         0         0
        -1         1         0
        -1         1         0
        -1         1         0
         0         1        -3
         0         1        -3
         0         1        -3
         0         2        -2
         0         2        -2
         0         2        -2
         1        -3         2
         1        -3         2
         1        -3         2
        -2         0         0
        -2         0         0
        -2         0         0
         2        -1        -1
         2        -1        -1
         2        -1        -1
         1         0         0
         1         0         0
         1         0         0
         0         1         1
         0         1         1
         0         1         1
         3         1        -1
         3         1        -1
         3         1        -1
         1         1         1
         1         1         1
         1         1         1
        -3        -1        -1
        -3        -1        -1
        -3        -1        -1
        -2        -2        -1
        -2        -2        -1
        -2        -2        -1
        -1         0        -1
        -1         0        -1
        -1         0        -1
         0         2        -1
         0         2        -1
         0         2        -1
         2        -1         0
         2        -1         0
         2        -1         0
         0         0         0
         0         0         0
         0         0         0
        -2        -2        -1
        -2        -2        -1
        -2        -2        -1
         1         0         0
         1         0         0
         1         0         0
         1        -1         0
         1        -1         0
         1        -1         0
         0         2         2
         0         2         2
         0         2         2
         0         1         2
         0         1         2
         0         1         2
        -1         0         0
        -1         0         0
        -1         0         0
        -1         2         0
        -1         2         0
        -1         2         0
         0         0        -1
         0         0        -1
         0         0        -1
         1         0         1
         1         0         1
         1         0         1
        -1         0         1
        -1         0         1
        -1         0         1
        -2         0         0
        -2         0         0
        -2         0         0
         2        -2        -1
         2        -2        -1
         2        -2        -1
        -1        -2         0
        -1        -2         0
        -1        -2         0
         1         0         1
         1         0         1
         1         0         1
        -1        -2         0
        -1        -2         0
        -1        -2         0
         1        -1         1
         1        -1         1
         1        -1         1
         0         2        -2
         0         2        -2
         0         2        -2
        -1         0         1
        -1         0         1
        -1         0         1
         0         0         0
         0         0         0
         0         0         0
         1         0         0
         1         0         0
         1         0         0
         1        -2        -1
         1        -2        -1
         1        -2        -1
         1         1         1
         1         1         1
         1         1         1
         0        -1         0
         0        -1         0
         0        -1         0
         0        -2        -1
         0        -2        -1
         0        -2        -1
        -1         2         1
        -1         2         1
        -1         2         1
         0        -1        -1
         0        -1        -1
         0        -1        -1
        -1         0        -1
        -1         0        -1
        -1         0        -1
         0        -1         0
         0        -1         0
         0        -1         0
         2         0         0
         2         0         0
         2         0         0
         1         0         0
         1         0         0
         1         0         0
         0         2         0
         0         2         0
         0         2         0
        -1        -1         2
        -1        -1         2
        -1        -1         2
         0         0         0
         0         0         0
         0         0         0
         0         0        -1
         0         0        -1
         0         0        -1
         1        -2         2
         1        -2         2
         1        -2         2
         0         0         2
         0         0         2
         0         0         2
        -2         0         0
        -2         0         0
        -2         0         0
         1        -1         2
         1        -1         2
         1        -1         2
        -1         1         1
        -1         1         1
        -1         1         1
         1         0        -1
         1         0        -1
         1         0        -1
         0         1        -1
         0         1        -1
         0         1        -1
        -1         2        -1
        -1         2        -1
        -1         2        -1
         1         1         1
         1         1         1
         1         1         1
         1        -1        -2
         1        -1        -2
         1        -1        -2
         0         1        -1
         0         1        -1
         0         1        -1
         0         1         1
         0         1         1
         0         1         1
         0         0         1
         0         0         1
         0         0         1
         0        -1        -1
         0        -1        -1
         0        -1        -1
         0         0         1
         0         0         1
         0         0         1
         2        -1        -2
         2        -1        -2
         2        -1        -2
        -2         0         0
        -2         0         0
        -2         0         0
        -2         1         0
        -2         1         0
        -2         1         0
         0        -1         1
         0        -1         1
         0        -1         1
         0         0         0
         0         0         0
         0         0         0
         1         0         0
         1         0         0
         1         0         0
         2        -1        -1
         2        -1        -1
         2        -1        -1
         0        -1         0
         0        -1         0
         0        -1         0
        -1        -2         0
        -1        -2         0
        -1        -2         0
         0         1         2
         0         1         2
         0         1         2
         1         0        -3
         1         0        -3
         1         0        -3
         0        -2         0
         0        -2         0
         0        -2         0
        -1        -1         0
        -1        -1         0
        -1        -1         0
         0        -1        -2
         0        -1        -2
         0        -1        -2
        -2        -1         2
        -2        -1         2
        -2        -1         2
         1         1         2
         1         1         2
         1         1         2
        -2         0         0
        -2         0         0
        -2         0         0
         0         2         1
         0         2         1
         0         2         1
         0         0         0
         0         0         0
         0         0         0
         2         4        -1
         2         4        -1
         2         4        -1
         0         1        -2
         0         1        -2
         0         1        -2
        -1         0         1
        -1         0         1
        -1         0         1
        -1        -1        -1
        -1        -1        -1
        -1        -1        -1
        -3         0         1
        -3         0         1
        -3         0         1
         0         0         0
         0         0         0
         0         0         0
        -1         2         1
        -1         2         1
        -1         2         1
         0         1        -1
         0         1        -1
         0         1        -1
         2         0        -2
         2         0        -2
         2         0        -2
         1        -1         0
         1        -1         0
         1        -1         0
         1         2        -1
         1         2        -1
         1         2        -1
        -1         0        -1
        -1         0        -1
        -1         0        -1
         0        -1         0
         0        -1         0
         0        -1         0
         1        -2        -1
         1        -2        -1
         1        -2        -1
         3         0         1
         3         0         1
         3         0         1
         0         0        -1
         0         0        -1
         0         0        -1
         0         1         0
         0         1         0
         0         1         0
        -1         2         0
        -1         2         0
        -1         2         0
         1         0         1
         1         0         1
         1         0         1
        -2         1        -2
        -2         1        -2
        -2         1        -2
         1         0         1
         1         0         1
         1         0         1
         0         1        -1
         0         1        -1
         0         1        -1
         1        -1         1
         1        -1         1
         1        -1         1
        -1         0        -1
        -1         0        -1
        -1         0        -1
         2         2         0
         2         2         0
         2         2         0
        -1         0         0
        -1         0         0
        -1         0         0
        -1         2         0
        -1         2         0
        -1         2         0
         1        -1        -1
         1        -1        -1
         1        -1        -1
         0         1        -1
         0         1        -1
         0         1        -1
        -1         0         0
        -1         0         0
        -1         0         0
        -1         1         2
        -1         1         2
        -1         1         2
         0         1         0
         0         1         0
         0         1         0
         1         1         1
         1         1         1
         1         1         1
         0        -1         0
         0        -1         0
         0        -1         0
         2         0         0
         2         0         0
         2         0         0
        -2        -2         0
        -2        -2         0
        -2        -2         0
         0         0         1
         0         0         1
         0         0         1
         2         0         0
         2         0         0
         2         0         0
         0         1         0
         0         1         0
         0         1         0
         0         1        -1
         0         1        -1
         0         1        -1
         1         1         0
         1         1         0
         1         1         0
        -1         1         0
        -1         1         0
        -1         1         0
        -1         1         0
        -1         1         0
        -1         1         0
        -1        -1        -1
        -1        -1        -1
        -1        -1        -1
         2         0         0
         2         0         0
         2         0         0
         2         1         1
         2         1         1
         2         1         1
        -1        -1         0
        -1        -1         0
        -1        -1         0
         0         0        -2
         0         0        -2
         0         0        -2
        -1         3         1
        -1         3         1
        -1         3         1
        -2         1        -1
        -2         1        -1
        -2         1        -1
         0         0        -2
         0         0        -2
         0         0        -2
        -1        -1         1
        -1        -1         1
        -1        -1         1
         0        -1         0
         0        -1         0
         0        -1         0
         1         1         1
         1         1         1
         1         1         1
         2        -1         1
         2        -1         1
         2        -1         1
         1         1        -1
         1         1        -1
         1         1        -1
        -1        -1         0
        -1        -1         0
        -1        -1         0
         1        -1         0
         1        -1         0
         1        -1         0
        -1        -1        -1
        -1        -1        -1
        -1        -1        -1
         2        -2        -1
         2        -2        -1
         2        -2        -1
         0        -2         1
         0        -2         1
         0        -2         1
         1         1        -3
         1         1        -3
         1         1        -3
         0        -1         0
         0        -1         0
         0        -1         0
         0         1         1
         0         1         1
         0         1         1
         0         1        -1
         0         1        -1
         0         1        -1
         1         0         0
         1         0         0
         1         0         0
        -2        -1        -2
        -2        -1        -2
        -2        -1        -2
         0         1        -2
         0         1        -2
         0         1        -2
        -2        -3         0
        -2        -3         0
        -2        -3         0
         0         0         1
         0         0         1
         0         0         1
         2         1        -1
         2         1        -1
         2         1        -1
         1         0         1
         1         0         1
         1         0         1
         2         0         0
         2         0         0
         2         0         0
         1         1         0
         1         1         0
         1         1         0
         0        -1        -1
         0        -1        -1
         0        -1        -1
         1        -2        -1
         1        -2        -1
         1        -2        -1
        -2         2         0
        -2         2         0
        -2         2         0
         0        -1         0
         0        -1         0
         0        -1         0
         1        -1         1
         1        -1         1
         1        -1         1
        -1        -2        -1
        -1        -2        -1
        -1        -2        -1
         0        -1         1
         0        -1         1
         0        -1         1
         0        -2        -1
         0        -2        -1
         0        -2        -1
        -2        -1        -1
        -2        -1        -1
        -2        -1        -1
        -1        -1        -1
        -1        -1        -1
        -1        -1        -1
         0         1        -1
         0         1        -1
         0         1        -1
        -2         3         1
        -2         3         1
        -2         3         1
        -3         0         0
        -3         0         0
        -3         0         0
         0         0         0
         0         0         0
         0         0         0
        -2         0         1
        -2         0         1
        -2         0         1
        -1         0        -1
        -1         0        -1
        -1         0        -1
         3         0        -1
         3         0        -1
         3         0        -1
        -1         0        -3
        -1         0        -3
        -1         0        -3
        -2        -1         1
        -2        -1         1
        -2        -1         1
         1         1         0
         1         1         0
         1         1         0
         0         0         0
         0         0         0
         0         0         0
         0         0         2
         0         0         2
         0         0         2
        -3        -1         1
        -3        -1         1
        -3        -1         1
         0         0         3
         0         0         3
         0         0         3
         1        -1         1
         1        -1         1
         1        -1         1
         1         0         0
         1         0         0
         1         0         0
         2        -3        -1
         2        -3        -1
         2        -3        -1
         1         0         2
         1         0         2
         1         0         2
        -1        -1         1
        -1        -1         1
        -1        -1         1
         2         1         2
         2         1         2
         2         1         2
         2         0         0
         2         0         0
         2         0         0
        -1         1        -1
        -1         1        -1
        -1         1        -1
         2         0         0
         2         0         0
         2         0         0
        -1         1         1
        -1         1         1
        -1         1         1
         2         1         0
         2         1         0
         2         1         0
         0         2         1
         0         2         1
         0         2         1
         0        -2         1
         0        -2         1
         0        -2         1
        -1         1         3
        -1         1         3
        -1         1         3
        -2         1         2
        -2         1         2
        -2         1         2
        -2         1         0
        -2         1         0
        -2         1         0
        -2         1         0
        -2         1         0
        -2         1         0
         0        -1         2
         0        -1         2
         0        -1         2
        -1         1         1
        -1         1         1
        -1         1         1
        -2        -2         1
        -2        -2         1
        -2        -2         1
        -1        -1         1
        -1        -1         1
        -1        -1         1
        -2        -1         0
        -2        -1         0
        -2        -1         0
         2         2         1
         2         2         1
         2         2         1
         1         0         1
         1         0         1
         1         0         1
        -1        -1         1
        -1        -1         1
        -1        -1         1
         0        -1        -1
         0        -1        -1
         0        -1        -1
        -1         0         0
        -1         0         0
        -1         0         0
        -3         1         0
        -3         1         0
        -3         1         0
         1         0        -1
         1         0        -1
         1         0        -1
         0         2         0
         0         2         0
         0         2         0
        -2         0         3
        -2         0         3
        -2         0         3
         0         0         0
         0         0         0
         0         0         0
        -2         1         0
        -2         1         0
        -2         1         0
         1         0        -2
         1         0        -2
         1         0        -2
         1        -1        -2
         1        -1        -2
         1        -1        -2
        -1         2         0
        -1         2         0
        -1         2         0
        -1         2         0
        -1         2         0
        -1         2         0
         0        -2         1
         0        -2         1
         0        -2         1
         0        -1        -3
         0        -1        -3
         0        -1        -3
        -2         2        -2
        -2         2        -2
        -2         2        -2
        -1        -1         2
        -1        -1         2
        -1        -1         2
         1        -2         1
         1        -2         1
         1        -2         1
         0        -2         0
         0        -2         0
         0        -2         0
        -1         0        -2
        -1         0        -2
        -1         0        -2
         2         0        -1
         2         0        -1
         2         0        -1
         2         0         1
         2         0         1
         2         0         1
         1        -1        -2
         1        -1        -2
         1        -1        -2
        -1        -1        -1
        -1        -1        -1
        -1        -1        -1
        -2        -1        -1
        -2        -1        -1
        -2        -1        -1
         0         1         0
         0         1         0
         0         1         0
         1         0         1
         1         0         1
         1         0         1
        -2        -1         2
        -2        -1         2
        -2        -1         2
         2         0         0
         2         0         0
         2         0         0
        -1         1         0
        -1         1         0
        -1         1         0
         0        -1         1
         0        -1         1
         0        -1         1
         0         1         0
         0         1         0
         0         1         0
         1        -1         1
         1        -1         1
         1        -1         1
         1        -1         1
         1        -1         1
         1        -1         1
        -2        -1        -1
        -2        -1        -1
        -2        -1        -1
        -1         0        -2
        -1         0        -2
        -1         0        -2
         0        -2         2
         0        -2         2
         0        -2         2
        -1         1        -2
        -1         1        -2
        -1         1        -2
        -1        -2        -1
        -1        -2        -1
        -1        -2        -1
         2         0         0
         2         0         0
         2         0         0
        -1         0         2
        -1         0         2
        -1         0         2
         0         0         2
         0         0         2
         0         0         2
         0         1         1
         0         1         1
         0         1         1
        -1         0         0
        -1         0         0
        -1         0         0
         1         1         2
         1         1         2
         1         1         2
        -3        -1        -3
        -3        -1        -3
        -3        -1        -3
         2        -2         0
         2        -2         0
         2        -2         0
         0         1         3
         0         1         3
         0         1         3
         0        -1         1
         0        -1         1
         0        -1         1
        -1        -1         0
        -1        -1         0
        -1        -1         0
        -1         1         0
        -1         1         0
        -1         1         0
         0         0        -1
         0         0        -1
         0         0        -1
         0         0        -1
         0         0        -1
         0         0        -1
         2         1         0
         2         1         0
         2         1         0
         1         0         3
         1         0         3
         1         0         3
        -1         0         3
        -1         0         3
        -1         0         3
        -3        -2         0
        -3        -2         0
        -3        -2         0
         1         1         0
         1         1         0
         1         1         0
        -1         0        -1
        -1         0        -1
        -1         0        -1
         0         1        -1
         0         1        -1
         0         1        -1
        -1         1         1
        -1         1         1
        -1         1         1
        -2         3         0
        -2         3         0
        -2         3         0
        -1         0        -1
        -1         0        -1
        -1         0        -1
        -1         1        -1
        -1         1        -1
        -1         1        -1
         0        -2         1
         0        -2         1
         0        -2         1
         0         0        -1
         0         0        -1
         0         0        -1
         0         0         1
         0         0         1
         0         0         1
        -1        -1         0
        -1        -1         0
        -1        -1         0
         2         0        -2
         2         0        -2
         2         0        -2
        -2         0         1
        -2         0         1
        -2         0         1
        -1         1         0
        -1         1         0
        -1         1         0
        -2         0         0
        -2         0         0
        -2         0         0
        -3         1         0
        -3         1         0
        -3         1         0
        -2         0        -3
        -2         0        -3
        -2         0        -3
        -2         1        -2
        -2         1        -2
        -2         1        -2
         1        -3        -1
         1        -3        -1
         1        -3        -1
         0        -1         0
         0        -1         0
         0        -1         0
         0         1        -1
         0         1        -1
         0         1        -1
        -1         2         0
        -1         2         0
        -1         2         0
        -3         0         1
        -3         0         1
        -3         0         1
         0        -3         2
         0        -3         2
         0        -3         2
         2         2         0
         2         2         0
         2         2         0
        -1        -2         1
        -1        -2         1
        -1        -2         1
         0         1         0
         0         1         0
         0         1         0
         3        -1         0
         3        -1         0
         3        -1         0
         1         0         0
         1         0         0
         1         0         0
         0         1         0
         0         1         0
         0         1         0
         0        -2         0
         0        -2         0
         0        -2         0
         2         0         0
         2         0         0
         2         0         0
         1        -1         0
         1        -1         0
         1        -1         0
         0         1         1
         0         1         1
         0         1         1
         0         0        -2
         0         0        -2
         0         0        -2
        -1         0        -1
        -1         0        -1
        -1         0        -1
        -1         0        -1
        -1         0        -1
        -1         0        -1
        -2         1        -1
        -2         1        -1
        -2         1        -1
         0         0         1
         0         0         1
         0         0         1
         2         1         1
         2         1         1
         2         1         1
        -1         0        -2
        -1         0        -2
        -1         0        -2
         1         0         1
         1         0         1
         1         0         1
        -2        -1        -1
        -2        -1        -1
        -2        -1        -1
         0        -1         0
         0        -1         0
         0        -1         0
        -2        -1        -2
        -2        -1        -2
        -2        -1        -2
        -1        -1        -1
        -1        -1        -1
        -1        -1        -1
        -2        -1         0
        -2        -1         0
        -2        -1         0
         1        -1        -1
         1        -1        -1
         1        -1        -1
         1        -2         2
         1        -2         2
         1        -2         2
         0         1         1
         0         1         1
         0         1         1
         0         0        -1
         0         0        -1
         0         0        -1
         2         1         1
         2         1         1
         2         1         1
         1        -2         0
         1        -2         0
         1        -2         0
         0         1        -2
         0         1        -2
         0         1        -2
        -2         0        -2
        -2         0        -2
        -2         0        -2
        -1        -1        -1
        -1        -1        -1
        -1        -1        -1
        -1        -1         0
        -1        -1         0
        -1        -1         0
         1        -1         1
         1        -1         1
         1        -1         1
        -1         2        -2
        -1         2        -2
        -1         2        -2
         0         1         0
         0         1         0
         0         1         0
         2        -2         1
         2        -2         1
         2        -2         1
         0         1         0
         0         1         0
         0         1         0
         0         1         1
         0         1         1
         0         1         1
        -1         0         0
        -1         0         0
        -1         0         0
         2         1         1
         2         1         1
         2         1         1
         3         0        -2
         3         0        -2
         3         0        -2
         1         0         0
         1         0         0
         1         0         0
         0        -1         0
         0        -1         0
         0        -1         0
        -2        -2         2
        -2        -2         2
        -2        -2         2
         2        -1         1
         2        -1         1
         2        -1         1
         2        -2        -2
         2        -2        -2
         2        -2        -2
         1        -1        -1
         1        -1        -1
         1        -1        -1
        -2        -2         1
        -2        -2         1
        -2        -2         1
         0         2         0
         0         2         0
         0         2         0
        -1         0         0
        -1         0         0
        -1         0         0
         0         0         0
         0         0         0
         0         0         0
         0         1         2
         0         1         2
         0         1         2
         0         1         0
         0         1         0
         0         1         0
         0         0         0
         0         0         0
         0         0         0
         1        -1         1
         1        -1         1
         1        -1         1
         0        -2         1
         0        -2         1
         0        -2         1
        -1        -1         1
        -1        -1         1
        -1        -1         1
        -1        -3        -2
        -1        -3        -2
        -1        -3        -2
        -1         2         1
        -1         2         1
        -1         2         1
         0         1        -1
         0         1        -1
         0         1        -1
         1         3         2
         1         3         2
         1         3         2
         0        -1        -2
         0        -1        -2
         0        -1        -2
        -1         2        -2
        -1         2        -2
        -1         2        -2
         1        -1        -2
         1        -1        -2
         1        -1        -2
        -2        -2         2
        -2        -2         2
        -2        -2         2
         1        -2        -1
         1        -2        -1
         1        -2        -1
         2         1        -1
         2         1        -1
         2         1        -1
         1        -2        -1
         1        -2        -1
         1        -2        -1
         0        -1         0
         0        -1         0
         0        -1         0
         1         1         1
         1         1         1
         1         1         1
         2        -1         0
         2        -1         0
         2        -1         0
        -1         0         0
        -1         0         0
        -1         0         0
         0        -1         1
         0        -1         1
         0        -1         1
         0         1        -1
         0         1        -1
         0         1        -1
         0        -1        -1
         0        -1        -1
         0        -1        -1
         3        -1         0
         3        -1         0
         3        -1         0
         1         0         0
         1         0         0
         1         0         0
         0         1         0
         0         1         0
         0         1         0
         0        -1         1
         0        -1         1
         0        -1         1
         0         0        -1
         0         0        -1
         0         0        -1
        -1        -1        -1
        -1        -1        -1
        -1        -1        -1
         0         3         1
         0         3         1
         0         3         1
         0         1         0
         0         1         0
         0         1         0
         2         0         0
         2         0         0
         2         0         0
        -1         1         0
        -1         1         0
        -1         1         0
         0        -1         0
         0        -1         0
         0        -1         0
         1         0         1
         1         0         1
         1         0         1
         0         1         0
         0         1         0
         0         1         0
         0        -1         1
         0        -1         1
         0        -1         1
        -2         0         1
        -2         0         1
        -2         0         1
        -1        -1        -2
        -1        -1        -2
        -1        -1        -2
         1         2         0
         1         2         0
         1         2         0
        -1         1         1
        -1         1         1
        -1         1         1
         2        -1         0
         2        -1         0
         2        -1         0
         0        -1         1
         0        -1         1
         0        -1         1
        -2         0         0
        -2         0         0
        -2         0         0
        -1         1         0
        -1         1         0
        -1         1         0
        -1         2         1
        -1         2         1
        -1         2         1
         4        -1        -1
         4        -1        -1
         4        -1        -1
         0         0         1
         0         0         1
         0         0         1
         0        -2         1
         0        -2         1
         0        -2         1
         1         0         2
         1         0         2
         1         0         2
         2         1         2
         2         1         2
         2         1         2
         0         0         0
         0         0         0
         0         0         0
         1         0         2
         1         0         2
         1         0         2
         1         0         1
         1         0         1
         1         0         1
         0         0         0
         0         0         0
         0         0         0
         2         0         0
         2         0         0
         2         0         0
         1         1         0
         1         1         0
         1         1         0
         1         1         1
         1         1         1
         1         1         1
        -1         0         1
        -1         0         1
        -1         0         1
        -1         1        -3
        -1         1        -3
        -1         1        -3
        -1         0         2
        -1         0         2
        -1         0         2
         0         1         0
         0         1         0
         0         1         0
        -2         0        -1
        -2         0        -1
        -2         0        -1
        -2         1        -1
        -2         1        -1
        -2         1        -1
         0         1         0
         0         1         0
         0         1         0
        -1         2         1
        -1         2         1
        -1         2         1
         0         0         0
         0         0         0
         0         0         0
         1         1         1
         1         1         1
         1         1         1
         0         0        -1
         0         0        -1
         0         0        -1
         1         3         3
         1         3         3
         1         3         3
        -2         0         0
        -2         0         0
        -2         0         0
        -2         1         0
        -2         1         0
        -2         1         0
        -1         0        -1
        -1         0        -1
        -1         0        -1
         2        -1         3
         2        -1         3
         2        -1         3
         0        -1        -3
         0        -1        -3
         0        -1        -3
        -2         2        -1
        -2         2        -1
        -2         2        -1
         1         1         2
         1         1         2
         1         1         2
         1        -1         0
         1        -1         0
         1        -1         0
         0         1         0
         0         1         0
         0         1         0
         2         0         0
         2         0         0
         2         0         0
         0         2         1
         0         2         1
         0         2         1
         0        -1         1
         0        -1         1
         0        -1         1
        -1        -2         0
        -1        -2         0
        -1        -2         0
         1        -1         2
         1        -1         2
         1        -1         2
         2         0         0
         2         0         0
         2         0         0
         2        -1         0
         2        -1         0
         2        -1         0
         0        -2         1
         0        -2         1
         0        -2         1
         0         0         0
         0         0         0
         0         0         0
         1         2        -3
         1         2        -3
         1         2        -3
         1         1         2
         1         1         2
         1         1         2
         1        -2        -2
         1        -2        -2
         1        -2        -2
        -2        -2         2
        -2        -2         2
        -2        -2         2
        -2         0        -3
        -2         0        -3
        -2         0        -3
         1         0        -2
         1         0        -2
         1         0        -2
         0         0        -1
         0         0        -1
         0         0        -1
         0         1         1
         0         1         1
         0         1         1
         1         0         1
         1         0         1
         1         0         1
         2         2         0
         2         2         0
         2         2         0
         0        -2        -2
         0        -2        -2
         0        -2        -2
         1         2         0
         1         2         0
         1         2         0
         1         0         0
         1         0         0
         1         0         0
        -1         2         0
        -1         2         0
        -1         2         0
         1        -1         0
         1        -1         0
         1        -1         0
         1        -2         1
         1        -2         1
         1        -2         1
         0        -1         0
         0        -1         0
         0        -1         0
        -2        -2         0
        -2        -2         0
        -2        -2         0
         0        -1        -1
         0        -1        -1
         0        -1        -1
         1         3        -1
         1         3        -1
         1         3        -1
         0         1        -1
         0         1        -1
         0         1        -1
        -2         1         0
        -2         1         0
        -2         1         0
         2        -1        -2
         2        -1        -2
         2        -1        -2
        -1         1         0
        -1         1         0
        -1         1         0
        -1        -2         0
        -1        -2         0
        -1        -2         0
        -3        -1         2
        -3        -1         2
        -3        -1         2
         0         1        -2
         0         1        -2
         0         1        -2
        -1        -1         0
        -1        -1         0
        -1        -1         0
         0         0         0
         0         0         0
         0         0         0
         1         1        -1
         1         1        -1
         1         1        -1
         1         0         0
         1         0         0
         1         0         0
        -1        -2         0
        -1        -2         0
        -1        -2         0
        -2        -1         1
        -2        -1         1
        -2        -1         1
         1         2         1
         1         2         1
         1         2         1
         0         0         0
         0         0         0
         0         0         0
        -2         1         2
        -2         1         2
        -2         1         2
         2        -1         0
         2        -1         0
         2        -1         0
        -1        -1         0
        -1        -1         0
        -1        -1         0
         0        -2         0
         0        -2         0
         0        -2         0
         0         1         1
         0         1         1
         0         1         1
        -2         0         1
        -2         0         1
        -2         0         1
        -1         0         1
        -1         0         1
        -1         0         1
         0        -1         1
         0        -1         1
         0        -1         1
         0         0         0
         0         0         0
         0         0         0
         0        -1         0
         0        -1         0
         0        -1         0
        -1         0         0
        -1         0         0
        -1         0         0
         1         0         0
         1         0         0
         1         0         0
         1         1         1
         1         1         1
         1         1         1
         0         0         0
         0         0         0
         0         0         0
        -1        -2         0
        -1        -2         0
        -1        -2         0
        -2         0        -1
        -2         0        -1
        -2         0        -1
         1        -1         0
         1        -1         0
         1        -1         0
        -1        -1         0
        -1        -1         0
        -1        -1         0
        -1         1        -2
        -1         1        -2
        -1         1        -2
        -1        -1         1
        -1        -1         1
        -1        -1         1
         0         0         2
         0         0         2
         0         0         2
         0         0        -2
         0         0        -2
         0         0        -2
         0         0         0
         0         0         0
         0         0         0
         1         0         1
         1         0         1
         1         0         1
         0        -1        -2
         0        -1        -2
         0        -1        -2
        -3        -1         0
        -3        -1         0
        -3        -1         0
         0         0         1
         0         0         1
         0         0         1
         1        -1         2
         1        -1         2
         1        -1         2
        -1         0         0
        -1         0         0
        -1         0         0
         0         1        -1
         0         1        -1
         0         1        -1
         1         0        -2
         1         0        -2
         1         0        -2
         0        -2         0
         0        -2         0
         0        -2         0
        -1         0        -2
        -1         0        -2
        -1         0        -2
         1         0         0
         1         0         0
         1         0         0
        -1         0         0
        -1         0         0
        -1         0         0
        -1        -1         1
        -1        -1         1
        -1        -1         1
         0         0         0
[truncated: 336,374 more chars]
