# Supplementary material for: Accelerated Enveloping Distribution Sampling (AEDS) Allows for Efficient Sampling of Orthogonal Degrees of Freedom
Source: J Chem Inf Model. 2022 Dec 13;63(1):197–207. doi: 10.1021/acs.jcim.2c01272 (PMC9832482; doi:10.1021/acs.jcim.2c01272)
Supplement: Supplementary file 2 — ci2c01272_si_002.zip [file ci2c01272_si_002.zip › Accelerated_Enveloping_Distribution_Sampling_AEDS_allows_for_efficient_sampling_of_orthogonal_degrees_of_freedom/equilibration/ligands/cnfs/EDSR_lig_eq_2_box_2.cnf]

TITLE
	final configuration
END
TIMESTEP
         500000 2000.000000000
END
POSITION
# first 24 chars ignored
    1 EDSR  F2         1    0.876121962    2.237246547    0.889248757
    1 EDSR  dMe1       2    0.760391001    2.318579528    0.947525957
    1 EDSR  CE1        3    0.770031792    2.317073363    0.896871436
    1 EDSR  dHE1       4    0.684749901    2.299824149    0.946144187
    1 EDSR  dH4        5    0.794089136    2.295934649    0.930571512
    1 EDSR  F1         6    0.970636273    2.292211763    0.803430976
    1 EDSR  dH3        7    0.935473357    2.373444376    0.739842322
    1 EDSR  CD1        8    0.795195066    2.425895116    0.824677356
    1 EDSR  HD1        9    0.743587825    2.519356599    0.846640539
    1 EDSR  CG        10    0.916067685    2.415648776    0.770171460
    1 EDSR  HG        11    0.992774238    2.508700705    0.701048256
    1 EDSR  CE3       12    1.089354832    2.226445475    0.773456739
    1 EDSR  HE3       13    1.167522293    2.288413924    0.729497128
    1 EDSR  CZ2       14    0.898172560    2.109413269    0.939176726
    1 EDSR  HZ2       15    0.842456771    2.066555958    1.022481825
    1 EDSR  dMe2      16    0.816919424    2.049339059    1.054049235
    1 EDSR  CZ3       17    1.106234594    2.095959866    0.818260815
    1 EDSR  HZ3       18    1.198664249    2.040814058    0.801054227
    1 EDSR  d2Me      19    1.236633055    2.026248805    0.778993945
    1 EDSR  CH2       20    1.012913604    2.039203257    0.904214891
    1 EDSR  HH2       21    1.038330213    1.947082009    0.956624237
    1 EDSR  d3Me      22    0.789671301    2.467058230    0.969937683
    1 EDSR  d4Me      23    0.673738574    2.534463377    1.043566015
    1 EDSR  d5Me      24    0.802302771    2.531663606    0.831825104
    1 EDSR  dC10      25    0.690260310    2.686258551    1.033884030
    1 SOLV  OW        26    0.933975019    0.344204402    2.264896445
    1 SOLV  HW1       27    0.958873410    0.312265607    2.173456119
    1 SOLV  HW2       28    1.004127404    0.407073730    2.298473999
    2 SOLV  OW        29    2.434152600    2.662318756    0.564265956
    2 SOLV  HW1       30    2.513185392    2.688885817    0.619486546
    2 SOLV  HW2       31    2.376116202    2.742230940    0.548547775
    3 SOLV  OW        32    0.658200115    1.333081843    1.281293818
    3 SOLV  HW1       33    0.743895248    1.283318221    1.267886914
    3 SOLV  HW2       34    0.619447310    1.309283583    1.370353585
    4 SOLV  OW        35    3.176224509    2.587318256    3.373177600
    4 SOLV  HW1       36    3.262876111    2.637047671    3.368738626
    4 SOLV  HW2       37    3.100397931    2.652517428    3.373982857
    5 SOLV  OW        38    1.056851567    2.396522670    1.457279967
    5 SOLV  HW1       39    0.970822050    2.443901907    1.476132961
    5 SOLV  HW2       40    1.054410533    2.305401352    1.498416055
    6 SOLV  OW        41    0.819979011    2.973620107    1.383479613
    6 SOLV  HW1       42    0.784059096    3.009495235    1.297325599
    6 SOLV  HW2       43    0.914948908    3.002873738    1.394729636
    7 SOLV  OW        44    2.717066463    0.181831833    1.259834981
    7 SOLV  HW1       45    2.674890590    0.195511354    1.349466936
    7 SOLV  HW2       46    2.801153381    0.128740465    1.270345740
    8 SOLV  OW        47    1.358747973    2.987744528    0.713121739
    8 SOLV  HW1       48    1.349885440    3.002142608    0.614554333
    8 SOLV  HW2       49    1.419351912    2.910030555    0.730121427
    9 SOLV  OW        50    2.385568334    0.771116359    1.177243848
    9 SOLV  HW1       51    2.341346459    0.684364674    1.200046900
    9 SOLV  HW2       52    2.325133245    0.846842861    1.202033042
   10 SOLV  OW        53    0.852166673    2.157984211    0.528778497
   10 SOLV  HW1       54    0.850922479    2.253388036    0.558718090
   10 SOLV  HW2       55    0.886926748    2.152908275    0.435152906
   11 SOLV  OW        56    1.106064160    2.952818954    1.384037231
   11 SOLV  HW1       57    1.143264947    2.994178912    1.300930465
   11 SOLV  HW2       58    1.169949381    2.884018714    1.418483203
   12 SOLV  OW        59    2.419182355    1.413562960    1.565711643
   12 SOLV  HW1       60    2.446275697    1.502073538    1.527874522
   12 SOLV  HW2       61    2.427231856    1.416065548    1.665354614
   13 SOLV  OW        62    0.404327327    2.535988963    2.522667875
   13 SOLV  HW1       63    0.393757394    2.634591947    2.535532837
   13 SOLV  HW2       64    0.501204253    2.514128865    2.510889955
   14 SOLV  OW        65    1.998058743    0.430567166    0.254393580
   14 SOLV  HW1       66    1.969858891    0.341570132    0.290253726
   14 SOLV  HW2       67    1.954141119    0.503216889    0.307261142
   15 SOLV  OW        68    2.214807769    2.276928334    1.421258381
   15 SOLV  HW1       69    2.162923567    2.358095784    1.394396867
   15 SOLV  HW2       70    2.151738673    2.205991991    1.452751890
   16 SOLV  OW        71    3.203191018    2.308107304    3.469877819
   16 SOLV  HW1       72    3.233317016    2.225178596    3.422813277
   16 SOLV  HW2       73    3.177031036    2.377082061    3.402365469
   17 SOLV  OW        74    2.909731553    1.921181230    2.404399842
   17 SOLV  HW1       75    2.963033749    1.937088364    2.487509795
   17 SOLV  HW2       76    2.826551856    1.976638571    2.407045837
   18 SOLV  OW        77    0.042161644    1.767065626    1.285371182
   18 SOLV  HW1       78   -0.019665433    1.793570555    1.211369534
   18 SOLV  HW2       79    0.030606226    1.669724689    1.305182839
   19 SOLV  OW        80    0.000534016    3.210868229    1.942633090
   19 SOLV  HW1       81    0.012702911    3.180944423    2.037278608
   19 SOLV  HW2       82   -0.096947031    3.222736974    1.923716962
   20 SOLV  OW        83    1.134614055    1.231481740    0.398852369
   20 SOLV  HW1       84    1.057740832    1.249664349    0.337521323
   20 SOLV  HW2       85    1.138713582    1.133614060    0.419018062
   21 SOLV  OW        86    3.505733350    2.839245117    0.192139640
   21 SOLV  HW1       87    3.596747921    2.830722719    0.232699979
   21 SOLV  HW2       88    3.436662673    2.812690133    0.259411657
   22 SOLV  OW        89    2.814831303    0.825611499    1.588282918
   22 SOLV  HW1       90    2.790101569    0.921878145    1.599282465
   22 SOLV  HW2       91    2.856322765    0.811951442    1.498329371
   23 SOLV  OW        92    0.171922113    2.964780930    2.473218798
   23 SOLV  HW1       93    0.173375482    3.038969681    2.540264605
   23 SOLV  HW2       94    0.133791656    2.882507764    2.515389641
   24 SOLV  OW        95    0.698654748    0.029906181    0.725427375
   24 SOLV  HW1       96    0.673488913    0.095971264    0.654703513
   24 SOLV  HW2       97    0.616417737   -0.000016418    0.773836699
   25 SOLV  OW        98    1.589376488    0.185208866    3.147474657
   25 SOLV  HW1       99    1.668013298    0.246996316    3.147347449
   25 SOLV  HW2      100    1.547643337    0.184215983    3.056596821
   26 SOLV  OW       101    1.603255838    0.306468450    3.465655991
   26 SOLV  HW1      102    1.649192725    0.389024558    3.432882379
   26 SOLV  HW2      103    1.648772087    0.225819448    3.427922866
   27 SOLV  OW       104    0.334337703    2.416242611    0.241253651
   27 SOLV  HW1      105    0.239976747    2.435752679    0.268031249
   27 SOLV  HW2      106    0.343802097    2.318712346    0.221256986
   28 SOLV  OW       107    0.651620702    0.998746756    3.086634640
   28 SOLV  HW1      108    0.712597649    0.987927991    3.165149538
   28 SOLV  HW2      109    0.591815027    1.077497460    3.101513718
   29 SOLV  OW       110    1.558997994    2.241781038    1.959132583
   29 SOLV  HW1      111    1.581020876    2.192822678    2.043509288
   29 SOLV  HW2      112    1.501429633    2.320722088    1.980477951
   30 SOLV  OW       113    3.363160994    3.473996588    0.550560980
   30 SOLV  HW1      114    3.334346534    3.409655585    0.621481649
   30 SOLV  HW2      115    3.364038560    3.427678169    0.461929137
   31 SOLV  OW       116    0.101123427    1.287997615    1.801139677
   31 SOLV  HW1      117    0.040854540    1.237202224    1.739585021
   31 SOLV  HW2      118    0.119009757    1.233271387    1.882910821
   32 SOLV  OW       119    2.840520830    1.526797330    2.187660984
   32 SOLV  HW1      120    2.922481148    1.470241067    2.196810696
   32 SOLV  HW2      121    2.865735085    1.623326185    2.194458090
   33 SOLV  OW       122    1.683018389    1.789460165    3.385273364
   33 SOLV  HW1      123    1.599815025    1.757308270    3.340052799
   33 SOLV  HW2      124    1.661185109    1.867889716    3.443355418
   34 SOLV  OW       125    0.087095174    1.169932106    0.850423295
   34 SOLV  HW1      126   -0.010766233    1.182275627    0.833918197
   34 SOLV  HW2      127    0.100257609    1.110801455    0.929996935
   35 SOLV  OW       128    3.162531469    1.658597736    1.144123023
   35 SOLV  HW1      129    3.098835735    1.732270252    1.166854046
   35 SOLV  HW2      130    3.252602995    1.697330568    1.124417946
   36 SOLV  OW       131    3.160580799    2.888353767    2.889627360
   36 SOLV  HW1      132    3.243508543    2.840370048    2.918296139
   36 SOLV  HW2      133    3.108428104    2.830291957    2.827094815
   37 SOLV  OW       134    0.662639210    0.080113591    2.234044068
   37 SOLV  HW1      135    0.654845486    0.028016039    2.319053891
   37 SOLV  HW2      136    0.590838265    0.051355726    2.170647997
   38 SOLV  OW       137    1.010528238    1.524708359    1.566627422
   38 SOLV  HW1      138    1.036219370    1.583591403    1.489983291
   38 SOLV  HW2      139    1.050496014    1.560531246    1.651012422
   39 SOLV  OW       140    2.142873109    1.954207710    2.733086996
   39 SOLV  HW1      141    2.189442347    2.034099272    2.771145690
   39 SOLV  HW2      142    2.053835507    1.943359578    2.777295622
   40 SOLV  OW       143    2.196107358    1.658648446    0.161630866
   40 SOLV  HW1      144    2.191677296    1.560055844    0.145457081
   40 SOLV  HW2      145    2.134459685    1.682917516    0.236545659
   41 SOLV  OW       146    1.483670718    1.165011234    2.357917998
   41 SOLV  HW1      147    1.416409424    1.103022886    2.398350455
   41 SOLV  HW2      148    1.459362534    1.182949274    2.262583090
   42 SOLV  OW       149    0.743790598    1.036420940    1.482675714
   42 SOLV  HW1      150    0.815404424    1.077822957    1.538877116
   42 SOLV  HW2      151    0.756338442    0.937229514    1.480476191
   43 SOLV  OW       152    0.113632246    0.369207941    2.153695377
   43 SOLV  HW1      153    0.099445177    0.364396591    2.252572937
   43 SOLV  HW2      154    0.033581646    0.331996478    2.106702439
   44 SOLV  OW       155    1.466654339    2.757721546    2.068434457
   44 SOLV  HW1      156    1.555068632    2.733818398    2.108595609
   44 SOLV  HW2      157    1.474193242    2.845510006    2.021130585
   45 SOLV  OW       158    2.152061472    1.032169558    1.804039257
   45 SOLV  HW1      159    2.246080198    1.034382781    1.770024970
   45 SOLV  HW2      160    2.137439112    0.948040277    1.856095063
   46 SOLV  OW       161    2.696644257    1.936609673    2.070246722
   46 SOLV  HW1      162    2.775354873    1.876875448    2.085674126
   46 SOLV  HW2      163    2.634612706    1.930848694    2.148479426
   47 SOLV  OW       164    1.552835296    2.228668598    0.462985884
   47 SOLV  HW1      165    1.499190282    2.168145589    0.521799145
   47 SOLV  HW2      166    1.608637926    2.289295409    0.519644824
   48 SOLV  OW       167    3.450537323    0.296899660    1.717529372
   48 SOLV  HW1      168    3.512323484    0.373195830    1.736576064
   48 SOLV  HW2      169    3.493731438    0.211218002    1.745713532
   49 SOLV  OW       170    3.167553047    0.644946620    3.440457575
   49 SOLV  HW1      171    3.096099088    0.707731875    3.409600487
   49 SOLV  HW2      172    3.157144147    0.628238232    3.538499727
   50 SOLV  OW       173    1.511457314    0.891389396    2.788668274
   50 SOLV  HW1      174    1.535317336    0.987696104    2.776198447
   50 SOLV  HW2      175    1.431795285    0.869253456    2.732403831
   51 SOLV  OW       176    1.571212373    3.260213413    0.905880333
   51 SOLV  HW1      177    1.471489704    3.254476762    0.901018867
   51 SOLV  HW2      178    1.606490372    3.182983133    0.958720300
   52 SOLV  OW       179    2.592759825    0.247816153    1.506753912
   52 SOLV  HW1      180    2.569525783    0.158070152    1.544245427
   52 SOLV  HW2      181    2.594912363    0.315223779    1.580600676
   53 SOLV  OW       182    2.665720067    1.262601354    1.504181164
   53 SOLV  HW1      183    2.566609283    1.270367877    1.514970393
   53 SOLV  HW2      184    2.687050969    1.181733487    1.449361818
   54 SOLV  OW       185    2.061563457    3.062326825    0.565505974
   54 SOLV  HW1      186    2.061262576    3.132146398    0.493906564
   54 SOLV  HW2      187    2.034871923    3.103739321    0.652533629
   55 SOLV  OW       188    1.248699625    3.204315046    3.093578292
   55 SOLV  HW1      189    1.157355692    3.165410815    3.081568300
   55 SOLV  HW2      190    1.243536256    3.283140006    3.154908074
   56 SOLV  OW       191    0.325005505    2.044513578    2.477634289
   56 SOLV  HW1      192    0.409963977    2.058773657    2.426839556
   56 SOLV  HW2      193    0.285058774    2.133094211    2.501278255
   57 SOLV  OW       194    1.300753829    1.584543540    2.056266750
   57 SOLV  HW1      195    1.259389505    1.523448380    1.988752691
   57 SOLV  HW2      196    1.303166308    1.677661035    2.019865761
   58 SOLV  OW       197    2.997888689    2.771188800    3.308501497
   58 SOLV  HW1      198    2.944965810    2.743504664    3.228287567
   58 SOLV  HW2      199    2.964172885    2.859220215    3.341896431
   59 SOLV  OW       200    1.113404784    0.123539457    3.324116500
   59 SOLV  HW1      201    1.115249348    0.223435088    3.319779980
   59 SOLV  HW2      202    1.031354402    0.089702456    3.278028386
   60 SOLV  OW       203    0.828080630    0.519175424    1.329127583
   60 SOLV  HW1      204    0.829040576    0.594455906    1.394957230
   60 SOLV  HW2      205    0.857129612    0.552874122    1.239561169
   61 SOLV  OW       206    2.878910878    2.937443539    2.260751653
   61 SOLV  HW1      207    2.917303671    2.872610991    2.194993722
   61 SOLV  HW2      208    2.784843764    2.959395715    2.234852965
   62 SOLV  OW       209    1.968861050    3.314103738    1.894573274
   62 SOLV  HW1      210    1.919613936    3.398853528    1.874733426
   62 SOLV  HW2      211    2.024496139    3.326362911    1.976766795
   63 SOLV  OW       212    2.535579502    3.486005941    2.816899589
   63 SOLV  HW1      213    2.590591996    3.404219575    2.833820669
   63 SOLV  HW2      214    2.517126742    3.494057967    2.718938580
   64 SOLV  OW       215    1.431323156    0.737185730    1.680169987
   64 SOLV  HW1      216    1.431985257    0.723260644    1.779200553
   64 SOLV  HW2      217    1.484127953    0.819086404    1.657691140
   65 SOLV  OW       218    1.837036571    1.503852271    2.277491053
   65 SOLV  HW1      219    1.840442297    1.436983198    2.351775700
   65 SOLV  HW2      220    1.929484300    1.519998278    2.242936403
   66 SOLV  OW       221    2.931648963    2.633277361    2.546160544
   66 SOLV  HW1      222    2.931842394    2.700926447    2.619816077
   66 SOLV  HW2      223    2.999454493    2.658869707    2.477247465
   67 SOLV  OW       224    1.885945060    0.092741836    1.827701946
   67 SOLV  HW1      225    1.833055900    0.141028254    1.757898460
   67 SOLV  HW2      226    1.855775067    0.121919251    1.918474485
   68 SOLV  OW       227    2.976749483    1.922599509    1.752817620
   68 SOLV  HW1      228    2.951733863    2.019079080    1.761029780
   68 SOLV  HW2      229    2.902484246    1.872607291    1.708242806
   69 SOLV  OW       230    3.140535730    0.394337682    2.732371076
   69 SOLV  HW1      231    3.158711890    0.355199589    2.822588960
   69 SOLV  HW2      232    3.044766055    0.378913850    2.708046588
   70 SOLV  OW       233    0.690823874    0.881250949    2.399612935
   70 SOLV  HW1      234    0.718166421    0.808548679    2.462608069
   70 SOLV  HW2      235    0.725227050    0.968995379    2.433061855
   71 SOLV  OW       236    0.101571312    2.884702559    2.786312388
   71 SOLV  HW1      237    0.017014831    2.866891253    2.735970502
   71 SOLV  HW2      238    0.079431373    2.913582889    2.879462805
   72 SOLV  OW       239    0.525001928    3.266501885    1.277451743
   72 SOLV  HW1      240    0.429165043    3.238123298    1.280818053
   72 SOLV  HW2      241    0.559857323    3.255154474    1.184405183
   73 SOLV  OW       242    1.342316878    3.227486996    1.596117810
   73 SOLV  HW1      243    1.261106608    3.224742366    1.537818729
   73 SOLV  HW2      244    1.314432775    3.237513498    1.691634179
   74 SOLV  OW       245    1.317198669    0.965190830    2.458152202
   74 SOLV  HW1      246    1.396872126    0.911489867    2.430408497
   74 SOLV  HW2      247    1.245082975    0.955694911    2.389519106
   75 SOLV  OW       248    2.235719048    0.661003958    3.250686396
   75 SOLV  HW1      249    2.137247203    0.648796175    3.238200601
   75 SOLV  HW2      250    2.255512125    0.675001979    3.347711507
   76 SOLV  OW       251    2.662278352    3.443399503    2.503990255
   76 SOLV  HW1      252    2.693049055    3.450449261    2.409096962
   76 SOLV  HW2      253    2.565299837    3.467208562    2.509422619
   77 SOLV  OW       254    0.403183481    0.000678480    0.466817873
   77 SOLV  HW1      255    0.424664175   -0.095574179    0.483413727
   77 SOLV  HW2      256    0.328826416    0.007222453    0.400263556
   78 SOLV  OW       257    3.030402931    2.771124244    2.078501854
   78 SOLV  HW1      258    3.077407664    2.829532630    2.012318261
   78 SOLV  HW2      259    2.963104695    2.714416244    2.031000431
   79 SOLV  OW       260    2.958717330    0.150072732    2.643806546
   79 SOLV  HW1      261    2.932949692    0.060126534    2.679125947
   79 SOLV  HW2      262    2.884808582    0.215141828    2.661274709
   80 SOLV  OW       263    2.950943961    1.300234329    3.123670335
   80 SOLV  HW1      264    2.962554262    1.398627516    3.137278332
   80 SOLV  HW2      265    2.853480437    1.277830476    3.123976075
   81 SOLV  OW       266    2.728529118    1.504841788    1.902215574
   81 SOLV  HW1      267    2.739916927    1.595344489    1.861217613
   81 SOLV  HW2      268    2.782856953    1.499139764    1.985984514
   82 SOLV  OW       269    0.264886839    1.611927363    1.905907622
   82 SOLV  HW1      270    0.305706380    1.685455971    1.851792211
   82 SOLV  HW2      271    0.166551066    1.608108887    1.888113024
   83 SOLV  OW       272    3.092121262    0.123434449    3.007973753
   83 SOLV  HW1      273    3.112475201    0.072393154    2.924415099
   83 SOLV  HW2      274    3.125662745    0.217195894    2.998740261
   84 SOLV  OW       275    1.938980343    3.469950466    0.480859576
   84 SOLV  HW1      276    1.981498949    3.553646853    0.446380580
   84 SOLV  HW2      277    1.956780510    3.461496359    0.578907030
   85 SOLV  OW       278    0.077934181    1.040729830    0.205679145
   85 SOLV  HW1      279    0.036273986    0.950587443    0.193844688
   85 SOLV  HW2      280    0.034541195    1.087646305    0.282601887
   86 SOLV  OW       281    2.622832140    0.591618945    2.867125315
   86 SOLV  HW1      282    2.698663741    0.656813204    2.866364620
   86 SOLV  HW2      283    2.557276123    0.615932268    2.795623791
   87 SOLV  OW       284    0.779506314    0.009006426    1.312078583
   87 SOLV  HW1      285    0.821841543   -0.061625962    1.368828288
   87 SOLV  HW2      286    0.700959993   -0.029715078    1.263779153
   88 SOLV  OW       287    1.256972235    0.388380082    0.128637520
   88 SOLV  HW1      288    1.173937608    0.443235856    0.118843950
   88 SOLV  HW2      289    1.232159221    0.294016764    0.150538605
   89 SOLV  OW       290    1.237070155    1.978323423    2.922787259
   89 SOLV  HW1      291    1.336434103    1.975967601    2.933866910
   89 SOLV  HW2      292    1.199399074    2.054116445    2.976058537
   90 SOLV  OW       293    2.889869702    3.390940773    2.650726066
   90 SOLV  HW1      294    2.950182514    3.330200754    2.599013293
   90 SOLV  HW2      295    2.808531967    3.411401189    2.596259008
   91 SOLV  OW       296    0.643320650    1.034651973    2.791154975
   91 SOLV  HW1      297    0.705590104    1.102738446    2.829730047
   91 SOLV  HW2      298    0.626202848    0.963034804    2.858825243
   92 SOLV  OW       299    0.555715354    1.394073699    0.552778803
   92 SOLV  HW1      300    0.582630314    1.470507060    0.611373607
   92 SOLV  HW2      301    0.637107509    1.354302916    0.510430473
   93 SOLV  OW       302    1.927756205    1.077150504    0.128770163
   93 SOLV  HW1      303    1.872866012    1.068279902    0.045654578
   93 SOLV  HW2      304    2.021542366    1.047955185    0.110020007
   94 SOLV  OW       305    0.152015272    2.977355708    0.944879713
   94 SOLV  HW1      306    0.190479074    3.002880939    0.856164669
   94 SOLV  HW2      307    0.172264583    2.881217929    0.963553304
   95 SOLV  OW       308    2.231267500    2.576003732    2.538703411
   95 SOLV  HW1      309    2.182921638    2.624647806    2.465917507
   95 SOLV  HW2      310    2.300677818    2.516297727    2.498470797
   96 SOLV  OW       311    2.257414659    0.996562679    0.376477670
   96 SOLV  HW1      312    2.229359440    0.900580014    0.376711890
   96 SOLV  HW2      313    2.330456200    1.010076473    0.443426081
   97 SOLV  OW       314    1.836567177    3.382421606    0.960192702
   97 SOLV  HW1      315    1.864976818    3.392972963    1.055497103
   97 SOLV  HW2      316    1.774355694    3.456744109    0.935551168
   98 SOLV  OW       317    0.895963871    0.522286504    3.000865022
   98 SOLV  HW1      318    0.907879018    0.425406706    2.979097587
   98 SOLV  HW2      319    0.829144716    0.562520257    2.938271634
   99 SOLV  OW       320    2.643690135    0.051792947    2.126059619
   99 SOLV  HW1      321    2.574746999    0.073041644    2.056802044
   99 SOLV  HW2      322    2.733295517    0.083112911    2.094576523
  100 SOLV  OW       323    0.308282860    0.549658390    0.161278443
  100 SOLV  HW1      324    0.226883160    0.542593255    0.218949421
  100 SOLV  HW2      325    0.370050441    0.618598427    0.199142401
  101 SOLV  OW       326    1.791057619    0.909265271    3.482222535
  101 SOLV  HW1      327    1.792352399    0.893040965    3.383548415
  101 SOLV  HW2      328    1.813270998    0.824394360    3.530231851
  102 SOLV  OW       329    1.270691322    1.404479098    1.835286531
  102 SOLV  HW1      330    1.185836784    1.351729046    1.839584874
  102 SOLV  HW2      331    1.346057077    1.344256312    1.808932136
  103 SOLV  OW       332    2.750361221    2.218468909    0.315136819
  103 SOLV  HW1      333    2.703796594    2.275106147    0.247127145
  103 SOLV  HW2      334    2.787572602    2.136941766    0.270752530
  104 SOLV  OW       335    2.027358723    1.504637142    2.979070076
  104 SOLV  HW1      336    2.067520407    1.525058970    3.068352713
  104 SOLV  HW2      337    2.092088253    1.529402731    2.906972643
  105 SOLV  OW       338    0.786433181    1.089471920    1.909322596
  105 SOLV  HW1      339    0.812881017    0.993049037    1.911476960
  105 SOLV  HW2      340    0.850799824    1.140401338    1.852185830
  106 SOLV  OW       341    2.086445827    2.414744745    2.122719697
  106 SOLV  HW1      342    2.144061153    2.338410021    2.151962084
  106 SOLV  HW2      343    2.039328443    2.390349320    2.037947422
  107 SOLV  OW       344    2.647741062    0.562462659    3.423671394
  107 SOLV  HW1      345    2.677887510    0.657725319    3.419497160
  107 SOLV  HW2      346    2.650385329    0.522632908    3.331977763
  108 SOLV  OW       347    1.433819782    2.108765776    3.259714442
  108 SOLV  HW1      348    1.462298672    2.173015769    3.188565016
  108 SOLV  HW2      349    1.448554253    2.015116638    3.227870613
  109 SOLV  OW       350    0.983667732    2.557328500    3.479079558
  109 SOLV  HW1      351    0.925248373    2.593416218    3.406373625
  109 SOLV  HW2      352    1.017083784    2.466726024    3.453083652
  110 SOLV  OW       353    1.503701679    3.002422547    1.905898143
  110 SOLV  HW1      354    1.425427651    3.063979180    1.896656843
  110 SOLV  HW2      355    1.586060153    3.055877532    1.924897542
  111 SOLV  OW       356    1.995955130    1.898153902    0.016359265
  111 SOLV  HW1      357    2.066535628    1.948832409   -0.033152385
  111 SOLV  HW2      358    1.989898754    1.805227427   -0.020099671
  112 SOLV  OW       359    1.882107374    0.183930210    0.339585651
  112 SOLV  HW1      360    1.854302031    0.112935253    0.274871962
  112 SOLV  HW2      361    1.805265670    0.206287808    0.399558409
  113 SOLV  OW       362    2.369936640    0.798935209    2.348434958
  113 SOLV  HW1      363    2.368995052    0.813044398    2.249433032
  113 SOLV  HW2      364    2.278824342    0.771277511    2.379012138
  114 SOLV  OW       365    2.598529189    1.485765457    2.288144435
  114 SOLV  HW1      366    2.693840913    1.486572535    2.257898079
  114 SOLV  HW2      367    2.582529393    1.405570692    2.345699498
  115 SOLV  OW       368    3.231246597    3.275924921    0.684440394
  115 SOLV  HW1      369    3.196579544    3.313466026    0.770406656
  115 SOLV  HW2      370    3.171865531    3.201305154    0.654324225
  116 SOLV  OW       371    0.046227063    2.347073435    0.598482937
  116 SOLV  HW1      372    0.122483166    2.285019861    0.616804330
  116 SOLV  HW2      373    0.075767303    2.441454014    0.613346245
  117 SOLV  OW       374    2.198239333    1.338429755    0.783442622
  117 SOLV  HW1      375    2.150657858    1.393300911    0.852191612
  117 SOLV  HW2      376    2.151890209    1.250413017    0.773150449
  118 SOLV  OW       377    0.405921751    0.575840306    0.794808615
  118 SOLV  HW1      378    0.418282750    0.544182640    0.888865506
  118 SOLV  HW2      379    0.489725686    0.620472201    0.763399237
  119 SOLV  OW       380    0.973424949    2.722838990    1.150163826
  119 SOLV  HW1      381    1.038011752    2.775294814    1.205648257
  119 SOLV  HW2      382    0.955530243    2.771698912    1.064758780
  120 SOLV  OW       383    0.067472472    3.381592910    3.422090037
  120 SOLV  HW1      384    0.095973636    3.332558180    3.339719486
  120 SOLV  HW2      385   -0.030965023    3.369982988    3.435385233
  121 SOLV  OW       386    1.606855212    1.656031816    0.714525398
  121 SOLV  HW1      387    1.509344385    1.635338919    0.706483338
  121 SOLV  HW2      388    1.621580877    1.753710992    0.698933732
  122 SOLV  OW       389    2.186260840    2.206404503    2.850161356
  122 SOLV  HW1      390    2.231327444    2.295663209    2.852003083
  122 SOLV  HW2      391    2.107435579    2.207609197    2.911696225
  123 SOLV  OW       392    1.276175499    3.347710575    0.589796553
  123 SOLV  HW1      393    1.298880816    3.252096268    0.608331911
  123 SOLV  HW2      394    1.360406951    3.400075156    0.576982944
  124 SOLV  OW       395    1.097006087    3.488437066    0.457590344
  124 SOLV  HW1      396    1.154478580    3.414221938    0.492097792
  124 SOLV  HW2      397    1.001234612    3.459655649    0.458660704
  125 SOLV  OW       398    0.891337019    0.380179685    3.425609258
  125 SOLV  HW1      399    0.942997698    0.418010230    3.348810935
  125 SOLV  HW2      400    0.793782672    0.380726398    3.403681389
  126 SOLV  OW       401    1.532172490    3.492450208    3.317071886
  126 SOLV  HW1      402    1.558397328    3.578651405    3.273680334
  126 SOLV  HW2      403    1.554337153    3.496109967    3.414522090
  127 SOLV  OW       404    0.472327831    0.097847838    2.008498521
  127 SOLV  HW1      405    0.466871942   -0.001977714    2.011026198
  127 SOLV  HW2      406    0.439165893    0.135229415    2.095124670
  128 SOLV  OW       407    0.117322479    1.002811808    1.098360985
  128 SOLV  HW1      408    0.130618639    1.059086164    1.179958048
  128 SOLV  HW2      409    0.019482092    0.988661570    1.083236700
  129 SOLV  OW       410    2.091241370    2.865986595    2.167572460
  129 SOLV  HW1      411    2.053357545    2.881113289    2.076263978
  129 SOLV  HW2      412    2.189752648    2.850240156    2.160580051
  130 SOLV  OW       413    1.073679214    0.143192471    0.257027572
  130 SOLV  HW1      414    1.127983430    0.118281228    0.176828863
  130 SOLV  HW2      415    1.104330007    0.089871571    0.335886656
  131 SOLV  OW       416    2.299777911    3.386801851    0.744492923
  131 SOLV  HW1      417    2.350460096    3.332324392    0.811314990
  131 SOLV  HW2      418    2.342875615    3.377893320    0.654688290
  132 SOLV  OW       419    0.519599203    3.097632380    1.786675409
  132 SOLV  HW1      420    0.466164012    3.094846376    1.702186784
  132 SOLV  HW2      421    0.610653488    3.134178117    1.767315733
  133 SOLV  OW       422    1.025991146    1.281924857    0.773193749
  133 SOLV  HW1      423    1.120431548    1.314489798    0.768506660
  133 SOLV  HW2      424    0.977123067    1.331659055    0.844886439
  134 SOLV  OW       425    3.095778080    1.435477148    2.238639112
  134 SOLV  HW1      426    3.157696738    1.458596695    2.163585065
  134 SOLV  HW2      427    3.126154707    1.481273800    2.322194093
  135 SOLV  OW       428    1.191592894    0.733574258    2.938724650
  135 SOLV  HW1      429    1.232857583    0.643056499    2.948979085
  135 SOLV  HW2      430    1.123336294    0.747394874    3.010497903
  136 SOLV  OW       431    2.887083134    2.983673542    3.498521585
  136 SOLV  HW1      432    2.860220967    2.890815894    3.524159612
  136 SOLV  HW2      433    2.820020416    3.048775077    3.534098766
  137 SOLV  OW       434    2.388065806    2.168405685    1.242845216
  137 SOLV  HW1      435    2.331624497    2.221516504    1.306050669
  137 SOLV  HW2      436    2.378791830    2.071032991    1.263672263
  138 SOLV  OW       437    3.273864153    0.317317389    0.769817948
  138 SOLV  HW1      438    3.177770172    0.343955819    0.777426039
  138 SOLV  HW2      439    3.312149024    0.304239537    0.861276593
  139 SOLV  OW       440    2.244348144    1.579928683    2.786860955
  139 SOLV  HW1      441    2.190879999    1.570621569    2.702861603
  139 SOLV  HW2      442    2.293773893    1.666856255    2.785431005
  140 SOLV  OW       443    1.330964455    1.806095616    2.546413659
  140 SOLV  HW1      444    1.282770376    1.772661649    2.465424006
  140 SOLV  HW2      445    1.317058244    1.904742142    2.555088877
  141 SOLV  OW       446    2.740469615    1.991937191    0.636470561
  141 SOLV  HW1      447    2.832837399    2.014951336    0.667124719
  141 SOLV  HW2      448    2.686521963    2.075662588    0.627477377
  142 SOLV  OW       449    1.638542628    2.198084506    2.463735131
  142 SOLV  HW1      450    1.684307358    2.124178561    2.513179826
  142 SOLV  HW2      451    1.588716894    2.255677684    2.528555724
  143 SOLV  OW       452    0.913835312    0.060408653    3.140608126
  143 SOLV  HW1      453    0.917985080   -0.039203499    3.132747394
  143 SOLV  HW2      454    0.820822837    0.088068461    3.164799251
  144 SOLV  OW       455    1.400703477    1.243907214    1.004007977
  144 SOLV  HW1      456    1.496976750    1.256672765    0.980168569
  144 SOLV  HW2      457    1.343249287    1.274630558    0.928147110
  145 SOLV  OW       458    2.046030719    3.479503382    0.736584100
  145 SOLV  HW1      459    1.980929933    3.432674947    0.796323597
  145 SOLV  HW2      460    2.137871974    3.443304962    0.752541463
  146 SOLV  OW       461    1.599265097    1.275649678    0.381581302
  146 SOLV  HW1      462    1.647959165    1.221739822    0.450314545
  146 SOLV  HW2      463    1.636893764    1.368275080    0.379103945
  147 SOLV  OW       464    1.048016931    2.977673877    0.703144205
  147 SOLV  HW1      465    1.137514245    3.009989432    0.733927568
  147 SOLV  HW2      466    1.008185747    2.918292095    0.773064670
  148 SOLV  OW       467    3.418805278    1.671832655    2.492521328
  148 SOLV  HW1      468    3.489587469    1.609228590    2.459783368
  148 SOLV  HW2      469    3.334767338    1.657356642    2.440279723
  149 SOLV  OW       470    2.705318060    2.654390282    2.248749860
  149 SOLV  HW1      471    2.792171562    2.645276511    2.297480802
  149 SOLV  HW2      472    2.723034559    2.678331448    2.153281564
  150 SOLV  OW       473    1.663813788    2.837833111    1.751435287
  150 SOLV  HW1      474    1.645055957    2.830122371    1.653507569
  150 SOLV  HW2      475    1.592155174    2.892404884    1.794887802
  151 SOLV  OW       476    2.444904724    2.416935051    0.670715699
  151 SOLV  HW1      477    2.442147630    2.498070288    0.612326908
  151 SOLV  HW2      478    2.424469405    2.443079072    0.765058519
  152 SOLV  OW       479    0.995265186    2.116913888    1.917155331
  152 SOLV  HW1      480    1.029254533    2.122362640    2.011051112
  152 SOLV  HW2      481    1.046957504    2.047542585    1.866986756
  153 SOLV  OW       482    0.171320845    2.601319926    0.579483794
  153 SOLV  HW1      483    0.244925823    2.534067747    0.571689944
  153 SOLV  HW2      484    0.165582933    2.654381706    0.494909533
  154 SOLV  OW       485    0.609375431    1.837111326    0.928417505
  154 SOLV  HW1      486    0.601340755    1.923581418    0.878823838
  154 SOLV  HW2      487    0.641604614    1.854903588    1.021400665
  155 SOLV  OW       488    1.807372657    1.436149465    0.653251264
  155 SOLV  HW1      489    1.783241734    1.356266332    0.708365968
  155 SOLV  HW2      490    1.752502147    1.514523451    0.682371038
  156 SOLV  OW       491    0.741197102    3.002400979    2.663616173
  156 SOLV  HW1      492    0.742339262    2.902399659    2.663814759
  156 SOLV  HW2      493    0.834796720    3.036798955    2.671191895
  157 SOLV  OW       494    2.627109699    2.484993007    1.138753426
  157 SOLV  HW1      495    2.652157007    2.390230087    1.158602516
  157 SOLV  HW2      496    2.578143091    2.523586233    1.216946778
  158 SOLV  OW       497    0.022844407    2.873393428    3.082963873
  158 SOLV  HW1      498    0.087769913    2.927216445    3.136716670
  158 SOLV  HW2      499   -0.011880452    2.797862722    3.138558851
  159 SOLV  OW       500    2.044024538    0.758245417    1.885857356
  159 SOLV  HW1      501    2.076975487    0.725678699    1.797227835
  159 SOLV  HW2      502    1.949424119    0.789401121    1.876827308
  160 SOLV  OW       503    2.610465341    2.834408106    1.975996237
  160 SOLV  HW1      504    2.673168999    2.884126518    1.916013823
  160 SOLV  HW2      505    2.592074124    2.889123168    2.057663494
  161 SOLV  OW       506    1.965854447    1.216930070    2.639668956
  161 SOLV  HW1      507    2.060306551    1.248724724    2.648006460
  161 SOLV  HW2      508    1.962583410    1.137921377    2.578445116
  162 SOLV  OW       509    0.281020186    0.735297414    3.123448988
  162 SOLV  HW1      510    0.318689740    0.769213329    3.209657964
  162 SOLV  HW2      511    0.204586489    0.793350643    3.095360927
  163 SOLV  OW       512    0.615603138    2.789873829    1.164935822
  163 SOLV  HW1      513    0.659843730    2.745256668    1.087141881
  163 SOLV  HW2      514    0.667630862    2.770923733    1.248205198
  164 SOLV  OW       515    1.495344911    0.911706418    2.169288218
  164 SOLV  HW1      516    1.579717667    0.942687503    2.125434600
  164 SOLV  HW2      517    1.517364087    0.866804227    2.255894304
  165 SOLV  OW       518    0.031954163    2.056171427    2.941641635
  165 SOLV  HW1      519   -0.025208652    2.100861022    3.010463925
  165 SOLV  HW2      520    0.035051116    1.957848267    2.959649686
  166 SOLV  OW       521    2.269437191    0.161756354    1.589452105
  166 SOLV  HW1      522    2.197510595    0.092800057    1.598004766
  166 SOLV  HW2      523    2.357442722    0.116486945    1.575056544
  167 SOLV  OW       524    3.033228085    1.536336069    0.649938151
  167 SOLV  HW1      525    3.010117277    1.624229916    0.608199975
  167 SOLV  HW2      526    3.033542642    1.545792610    0.749496881
  168 SOLV  OW       527    1.084590447    3.007410813    1.679651820
  168 SOLV  HW1      528    1.102611860    3.012513203    1.581412563
  168 SOLV  HW2      529    1.094830121    2.912840509    1.710527912
  169 SOLV  OW       530    1.581845019    2.814584304    1.481841684
  169 SOLV  HW1      531    1.631639184    2.730026859    1.462595943
  169 SOLV  HW2      532    1.485604336    2.802875967    1.457338115
  170 SOLV  OW       533    2.163130971    1.950533663    1.989535756
  170 SOLV  HW1      534    2.123529262    1.907260789    2.070533245
  170 SOLV  HW2      535    2.190102336    2.044258841    2.011664457
  171 SOLV  OW       536    0.585734614    0.126759250    1.008272568
  171 SOLV  HW1      537    0.506672978    0.118899849    0.947534337
  171 SOLV  HW2      538    0.560016036    0.097503154    1.100382870
  172 SOLV  OW       539    3.182869336    0.084298796    2.510198495
  172 SOLV  HW1      540    3.107231371    0.117176771    2.566761195
  172 SOLV  HW2      541    3.146378891    0.037529048    2.429685718
  173 SOLV  OW       542    3.149428894    1.802982697    1.930915967
  173 SOLV  HW1      543    3.077866976    1.847876036    1.877389968
  173 SOLV  HW2      544    3.239094309    1.833941327    1.899242785
  174 SOLV  OW       545    1.421516436    1.137465341    1.530890198
  174 SOLV  HW1      546    1.514919901    1.145340221    1.496030032
  174 SOLV  HW2      547    1.357271390    1.170706956    1.461832811
  175 SOLV  OW       548    3.438092501    1.249829208    3.229007160
  175 SOLV  HW1      549    3.399737946    1.169706510    3.183063293
  175 SOLV  HW2      550    3.480802740    1.309782509    3.161310404
  176 SOLV  OW       551    2.544825099    2.994556300    0.527413966
  176 SOLV  HW1      552    2.506355177    3.048578003    0.452559413
  176 SOLV  HW2      553    2.622932426    3.043047717    0.566774715
  177 SOLV  OW       554    0.453536398    2.916745523    0.967061365
  177 SOLV  HW1      555    0.499148641    2.868201703    1.041645828
  177 SOLV  HW2      556    0.412418865    2.850506387    0.904439450
  178 SOLV  OW       557    2.913246883    1.831868905    1.188425420
  178 SOLV  HW1      558    2.880134098    1.879928106    1.269626872
  178 SOLV  HW2      559    2.835487613    1.794810473    1.137632237
  179 SOLV  OW       560    2.833008600    1.437416372    1.618162108
  179 SOLV  HW1      561    2.879242792    1.408839764    1.702108618
  179 SOLV  HW2      562    2.764353351    1.369171572    1.593054387
  180 SOLV  OW       563    0.978879231    0.550814623    2.622337308
  180 SOLV  HW1      564    1.026315972    0.617865401    2.565295493
  180 SOLV  HW2      565    0.937543191    0.597096262    2.700753638
  181 SOLV  OW       566    1.190248817    0.952154156    0.422788373
  181 SOLV  HW1      567    1.260768571    0.901625715    0.373052871
  181 SOLV  HW2      568    1.106261790    0.897940695    0.425755081
  182 SOLV  OW       569    1.453466140    1.245785360    1.783064849
  182 SOLV  HW1      570    1.443134047    1.201476291    1.694006289
  182 SOLV  HW2      571    1.539856373    1.296109971    1.785413251
  183 SOLV  OW       572    2.995934014    2.324820520    2.830883489
  183 SOLV  HW1      573    3.054381286    2.366604661    2.761330159
  183 SOLV  HW2      574    2.939532654    2.395371136    2.873793594
  184 SOLV  OW       575    0.708069750    1.330908730    3.481858529
  184 SOLV  HW1      576    0.797774095    1.361187593    3.514071497
  184 SOLV  HW2      577    0.714753028    1.302992610    3.386060479
  185 SOLV  OW       578    3.441632050    0.263090538    3.500927763
  185 SOLV  HW1      579    3.401673538    0.199570007    3.567033035
  185 SOLV  HW2      580    3.506488016    0.214101625    3.442659679
  186 SOLV  OW       581    1.532736307    0.798773736    2.416297547
  186 SOLV  HW1      582    1.535313906    0.704605000    2.382750132
  186 SOLV  HW2      583    1.613304636    0.816176648    2.472916114
  187 SOLV  OW       584    3.177005580    1.632187910    3.214682894
  187 SOLV  HW1      585    3.140512061    1.692556270    3.285572002
  187 SOLV  HW2      586    3.119970796    1.638684207    3.132791663
  188 SOLV  OW       587    1.084730103    0.833924751    1.365612197
  188 SOLV  HW1      588    1.168488252    0.779440240    1.361633538
  188 SOLV  HW2      589    1.087180832    0.892928454    1.446311243
  189 SOLV  OW       590    0.241377184    1.872182627    0.647310578
  189 SOLV  HW1      591    0.326478122    1.838037311    0.607392033
  189 SOLV  HW2      592    0.163705541    1.825103159    0.605450643
  190 SOLV  OW       593    0.914309395    1.232201763    0.206469284
  190 SOLV  HW1      594    0.955094077    1.266178883    0.121711837
  190 SOLV  HW2      595    0.884115800    1.137762819    0.193387308
  191 SOLV  OW       596    2.170723225    0.900002630    1.303404014
  191 SOLV  HW1      597    2.141738345    0.990870653    1.333475483
  191 SOLV  HW2      598    2.110212327    0.868192410    1.230411748
  192 SOLV  OW       599    3.146474096    1.986677824    1.224999617
  192 SOLV  HW1      600    3.161896915    2.054510443    1.153150960
  192 SOLV  HW2      601    3.055362377    1.946877242    1.214236643
  193 SOLV  OW       602    2.860120619    3.115594733    3.233386575
  193 SOLV  HW1      603    2.889043562    3.099099468    3.327689320
  193 SOLV  HW2      604    2.916345506    3.188041099    3.193488110
  194 SOLV  OW       605    0.571873643    0.788955871    1.609788164
  194 SOLV  HW1      606    0.493736241    0.757199409    1.556052359
  194 SOLV  HW2      607    0.571132040    0.888879111    1.613813252
  195 SOLV  OW       608    2.286014905    0.524514076    1.287415638
  195 SOLV  HW1      609    2.323889803    0.496881677    1.199079112
  195 SOLV  HW2      610    2.237425828    0.447329265    1.328441061
  196 SOLV  OW       611    2.664142070    0.510656044    3.142943376
  196 SOLV  HW1      612    2.738873500    0.444723259    3.134591069
  196 SOLV  HW2      613    2.649021640    0.555222697    3.054700568
  197 SOLV  OW       614    1.343139255    1.950975844    1.297391683
  197 SOLV  HW1      615    1.353952455    1.854668228    1.272707352
  197 SOLV  HW2      616    1.268566961    1.960284331    1.363374496
  198 SOLV  OW       617    0.457265718    0.424251443    1.070838392
  198 SOLV  HW1      618    0.531925881    0.488282500    1.052753222
  198 SOLV  HW2      619    0.467318711    0.386496701    1.162896488
  199 SOLV  OW       620    0.490078623    0.518479413    0.504480789
  199 SOLV  HW1      621    0.401116949    0.489284310    0.539618387
  199 SOLV  HW2      622    0.557948078    0.447219758    0.522282156
  200 SOLV  OW       623    1.880171384    3.439519280    2.842810125
  200 SOLV  HW1      624    1.822298966    3.360679346    2.821918292
  200 SOLV  HW2      625    1.971055721    3.425476438    2.803513419
  201 SOLV  OW       626    3.378167633    1.170145270    2.147359432
  201 SOLV  HW1      627    3.398133977    1.268128233    2.148726165
  201 SOLV  HW2      628    3.296762491    1.151960002    2.202528935
  202 SOLV  OW       629    1.491298696    3.097371434    3.150713064
  202 SOLV  HW1      630    1.539385785    3.062652417    3.070193651
  202 SOLV  HW2      631    1.397424111    3.121170733    3.125767604
  203 SOLV  OW       632    2.498593348    2.719210452    2.399973255
  203 SOLV  HW1      633    2.517500673    2.693078935    2.494637305
  203 SOLV  HW2      634    2.573965245    2.689263343    2.341460388
  204 SOLV  OW       635    3.118356569    0.055729186    1.189903491
  204 SOLV  HW1      636    3.166938496    0.129200433    1.237269255
  204 SOLV  HW2      637    3.092462357    0.086533087    1.098349217
  205 SOLV  OW       638    3.357243329    0.085607357    0.176942821
  205 SOLV  HW1      639    3.257970186    0.097268964    0.173767908
  205 SOLV  HW2      640    3.378962442   -0.006101933    0.210391753
  206 SOLV  OW       641    0.535686793    0.601056333    2.122876974
  206 SOLV  HW1      642    0.565618719    0.581955838    2.029386604
  206 SOLV  HW2      643    0.570096621    0.529843818    2.184080690
  207 SOLV  OW       644    2.507305894    3.214826904    3.029725124
  207 SOLV  HW1      645    2.411788639    3.243332458    3.021624217
  207 SOLV  HW2      646    2.560694052    3.288603823    3.071057569
  208 SOLV  OW       647    0.764612076    1.630127668    1.502522238
  208 SOLV  HW1      648    0.758896566    1.637427651    1.402953877
  208 SOLV  HW2      649    0.842393121    1.572358082    1.527272250
  209 SOLV  OW       650    0.584678180    0.344577328    2.553096133
  209 SOLV  HW1      651    0.670678281    0.389037770    2.528054631
  209 SOLV  HW2      652    0.510770983    0.411926892    2.551854527
  210 SOLV  OW       653    1.152822769    3.489165815    2.954906867
  210 SOLV  HW1      654    1.206394540    3.448811718    3.029089481
  210 SOLV  HW2      655    1.064185368    3.443229856    2.949018459
  211 SOLV  OW       656    0.954829638    3.164081433    1.004332631
  211 SOLV  HW1      657    0.945041108    3.262033984    0.986745581
  211 SOLV  HW2      658    1.046996580    3.134734664    0.978959395
  212 SOLV  OW       659    2.840745312    1.124181080    1.702042836
  212 SOLV  HW1      660    2.859036106    1.148750972    1.797245232
  212 SOLV  HW2      661    2.747506251    1.151192701    1.677992962
  213 SOLV  OW       662    0.472343902    2.444393056    1.464954035
  213 SOLV  HW1      663    0.436493152    2.496208103    1.387289997
  213 SOLV  HW2      664    0.478198759    2.347583151    1.440555751
  214 SOLV  OW       665    2.775546862    0.239048758    3.029646154
  214 SOLV  HW1      666    2.852234067    0.289827646    3.068915685
  214 SOLV  HW2      667    2.809593069    0.155720926    2.986071811
  215 SOLV  OW       668    2.038872003    2.199794689    3.357430334
  215 SOLV  HW1      669    2.085425044    2.114564434    3.333553426
  215 SOLV  HW2      670    1.955233100    2.208369880    3.303278511
  216 SOLV  OW       671    3.480913881    0.793075632    1.359572817
  216 SOLV  HW1      672    3.492881348    0.884797660    1.321556470
  216 SOLV  HW2      673    3.527808227    0.726549718    1.301464766
  217 SOLV  OW       674    1.115750062    0.944873348    2.273802473
  217 SOLV  HW1      675    1.071399782    1.033354163    2.288139007
  217 SOLV  HW2      676    1.052377638    0.882972807    2.227397092
  218 SOLV  OW       677    3.002179135    1.110576909    2.547331743
  218 SOLV  HW1      678    3.028300473    1.187505196    2.605651998
  218 SOLV  HW2      679    3.046562989    1.119782658    2.458186366
  219 SOLV  OW       680    2.703830181    1.300108529    0.763439340
  219 SOLV  HW1      681    2.703918588    1.320717552    0.665579558
  219 SOLV  HW2      682    2.736853652    1.379652739    0.814266812
  220 SOLV  OW       683    2.409509200    0.470619760    1.052935299
  220 SOLV  HW1      684    2.384527093    0.399117370    0.987629431
  220 SOLV  HW2      685    2.501311599    0.504293720    1.031961010
  221 SOLV  OW       686    0.457215134    2.149012757    0.436137073
  221 SOLV  HW1      687    0.552032948    2.126368884    0.458455540
  221 SOLV  HW2      688    0.440689656    2.131315042    0.339106550
  222 SOLV  OW       689    1.889093514    1.348052138    1.341588573
  222 SOLV  HW1      690    1.935581917    1.432733041    1.315713234
  222 SOLV  HW2      691    1.860719192    1.299091653    1.259131201
  223 SOLV  OW       692    3.068185753    1.195176372    1.321000639
  223 SOLV  HW1      693    2.968459394    1.198845269    1.314596914
  223 SOLV  HW2      694    3.106255825    1.285180488    1.299794321
  224 SOLV  OW       695    1.574608742    3.303803835    2.826739958
  224 SOLV  HW1      696    1.523507079    3.218474291    2.816312749
  224 SOLV  HW2      697    1.615758513    3.307074994    2.917829067
  225 SOLV  OW       698    1.523073261    3.184142538    3.437748519
  225 SOLV  HW1      699    1.465228011    3.188175362    3.356268154
  225 SOLV  HW2      700    1.619181826    3.189823787    3.410687635
  226 SOLV  OW       701    1.969846267    3.120355666    2.738495379
  226 SOLV  HW1      702    1.891651817    3.089904920    2.684089071
  226 SOLV  HW2      703    1.943836177    3.124146613    2.834987294
  227 SOLV  OW       704    2.328778622    1.848733950    2.565507153
  227 SOLV  HW1      705    2.406936004    1.809814511    2.614274418
  227 SOLV  HW2      706    2.273784704    1.903223306    2.628817561
  228 SOLV  OW       707    0.857968954    1.162320836    1.277418036
  228 SOLV  HW1      708    0.842165778    1.093743674    1.206363687
  228 SOLV  HW2      709    0.841797373    1.121522741    1.367280318
  229 SOLV  OW       710    1.835411232    0.002515687    0.066659392
  229 SOLV  HW1      711    1.925421199   -0.035211493    0.088483345
  229 SOLV  HW2      712    1.840865580    0.054524406   -0.018585745
  230 SOLV  OW       713    2.237583920    1.754732443    2.336869226
  230 SOLV  HW1      714    2.291590521    1.800281645    2.407639130
  230 SOLV  HW2      715    2.216479860    1.661418733    2.365971623
  231 SOLV  OW       716    2.405383700    1.164733644    2.203098383
  231 SOLV  HW1      717    2.346439445    1.084169262    2.209128226
  231 SOLV  HW2      718    2.488033744    1.141768238    2.151687936
  232 SOLV  OW       719    1.314393101    2.494050082    3.137679543
  232 SOLV  HW1      720    1.307254032    2.593611469    3.143869687
  232 SOLV  HW2      721    1.356037230    2.458376983    3.221315203
  233 SOLV  OW       722    1.753289919    3.332700806    0.302379407
  233 SOLV  HW1      723    1.816229981    3.369220958    0.370983659
  233 SOLV  HW2      724    1.752978545    3.392542730    0.222251264
  234 SOLV  OW       725    2.449140163    0.402040770    1.869850409
  234 SOLV  HW1      726    2.507816920    0.430717426    1.794114060
  234 SOLV  HW2      727    2.476445755    0.310833690    1.900461201
  235 SOLV  OW       728    0.578048962    2.690953289    0.015321706
  235 SOLV  HW1      729    0.634223146    2.670292640   -0.064797358
  235 SOLV  HW2      730    0.613365405    2.772862975    0.060543200
  236 SOLV  OW       731    0.960277878    2.289797405    1.218264000
  236 SOLV  HW1      732    1.007010418    2.346975311    1.285706389
  236 SOLV  HW2      733    0.995312977    2.196294208    1.223865061
  237 SOLV  OW       734    3.410292496    2.129012270    0.671640839
  237 SOLV  HW1      735    3.405228372    2.056069465    0.603424108
  237 SOLV  HW2      736    3.478162434    2.196671283    0.643080227
  238 SOLV  OW       737    2.640461939    0.781058694    1.096443592
  238 SOLV  HW1      738    2.654156574    0.689736502    1.058047013
  238 SOLV  HW2      739    2.544194510    0.792845094    1.120839824
  239 SOLV  OW       740    0.385740425    0.399111591    2.831867600
  239 SOLV  HW1      741    0.362437936    0.361870726    2.742024644
  239 SOLV  HW2      742    0.376083872    0.498637978    2.830197666
  240 SOLV  OW       743    0.606395061    3.310610059    2.179010277
  240 SOLV  HW1      744    0.693995595    3.303319974    2.226699733
  240 SOLV  HW2      745    0.539867611    3.249573815    2.222021139
  241 SOLV  OW       746    1.503257880    1.435017413    2.156513892
  241 SOLV  HW1      747    1.534499967    1.495806819    2.229522630
  241 SOLV  HW2      748    1.411492157    1.462211135    2.127510948
  242 SOLV  OW       749    0.523723070    1.136712361    1.859675493
  242 SOLV  HW1      750    0.620133216    1.112269149    1.849224823
  242 SOLV  HW2      751    0.466893687    1.068594960    1.813501069
  243 SOLV  OW       752    0.284355425    0.198567300    1.648554103
  243 SOLV  HW1      753    0.359503337    0.187214655    1.713555386
  243 SOLV  HW2      754    0.321081008    0.225678555    1.559574129
  244 SOLV  OW       755    3.365210763    2.694927707    0.408555997
  244 SOLV  HW1      756    3.392456960    2.690888727    0.504695985
  244 SOLV  HW2      757    3.318660702    2.610026132    0.383529457
  245 SOLV  OW       758    0.358170055    0.451196877    3.160899131
  245 SOLV  HW1      759    0.350160027    0.550835059    3.157843719
  245 SOLV  HW2      760    0.277223651    0.412608500    3.205168955
  246 SOLV  OW       761    0.052054139    1.742707254    2.108030273
  246 SOLV  HW1      762    0.109125331    1.824571226    2.114539258
  246 SOLV  HW2      763    0.102327372    1.664099152    2.144009169
  247 SOLV  OW       764    2.942615308    1.496878541    0.157226084
  247 SOLV  HW1      765    2.924331789    1.437020501    0.079235655
  247 SOLV  HW2      766    3.024479688    1.465138084    0.205105779
  248 SOLV  OW       767    0.758278156    1.449891763    2.338611456
  248 SOLV  HW1      768    0.679883239    1.511868764    2.342413546
  248 SOLV  HW2      769    0.758421509    1.401692920    2.250985990
  249 SOLV  OW       770    0.111767816    0.659095707    3.425376315
  249 SOLV  HW1      771    0.148467168    0.722395080    3.493552294
  249 SOLV  HW2      772    0.171536160    0.658167920    3.345199107
  250 SOLV  OW       773    1.784258933    1.176012910    2.299234772
  250 SOLV  HW1      774    1.766886980    1.241953317    2.226092055
  250 SOLV  HW2      775    1.699638050    1.159370747    2.349870941
  251 SOLV  OW       776    0.543881798    1.159268714    0.670488046
  251 SOLV  HW1      777    0.574471148    1.192577065    0.759685839
  251 SOLV  HW2      778    0.482457062    1.226470436    0.629107809
  252 SOLV  OW       779    2.811818658    2.500539117    1.691199991
  252 SOLV  HW1      780    2.868533924    2.430673064    1.647571681
  252 SOLV  HW2      781    2.828444683    2.588972865    1.647561900
  253 SOLV  OW       782    0.299147963    3.519261635    1.068426235
  253 SOLV  HW1      783    0.296566439    3.615175870    1.040221774
  253 SOLV  HW2      784    0.205873844    3.486395078    1.083306986
  254 SOLV  OW       785    3.249141937    0.614388278    1.364137449
  254 SOLV  HW1      786    3.252162591    0.709496964    1.394904464
  254 SOLV  HW2      787    3.307714879    0.558504202    1.422852692
  255 SOLV  OW       788    1.522489256    1.863255582    2.947142322
  255 SOLV  HW1      789    1.477517799    1.788287704    2.995712566
  255 SOLV  HW2      790    1.551698525    1.831676919    2.856858071
  256 SOLV  OW       791    0.937092806    1.871968989    0.506265568
  256 SOLV  HW1      792    0.900419605    1.964358909    0.517247394
  256 SOLV  HW2      793    0.935973244    1.824972671    0.594535102
  257 SOLV  OW       794    0.208645976    1.868799780    2.672333068
  257 SOLV  HW1      795    0.243854150    1.921142016    2.594732292
  257 SOLV  HW2      796    0.209794734    1.771317594    2.650036660
  258 SOLV  OW       797    2.364820317    1.534068746    2.194806661
  258 SOLV  HW1      798    2.358045811    1.629202973    2.164724239
  258 SOLV  HW2      799    2.454433800    1.518586773    2.236413754
  259 SOLV  OW       800    2.414004287    1.824705371    3.127599566
  259 SOLV  HW1      801    2.510216301    1.801074547    3.113956251
  259 SOLV  HW2      802    2.367437430    1.749325332    3.173974475
  260 SOLV  OW       803    0.603467135    2.280945053    3.520736479
  260 SOLV  HW1      804    0.621536983    2.186561404    3.548419947
  260 SOLV  HW2      805    0.627597476    2.342800586    3.595521568
  261 SOLV  OW       806    0.814299318    3.243782365    0.267016958
  261 SOLV  HW1      807    0.869072347    3.271428354    0.188041721
  261 SOLV  HW2      808    0.848269166    3.289999931    0.348940132
  262 SOLV  OW       809    0.972183149    1.856332668    3.340583854
  262 SOLV  HW1      810    1.024363072    1.774478247    3.316530244
  262 SOLV  HW2      811    0.920155012    1.887261324    3.260972773
  263 SOLV  OW       812    0.974213120    2.488979803    0.226174467
  263 SOLV  HW1      813    0.950678364    2.522059782    0.134779619
  263 SOLV  HW2      814    1.013611498    2.563801343    0.279565796
  264 SOLV  OW       815    3.500896653    0.859336786    2.370071193
  264 SOLV  HW1      816    3.600440511    0.866257191    2.376743446
  264 SOLV  HW2      817    3.460041743    0.948980165    2.387282421
  265 SOLV  OW       818    0.501687755    0.006682403    2.854191853
  265 SOLV  HW1      819    0.559347402   -0.072080297    2.832437749
  265 SOLV  HW2      820    0.558337528    0.088907216    2.859786888
  266 SOLV  OW       821    0.127166510    0.368577937    3.276576940
  266 SOLV  HW1      822    0.090188637    0.281409138    3.308755090
  266 SOLV  HW2      823    0.084987434    0.443531145    3.327606528
  267 SOLV  OW       824    3.428978001    3.243182334    2.611539439
  267 SOLV  HW1      825    3.491064786    3.272290689    2.538743770
  267 SOLV  HW2      826    3.441794870    3.301682083    2.691631297
  268 SOLV  OW       827    1.762122487    2.446002740    0.859503808
  268 SOLV  HW1      828    1.830092409    2.511312740    0.826091990
  268 SOLV  HW2      829    1.727891590    2.476150157    0.948503428
  269 SOLV  OW       830    1.740103553    0.117631779    1.576750046
  269 SOLV  HW1      831    1.711073048    0.201357170    1.623103378
  269 SOLV  HW2      832    1.775730966    0.140372086    1.486113789
  270 SOLV  OW       833    1.671226919    2.575377577    2.730624748
  270 SOLV  HW1      834    1.591619598    2.635233575    2.739643573
  270 SOLV  HW2      835    1.710805930    2.586100612    2.639411120
  271 SOLV  OW       836    2.629663632    1.175947855    2.800474017
  271 SOLV  HW1      837    2.568078990    1.106830359    2.838288337
  271 SOLV  HW2      838    2.679358745    1.137338907    2.722759643
  272 SOLV  OW       839    0.648655048    2.791748827    0.774576615
  272 SOLV  HW1      840    0.682431269    2.741975514    0.694681077
  272 SOLV  HW2      841    0.548655679    2.790495830    0.774780046
  273 SOLV  OW       842    1.424544725    0.045529181    2.555432000
  273 SOLV  HW1      843    1.439051943   -0.038934601    2.503885915
  273 SOLV  HW2      844    1.431153865    0.026342931    2.653359788
  274 SOLV  OW       845    2.867104560    3.361334726    2.911747985
  274 SOLV  HW1      846    2.943175056    3.298451950    2.927837039
  274 SOLV  HW2      847    2.851696677    3.370488708    2.813368206
  275 SOLV  OW       848    2.461394980    3.376737391    1.354578856
  275 SOLV  HW1      849    2.547145541    3.348851808    1.311330222
  275 SOLV  HW2      850    2.392999870    3.304801659    1.342389374
  276 SOLV  OW       851    1.575757540    3.101622224    2.399743676
  276 SOLV  HW1      852    1.633481464    3.165366838    2.450776931
  276 SOLV  HW2      853    1.627654850    3.063712705    2.323132210
  277 SOLV  OW       854    3.383899673    0.632619160    0.777585616
  277 SOLV  HW1      855    3.338248808    0.667792638    0.859319703
  277 SOLV  HW2      856    3.459279950    0.572747628    0.804694770
  278 SOLV  OW       857    3.467167764    1.545709361    1.414874780
  278 SOLV  HW1      858    3.566823023    1.552883583    1.419181699
  278 SOLV  HW2      859    3.432745183    1.507860865    1.500803155
  279 SOLV  OW       860    2.104444294    0.651926409    1.619362439
  279 SOLV  HW1      861    2.157021525    0.688668782    1.542636769
  279 SOLV  HW2      862    2.150906113    0.571312728    1.656021656
  280 SOLV  OW       863    2.913432103    1.972165556    1.417034757
  280 SOLV  HW1      864    2.855347678    1.958346955    1.497263917
  280 SOLV  HW2      865    3.002958148    1.930616803    1.433168970
  281 SOLV  OW       866    3.031711847    0.089472766    0.944829570
  281 SOLV  HW1      867    3.024985153   -0.009432716    0.931635691
  281 SOLV  HW2      868    2.977235830    0.136154913    0.875153665
  282 SOLV  OW       869    0.999557852    0.319797773    0.690052341
  282 SOLV  HW1      870    0.924924844    0.337780722    0.625960400
  282 SOLV  HW2      871    0.965479357    0.264751556    0.766274501
  283 SOLV  OW       872    0.160520527    0.323900078    2.422717488
  283 SOLV  HW1      873    0.230968215    0.381407276    2.464309122
  283 SOLV  HW2      874    0.104846656    0.282218590    2.494570482
  284 SOLV  OW       875    2.986601552    2.041583667    0.752360710
  284 SOLV  HW1      876    3.013483052    2.123491533    0.803054367
  284 SOLV  HW2      877    3.021475973    1.960434127    0.799263574
  285 SOLV  OW       878    1.454566063    0.972522070    1.294593681
  285 SOLV  HW1      879    1.540875969    1.015356631    1.321375276
  285 SOLV  HW2      880    1.381872075    1.041202005    1.294621718
  286 SOLV  OW       881    2.499196237    1.357744620    1.281585094
  286 SOLV  HW1      882    2.522834304    1.406746074    1.197672557
  286 SOLV  HW2      883    2.473976190    1.423502441    1.352585705
  287 SOLV  OW       884    1.822749116    3.144559507    1.440863835
  287 SOLV  HW1      885    1.727810786    3.114921895    1.451350484
  287 SOLV  HW2      886    1.850217721    3.135111124    1.345167096
  288 SOLV  OW       887    0.081137626    3.336104033    2.416339194
  288 SOLV  HW1      888    0.173149537    3.334844650    2.455479983
  288 SOLV  HW2      889    0.076837205    3.404549363    2.343548546
  289 SOLV  OW       890    3.441991223    0.595868726    3.147485463
  289 SOLV  HW1      891    3.349773701    0.560816163    3.163883806
  289 SOLV  HW2      892    3.453995681    0.682235283    3.196459117
  290 SOLV  OW       893    2.223839776    1.338869430    1.244391464
  290 SOLV  HW1      894    2.318259309    1.327688846    1.275395021
  290 SOLV  HW2      895    2.183577316    1.248969914    1.227124276
  291 SOLV  OW       896    0.122438783    2.038361963    1.297708965
  291 SOLV  HW1      897    0.087677191    1.945052938    1.288403266
  291 SOLV  HW2      898    0.093854579    2.092594664    1.218694921
  292 SOLV  OW       899    0.991512297    3.139869577    2.711985029
  292 SOLV  HW1      900    1.067636659    3.135397242    2.647294544
  292 SOLV  HW2      901    0.975768027    3.235042150    2.738368036
  293 SOLV  OW       902    2.665330683    1.976690962    2.605735653
  293 SOLV  HW1      903    2.683467290    2.072512483    2.627884967
  293 SOLV  HW2      904    2.671135402    1.921579102    2.688983359
  294 SOLV  OW       905    1.048445357    2.542695640    2.839930935
  294 SOLV  HW1      906    1.126008797    2.488062565    2.808302452
  294 SOLV  HW2      907    1.080064885    2.634323820    2.864541020
  295 SOLV  OW       908    3.208760081    1.441402576    1.291834931
  295 SOLV  HW1      909    3.214451020    1.522197451    1.233172100
  295 SOLV  HW2      910    3.300747351    1.414276054    1.320188706
  296 SOLV  OW       911    1.170876347    2.072369241    3.457315032
  296 SOLV  HW1      912    1.233636153    2.014891004    3.509843473
  296 SOLV  HW2      913    1.116638192    2.015000768    3.395924907
  297 SOLV  OW       914    0.624909088    2.377150841    2.243312423
  297 SOLV  HW1      915    0.603649339    2.362727299    2.339962653
  297 SOLV  HW2      916    0.637304636    2.288679170    2.198364030
  298 SOLV  OW       917    0.957187054    3.479019670    1.744652708
  298 SOLV  HW1      918    0.940650851    3.382483987    1.724434614
  298 SOLV  HW2      919    0.933288377    3.534340843    1.664842133
  299 SOLV  OW       920    0.079707597    0.904520600    1.585685729
  299 SOLV  HW1      921    0.021256755    0.846731897    1.528715335
  299 SOLV  HW2      922    0.054406343    1.000419247    1.572843307
  300 SOLV  OW       923    2.268410930    0.816346972    2.059315121
  300 SOLV  HW1      924    2.253423136    0.906207819    2.100567770
  300 SOLV  HW2      925    2.180177339    0.773273605    2.040322253
  301 SOLV  OW       926    1.762009086    0.417040686    2.797715501
  301 SOLV  HW1      927    1.719185707    0.326666500    2.797536060
  301 SOLV  HW2      928    1.809095689    0.431766712    2.710725259
  302 SOLV  OW       929    3.074700642    1.909068811    2.615431455
  302 SOLV  HW1      930    3.112889596    1.816643194    2.614747053
  302 SOLV  HW2      931    3.145494868    1.974562958    2.588974611
  303 SOLV  OW       932    1.245002617    1.500543211    0.400528906
  303 SOLV  HW1      933    1.310067643    1.494871625    0.324793584
  303 SOLV  HW2      934    1.198193185    1.412775813    0.410877020
  304 SOLV  OW       935    2.119324972    3.405839517    0.023493380
  304 SOLV  HW1      936    2.203650127    3.352308395    0.028341741
  304 SOLV  HW2      937    2.075280057    3.390660958   -0.064990720
  305 SOLV  OW       938    1.439976054    1.808799866    3.253495865
  305 SOLV  HW1      939    1.405518405    1.750182653    3.180160254
  305 SOLV  HW2      940    1.369508957    1.819247981    3.323684728
  306 SOLV  OW       941    1.072970664    1.324288332    1.347806785
  306 SOLV  HW1      942    1.041093298    1.374920889    1.427941889
  306 SOLV  HW2      943    1.003033553    1.258419276    1.320030794
  307 SOLV  OW       944    2.620390866    2.024956383    1.664900460
  307 SOLV  HW1      945    2.554465005    2.097425909    1.644809165
  307 SOLV  HW2      946    2.697321419    2.063171255    1.716115814
  308 SOLV  OW       947    0.477415788    1.774849475    0.536910336
  308 SOLV  HW1      948    0.522859680    1.702689982    0.589151667
  308 SOLV  HW2      949    0.532769320    1.858083580    0.539952042
  309 SOLV  OW       950    3.060698706    2.645994874    1.022438659
  309 SOLV  HW1      951    3.072630535    2.582754454    1.098986271
  309 SOLV  HW2      952    2.966784293    2.639995930    0.988596232
  310 SOLV  OW       953    0.072380970    2.263285754    3.329479223
  310 SOLV  HW1      954    0.090790535    2.289561464    3.234766742
  310 SOLV  HW2      955   -0.024659574    2.241369805    3.339706080
  311 SOLV  OW       956    0.195037015    3.498507391    2.867203925
  311 SOLV  HW1      957    0.186029975    3.410635349    2.914097089
  311 SOLV  HW2      958    0.287421578    3.534265576    2.880911482
  312 SOLV  OW       959    1.258632153    2.484155368    1.314304026
  312 SOLV  HW1      960    1.229419062    2.475786501    1.219026153
  312 SOLV  HW2      961    1.185704116    2.451595073    1.374492396
  313 SOLV  OW       962    1.464997149    2.741012078    2.812761072
  313 SOLV  HW1      963    1.528824002    2.779186913    2.879608919
  313 SOLV  HW2      964    1.392028305    2.807018397    2.794914705
  314 SOLV  OW       965    1.349477007    2.389858531    0.992833483
  314 SOLV  HW1      966    1.262873192    2.438431238    1.004737962
  314 SOLV  HW2      967    1.343619692    2.300106580    1.036554090
  315 SOLV  OW       968    3.243633382    2.357158507    0.793277158
  315 SOLV  HW1      969    3.312667069    2.415905546    0.835522102
  315 SOLV  HW2      970    3.288754679    2.287955679    0.736916810
  316 SOLV  OW       971    2.662848664    2.526351870    3.215345241
  316 SOLV  HW1      972    2.582164076    2.568034877    3.257229220
  316 SOLV  HW2      973    2.634069864    2.455641030    3.150742663
  317 SOLV  OW       974    0.439973469    0.209718447    0.685793082
  317 SOLV  HW1      975    0.386858854    0.222951297    0.602095668
  317 SOLV  HW2      976    0.385021606    0.236976545    0.764779077
  318 SOLV  OW       977    1.307021205    1.398340717    2.718172355
  318 SOLV  HW1      978    1.282512055    1.494656252    2.729298712
  318 SOLV  HW2      979    1.356758979    1.386330576    2.632247609
  319 SOLV  OW       980    0.268948196    0.597019644    2.264391377
  319 SOLV  HW1      981    0.347930940    0.628321927    2.211649438
  319 SOLV  HW2      982    0.218209542    0.529159977    2.211283622
  320 SOLV  OW       983    2.337421492    0.269258264    0.227866045
  320 SOLV  HW1      984    2.289918347    0.318335555    0.154827111
  320 SOLV  HW2      985    2.286967212    0.280042658    0.313527247
  321 SOLV  OW       986    2.940622920    2.787393262    1.636005523
  321 SOLV  HW1      987    2.990753586    2.833375206    1.709301883
  321 SOLV  HW2      988    2.963230047    2.829974370    1.548384532
  322 SOLV  OW       989    3.155253577    2.543992094    3.073193653
  322 SOLV  HW1      990    3.059755419    2.551558252    3.044488010
  322 SOLV  HW2      991    3.160268081    2.545800904    3.173057183
  323 SOLV  OW       992    1.215162156    3.334501049    0.162927012
  323 SOLV  HW1      993    1.261267767    3.423179786    0.159451561
  323 SOLV  HW2      994    1.282231548    3.261538848    0.149516695
  324 SOLV  OW       995    2.977445507    0.439517873    0.624360699
  324 SOLV  HW1      996    2.919705145    0.422584676    0.544482557
  324 SOLV  HW2      997    3.063579011    0.481002929    0.595015646
  325 SOLV  OW       998    0.788727994    2.009491297    3.144686304
  325 SOLV  HW1      999    0.715873401    2.048619968    3.088463754
  325 SOLV  HW2     1000    0.826125185    2.080212428    3.204684228
  326 SOLV  OW      1001    3.318893746    1.500450060    3.008481788
  326 SOLV  HW1     1002    3.288354750    1.542424745    3.093961232
  326 SOLV  HW2     1003    3.416070913    1.477846284    3.015321686
  327 SOLV  OW      1004    1.962444401    0.627919511    3.238185055
  327 SOLV  HW1     1005    1.876482637    0.582408565    3.261403755
  327 SOLV  HW2     1006    1.943316982    0.709029585    3.182894400
  328 SOLV  OW      1007    2.315054915    0.483603149    3.060826753
  328 SOLV  HW1     1008    2.313130114    0.557114547    3.128592434
  328 SOLV  HW2     1009    2.407083346    0.444724568    3.056467531
  329 SOLV  OW      1010    1.368181830    2.366368395    3.359545905
  329 SOLV  HW1     1011    1.399154578    2.292825193    3.299268936
  329 SOLV  HW2     1012    1.274491207    2.347880963    3.389234933
  330 SOLV  OW      1013    3.272603183    1.025659167    1.351049279
  330 SOLV  HW1     1014    3.217087993    1.108220176    1.340885510
  330 SOLV  HW2     1015    3.282788390    1.004113103    1.448175537
  331 SOLV  OW      1016    1.407501957    2.488223267    2.057092926
  331 SOLV  HW1     1017    1.396221252    2.583305373    2.085963559
  331 SOLV  HW2     1018    1.348612430    2.470115881    1.978318245
  332 SOLV  OW      1019    2.271528416    1.806518888    1.721096601
  332 SOLV  HW1     1020    2.213803628    1.861287470    1.781673585
  332 SOLV  HW2     1021    2.326531225    1.743294072    1.775671816
  333 SOLV  OW      1022    1.101240206    1.023738717    0.703346516
  333 SOLV  HW1     1023    1.039349017    1.102294014    0.702853500
  333 SOLV  HW2     1024    1.171588020    1.036317467    0.633384686
  334 SOLV  OW      1025    2.883813658    2.224331467    1.297980789
  334 SOLV  HW1     1026    2.907793282    2.127582659    1.306095253
  334 SOLV  HW2     1027    2.787072703    2.232787543    1.274088244
  335 SOLV  OW      1028    1.020279858    1.190458703    3.265313763
  335 SOLV  HW1     1029    1.006580082    1.288885095    3.276543060
  335 SOLV  HW2     1030    1.092346816    1.174335878    3.197875920
  336 SOLV  OW      1031    3.379927234    0.803418085    3.313490505
  336 SOLV  HW1     1032    3.422759701    0.868426579    3.376264955
  336 SOLV  HW2     1033    3.324983190    0.738075284    3.365575320
  337 SOLV  OW      1034    1.658141936    2.932173207    0.380058513
  337 SOLV  HW1     1035    1.573605511    2.879541677    0.370826753
  337 SOLV  HW2     1036    1.692476841    2.956245007    0.289265851
  338 SOLV  OW      1037    1.464048947    2.797897246    1.137358057
  338 SOLV  HW1     1038    1.507255633    2.720940807    1.184391101
  338 SOLV  HW2     1039    1.504124242    2.883560806    1.169868540
  339 SOLV  OW      1040    2.460803756    1.595875582    0.778895631
  339 SOLV  HW1     1041    2.422203229    1.520807896    0.725265409
  339 SOLV  HW2     1042    2.440892513    1.581262893    0.875804037
  340 SOLV  OW      1043    2.009790447    0.520869383    1.153878331
  340 SOLV  HW1     1044    2.094702224    0.521607305    1.206709646
  340 SOLV  HW2     1045    1.959162979    0.605396986    1.171011232
  341 SOLV  OW      1046    0.678159489    2.775385727    2.353664262
  341 SOLV  HW1     1047    0.712299252    2.752013376    2.444711158
  341 SOLV  HW2     1048    0.678582058    2.874757177    2.342421938
  342 SOLV  OW      1049    0.480858301    1.567787916    2.854682677
  342 SOLV  HW1     1050    0.428999402    1.580034921    2.770063267
  342 SOLV  HW2     1051    0.527368282    1.479273729    2.852731817
  343 SOLV  OW      1052    0.576641573    1.050695590    0.008847839
  343 SOLV  HW1     1053    0.620548171    1.133604920   -0.025791292
  343 SOLV  HW2     1054    0.644446900    0.994314330    0.056019203
  344 SOLV  OW      1055    1.645124225    2.982825617    2.944884141
  344 SOLV  HW1     1056    1.737322513    3.012246175    2.970093019
  344 SOLV  HW2     1057    1.643824671    2.956267613    2.848476701
  345 SOLV  OW      1058    1.370045671    2.205832628    1.712976611
  345 SOLV  HW1     1059    1.282244744    2.251597993    1.698910151
  345 SOLV  HW2     1060    1.399901778    2.219352792    1.807459882
  346 SOLV  OW      1061    1.479206127    0.074472980    0.336835059
  346 SOLV  HW1     1062    1.484605679    0.067760409    0.436471158
  346 SOLV  HW2     1063    1.513007364    0.163938098    0.307594585
  347 SOLV  OW      1064    2.401727575    2.596551440    1.597487794
  347 SOLV  HW1     1065    2.468634407    2.605619950    1.671251327
  347 SOLV  HW2     1066    2.323362621    2.543577252    1.629929258
  348 SOLV  OW      1067    2.750494656    1.605356423    3.399334286
  348 SOLV  HW1     1068    2.759788675    1.668087119    3.476641499
  348 SOLV  HW2     1069    2.703913799    1.522120974    3.429335503
  349 SOLV  OW      1070    1.948815675    0.391974269    2.115860195
  349 SOLV  HW1     1071    2.042946702    0.406964268    2.146124538
  349 SOLV  HW2     1072    1.899195516    0.478793291    2.117104503
  350 SOLV  OW      1073    2.235334887    3.253796451    3.001290439
  350 SOLV  HW1     1074    2.183360448    3.169538522    3.015456393
  350 SOLV  HW2     1075    2.186086349    3.312986592    2.937474375
  351 SOLV  OW      1076    2.690663496    1.749090600    0.759951999
  351 SOLV  HW1     1077    2.707256655    1.823130681    0.694817108
  351 SOLV  HW2     1078    2.598441465    1.712871742    0.746421644
  352 SOLV  OW      1079    2.387891514    0.921226788    0.851852198
  352 SOLV  HW1     1080    2.352532081    0.867803947    0.928646414
  352 SOLV  HW2     1081    2.466841641    0.974692057    0.882017764
  353 SOLV  OW      1082    1.405191409    0.854931464    0.249949241
  353 SOLV  HW1     1083    1.446818742    0.777762803    0.298032278
  353 SOLV  HW2     1084    1.350225162    0.820903226    0.173656582
  354 SOLV  OW      1085    0.115303870    0.264031980    0.547432152
  354 SOLV  HW1     1086    0.070626930    0.204824642    0.614501365
  354 SOLV  HW2     1087    0.074519032    0.249037244    0.457368097
  355 SOLV  OW      1088    1.715651584    0.013605365    2.434359213
  355 SOLV  HW1     1089    1.662703791    0.073391714    2.374160724
  355 SOLV  HW2     1090    1.757596030    0.068125940    2.506952702
  356 SOLV  OW      1091    3.489850935    2.470728540    0.902627105
  356 SOLV  HW1     1092    3.560853777    2.401340760    0.914692738
  356 SOLV  HW2     1093    3.465887318    2.509683242    0.991564405
  357 SOLV  OW      1094    2.220345332    1.057918773    0.119017371
  357 SOLV  HW1     1095    2.306680933    1.062699066    0.068767571
  357 SOLV  HW2     1096    2.238161702    1.029431740    0.213212629
  358 SOLV  OW      1097    0.867945255    1.611795958    1.962749580
  358 SOLV  HW1     1098    0.795076318    1.645499689    1.903122614
  358 SOLV  HW2     1099    0.829434101    1.586916483    2.051626907
  359 SOLV  OW      1100    0.174795993    2.690529072    0.995224875
  359 SOLV  HW1     1101    0.086449874    2.705179306    1.039740391
  359 SOLV  HW2     1102    0.228647692    2.625394416    1.048691714
  360 SOLV  OW      1103    3.456979210    0.531959304    0.090002015
  360 SOLV  HW1     1104    3.458529784    0.435829129    0.062499936
  360 SOLV  HW2     1105    3.504810467    0.586969342    0.021534602
  361 SOLV  OW      1106    2.164771865    1.353610023    0.143448408
  361 SOLV  HW1     1107    2.070967906    1.383098927    0.161681732
  361 SOLV  HW2     1108    2.176257084    1.258804982    0.173135061
  362 SOLV  OW      1109    2.461482918    0.999118981    1.546691279
  362 SOLV  HW1     1110    2.386431497    0.946997952    1.587334099
  362 SOLV  HW2     1111    2.506330607    1.053677237    1.617495463
  363 SOLV  OW      1112    2.880805134    0.229906673    0.772867307
  363 SOLV  HW1     1113    2.910678405    0.313796344    0.727371264
  363 SOLV  HW2     1114    2.792941968    0.200903757    0.734911336
  364 SOLV  OW      1115    2.546931132    0.217084669    0.681874290
  364 SOLV  HW1     1116    2.540792331    0.316830202    0.685673261
  364 SOLV  HW2     1117    2.469357363    0.177050219    0.730668552
  365 SOLV  OW      1118    2.120462258    2.672107937    2.937922936
  365 SOLV  HW1     1119    2.208809754    2.629092255    2.956520077
  365 SOLV  HW2     1120    2.128525467    2.731509404    2.857873561
  366 SOLV  OW      1121    2.190378543    3.200400604    2.284383593
  366 SOLV  HW1     1122    2.261831641    3.167580180    2.222588953
  366 SOLV  HW2     1123    2.147081197    3.281554428    2.245131821
  367 SOLV  OW      1124    3.076686103    3.038856553    1.936908630
  367 SOLV  HW1     1125    3.064156213    3.075727340    2.029022656
  367 SOLV  HW2     1126    3.123243499    3.106605842    1.879954935
  368 SOLV  OW      1127    0.888753301    3.395457548    0.867841204
  368 SOLV  HW1     1128    0.947933139    3.446774470    0.930019146
  368 SOLV  HW2     1129    0.832787130    3.459228266    0.814900623
  369 SOLV  OW      1130    1.738908351    2.627849187    2.481977873
  369 SOLV  HW1     1131    1.813372444    2.690568383    2.504838977
  369 SOLV  HW2     1132    1.776936650    2.542986221    2.445190734
  370 SOLV  OW      1133    0.592347381    1.188446271    0.282103141
  370 SOLV  HW1     1134    0.522658274    1.196220545    0.210796028
  370 SOLV  HW2     1135    0.679654537    1.222528257    0.247211029
  371 SOLV  OW      1136    1.372893080    0.876288991    3.047754092
  371 SOLV  HW1     1137    1.318402339    0.818074973    2.987394756
  371 SOLV  HW2     1138    1.455247407    0.906334873    2.999625539
  372 SOLV  OW      1139    1.335416069    1.649815723    1.227508175
  372 SOLV  HW1     1140    1.284615872    1.658625439    1.141814360
  372 SOLV  HW2     1141    1.426323258    1.612632950    1.208670044
  373 SOLV  OW      1142    1.597893852    2.511428596    1.085906264
  373 SOLV  HW1     1143    1.632136566    2.442103332    1.149319695
  373 SOLV  HW2     1144    1.504712957    2.488052314    1.058145689
  374 SOLV  OW      1145    3.397301770    1.810370200    2.755552413
  374 SOLV  HW1     1146    3.424729098    1.753619880    2.677910018
  374 SOLV  HW2     1147    3.421432947    1.905692442    2.737315789
  375 SOLV  OW      1148    2.701820401    3.403228816    1.787373916
  375 SOLV  HW1     1149    2.795001742    3.431940258    1.765138515
  375 SOLV  HW2     1150    2.705022911    3.324395435    1.848827795
  376 SOLV  OW      1151    2.697154660    3.132393541    0.101214010
  376 SOLV  HW1     1152    2.605926346    3.107241249    0.068865458
  376 SOLV  HW2     1153    2.718691252    3.225328515    0.071199577
  377 SOLV  OW      1154    0.213972774    1.562081710    1.467401620
  377 SOLV  HW1     1155    0.278023612    1.578762155    1.392431582
  377 SOLV  HW2     1156    0.175763921    1.649090541    1.498558149
  378 SOLV  OW      1157    2.143132623    3.271812308    0.409931406
  378 SOLV  HW1     1158    2.233092992    3.268814409    0.453513924
  378 SOLV  HW2     1159    2.098539419    3.358686276    0.431505793
  379 SOLV  OW      1160    0.870434407    1.683575178    0.696841168
  379 SOLV  HW1     1161    0.782743975    1.665106094    0.741236125
  379 SOLV  HW2     1162    0.892419904    1.608835078    0.634134594
  380 SOLV  OW      1163    1.248224898    2.730405917    0.997529580
  380 SOLV  HW1     1164    1.215251947    2.638144032    1.017577879
  380 SOLV  HW2     1165    1.311248404    2.759625536    1.069471030
  381 SOLV  OW      1166    1.719398939    2.653533410    0.227105337
  381 SOLV  HW1     1167    1.698819190    2.563829632    0.187973741
  381 SOLV  HW2     1168    1.769071927    2.641761247    0.313102438
  382 SOLV  OW      1169    2.840461611    0.365885180    0.379821796
  382 SOLV  HW1     1170    2.842938456    0.422042801    0.297117468
  382 SOLV  HW2     1171    2.772642193    0.293239721    0.368733830
  383 SOLV  OW      1172    0.863560686    3.176507138    0.685275256
  383 SOLV  HW1     1173    0.861676172    3.233931685    0.767131677
  383 SOLV  HW2     1174    0.929663246    3.102544690    0.697985530
  384 SOLV  OW      1175    2.950435554    1.802187649    2.168550600
  384 SOLV  HW1     1176    3.038093321    1.820110350    2.123867128
  384 SOLV  HW2     1177    2.943157721    1.858005013    2.251213902
  385 SOLV  OW      1178    2.397045986    0.063763320    1.203542337
  385 SOLV  HW1     1179    2.429975052   -0.011316946    1.260814724
  385 SOLV  HW2     1180    2.474859813    0.109066097    1.160021591
  386 SOLV  OW      1181    3.226750265    0.357760697    2.989366940
  386 SOLV  HW1     1182    3.312619787    0.325791445    2.949314331
  386 SOLV  HW2     1183    3.235166842    0.359732701    3.088991493
  387 SOLV  OW      1184    2.599113502    1.936009773    2.332569366
  387 SOLV  HW1     1185    2.624646339    1.959427013    2.426375157
  387 SOLV  HW2     1186    2.554282431    1.846628705    2.331579971
  388 SOLV  OW      1187    0.132094519    1.132607209    1.375806424
  388 SOLV  HW1     1188    0.046124581    1.141359504    1.426142766
  388 SOLV  HW2     1189    0.193767995    1.206831703    1.402043224
  389 SOLV  OW      1190    2.351303935    1.197617951    3.216488151
  389 SOLV  HW1     1191    2.344612057    1.246317507    3.129397287
  389 SOLV  HW2     1192    2.358577664    1.263741491    3.291160512
  390 SOLV  OW      1193    0.155671536    1.420002444    2.120975679
  390 SOLV  HW1     1194    0.183522609    1.469040958    2.038386530
  390 SOLV  HW2     1195    0.183652265    1.324250727    2.113896442
  391 SOLV  OW      1196    3.248280097    2.757783269    1.470580859
  391 SOLV  HW1     1197    3.250781408    2.770806924    1.569703778
  391 SOLV  HW2     1198    3.269173161    2.844346496    1.425067512
  392 SOLV  OW      1199    2.992745984    0.920003973    1.134820713
  392 SOLV  HW1     1200    3.043322806    0.859503184    1.073314383
  392 SOLV  HW2     1201    2.945749881    0.990200684    1.081293252
  393 SOLV  OW      1202    1.689812718    1.343662291    1.671141113
  393 SOLV  HW1     1203    1.656640502    1.400574573    1.595893421
  393 SOLV  HW2     1204    1.756427161    1.277758216    1.636201479
  394 SOLV  OW      1205    1.300942134    0.297465081    2.779904537
  394 SOLV  HW1     1206    1.311323393    0.202126859    2.808267358
  394 SOLV  HW2     1207    1.248091402    0.301421763    2.695093987
  395 SOLV  OW      1208    1.398187025    1.155796758    2.077848475
  395 SOLV  HW1     1209    1.430589772    1.067148431    2.110913291
  395 SOLV  HW2     1210    1.440704462    1.176004952    1.989612320
  396 SOLV  OW      1211    0.572939624    1.499835222    1.047490247
  396 SOLV  HW1     1212    0.501626720    1.447432240    1.000910477
  396 SOLV  HW2     1213    0.615105833    1.443130423    1.118255949
  397 SOLV  OW      1214    1.336959884    0.264308851    1.644704791
  397 SOLV  HW1     1215    1.310283793    0.314620716    1.726915774
  397 SOLV  HW2     1216    1.359501374    0.170006131    1.669207664
  398 SOLV  OW      1217    1.770140677    2.652054787    1.914730855
  398 SOLV  HW1     1218    1.755967462    2.674971778    2.011040782
  398 SOLV  HW2     1219    1.731392794    2.724164267    1.857280711
  399 SOLV  OW      1220    0.568430900    3.205915871    0.949888720
  399 SOLV  HW1     1221    0.538946381    3.279687789    0.889144500
  399 SOLV  HW2     1222    0.509683089    3.126124462    0.936345546
  400 SOLV  OW      1223    2.059385438    1.136519640    0.513285444
  400 SOLV  HW1     1224    2.080185890    1.107073313    0.606568280
  400 SOLV  HW2     1225    2.125831715    1.096541300    0.450134557
  401 SOLV  OW      1226    2.137329796    3.158182050    0.990048523
  401 SOLV  HW1     1227    2.226669681    3.181423834    0.951579413
  401 SOLV  HW2     1228    2.074123850    3.135264711    0.916011458
  402 SOLV  OW      1229    2.267197252    2.886357301    0.523404055
  402 SOLV  HW1     1230    2.347553622    2.945884070    0.524255393
  402 SOLV  HW2     1231    2.186604233    2.938788327    0.550918457
  403 SOLV  OW      1232    1.896675734    1.959142874    2.851557590
  403 SOLV  HW1     1233    1.943223898    1.928829937    2.934720709
  403 SOLV  HW2     1234    1.809372743    2.001477365    2.875795384
  404 SOLV  OW      1235    0.867581274    1.425062006    2.996929017
  404 SOLV  HW1     1236    0.957561769    1.414241628    2.954643266
  404 SOLV  HW2     1237    0.799540387    1.443916150    2.926101365
  405 SOLV  OW      1238    2.920674710    3.518922549    3.177783049
  405 SOLV  HW1     1239    2.965197229    3.430863275    3.161520404
  405 SOLV  HW2     1240    2.953330437    3.585636071    3.110819958
  406 SOLV  OW      1241    0.870821781    2.882821225    0.907119173
  406 SOLV  HW1     1242    0.865870934    2.972005471    0.952079582
  406 SOLV  HW2     1243    0.779190201    2.854845832    0.878435064
  407 SOLV  OW      1244    0.591394618    0.053391876    0.142121101
  407 SOLV  HW1     1245    0.527486814    0.102630533    0.083035347
  407 SOLV  HW2     1246    0.586793930    0.090889004    0.234720044
  408 SOLV  OW      1247    2.997684432    2.816936560    0.533014054
  408 SOLV  HW1     1248    3.022323603    2.798270327    0.437903943
  408 SOLV  HW2     1249    3.005547611    2.915029490    0.550827981
  409 SOLV  OW      1250    1.069056598    2.934449420    2.066719961
  409 SOLV  HW1     1251    1.059133126    3.033962076    2.067312718
  409 SOLV  HW2     1252    0.979776554    2.892162065    2.051148993
  410 SOLV  OW      1253    0.324167885    1.435917500    0.378398251
  410 SOLV  HW1     1254    0.392817545    1.384542136    0.429853235
  410 SOLV  HW2     1255    0.357237444    1.528926564    0.362413966
  411 SOLV  OW      1256    0.963949651    0.278093825    1.970539314
  411 SOLV  HW1     1257    0.905334113    0.268248406    1.890109294
  411 SOLV  HW2     1258    1.044621405    0.219881012    1.960292056
  412 SOLV  OW      1259    2.422800903    2.819156771    1.226039150
  412 SOLV  HW1     1260    2.331169269    2.852776985    1.247790990
  412 SOLV  HW2     1261    2.421503894    2.774407990    1.136620788
  413 SOLV  OW      1262    0.436292145    1.405739882    3.455831261
  413 SOLV  HW1     1263    0.529781112    1.372412816    3.468101519
  413 SOLV  HW2     1264    0.377846946    1.368255047    3.527806599
  414 SOLV  OW      1265    2.730350492    2.205535184    0.876651878
  414 SOLV  HW1     1266    2.814211503    2.250266335    0.907758485
  414 SOLV  HW2     1267    2.717573190    2.222913520    0.778999662
  415 SOLV  OW      1268    3.287680912    1.165809394    0.936866294
  415 SOLV  HW1     1269    3.233761829    1.112065372    0.872012892
  415 SOLV  HW2     1270    3.322412486    1.105890647    1.009012558
  416 SOLV  OW      1271    0.099879704    3.065050742    1.707868838
  416 SOLV  HW1     1272    0.142100708    3.126530857    1.774493388
  416 SOLV  HW2     1273    0.009212744    3.099512735    1.683516554
  417 SOLV  OW      1274    3.138760695    3.235365606    2.639509878
  417 SOLV  HW1     1275    3.237591847    3.222978335    2.630539969
  417 SOLV  HW2     1276    3.106675723    3.188657198    2.721912845
  418 SOLV  OW      1277    0.264737081    3.223261684    1.227099853
  418 SOLV  HW1     1278    0.185113337    3.271013574    1.264261490
  418 SOLV  HW2     1279    0.250489264    3.205515769    1.129717816
  419 SOLV  OW      1280    2.186650237    2.293655543    2.534473407
  419 SOLV  HW1     1281    2.189279274    2.313953932    2.632364597
  419 SOLV  HW2     1282    2.094957294    2.312118767    2.499075547
  420 SOLV  OW      1283    0.796578855    2.090699729    0.268352949
  420 SOLV  HW1     1284    0.734036398    2.013638450    0.256035127
  420 SOLV  HW2     1285    0.866225862    2.088872417    0.196606426
  421 SOLV  OW      1286    3.190303072    0.843768173    0.214538842
  421 SOLV  HW1     1287    3.163101686    0.898827912    0.293470429
  421 SOLV  HW2     1288    3.289835266    0.834086503    0.213388444
  422 SOLV  OW      1289    2.998546509    0.477258158    2.394176095
  422 SOLV  HW1     1290    3.049707592    0.528922372    2.325512350
  422 SOLV  HW2     1291    2.957302270    0.540619361    2.459640689
  423 SOLV  OW      1292    0.681516690    1.724921862    2.584388828
  423 SOLV  HW1     1293    0.711948847    1.819453416    2.572593962
  423 SOLV  HW2     1294    0.680541948    1.702142381    2.681762191
  424 SOLV  OW      1295    1.959273200    0.232935964    0.698325964
  424 SOLV  HW1     1296    2.024019747    0.159148059    0.717425151
  424 SOLV  HW2     1297    1.959432800    0.297904569    0.774356089
  425 SOLV  OW      1298    2.911859107    1.735166112    0.524002256
  425 SOLV  HW1     1299    2.858674866    1.683887066    0.456598484
  425 SOLV  HW2     1300    2.849728528    1.783660723    0.585560319
  426 SOLV  OW      1301    1.625298219    2.098946618    2.181223971
  426 SOLV  HW1     1302    1.597069899    2.127117604    2.272935235
  426 SOLV  HW2     1303    1.575594541    2.016220129    2.155009269
  427 SOLV  OW      1304    2.997390047    2.298629299    0.953686060
  427 SOLV  HW1     1305    3.074118284    2.338737240    0.903630946
  427 SOLV  HW2     1306    3.002571929    2.325645019    1.049835211
  428 SOLV  OW      1307    0.793666563    0.289957402    1.479927104
  428 SOLV  HW1     1308    0.816772965    0.353281422    1.406062756
  428 SOLV  HW2     1309    0.770701303    0.200631404    1.441259670
  429 SOLV  OW      1310    2.087281144    1.631935727    0.416808468
  429 SOLV  HW1     1311    2.029690046    1.553896785    0.441199938
  429 SOLV  HW2     1312    2.151249574    1.650715037    0.491354517
  430 SOLV  OW      1313    2.494964187    1.961815171    0.130957441
  430 SOLV  HW1     1314    2.500218845    2.060381937    0.147027329
  430 SOLV  HW2     1315    2.558397028    1.914644147    0.192213277
  431 SOLV  OW      1316    0.121626391    2.670217839    1.830130449
  431 SOLV  HW1     1317    0.204710453    2.660465706    1.884918707
  431 SOLV  HW2     1318    0.079692633    2.580398891    1.816943501
  432 SOLV  OW      1319    3.279053230    2.364981765    1.326413568
  432 SOLV  HW1     1320    3.319834445    2.419914380    1.399358525
  432 SOLV  HW2     1321    3.248951683    2.277194912    1.363682732
  433 SOLV  OW      1322    2.776521020    0.989546422    0.290678658
  433 SOLV  HW1     1323    2.789388314    1.039367695    0.204926364
  433 SOLV  HW2     1324    2.704838666    0.920823499    0.278849330
  434 SOLV  OW      1325    2.489853475    3.010112428    2.865765351
  434 SOLV  HW1     1326    2.456975592    3.044982737    2.777989903
  434 SOLV  HW2     1327    2.522351013    3.086295963    2.921813566
  435 SOLV  OW      1328    3.474012204    1.184679137    1.589802397
  435 SOLV  HW1     1329    3.406712222    1.119540026    1.624859813
  435 SOLV  HW2     1330    3.445847724    1.277669698    1.613484678
  436 SOLV  OW      1331    1.637636510    3.046082505    1.081637023
  436 SOLV  HW1     1332    1.603303020    3.077175694    1.170261181
  436 SOLV  HW2     1333    1.737588768    3.043742464    1.083599056
  437 SOLV  OW      1334    1.838208857    0.319613310    1.019181349
  437 SOLV  HW1     1335    1.896077896    0.238946255    1.031230329
  437 SOLV  HW2     1336    1.884690874    0.399854703    1.056622873
  438 SOLV  OW      1337    0.454496610    2.621814967    2.996872843
  438 SOLV  HW1     1338    0.447421781    2.678638647    2.914892126
  438 SOLV  HW2     1339    0.498358930    2.535026286    2.973557592
  439 SOLV  OW      1340    2.549336489    1.133785692    1.753075428
  439 SOLV  HW1     1341    2.522963890    1.212058557    1.809462979
  439 SOLV  HW2     1342    2.569232298    1.055473980    1.812008412
  440 SOLV  OW      1343    3.465467710    0.785818251    0.288852170
  440 SOLV  HW1     1344    3.513972324    0.698709504    0.296639474
  440 SOLV  HW2     1345    3.481969206    0.840588064    0.370883997
  441 SOLV  OW      1346    2.332092773    0.154004096    0.800605115
  441 SOLV  HW1     1347    2.285600878    0.066480826    0.814008273
  441 SOLV  HW2     1348    2.287252623    0.204602961    0.726913372
  442 SOLV  OW      1349    3.375255975    0.009998376    1.536326273
  442 SOLV  HW1     1350    3.348051732    0.090934391    1.484258946
  442 SOLV  HW2     1351    3.439176875    0.036721347    1.608448835
  443 SOLV  OW      1352    2.253341982    3.198666265    1.312513684
  443 SOLV  HW1     1353    2.225109437    3.102744254    1.314415980
  443 SOLV  HW2     1354    2.185404843    3.252399994    1.262524948
  444 SOLV  OW      1355    3.491071973    3.513886087    3.074313331
  444 SOLV  HW1     1356    3.463498528    3.575891324    3.000852029
  444 SOLV  HW2     1357    3.585797739    3.532889911    3.100148333
  445 SOLV  OW      1358    1.117682284    0.727481155    2.488878204
  445 SOLV  HW1     1359    1.129822751    0.764389333    2.396735818
  445 SOLV  HW2     1360    1.112156577    0.802773796    2.554454601
  446 SOLV  OW      1361    0.627607082    0.640037295    1.044939458
  446 SOLV  HW1     1362    0.601926742    0.728519361    1.006045976
  446 SOLV  HW2     1363    0.727129302    0.630406314    1.042980019
  447 SOLV  OW      1364    0.905541217    0.638751051    1.099220437
  447 SOLV  HW1     1365    0.922951563    0.733092840    1.127471285
  447 SOLV  HW2     1366    0.992586057    0.592052905    1.083599328
  448 SOLV  OW      1367    1.034319175    2.728232373    2.472721427
  448 SOLV  HW1     1368    1.040754440    2.636684732    2.432986656
  448 SOLV  HW2     1369    1.081334378    2.793650218    2.413465399
  449 SOLV  OW      1370    2.104639725    1.560317955    2.487588449
  449 SOLV  HW1     1371    2.062279617    1.650772924    2.492615930
  449 SOLV  HW2     1372    2.063828976    1.508558664    2.412374554
  450 SOLV  OW      1373    0.807086397    3.315927220    3.194035377
  450 SOLV  HW1     1374    0.725101008    3.351887100    3.238605627
  450 SOLV  HW2     1375    0.790562112    3.221691598    3.164917435
  451 SOLV  OW      1376    0.456102400    1.404574028    1.825766394
  451 SOLV  HW1     1377    0.416183701    1.312980169    1.830099365
  451 SOLV  HW2     1378    0.384519953    1.472839674    1.840507071
  452 SOLV  OW      1379    3.443988835    2.673761003    3.513818028
  452 SOLV  HW1     1380    3.450705898    2.734996186    3.592601604
  452 SOLV  HW2     1381    3.464440716    2.580172505    3.542532081
  453 SOLV  OW      1382    2.825616986    0.751725849    2.253950936
  453 SOLV  HW1     1383    2.904580215    0.740084137    2.314204507
  453 SOLV  HW2     1384    2.790271534    0.661953478    2.227630262
  454 SOLV  OW      1385    2.795559341    1.518618899    0.879212627
  454 SOLV  HW1     1386    2.818017275    1.608347732    0.841210027
  454 SOLV  HW2     1387    2.826970104    1.513795032    0.974027570
  455 SOLV  OW      1388    1.163318077    2.028339305    0.453194691
  455 SOLV  HW1     1389    1.087719809    1.987482170    0.504335434
  455 SOLV  HW2     1390    1.148838893    2.126992819    0.445474206
  456 SOLV  OW      1391    1.305944582    1.208976359    1.275571542
  456 SOLV  HW1     1392    1.314069200    1.235083142    1.179374731
  456 SOLV  HW2     1393    1.241453481    1.270173046    1.321366388
  457 SOLV  OW      1394    2.184795631    2.415356416    1.149597925
  457 SOLV  HW1     1395    2.126923766    2.337096970    1.172566405
  457 SOLV  HW2     1396    2.199891932    2.470790138    1.231454075
  458 SOLV  OW      1397    3.388999150    1.514292781    0.164981501
  458 SOLV  HW1     1398    3.374362198    1.513729330    0.066051245
  458 SOLV  HW2     1399    3.318174155    1.569645564    0.208817674
  459 SOLV  OW      1400    2.012981417    1.863238275    2.196529014
  459 SOLV  HW1     1401    1.965425685    1.948198372    2.219364397
  459 SOLV  HW2     1402    2.066593878    1.832860834    2.275294921
  460 SOLV  OW      1403    3.071705766    1.090669757    1.581916207
  460 SOLV  HW1     1404    2.983182454    1.071162093    1.624162936
  460 SOLV  HW2     1405    3.057415149    1.126279303    1.489561395
  461 SOLV  OW      1406    1.781823620    3.053309668    0.148824257
  461 SOLV  HW1     1407    1.881052699    3.064133273    0.154957091
  461 SOLV  HW2     1408    1.737774983    3.142214421    0.161344947
  462 SOLV  OW      1409    1.261816499    1.901111762    2.059435192
  462 SOLV  HW1     1410    1.193146511    1.899778003    2.132126898
  462 SOLV  HW2     1411    1.224231227    1.947038225    1.978940128
  463 SOLV  OW      1412    1.148706419    1.101501440    1.960582012
  463 SOLV  HW1     1413    1.143488220    1.003759433    1.940074480
  463 SOLV  HW2     1414    1.215880467    1.116791792    2.033074604
  464 SOLV  OW      1415    0.392161635    2.769533013    1.748688511
  464 SOLV  HW1     1416    0.396613074    2.773916863    1.648877021
  464 SOLV  HW2     1417    0.453864171    2.837817730    1.787819331
  465 SOLV  OW      1418    0.902044448    0.246393981    2.931907257
  465 SOLV  HW1     1419    0.908926285    0.163210002    2.986993312
  465 SOLV  HW2     1420    0.894204462    0.221812000    2.835286199
  466 SOLV  OW      1421    3.186331969    3.076539082    1.673121181
  466 SOLV  HW1     1422    3.093620169    3.084169025    1.636407019
  466 SOLV  HW2     1423    3.240076170    3.155924210    1.644641555
  467 SOLV  OW      1424    1.651255130    1.913271609    0.616240741
  467 SOLV  HW1     1425    1.686213426    1.874559144    0.530912012
  467 SOLV  HW2     1426    1.716403098    1.980465850    0.651487001
  468 SOLV  OW      1427    2.684809660    0.728672207    0.383612419
  468 SOLV  HW1     1428    2.618293750    0.654575325    0.374290920
  468 SOLV  HW2     1429    2.750716183    0.723912910    0.308544642
  469 SOLV  OW      1430    1.389676751    1.405269484    0.163519744
  469 SOLV  HW1     1431    1.316503373    1.338946868    0.147767361
  469 SOLV  HW2     1432    1.460648559    1.363693171    0.220401790
  470 SOLV  OW      1433    1.969849760    0.376341431    1.815677506
  470 SOLV  HW1     1434    2.055249502    0.380422880    1.763795558
  470 SOLV  HW2     1435    1.990165368    0.379212080    1.913557248
  471 SOLV  OW      1436    1.449318506    2.430636284    0.727476002
  471 SOLV  HW1     1437    1.412715509    2.404202249    0.816702017
  471 SOLV  HW2     1438    1.536984145    2.384897233    0.712561112
  472 SOLV  OW      1439    2.267539627    2.228036624    1.835523033
  472 SOLV  HW1     1440    2.345142501    2.171130279    1.862747865
  472 SOLV  HW2     1441    2.206543784    2.240816426    1.913740129
  473 SOLV  OW      1442    0.297169104    1.552988261    3.259271833
  473 SOLV  HW1     1443    0.214070516    1.570708364    3.312017934
  473 SOLV  HW2     1444    0.369436315    1.521181270    3.320649853
  474 SOLV  OW      1445    3.276990366    1.127699161    0.142248234
  474 SOLV  HW1     1446    3.249691194    1.034732016    0.167014158
  474 SOLV  HW2     1447    3.220929974    1.193420576    0.192640462
  475 SOLV  OW      1448    1.608737575    1.579230248    1.205469599
  475 SOLV  HW1     1449    1.645991499    1.493114090    1.170862775
  475 SOLV  HW2     1450    1.601697873    1.645010530    1.130470689
  476 SOLV  OW      1451    0.816991135    1.007006819    3.297609243
  476 SOLV  HW1     1452    0.850277765    0.923852106    3.342095921
  476 SOLV  HW2     1453    0.890393102    1.074867808    3.294651296
  477 SOLV  OW      1454    2.187126384    2.914574929    1.288257758
  477 SOLV  HW1     1455    2.159502409    2.898217351    1.382963221
  477 SOLV  HW2     1456    2.111188610    2.892363044    1.227102967
  478 SOLV  OW      1457    0.882241481    1.109048769    2.206439622
  478 SOLV  HW1     1458    0.807198862    1.167338102    2.237627392
  478 SOLV  HW2     1459    0.863940293    1.078304766    2.113050309
  479 SOLV  OW      1460    2.852881014    0.547807411    2.636025681
  479 SOLV  HW1     1461    2.820618564    0.480147358    2.702215324
  479 SOLV  HW2     1462    2.802993532    0.633499168    2.648984884
  480 SOLV  OW      1463    3.266438639    2.190286133    1.058861399
  480 SOLV  HW1     1464    3.343958580    2.221880942    1.113577978
  480 SOLV  HW2     1465    3.260512734    2.244527079    0.975050300
  481 SOLV  OW      1466    1.779554222    1.084210112    0.515915681
  481 SOLV  HW1     1467    1.758733892    1.000342340    0.465574571
  481 SOLV  HW2     1468    1.865311826    1.122959728    0.482069863
  482 SOLV  OW      1469    0.838998152    0.212979933    1.722816172
  482 SOLV  HW1     1470    0.759812583    0.158964429    1.751335040
  482 SOLV  HW2     1471    0.825257638    0.245377839    1.629205429
  483 SOLV  OW      1472    1.642858825    2.091424442    2.900266253
  483 SOLV  HW1     1473    1.600632103    2.007253969    2.933932419
  483 SOLV  HW2     1474    1.617709533    2.167540677    2.960057251
  484 SOLV  OW      1475    3.405160309    0.211444992    2.112377607
  484 SOLV  HW1     1476    3.370713032    0.289373716    2.060015428
  484 SOLV  HW2     1477    3.338967357    0.187065008    2.183267668
  485 SOLV  OW      1478    0.470048487    1.518636670    2.107108812
  485 SOLV  HW1     1479    0.410481955    1.541740408    2.030170343
  485 SOLV  HW2     1480    0.465402061    1.591180285    2.175791272
  486 SOLV  OW      1481    0.285458753    1.523809467    1.180347924
  486 SOLV  HW1     1482    0.200476417    1.484899358    1.144773078
  486 SOLV  HW2     1483    0.316597001    1.596926833    1.119636867
  487 SOLV  OW      1484    0.780697284    2.526438235    3.095651648
  487 SOLV  HW1     1485    0.812390044    2.598959171    3.156788937
  487 SOLV  HW2     1486    0.690261713    2.550023547    3.060062776
  488 SOLV  OW      1487    3.323106265    1.066639470    2.826666198
  488 SOLV  HW1     1488    3.300836693    1.039552590    2.920315478
  488 SOLV  HW2     1489    3.321646185    1.166377869    2.819602273
  489 SOLV  OW      1490    2.627496361    3.397967302    1.071649297
  489 SOLV  HW1     1491    2.686799061    3.384377391    1.151000013
  489 SOLV  HW2     1492    2.607496439    3.495383840    1.061252383
  490 SOLV  OW      1493    1.751009765    0.443470811    2.522820316
  490 SOLV  HW1     1494    1.654458438    0.418056165    2.517054281
  490 SOLV  HW2     1495    1.805624080    0.362339494    2.543710903
  491 SOLV  OW      1496    1.604609917    0.134563778    1.153672364
  491 SOLV  HW1     1497    1.529152871    0.167068882    1.210688537
  491 SOLV  HW2     1498    1.687946745    0.184712461    1.176936736
  492 SOLV  OW      1499    3.418159314    1.438606936    2.168906556
  492 SOLV  HW1     1500    3.398074263    1.534688006    2.149760922
  492 SOLV  HW2     1501    3.516913570    1.423602773    2.164018012
  493 SOLV  OW      1502    2.289038362    2.091215683    2.377257585
  493 SOLV  HW1     1503    2.305252560    2.011333937    2.435199044
  493 SOLV  HW2     1504    2.240606336    2.161192170    2.429781488
  494 SOLV  OW      1505    1.923093951    0.891520837    3.221436893
  494 SOLV  HW1     1506    2.010860700    0.908006430    3.266437355
  494 SOLV  HW2     1507    1.908510306    0.960556997    3.150577137
  495 SOLV  OW      1508    0.498664413    2.119125062    3.063102039
  495 SOLV  HW1     1509    0.412034827    2.115230023    3.013288140
  495 SOLV  HW2     1510    0.484434403    2.164256067    3.151203777
  496 SOLV  OW      1511    0.128230626    0.106110456    3.339358079
  496 SOLV  HW1     1512    0.195266206    0.112696957    3.265437916
  496 SOLV  HW2     1513    0.111849494    0.009856964    3.360997125
  497 SOLV  OW      1514    2.403676299    0.486217198    2.555058674
  497 SOLV  HW1     1515    2.419750747    0.427165789    2.634143233
  497 SOLV  HW2     1516    2.336954831    0.556702883    2.579137563
  498 SOLV  OW      1517    1.331849371    1.424010917    3.386239497
  498 SOLV  HW1     1518    1.430137898    1.441964211    3.381972966
  498 SOLV  HW2     1519    1.311890046    1.366564012    3.465628391
  499 SOLV  OW      1520    0.533913368    1.810014015    3.026558308
  499 SOLV  HW1     1521    0.487423225    1.898419436    3.031345507
  499 SOLV  HW2     1522    0.474782516    1.743689997    2.980699801
  500 SOLV  OW      1523    1.339340080    2.812297872    2.462723489
  500 SOLV  HW1     1524    1.297016764    2.787856540    2.375473324
  500 SOLV  HW2     1525    1.432549128    2.844753843    2.446604538
  501 SOLV  OW      1526    0.301300378    2.636140823    0.040244558
  501 SOLV  HW1     1527    0.317926818    2.567099060    0.110660260
  501 SOLV  HW2     1528    0.388323432    2.676480668    0.011938657
  502 SOLV  OW      1529    3.302207595    1.704045512    2.173130261
  502 SOLV  HW1     1530    3.247981482    1.725041590    2.091765976
  502 SOLV  HW2     1531    3.396535028    1.734098968    2.158965548
  503 SOLV  OW      1532    1.105685682    3.523423818    2.238589720
  503 SOLV  HW1     1533    1.112530075    3.451932996    2.308186031
  503 SOLV  HW2     1534    1.015711083    3.519117945    2.195145154
  504 SOLV  OW      1535    1.754354296    1.571263033    1.459120513
  504 SOLV  HW1     1536    1.796949315    1.499113045    1.404517437
  504 SOLV  HW2     1537    1.675166018    1.607755440    1.410141770
  505 SOLV  OW      1538    2.886120177    3.094256473    1.569544126
  505 SOLV  HW1     1539    2.862878635    3.044830506    1.485769838
  505 SOLV  HW2     1540    2.805644137    3.143632678    1.602510223
  506 SOLV  OW      1541    2.665506246    1.773427409    3.182813665
  506 SOLV  HW1     1542    2.696524922    1.689198409    3.226916168
  506 SOLV  HW2     1543    2.689462942    1.851807457    3.240122248
  507 SOLV  OW      1544    2.487497658    0.766131524    3.173247127
  507 SOLV  HW1     1545    2.555476967    0.699685816    3.204310459
  507 SOLV  HW2     1546    2.395837254    0.732908618    3.195513757
  508 SOLV  OW      1547    0.621386964    3.060565609    0.628949838
  508 SOLV  HW1     1548    0.598323558    2.995635691    0.701429933
  508 SOLV  HW2     1549    0.714534563    3.094231477    0.642779721
  509 SOLV  OW      1550    0.094195709    1.786168858    1.547949312
  509 SOLV  HW1     1551    0.080031702    1.851294870    1.622512178
  509 SOLV  HW2     1552    0.030655053    1.806497945    1.473444553
  510 SOLV  OW      1553    1.059263438    3.207706151    2.074370462
  510 SOLV  HW1     1554    1.137982273    3.248314182    2.120783305
  510 SOLV  HW2     1555    0.985886143    3.275334340    2.067891289
  511 SOLV  OW      1556    1.570598948    3.274467526    0.501307422
  511 SOLV  HW1     1557    1.606482332    3.198334531    0.555307162
  511 SOLV  HW2     1558    1.637742501    3.300703187    0.432002209
  512 SOLV  OW      1559    2.186558737    2.333503939    0.249471517
  512 SOLV  HW1     1560    2.112759358    2.266141359    0.245287924
  512 SOLV  HW2     1561    2.171487686    2.403788964    0.179941963
  513 SOLV  OW      1562    1.056368610    1.532123078    1.059621476
  513 SOLV  HW1     1563    1.119461708    1.480553959    1.117601012
  513 SOLV  HW2     1564    0.980011500    1.473305109    1.032942473
  514 SOLV  OW      1565    0.439850837    0.915966116    0.673488580
  514 SOLV  HW1     1566    0.520908177    0.864021319    0.646415756
  514 SOLV  HW2     1567    0.464073301    1.012425294    0.683992765
  515 SOLV  OW      1568    1.116180813    0.818715020    1.882992543
  515 SOLV  HW1     1569    1.210101971    0.791647491    1.904145633
  515 SOLV  HW2     1570    1.083464661    0.766649035    1.804125418
  516 SOLV  OW      1571    3.304772295    2.172284179    3.255524148
  516 SOLV  HW1     1572    3.306439703    2.229400642    3.173448469
  516 SOLV  HW2     1573    3.324829742    2.077535712    3.230587108
  517 SOLV  OW      1574    0.567010216    1.641882717    2.368401987
  517 SOLV  HW1     1575    0.638187317    1.685861628    2.423186345
  517 SOLV  HW2     1576    0.518869168    1.711080430    2.314589999
  518 SOLV  OW      1577    2.819138711    2.669728222    1.288771160
  518 SOLV  HW1     1578    2.730138674    2.656681996    1.332477055
  518 SOLV  HW2     1579    2.809272187    2.660461590    1.189684982
  519 SOLV  OW      1580    3.402190376    1.048215696    0.589867276
  519 SOLV  HW1     1581    3.425050688    0.952188612    0.573866407
  519 SOLV  HW2     1582    3.452635547    1.105650565    0.525397907
  520 SOLV  OW      1583    0.294081628    0.239471322    0.933948706
  520 SOLV  HW1     1584    0.335180433    0.318861957    0.978776392
  520 SOLV  HW2     1585    0.195042660    0.252069703    0.928118974
  521 SOLV  OW      1586    2.219647484    0.421697558    1.680109434
  521 SOLV  HW1     1587    2.284373232    0.414759803    1.756019004
  521 SOLV  HW2     1588    2.232934879    0.344576210    1.617855743
  522 SOLV  OW      1589    0.667918450    3.468574517    2.470572315
  522 SOLV  HW1     1590    0.578302479    3.510906961    2.483930873
  522 SOLV  HW2     1591    0.666519711    3.375432162    2.506958534
  523 SOLV  OW      1592    3.075543979    0.360193574    1.565524167
  523 SOLV  HW1     1593    3.136412774    0.418559598    1.619282687
  523 SOLV  HW2     1594    3.008004008    0.416942828    1.518413715
  524 SOLV  OW      1595    1.174994455    2.154880204    3.111719544
  524 SOLV  HW1     1596    1.251511343    2.172635782    3.173619737
  524 SOLV  HW2     1597    1.133029807    2.241606670    3.084900421
  525 SOLV  OW      1598    1.870962926    1.646833510    0.943419189
  525 SOLV  HW1     1599    1.900566886    1.682746756    0.854911429
  525 SOLV  HW2     1600    1.889110964    1.714653500    1.014642941
  526 SOLV  OW      1601    1.643773355    0.152482003    2.824713908
  526 SOLV  HW1     1602    1.694673392    0.094848777    2.888658078
  526 SOLV  HW2     1603    1.573214053    0.097866139    2.779550338
  527 SOLV  OW      1604    1.519422823    2.119821134    3.522845034
  527 SOLV  HW1     1605    1.487577879    2.107467183    3.428851273
  527 SOLV  HW2     1606    1.617862838    2.137457595    3.522618960
  528 SOLV  OW      1607    2.740007493    1.989495480    3.341346936
  528 SOLV  HW1     1608    2.675718302    2.004165607    3.416535330
  528 SOLV  HW2     1609    2.832997467    1.983672404    3.377686035
  529 SOLV  OW      1610    2.425076834    3.261532891    0.943869732
  529 SOLV  HW1     1611    2.453322023    3.165675527    0.940011201
  529 SOLV  HW2     1612    2.490764113    3.313443457    0.998566331
  530 SOLV  OW      1613    0.040001929    3.411585302    1.108228823
  530 SOLV  HW1     1614    0.021351964    3.411624434    1.206473392
  530 SOLV  HW2     1615    0.025637250    3.319637127    1.071636908
  531 SOLV  OW      1616    0.745729794    2.520370173    2.736991873
  531 SOLV  HW1     1617    0.841259167    2.508466141    2.764052088
  531 SOLV  HW2     1618    0.686408484    2.474513065    2.803157475
  532 SOLV  OW      1619    0.613577468    2.823361805    3.246370172
  532 SOLV  HW1     1620    0.526701196    2.798415756    3.203574234
  532 SOLV  HW2     1621    0.597152470    2.891116331    3.318069629
  533 SOLV  OW      1622    2.256716949    1.071744691    1.062841138
  533 SOLV  HW1     1623    2.306235795    1.123456099    0.993018491
  533 SOLV  HW2     1624    2.303276808    1.081508141    1.150808186
  534 SOLV  OW      1625    1.234039783    3.101818391    1.194043231
  534 SOLV  HW1     1626    1.331906302    3.109959691    1.212946535
  534 SOLV  HW2     1627    1.220838214    3.060051403    1.104139286
  535 SOLV  OW      1628    1.840550160    0.760791691    1.060291703
  535 SOLV  HW1     1629    1.864031724    0.807515692    0.975045515
  535 SOLV  HW2     1630    1.743666735    0.736022190    1.059110508
  536 SOLV  OW      1631    1.051995323    2.170228936    2.170228246
  536 SOLV  HW1     1632    1.118849452    2.226399965    2.218963881
  536 SOLV  HW2     1633    1.036788320    2.085248866    2.220695205
  537 SOLV  OW      1634    1.330409310    0.229666873    1.368157617
  537 SOLV  HW1     1635    1.257710925    0.298341535    1.368206011
  537 SOLV  HW2     1636    1.370450831    0.223475568    1.459588587
  538 SOLV  OW      1637    3.227177458    1.227987471    3.433677076
  538 SOLV  HW1     1638    3.234162843    1.187285861    3.524759411
  538 SOLV  HW2     1639    3.313724078    1.215882240    3.385051747
  539 SOLV  OW      1640    2.438666605    2.221467315    0.306116274
  539 SOLV  HW1     1641    2.343095778    2.223086640    0.276701804
  539 SOLV  HW2     1642    2.494754110    2.271142775    0.239873379
  540 SOLV  OW      1643    3.451628816    3.053875444    1.092990433
  540 SOLV  HW1     1644    3.394250268    3.087935652    1.018499350
  540 SOLV  HW2     1645    3.542960541    3.033175580    1.057901933
  541 SOLV  OW      1646    0.803447407    2.762657946    2.627003997
  541 SOLV  HW1     1647    0.775766225    2.667535993    2.640619612
  541 SOLV  HW2     1648    0.900110366    2.765905887    2.601597260
  542 SOLV  OW      1649    1.793713059    1.843186731    0.400499503
  542 SOLV  HW1     1650    1.733107504    1.854138531    0.321704695
  542 SOLV  HW2     1651    1.886357604    1.871293253    0.375427102
  543 SOLV  OW      1652    1.098313825    2.709194403    1.695584607
  543 SOLV  HW1     1653    1.177856216    2.660556453    1.731758532
  543 SOLV  HW2     1654    1.014757449    2.662074280    1.723855192
  544 SOLV  OW      1655    0.480324313    2.895127250    0.459239249
  544 SOLV  HW1     1656    0.529501226    2.810421824    0.479446552
  544 SOLV  HW2     1657    0.522866406    2.970945975    0.508668991
  545 SOLV  OW      1658    1.531367528    0.530662695    3.070141664
  545 SOLV  HW1     1659    1.488470642    0.516756577    3.159405233
  545 SOLV  HW2     1660    1.628625997    0.550321972    3.082621022
  546 SOLV  OW      1661    2.048826337    2.643589270    2.310473784
  546 SOLV  HW1     1662    2.067145757    2.722118790    2.251320311
  546 SOLV  HW2     1663    2.043755272    2.560546878    2.254977753
  547 SOLV  OW      1664    2.167825729    2.565832945    1.369565342
  547 SOLV  HW1     1665    2.108306558    2.642716152    1.392973759
  547 SOLV  HW2     1666    2.246529639    2.564646681    1.431255764
  548 SOLV  OW      1667    0.765592385    0.094992563    3.445149350
  548 SOLV  HW1     1668    0.720424312    0.092240789    3.534323846
  548 SOLV  HW2     1669    0.798713651    0.187669424    3.427436068
  549 SOLV  OW      1670    2.761378752    3.375094943    2.263547536
  549 SOLV  HW1     1671    2.816737979    3.301155583    2.225207536
  549 SOLV  HW2     1672    2.702154847    3.412752638    2.192301947
  550 SOLV  OW      1673    2.979012324    0.191230553    3.491480375
  550 SOLV  HW1     1674    3.055319565    0.135122737    3.459378305
  550 SOLV  HW2     1675    3.011894508    0.283312779    3.512481511
  551 SOLV  OW      1676    1.555525246    0.010972961    0.064658159
  551 SOLV  HW1     1677    1.655367020    0.014662965    0.060436200
  551 SOLV  HW2     1678    1.525116799    0.036252946    0.156506011
  552 SOLV  OW      1679    1.701779318    2.688337265    1.253968733
  552 SOLV  HW1     1680    1.673837811    2.643767300    1.168923956
  552 SOLV  HW2     1681    1.743574658    2.620840274    1.314772391
  553 SOLV  OW      1682    3.049320784    2.126515467    3.015648458
  553 SOLV  HW1     1683    3.138858469    2.088135506    2.993035238
  553 SOLV  HW2     1684    3.024244025    2.195085780    2.947306226
  554 SOLV  OW      1685    1.590149447    1.593818833    2.375001461
  554 SOLV  HW1     1686    1.587424430    1.693542715    2.382015924
  554 SOLV  HW2     1687    1.678745420    1.560557792    2.407343015
  555 SOLV  OW      1688    0.278127097    2.045217390    2.846592390
  555 SOLV  HW1     1689    0.276048508    1.968897980    2.782010611
  555 SOLV  HW2     1690    0.188010945    2.055709417    2.888671967
  556 SOLV  OW      1691    0.124393617    1.151051916    2.045310306
  556 SOLV  HW1     1692    0.196873597    1.098935162    2.090369336
  556 SOLV  HW2     1693    0.039230293    1.140991082    2.096747325
  557 SOLV  OW      1694    0.329400356    2.242772147    1.810565840
  557 SOLV  HW1     1695    0.260723571    2.217924817    1.742247468
  557 SOLV  HW2     1696    0.352208156    2.339687342    1.801157844
  558 SOLV  OW      1697    2.237780497    1.406138479    3.402895798
  558 SOLV  HW1     1698    2.225636961    1.390209718    3.500875758
  558 SOLV  HW2     1699    2.182029701    1.341017431    3.351394989
  559 SOLV  OW      1700    0.338635728    1.773236572    1.025029998
  559 SOLV  HW1     1701    0.266925241    1.823065687    0.976281315
  559 SOLV  HW2     1702    0.418754006    1.763849734    0.965914455
  560 SOLV  OW      1703    2.629163115    2.724968620    2.868565707
  560 SOLV  HW1     1704    2.589236523    2.816438756    2.862207924
  560 SOLV  HW2     1705    2.617441090    2.677369331    2.781398445
  561 SOLV  OW      1706    0.114009404    1.429160348    0.957123681
  561 SOLV  HW1     1707    0.124658902    1.340640217    0.911820462
  561 SOLV  HW2     1708    0.033918281    1.476158564    0.919999212
  562 SOLV  OW      1709    0.637581571    3.244695547    2.623122764
  562 SOLV  HW1     1710    0.538675343    3.231498543    2.629811711
  562 SOLV  HW2     1711    0.683611601    3.156282481    2.631225757
  563 SOLV  OW      1712    1.869461632    1.090662411    3.038938252
  563 SOLV  HW1     1713    1.782011981    1.070035996    3.082851125
  563 SOLV  HW2     1714    1.855582143    1.159548276    2.967781766
  564 SOLV  OW      1715    1.351247144    0.469242603    2.112102023
  564 SOLV  HW1     1716    1.360654422    0.372135720    2.090114651
  564 SOLV  HW2     1717    1.295984497    0.479463921    2.194825838
  565 SOLV  OW      1718    2.029560494    1.913573123    0.991156819
  565 SOLV  HW1     1719    2.071744464    1.882612866    0.905929350
  565 SOLV  HW2     1720    1.979325423    1.998439970    0.974549882
  566 SOLV  OW      1721    3.318202366    0.677881945    2.424994286
  566 SOLV  HW1     1722    3.346632628    0.603802803    2.485868447
  566 SOLV  HW2     1723    3.398824328    0.728188667    2.393834985
  567 SOLV  OW      1724    1.683612517    1.284967848    1.994839524
  567 SOLV  HW1     1725    1.622604603    1.343472965    2.048287172
  567 SOLV  HW2     1726    1.755560569    1.340800260    1.953516172
  568 SOLV  OW      1727    3.313074814    2.325581555    3.028008710
  568 SOLV  HW1     1728    3.234371630    2.386945531    3.034486841
  568 SOLV  HW2     1729    3.390387029    2.374691342    2.987849896
  569 SOLV  OW      1730    0.705660634    1.878830559    2.833271871
  569 SOLV  HW1     1731    0.654254579    1.861367534    2.917260099
  569 SOLV  HW2     1732    0.655208113    1.943627124    2.776198321
  570 SOLV  OW      1733    2.420680817    2.201956693    1.612240817
  570 SOLV  HW1     1734    2.376690141    2.228610521    1.526474732
  570 SOLV  HW2     1735    2.355530264    2.211600785    1.687499273
  571 SOLV  OW      1736    1.618383594    2.865122496    0.832000859
  571 SOLV  HW1     1737    1.591348041    2.898982004    0.922132772
  571 SOLV  HW2     1738    1.567658370    2.781472579    0.811244048
  572 SOLV  OW      1739    1.893398303    0.776998745    2.359604790
  572 SOLV  HW1     1740    1.833126012    0.747764919    2.433861378
  572 SOLV  HW2     1741    1.958657120    0.704073825    2.338998300
  573 SOLV  OW      1742    0.581664837    1.887497045    0.275776944
  573 SOLV  HW1     1743    0.618657396    1.794802777    0.269383179
  573 SOLV  HW2     1744    0.490361788    1.884193438    0.316452504
  574 SOLV  OW      1745    2.237310571    2.641566247    0.088593306
  574 SOLV  HW1     1746    2.196073932    2.694299961    0.162880016
  574 SOLV  HW2     1747    2.193698313    2.666220133    0.002048890
  575 SOLV  OW      1748    3.336506735    3.145292284    1.320498101
  575 SOLV  HW1     1749    3.364280714    3.086304755    1.396332329
  575 SOLV  HW2     1750    3.378936143    3.112979776    1.235896559
  576 SOLV  OW      1751    2.989517690    1.400687315    1.057302887
  576 SOLV  HW1     1752    2.926377722    1.371690247    1.129234803
  576 SOLV  HW2     1753    3.056575820    1.464297316    1.095495202
  577 SOLV  OW      1754    2.902646739    3.233890517    0.316514046
  577 SOLV  HW1     1755    2.878714896    3.301815208    0.385905568
  577 SOLV  HW2     1756    2.820484507    3.207569263    0.265935162
  578 SOLV  OW      1757    0.891246401    3.336858707    1.451211137
  578 SOLV  HW1     1758    0.979789978    3.290494752    1.447742097
  578 SOLV  HW2     1759    0.837261078    3.299951914    1.526875209
  579 SOLV  OW      1760    0.220085595    2.954052146    3.247115084
  579 SOLV  HW1     1761    0.254556189    2.860299769    3.242415351
  579 SOLV  HW2     1762    0.208893798    2.980662508    3.342856462
  580 SOLV  OW      1763    2.950402489    1.552761848    1.400519433
  580 SOLV  HW1     1764    3.044889469    1.520439252    1.405884121
  580 SOLV  HW2     1765    2.897047120    1.512183394    1.474735084
  581 SOLV  OW      1766    2.661681440    1.239253087    3.081129683
  581 SOLV  HW1     1767    2.671092912    1.228031815    2.982201875
  581 SOLV  HW2     1768    2.624042546    1.155489813    3.120729473
  582 SOLV  OW      1769    1.746709335    1.564506291    3.037658235
  582 SOLV  HW1     1770    1.845446443    1.568642910    3.022315590
  582 SOLV  HW2     1771    1.727143816    1.583224509    3.133930284
  583 SOLV  OW      1772    1.263395827    0.483840421    2.360360865
  583 SOLV  HW1     1773    1.261917807    0.578156636    2.393579210
  583 SOLV  HW2     1774    1.229032774    0.422828686    2.431760052
  584 SOLV  OW      1775    3.031741347    2.414230162    1.194808342
  584 SOLV  HW1     1776    2.971396465    2.348058282    1.239321477
  584 SOLV  HW2     1777    3.119622619    2.416505025    1.242487774
  585 SOLV  OW      1778    0.152881630    2.977501894    0.000797945
  585 SOLV  HW1     1779    0.104657230    2.913335227    0.060448597
  585 SOLV  HW2     1780    0.216339659    3.032356263    0.055252200
  586 SOLV  OW      1781    2.992303064    3.315343156    3.422876072
  586 SOLV  HW1     1782    3.062916543    3.378658450    3.454599821
  586 SOLV  HW2     1783    2.904286450    3.340807156    3.462951344
  587 SOLV  OW      1784    2.065649848    3.090101798    0.208031455
  587 SOLV  HW1     1785    2.102124869    3.170829646    0.254441682
  587 SOLV  HW2     1786    2.088772085    3.094268114    0.110824101
  588 SOLV  OW      1787    0.130770866    2.383414032    1.323483082
  588 SOLV  HW1     1788    0.164161753    2.312190699    1.385239326
  588 SOLV  HW2     1789    0.065842551    2.441908810    1.372104605
  589 SOLV  OW      1790    1.830160892    0.176377651    3.359188889
  589 SOLV  HW1     1791    1.908412779    0.226772936    3.395774462
  589 SOLV  HW2     1792    1.856050798    0.132572286    3.273094248
  590 SOLV  OW      1793    0.217920956    2.734830419    1.326262281
  590 SOLV  HW1     1794    0.277333975    2.811610946    1.302261493
  590 SOLV  HW2     1795    0.247179074    2.653216127    1.276420876
  591 SOLV  OW      1796    3.365683774    0.952930130    1.099504898
  591 SOLV  HW1     1797    3.322913563    0.964688364    1.189137418
  591 SOLV  HW2     1798    3.340934658    0.863475899    1.062262473
  592 SOLV  OW      1799    1.108896282    0.309303548    2.577245778
  592 SOLV  HW1     1800    1.031183326    0.271275182    2.527088743
  592 SOLV  HW2     1801    1.085151406    0.400188896    2.611555748
  593 SOLV  OW      1802    2.011088776    2.448103949    3.464821176
  593 SOLV  HW1     1803    1.957208104    2.446768355    3.549061346
  593 SOLV  HW2     1804    2.008118968    2.357806231    3.421940148
  594 SOLV  OW      1805    0.594814878    3.418401260    3.351028656
  594 SOLV  HW1     1806    0.656998284    3.477279194    3.402666169
  594 SOLV  HW2     1807    0.502106257    3.427960567    3.387271038
  595 SOLV  OW      1808    1.254053645    0.450367282    1.828937436
  595 SOLV  HW1     1809    1.285876845    0.418928519    1.918383275
  595 SOLV  HW2     1810    1.165777253    0.496228021    1.839219838
  596 SOLV  OW      1811    0.431631276    2.482474765    1.741181081
  596 SOLV  HW1     1812    0.376821613    2.565454742    1.751669338
  596 SOLV  HW2     1813    0.464509822    2.475961742    1.646966413
  597 SOLV  OW      1814    1.553544906    0.504125858    1.186606453
  597 SOLV  HW1     1815    1.487784697    0.452027420    1.132175216
  597 SOLV  HW2     1816    1.577988894    0.588025609    1.137977818
  598 SOLV  OW      1817    2.231642615    2.298498218    0.546051514
  598 SOLV  HW1     1818    2.310644065    2.345900470    0.584955986
  598 SOLV  HW2     1819    2.223790979    2.321019792    0.448928532
  599 SOLV  OW      1820    2.097522312    0.227412369    2.744404927
  599 SOLV  HW1     1821    2.160324920    0.157089078    2.777725286
  599 SOLV  HW2     1822    2.119735186    0.314960673    2.787342450
  600 SOLV  OW      1823    0.971806925    1.596017531    2.258559208
  600 SOLV  HW1     1824    0.907566930    1.532808336    2.301907674
  600 SOLV  HW2     1825    1.060543127    1.589893098    2.304271467
  601 SOLV  OW      1826    2.583090288    2.584638232    0.313271844
  601 SOLV  HW1     1827    2.541226999    2.614622024    0.399004863
  601 SOLV  HW2     1828    2.565016247    2.652336371    0.241913570
  602 SOLV  OW      1829    3.283762385    0.238127690    0.489131427
  602 SOLV  HW1     1830    3.252153530    0.298917278    0.561982304
  602 SOLV  HW2     1831    3.329260035    0.158702066    0.529420731
  603 SOLV  OW      1832    1.465530584    0.635775340    0.410451087
  603 SOLV  HW1     1833    1.384491272    0.583796165    0.437514010
  603 SOLV  HW2     1834    1.547170114    0.579611508    0.423947218
  604 SOLV  OW      1835    1.268292397    3.137315505    2.572691448
  604 SOLV  HW1     1836    1.312907113    3.161876248    2.658759528
  604 SOLV  HW2     1837    1.282313866    3.039984049    2.554489112
  605 SOLV  OW      1838    2.430769240    3.335945661    3.508529796
  605 SOLV  HW1     1839    2.427712455    3.432731364    3.533489823
  605 SOLV  HW2     1840    2.493110634    3.323405226    3.431354236
  606 SOLV  OW      1841    1.802131215    2.081135422    0.014967261
  606 SOLV  HW1     1842    1.794197442    2.127137741    0.103409599
  606 SOLV  HW2     1843    1.889103076    2.031955755    0.010677271
  607 SOLV  OW      1844    1.666822430    3.048629946    0.623881233
  607 SOLV  HW1     1845    1.636174961    2.989149264    0.698206973
  607 SOLV  HW2     1846    1.686505469    2.993325088    0.542915709
  608 SOLV  OW      1847    3.051135159    0.173130660    0.393843850
  608 SOLV  HW1     1848    3.003914500    0.261281385    0.392786759
  608 SOLV  HW2     1849    3.145272668    0.186137776    0.424993606
  609 SOLV  OW      1850    3.328287325    0.482702905    1.127834762
  609 SOLV  HW1     1851    3.285387141    0.535466422    1.201151944
  609 SOLV  HW2     1852    3.257717832    0.435021561    1.075430419
  610 SOLV  OW      1853    1.881346807    2.129810563    2.154323750
  610 SOLV  HW1     1854    1.880711451    2.134790143    2.054450734
  610 SOLV  HW2     1855    1.787280290    2.126811879    2.188121347
  611 SOLV  OW      1856    0.274503973    1.034575207    0.008360512
  611 SOLV  HW1     1857    0.209922735    1.020115150    0.083339597
  611 SOLV  HW2     1858    0.356487718    1.079959279    0.043297610
  612 SOLV  OW      1859    0.371616848    1.469625642    0.839814028
  612 SOLV  HW1     1860    0.336434287    1.410116792    0.767546984
  612 SOLV  HW2     1861    0.304946460    1.474710864    0.914182919
  613 SOLV  OW      1862    3.330389908    2.695672014    2.940253157
  613 SOLV  HW1     1863    3.417533532    2.712649768    2.986286872
  613 SOLV  HW2     1864    3.268946057    2.646815970    3.002213192
  614 SOLV  OW      1865    1.362714822    1.799576658    0.877717596
  614 SOLV  HW1     1866    1.273479314    1.761095506    0.854100685
  614 SOLV  HW2     1867    1.397932779    1.852051817    0.800209507
  615 SOLV  OW      1868    0.652542089    0.378840652    2.240095831
  615 SOLV  HW1     1869    0.749816410    0.393439314    2.258160068
  615 SOLV  HW2     1870    0.636942617    0.282704523    2.217376644
  616 SOLV  OW      1871    2.806583806    3.404104561    0.498299576
  616 SOLV  HW1     1872    2.721597362    3.454660684    0.513217634
  616 SOLV  HW2     1873    2.883492848    3.456817859    0.534458461
  617 SOLV  OW      1874    0.090676394    0.557560973    0.334574019
  617 SOLV  HW1     1875    0.132226677    0.565075472    0.425231606
  617 SOLV  HW2     1876    0.036264358    0.473791854    0.329709310
  618 SOLV  OW      1877    0.023242106    1.756238749    2.980702834
  618 SOLV  HW1     1878    0.099741771    1.695828871    2.958345056
  618 SOLV  HW2     1879   -0.040654376    1.758928455    2.903816724
  619 SOLV  OW      1880    2.566658902    2.622386466    1.369226330
  619 SOLV  HW1     1881    2.518593098    2.605412365    1.455267979
  619 SOLV  HW2     1882    2.519132197    2.693989826    1.318083004
  620 SOLV  OW      1883    2.994459758    3.502055466    1.732560152
  620 SOLV  HW1     1884    2.991053441    3.591772299    1.776611304
  620 SOLV  HW2     1885    3.005051104    3.431107456    1.802240353
  621 SOLV  OW      1886    1.905930200    3.066626213    1.170879688
  621 SOLV  HW1     1887    1.921405318    2.968682221    1.157879650
  621 SOLV  HW2     1888    1.987535093    3.117241558    1.142948112
  622 SOLV  OW      1889    3.172615924    2.142216155    0.206481038
  622 SOLV  HW1     1890    3.150211276    2.181152572    0.295832831
  622 SOLV  HW2     1891    3.182345409    2.215876378    0.139539423
  623 SOLV  OW      1892    2.391718577    3.450632316    2.297991839
  623 SOLV  HW1     1893    2.305757205    3.494848537    2.272364832
  623 SOLV  HW2     1894    2.436891806    3.415553670    2.215955481
  624 SOLV  OW      1895    0.843144105    3.390527532    0.506531797
  624 SOLV  HW1     1896    0.866180145    3.300348721    0.543122064
  624 SOLV  HW2     1897    0.793973826    3.443083216    0.575971508
  625 SOLV  OW      1898    0.224041522    2.830792210    0.335855993
  625 SOLV  HW1     1899    0.323136395    2.823461588    0.347171852
  625 SOLV  HW2     1900    0.186966193    2.891958891    0.405753164
  626 SOLV  OW      1901    3.396752469    2.961915997    2.608142330
  626 SOLV  HW1     1902    3.322138593    2.947241621    2.543187707
  626 SOLV  HW2     1903    3.416270107    3.059768004    2.614902739
  627 SOLV  OW      1904    0.442237850    3.151931914    2.308354929
  627 SOLV  HW1     1905    0.388073309    3.084358022    2.258341663
  627 SOLV  HW2     1906    0.386814187    3.191426356    2.381633029
  628 SOLV  OW      1907    1.249593304    0.480564876    0.540012913
  628 SOLV  HW1     1908    1.298570023    0.395588789    0.559555561
  628 SOLV  HW2     1909    1.199539355    0.509672883    0.621553309
  629 SOLV  OW      1910    2.300411848    3.357341804    1.827369902
  629 SOLV  HW1     1911    2.236714477    3.348739037    1.750754428
  629 SOLV  HW2     1912    2.347778489    3.270363502    1.841242189
  630 SOLV  OW      1913    1.335029373    0.365119282    1.042481318
  630 SOLV  HW1     1914    1.330852938    0.286321165    0.981042585
  630 SOLV  HW2     1915    1.266721174    0.354657135    1.114770991
  631 SOLV  OW      1916    1.147165824    2.934271592    0.438921540
  631 SOLV  HW1     1917    1.228913126    2.991857677    0.437358349
  631 SOLV  HW2     1918    1.107296423    2.935500895    0.530628199
  632 SOLV  OW      1919    3.033343045    2.560619933    1.453507111
  632 SOLV  HW1     1920    3.114418885    2.614920005    1.431612040
  632 SOLV  HW2     1921    2.957015487    2.590025144    1.395969502
  633 SOLV  OW      1922    0.424036286    0.819997224    3.348440683
  633 SOLV  HW1     1923    0.489177303    0.761988651    3.299518060
  633 SOLV  HW2     1924    0.472079304    0.871489618    3.419447921
  634 SOLV  OW      1925    0.495027663    1.884204177    1.947953881
  634 SOLV  HW1     1926    0.507026087    1.947376022    1.871360279
  634 SOLV  HW2     1927    0.552178684    1.803377410    1.933743107
  635 SOLV  OW      1928    0.021764263    0.299057382    1.001443284
  635 SOLV  HW1     1929   -0.018246948    0.360516163    1.069426661
  635 SOLV  HW2     1930   -0.022597942    0.209621942    1.007194459
  636 SOLV  OW      1931    0.637534015    0.949377075    0.405739196
  636 SOLV  HW1     1932    0.729514919    0.965192944    0.441664957
  636 SOLV  HW2     1933    0.595359694    1.037002076    0.382404528
  637 SOLV  OW      1934    2.054322679    1.213103217    2.021530668
  637 SOLV  HW1     1935    2.003856420    1.289088685    1.980530012
  637 SOLV  HW2     1936    2.098464945    1.159674784    1.949429470
  638 SOLV  OW      1937    1.074632237    1.923982562    2.541699049
  638 SOLV  HW1     1938    1.037179298    2.016090044    2.530967013
  638 SOLV  HW2     1939    1.047851134    1.887307341    2.630802387
  639 SOLV  OW      1940    2.362973968    0.841674526    1.794274822
  639 SOLV  HW1     1941    2.346631745    0.803230275    1.885139867
  639 SOLV  HW2     1942    2.393898832    0.769314183    1.732557117
  640 SOLV  OW      1943    3.235333343    0.663870750    2.772151356
  640 SOLV  HW1     1944    3.324770428    0.636122477    2.807235003
  640 SOLV  HW2     1945    3.183746139    0.582764284    2.744578171
  641 SOLV  OW      1946    1.295344166    0.694773936    0.067780666
  641 SOLV  HW1     1947    1.275640108    0.596729372    0.067404003
  641 SOLV  HW2     1948    1.284500943    0.731291091   -0.024686192
  642 SOLV  OW      1949    2.905387271    2.562029609    0.313752084
  642 SOLV  HW1     1950    2.809971046    2.534575979    0.325719780
  642 SOLV  HW2     1951    2.910514813    2.661457218    0.304317057
  643 SOLV  OW      1952    3.362342932    1.985974327    0.895471905
  643 SOLV  HW1     1953    3.375454985    2.045208276    0.815968994
  643 SOLV  HW2     1954    3.297713079    2.028809760    0.958633843
  644 SOLV  OW      1955    1.097770941    1.717684058    0.856170740
  644 SOLV  HW1     1956    1.030914812    1.722555764    0.781954199
  644 SOLV  HW2     1957    1.057469397    1.669887648    0.934226646
  645 SOLV  OW      1958    0.434179074    3.384645484    3.126271172
  645 SOLV  HW1     1959    0.485301310    3.379510856    3.040472165
  645 SOLV  HW2     1960    0.497198889    3.403889098    3.201500496
  646 SOLV  OW      1961    2.550651225    3.018283770    0.920951126
  646 SOLV  HW1     1962    2.649198505    3.005202760    0.931850912
  646 SOLV  HW2     1963    2.501978238    2.942496983    0.964410907
  647 SOLV  OW      1964    1.673389132    1.678751065    2.060552686
  647 SOLV  HW1     1965    1.749864970    1.704382198    2.001426238
  647 SOLV  HW2     1966    1.705618358    1.615875745    2.131329354
  648 SOLV  OW      1967    1.418340262    3.091481213    0.131263771
  648 SOLV  HW1     1968    1.414846735    2.992226660    0.143011212
  648 SOLV  HW2     1969    1.448886658    3.112990202    0.038496020
  649 SOLV  OW      1970    1.564703298    2.115008556    1.346824676
  649 SOLV  HW1     1971    1.476630003    2.074278897    1.322620262
  649 SOLV  HW2     1972    1.585099812    2.095661593    1.442799526
  650 SOLV  OW      1973    0.848342397    1.160596666    0.601619764
  650 SOLV  HW1     1974    0.751096745    1.162886572    0.624852956
  650 SOLV  HW2     1975    0.897697923    1.226557967    0.658319700
  651 SOLV  OW      1976    0.287213262    0.924255310    2.055736016
  651 SOLV  HW1     1977    0.310055840    0.981154661    1.976727633
  651 SOLV  HW2     1978    0.369178509    0.909786972    2.111178879
  652 SOLV  OW      1979    1.234569662    2.790915795    2.213237461
  652 SOLV  HW1     1980    1.330041658    2.786014981    2.183873527
  652 SOLV  HW2     1981    1.180643786    2.838127601    2.143493765
  653 SOLV  OW      1982    2.607021902    2.769903188    0.746211938
  653 SOLV  HW1     1983    2.701406811    2.737321189    0.740606897
  653 SOLV  HW2     1984    2.605753117    2.861624856    0.786048551
  654 SOLV  OW      1985    0.826298266    2.816697573    2.054768270
  654 SOLV  HW1     1986    0.878886067    2.752684189    2.110787324
  654 SOLV  HW2     1987    0.733641194    2.781344978    2.041878250
  655 SOLV  OW      1988    0.565553986    2.106596738    1.177902321
  655 SOLV  HW1     1989    0.499324205    2.091764280    1.104451246
  655 SOLV  HW2     1990    0.629222388    2.029554269    1.181408059
  656 SOLV  OW      1991    1.638282079    1.802730151    0.993536474
  656 SOLV  HW1     1992    1.697631991    1.753667581    0.929726197
  656 SOLV  HW2     1993    1.545693076    1.807412784    0.956031969
  657 SOLV  OW      1994    0.196348463    3.192890935    0.709175737
  657 SOLV  HW1     1995    0.162931247    3.269258551    0.653925984
  657 SOLV  HW2     1996    0.295080713    3.183288038    0.696488455
  658 SOLV  OW      1997    0.896890444    0.728487713    0.668393530
  658 SOLV  HW1     1998    0.967620006    0.671140676    0.709747387
  658 SOLV  HW2     1999    0.895914030    0.817807396    0.713366908
  659 SOLV  OW      2000    2.754970818    3.395121166    0.081428560
  659 SOLV  HW1     2001    2.810597449    3.456146156    0.137847854
  659 SOLV  HW2     2002    2.717473097    3.446225577    0.004074120
  660 SOLV  OW      2003    0.935166907    1.811831497    0.136492523
  660 SOLV  HW1     2004    0.874413858    1.786436950    0.061222951
  660 SOLV  HW2     2005    0.978769356    1.899466890    0.115996458
  661 SOLV  OW      2006    1.096589383    0.395650535    3.212480843
  661 SOLV  HW1     2007    1.088667266    0.351289409    3.123202590
  661 SOLV  HW2     2008    1.120171049    0.492009513    3.199827250
  662 SOLV  OW      2009    2.782343167    2.737430075    0.024921348
  662 SOLV  HW1     2010    2.851864151    2.667759704    0.007189182
  662 SOLV  HW2     2011    2.693086430    2.693536011    0.035317317
  663 SOLV  OW      2012    0.297647612    1.089503227    2.763985655
  663 SOLV  HW1     2013    0.384950288    1.125782812    2.731369832
  663 SOLV  HW2     2014    0.293802559    0.991127475    2.746403347
  664 SOLV  OW      2015    0.156462113    3.421776654    1.949867226
  664 SOLV  HW1     2016    0.248233493    3.398136341    1.981819123
  664 SOLV  HW2     2017    0.107483139    3.338338435    1.924552005
  665 SOLV  OW      2018    0.394714851    0.253058154    2.217032746
  665 SOLV  HW1     2019    0.456991716    0.311790186    2.268739541
  665 SOLV  HW2     2020    0.300266059    0.280367106    2.235338446
  666 SOLV  OW      2021    0.606698536    1.188730979    2.342300186
  666 SOLV  HW1     2022    0.644931519    1.279361968    2.360351373
  666 SOLV  HW2     2023    0.546428172    1.193267596    2.262623054
  667 SOLV  OW      2024    0.195894913    2.319328708    0.892262293
  667 SOLV  HW1     2025    0.161459082    2.250702739    0.828183319
  667 SOLV  HW2     2026    0.273821477    2.366891664    0.851438432
  668 SOLV  OW      2027    1.681406315    1.735460743    1.675877615
  668 SOLV  HW1     2028    1.622126664    1.683734932    1.737618058
  668 SOLV  HW2     2029    1.696941181    1.682510506    1.592472395
  669 SOLV  OW      2030    0.282380232    0.340163262    1.922621127
  669 SOLV  HW1     2031    0.344448369    0.267605948    1.952332431
  669 SOLV  HW2     2032    0.213280849    0.355859847    1.993194940
  670 SOLV  OW      2033    2.280342151    0.703116472    0.671423515
  670 SOLV  HW1     2034    2.222654033    0.754957390    0.734557529
  670 SOLV  HW2     2035    2.362074722    0.756433740    0.649553610
  671 SOLV  OW      2036    1.311423855    2.076014751    2.352392749
  671 SOLV  HW1     2037    1.376694485    2.015146473    2.307270128
  671 SOLV  HW2     2038    1.335827711    2.085360772    2.448924049
  672 SOLV  OW      2039    2.475353804    1.529994875    0.366768222
  672 SOLV  HW1     2040    2.422054401    1.592441464    0.309659881
  672 SOLV  HW2     2041    2.435742650    1.526768033    0.458541065
  673 SOLV  OW      2042    0.323927676    2.724304885    3.202921371
  673 SOLV  HW1     2043    0.332912823    2.681727879    3.112877956
  673 SOLV  HW2     2044    0.303912780    2.653998103    3.271168927
  674 SOLV  OW      2045    3.249575325    2.849561165    2.397171477
  674 SOLV  HW1     2046    3.304587319    2.839879942    2.314227066
  674 SOLV  HW2     2047    3.192241248    2.768455351    2.408765860
  675 SOLV  OW      2048    2.219144959    2.943789836    1.690892342
  675 SOLV  HW1     2049    2.182915343    2.855555992    1.720952668
  675 SOLV  HW2     2050    2.143789359    3.002220736    1.660748143
  676 SOLV  OW      2051    2.205450241    0.272131519    3.358835621
  676 SOLV  HW1     2052    2.193211174    0.341912872    3.429418453
  676 SOLV  HW2     2053    2.286713881    0.217659377    3.379575829
  677 SOLV  OW      2054    1.399235169    0.433090680    3.291763592
  677 SOLV  HW1     2055    1.468597485    0.383201150    3.343741076
  677 SOLV  HW2     2056    1.325828035    0.370451455    3.265508705
  678 SOLV  OW      2057    1.062673954    0.875971864    2.720840534
  678 SOLV  HW1     2058    1.107283113    0.846070003    2.805205768
  678 SOLV  HW2     2059    1.060362175    0.975912552    2.717997323
  679 SOLV  OW      2060    2.344448120    1.791622165    3.464149077
  679 SOLV  HW1     2061    2.311906269    1.719371488    3.525159675
  679 SOLV  HW2     2062    2.426653462    1.833396828    3.502859946
  680 SOLV  OW      2063    2.739501720    2.069638604    3.077287140
  680 SOLV  HW1     2064    2.837815102    2.067499762    3.059079223
  680 SOLV  HW2     2065    2.723003440    2.048547341    3.173643889
  681 SOLV  OW      2066    2.618944025    3.298687570    3.320304535
  681 SOLV  HW1     2067    2.643815990    3.338800201    3.232144549
  681 SOLV  HW2     2068    2.631055363    3.199502767    3.316371416
  682 SOLV  OW      2069    0.300357368    3.024718450    1.926130504
  682 SOLV  HW1     2070    0.244897813    2.988469750    1.851220157
  682 SOLV  HW2     2071    0.387972267    3.056859674    1.890188009
  683 SOLV  OW      2072    1.004113320    0.542645488    0.070850383
  683 SOLV  HW1     2073    0.955249649    0.536988273    0.157923245
  683 SOLV  HW2     2074    0.958950490    0.484181388    0.003444407
  684 SOLV  OW      2075    1.359634209    2.594490101    1.750471551
  684 SOLV  HW1     2076    1.429992782    2.622438997    1.815816026
  684 SOLV  HW2     2077    1.397766087    2.526985349    1.687301374
  685 SOLV  OW      2078    1.062050968    1.348427601    2.799038894
  685 SOLV  HW1     2079    1.160914646    1.355419965    2.785738562
  685 SOLV  HW2     2080    1.015422264    1.409301585    2.734852437
  686 SOLV  OW      2081    2.472066620    0.091038199    0.050539219
  686 SOLV  HW1     2082    2.491238527    0.151257532   -0.026969128
  686 SOLV  HW2     2083    2.419102288    0.140905650    0.119164975
  687 SOLV  OW      2084    3.227677621    2.430551658    0.307784550
  687 SOLV  HW1     2085    3.217318288    2.378328662    0.392441150
  687 SOLV  HW2     2086    3.144258696    2.482946170    0.290541946
  688 SOLV  OW      2087    0.447588442    1.225356482    2.123336993
  688 SOLV  HW1     2088    0.447788843    1.325364228    2.123300814
  688 SOLV  HW2     2089    0.457988746    1.191989731    2.029635559
  689 SOLV  OW      2090    0.424836843    1.796804777    2.194807690
  689 SOLV  HW1     2091    0.470865842    1.827404216    2.111461479
  689 SOLV  HW2     2092    0.350453831    1.859908788    2.216867242
  690 SOLV  OW      2093    2.147472689    2.388602095    3.191409999
  690 SOLV  HW1     2094    2.108633961    2.344177119    3.272151660
  690 SOLV  HW2     2095    2.080193042    2.387947450    3.117422068
  691 SOLV  OW      2096    1.352247735    1.655990141    3.047038857
  691 SOLV  HW1     2097    1.351492579    1.558617627    3.069825639
  691 SOLV  HW2     2098    1.308814077    1.669709270    2.958008079
  692 SOLV  OW      2099    2.767316422    3.168141280    0.643149099
  692 SOLV  HW1     2100    2.761603315    3.242257365    0.576261235
  692 SOLV  HW2     2101    2.788503822    3.206107403    0.733201565
  693 SOLV  OW      2102    2.835129738    0.812013780    0.576306053
  693 SOLV  HW1     2103    2.795039263    0.789554387    0.487492395
  693 SOLV  HW2     2104    2.828185218    0.910515353    0.592085654
  694 SOLV  OW      2105    0.990066836    2.674332919    0.511078907
  694 SOLV  HW1     2106    1.060492534    2.672593697    0.582063987
  694 SOLV  HW2     2107    1.021616911    2.729988720    0.434211115
  695 SOLV  OW      2108    1.609794277    0.216987551    2.256386144
  695 SOLV  HW1     2109    1.513343374    0.191811878    2.264335239
  695 SOLV  HW2     2110    1.623269073    0.271551562    2.173663934
  696 SOLV  OW      2111    3.499297840    2.812372693    0.696889777
  696 SOLV  HW1     2112    3.427277688    2.803755970    0.765740622
  696 SOLV  HW2     2113    3.564689240    2.737457264    0.707529612
  697 SOLV  OW      2114    1.691711724    1.122954710    1.413712670
  697 SOLV  HW1     2115    1.771479320    1.159275332    1.461873734
  697 SOLV  HW2     2116    1.714361294    1.109395057    1.317251938
  698 SOLV  OW      2117    2.493178342    1.610838483    1.402898490
  698 SOLV  HW1     2118    2.574012009    1.602986213    1.344554027
  698 SOLV  HW2     2119    2.496019441    1.697782151    1.452218930
  699 SOLV  OW      2120    1.751193381    0.719028960    2.861601288
  699 SOLV  HW1     2121    1.681497718    0.789771484    2.873406333
  699 SOLV  HW2     2122    1.711515141    0.629475504    2.881780556
  700 SOLV  OW      2123    0.400224679    0.690890901    2.871912515
  700 SOLV  HW1     2124    0.365116610    0.708346889    2.963912389
  700 SOLV  HW2     2125    0.343018008    0.738188035    2.804893107
  701 SOLV  OW      2126    3.271449427    1.456597031    0.497521785
  701 SOLV  HW1     2127    3.352127663    1.431905402    0.551216412
  701 SOLV  HW2     2128    3.193024131    1.467939894    0.558534609
  702 SOLV  OW      2129    0.566731639    0.395900002    1.870153400
  702 SOLV  HW1     2130    0.467342731    0.404962597    1.876555730
  702 SOLV  HW2     2131    0.589790523    0.304237169    1.837480153
  703 SOLV  OW      2132    1.583007126    0.433299265    0.852334695
  703 SOLV  HW1     2133    1.598861801    0.385046262    0.938483710
  703 SOLV  HW2     2134    1.537658359    0.371968610    0.787655701
  704 SOLV  OW      2135    3.112879625    1.324198289    0.316679671
  704 SOLV  HW1     2136    3.072708571    1.274786266    0.393789948
  704 SOLV  HW2     2137    3.198124959    1.367672163    0.345738785
  705 SOLV  OW      2138    2.868894002    2.164155232    1.767551685
  705 SOLV  HW1     2139    2.929771194    2.221835025    1.713083091
  705 SOLV  HW2     2140    2.883551671    2.182698244    1.864716949
  706 SOLV  OW      2141    0.776340509    2.299439261    3.284584233
  706 SOLV  HW1     2142    0.721801548    2.284330925    3.367028269
  706 SOLV  HW2     2143    0.726290022    2.359319406    3.222045514
  707 SOLV  OW      2144    2.195835483    1.983085858    3.347040668
  707 SOLV  HW1     2145    2.234697477    2.024309965    3.264629791
  707 SOLV  HW2     2146    2.264135853    1.924143229    3.390192451
  708 SOLV  OW      2147    2.746650244    0.131424694    3.371775119
  708 SOLV  HW1     2148    2.790052330    0.089206098    3.292180366
  708 SOLV  HW2     2149    2.817144560    0.165055854    3.434232470
  709 SOLV  OW      2150    1.007196777    3.031166937    2.980757468
  709 SOLV  HW1     2151    1.016985282    3.063432800    2.886605018
  709 SOLV  HW2     2152    0.910328300    3.029720062    3.005574401
  710 SOLV  OW      2153    0.213729365    0.539501396    0.599978203
  710 SOLV  HW1     2154    0.195558330    0.442472163    0.584010653
  710 SOLV  HW2     2155    0.272815385    0.549589634    0.680020996
  711 SOLV  OW      2156    2.909227136    0.222743345    2.325463687
  711 SOLV  HW1     2157    2.892183706    0.182352326    2.415349199
  711 SOLV  HW2     2158    2.907186084    0.322458241    2.332818988
  712 SOLV  OW      2159    2.070137552    1.870987505    3.057890029
  712 SOLV  HW1     2160    2.124651003    1.791905338    3.085712209
  712 SOLV  HW2     2161    2.118623980    1.955043123    3.082086778
  713 SOLV  OW      2162    1.410163341    3.331600691    2.386427638
  713 SOLV  HW1     2163    1.427591099    3.353922669    2.290514935
  713 SOLV  HW2     2164    1.444269171    3.239641928    2.405960716
  714 SOLV  OW      2165    3.031526305    3.516283173    0.609874473
  714 SOLV  HW1     2166    3.044496569    3.611676571    0.582792919
  714 SOLV  HW2     2167    3.120216811    3.475435577    0.631483895
  715 SOLV  OW      2168    2.779875324    1.564947637    0.373186070
  715 SOLV  HW1     2169    2.691332550    1.581279329    0.329657753
  715 SOLV  HW2     2170    2.837392578    1.510361444    0.312248098
  716 SOLV  OW      2171    2.590653072    0.159450430    1.007269035
  716 SOLV  HW1     2172    2.631473772    0.207819102    1.084698532
  716 SOLV  HW2     2173    2.571404184    0.224474803    0.933767400
  717 SOLV  OW      2174    0.202457293    0.295682779    0.105051643
  717 SOLV  HW1     2175    0.104741291    0.311126401    0.090460577
  717 SOLV  HW2     2176    0.250694962    0.383252784    0.102953897
  718 SOLV  OW      2177    0.890215420    1.125589660    2.780639472
  718 SOLV  HW1     2178    0.958787615    1.188271389    2.817658624
  718 SOLV  HW2     2179    0.904108236    1.115423855    2.682124950
  719 SOLV  OW      2180    3.248860173    2.773028251    0.817880986
  719 SOLV  HW1     2181    3.210710767    2.731909693    0.900678849
  719 SOLV  HW2     2182    3.217273129    2.722115929    0.737807758
  720 SOLV  OW      2183    1.065043322    1.868266538    2.254963243
  720 SOLV  HW1     2184    1.070456773    1.874767916    2.354611058
  720 SOLV  HW2     2185    1.027366057    1.779230783    2.229383981
  721 SOLV  OW      2186    0.746328265    2.874320517    0.122081056
  721 SOLV  HW1     2187    0.770513844    2.847221930    0.215259794
  721 SOLV  HW2     2188    0.797144230    2.956757281    0.097112411
  722 SOLV  OW      2189    0.945484515    1.109356283    1.642369629
  722 SOLV  HW1     2190    0.973295709    1.200184236    1.673644572
  722 SOLV  HW2     2191    1.024403924    1.047953410    1.643984827
  723 SOLV  OW      2192    2.961544603    2.518278196    0.017888857
  723 SOLV  HW1     2193    2.944274195    2.496045618    0.113853090
  723 SOLV  HW2     2194    3.058992536    2.536681150    0.004975037
  724 SOLV  OW      2195    1.197220783    2.350601475    1.929310256
  724 SOLV  HW1     2196    1.131955145    2.416388460    1.891710821
  724 SOLV  HW2     2197    1.155911524    2.303539847    2.007284421
  725 SOLV  OW      2198    2.131907034    3.077461753    3.454514303
  725 SOLV  HW1     2199    2.208185373    3.074353171    3.389913566
  725 SOLV  HW2     2200    2.046921574    3.055010682    3.406820064
  726 SOLV  OW      2201    0.222269034    1.206637928    3.011270722
  726 SOLV  HW1     2202    0.291343783    1.205082066    3.083562059
  726 SOLV  HW2     2203    0.247885344    1.142064314    2.939327630
  727 SOLV  OW      2204    3.053078957    1.382640552    2.702194707
  727 SOLV  HW1     2205    3.106612762    1.340727902    2.775533985
  727 SOLV  HW2     2206    2.969094917    1.421397486    2.740217772
  728 SOLV  OW      2207    0.799355254    0.986890611    0.169845006
  728 SOLV  HW1     2208    0.892278799    0.952545029    0.156177955
  728 SOLV  HW2     2209    0.755972618    0.936737588    0.244703229
  729 SOLV  OW      2210    1.165104568    3.304804679    1.420129233
  729 SOLV  HW1     2211    1.157171501    3.399645744    1.389436276
  729 SOLV  HW2     2212    1.196627442    3.247775609    1.344275607
  730 SOLV  OW      2213    0.975037833    1.005789528    3.009668470
  730 SOLV  HW1     2214    0.910799431    0.989428034    3.084550481
  730 SOLV  HW2     2215    0.925026994    1.038207596    2.929359936
  731 SOLV  OW      2216    0.452268378    0.057124596    1.324894918
  731 SOLV  HW1     2217    0.379107664    0.033395338    1.260974400
  731 SOLV  HW2     2218    0.479285493   -0.024283881    1.376315133
  732 SOLV  OW      2219    1.395144545    2.774551711    0.409618169
  732 SOLV  HW1     2220    1.298705156    2.800984484    0.408088254
  732 SOLV  HW2     2221    1.406769764    2.688100552    0.360704362
  733 SOLV  OW      2222    3.196131402    0.571909779    0.524132988
  733 SOLV  HW1     2223    3.280304490    0.575089430    0.578041777
  733 SOLV  HW2     2224    3.219005518    0.567481152    0.426877877
  734 SOLV  OW      2225    2.553617408    2.379122207    0.120868887
  734 SOLV  HW1     2226    2.569152015    2.448140433    0.191554177
  734 SOLV  HW2     2227    2.472645339    2.403672253    0.067558141
  735 SOLV  OW      2228    1.859200636    1.117657680    1.646688119
  735 SOLV  HW1     2229    1.898097108    1.098096187    1.736720454
  735 SOLV  HW2     2230    1.830817041    1.032109847    1.603359402
  736 SOLV  OW      2231    3.355171428    1.501959774    3.385003877
  736 SOLV  HW1     2232    3.291931140    1.557798972    3.331301551
  736 SOLV  HW2     2233    3.345859967    1.406042250    3.358274744
  737 SOLV  OW      2234    2.399701367    3.469911954    2.568043063
  737 SOLV  HW1     2235    2.346770159    3.554245400    2.558680584
  737 SOLV  HW2     2236    2.379026247    3.408936358    2.491518081
  738 SOLV  OW      2237    2.045641449    1.133166454    1.419785263
  738 SOLV  HW1     2238    1.990197824    1.205441145    1.378505116
  738 SOLV  HW2     2239    2.032981529    1.134020259    1.518984958
  739 SOLV  OW      2240    2.855555047    2.365938724    3.345680071
  739 SOLV  HW1     2241    2.795169125    2.394328665    3.271199665
  739 SOLV  HW2     2242    2.871160405    2.443221052    3.407208011
  740 SOLV  OW      2243    0.360427972    0.932345100    1.787715689
  740 SOLV  HW1     2244    0.391395660    0.934041009    1.692638169
  740 SOLV  HW2     2245    0.285413324    0.866883108    1.797153888
  741 SOLV  OW      2246    1.008137588    2.369229399    3.052551281
  741 SOLV  HW1     2247    1.040919824    2.423562456    2.975255409
  741 SOLV  HW2     2248    0.923126866    2.408746944    3.087377192
  742 SOLV  OW      2249    2.341653550    0.677053174    0.198495666
  742 SOLV  HW1     2250    2.431290080    0.642280163    0.226021080
  742 SOLV  HW2     2251    2.279703256    0.675297615    0.276984370
  743 SOLV  OW      2252    2.645721259    2.202985581    1.197087664
  743 SOLV  HW1     2253    2.654684364    2.149448499    1.113094985
  743 SOLV  HW2     2254    2.549135669    2.209780334    1.222115703
  744 SOLV  OW      2255    1.099136116    1.999044286    1.496265151
  744 SOLV  HW1     2256    1.036186929    1.926345059    1.523687793
  744 SOLV  HW2     2257    1.078912120    2.082009168    1.548318603
  745 SOLV  OW      2258    2.179857786    0.866281177    2.602876886
  745 SOLV  HW1     2259    2.159523212    0.963599664    2.592134615
  745 SOLV  HW2     2260    2.134463620    0.831631709    2.684977801
  746 SOLV  OW      2261    2.444435445    0.790365755    2.649812012
  746 SOLV  HW1     2262    2.488392898    0.768057917    2.562806944
  746 SOLV  HW2     2263    2.347389921    0.808905098    2.634312733
  747 SOLV  OW      2264    1.893705986    2.414731064    0.198906692
  747 SOLV  HW1     2265    1.880707822    2.472275932    0.279660560
  747 SOLV  HW2     2266    1.857855969    2.323165540    0.217131700
  748 SOLV  OW      2267    1.630626400    1.043809017    3.173654146
  748 SOLV  HW1     2268    1.598693402    1.036464785    3.268139946
  748 SOLV  HW2     2269    1.604981980    1.133114587    3.136666587
  749 SOLV  OW      2270    2.162203101    0.435342090    0.734782757
  749 SOLV  HW1     2271    2.069038869    0.454107456    0.765928580
  749 SOLV  HW2     2272    2.204361932    0.520204026    0.702802620
  750 SOLV  OW      2273    1.695815856    0.463556075    0.387538357
  750 SOLV  HW1     2274    1.727247612    0.390684823    0.448391398
  750 SOLV  HW2     2275    1.630379648    0.426159640    0.321805027
  751 SOLV  OW      2276    3.235487945    3.285819342    1.885975680
  751 SOLV  HW1     2277    3.165908728    3.324230316    1.946678633
  751 SOLV  HW2     2278    3.225336448    3.325131705    1.794581598
  752 SOLV  OW      2279    2.703652832    1.610967955    1.226844345
  752 SOLV  HW1     2280    2.791987610    1.613300460    1.273670183
  752 SOLV  HW2     2281    2.702026097    1.680804110    1.155280328
  753 SOLV  OW      2282    0.240729567    1.294511936    1.547385181
  753 SOLV  HW1     2283    0.237345756    1.384954976    1.504837069
  753 SOLV  HW2     2284    0.197234158    1.298378081    1.637356787
  754 SOLV  OW      2285    2.568438633    1.022542908    3.190472182
  754 SOLV  HW1     2286    2.482347858    1.073091220    3.196369220
  754 SOLV  HW2     2287    2.549188841    0.924637882    3.183725495
  755 SOLV  OW      2288    1.726413928    0.339886019    1.741461391
  755 SOLV  HW1     2289    1.813489073    0.343771033    1.790497463
  755 SOLV  HW2     2290    1.686599760    0.431517366    1.736965620
  756 SOLV  OW      2291    2.533879273    3.514663788    1.598960201
  756 SOLV  HW1     2292    2.501947688    3.449472527    1.530169661
  756 SOLV  HW2     2293    2.607326631    3.473135805    1.652649465
  757 SOLV  OW      2294    0.307939974    2.535599830    1.188648871
  757 SOLV  HW1     2295    0.245664379    2.465920895    1.224259771
  757 SOLV  HW2     2296    0.393436820    2.492351774    1.159989337
  758 SOLV  OW      2297    1.855282773    2.115796615    0.684577627
  758 SOLV  HW1     2298    1.868734699    2.130828050    0.782528984
  758 SOLV  HW2     2299    1.824017180    2.200633423    0.641839511
  759 SOLV  OW      2300    3.197239435    1.475006562    2.494262319
  759 SOLV  HW1     2301    3.128522167    1.473730862    2.566910724
  759 SOLV  HW2     2302    3.279399499    1.427161289    2.525278043
  760 SOLV  OW      2303    0.428668464    1.037878134    1.484930994
  760 SOLV  HW1     2304    0.337898974    1.067796857    1.455485348
  760 SOLV  HW2     2305    0.480858248    1.116779289    1.517367023
  761 SOLV  OW      2306    3.515634884    0.104379949    0.714705327
  761 SOLV  HW1     2307    3.480765891    0.105999933    0.808413961
  761 SOLV  HW2     2308    3.466937504    0.034535193    0.662246121
  762 SOLV  OW      2309    0.084228830    2.157920341    0.064758163
  762 SOLV  HW1     2310    0.081667015    2.179328898   -0.032896591
  762 SOLV  HW2     2311    0.035166182    2.228646965    0.115667790
  763 SOLV  OW      2312    1.213982062    1.128445133    3.086793721
  763 SOLV  HW1     2313    1.137165837    1.089826507    3.035714150
  763 SOLV  HW2     2314    1.257534905    1.056504785    3.140913602
  764 SOLV  OW      2315    1.289873651    1.371508104    0.772404041
  764 SOLV  HW1     2316    1.280382619    1.462090985    0.731118667
  764 SOLV  HW2     2317    1.344461320    1.313086278    0.712346938
  765 SOLV  OW      2318    2.586145654    2.295629277    3.096578799
  765 SOLV  HW1     2319    2.634950179    2.209453542    3.082665536
  765 SOLV  HW2     2320    2.516655233    2.283485872    3.167468215
  766 SOLV  OW      2321    1.185881922    3.013395395    0.937587345
  766 SOLV  HW1     2322    1.264583320    3.057665554    0.894604593
  766 SOLV  HW2     2323    1.204788949    2.915894058    0.949298747
  767 SOLV  OW      2324    0.603226957    1.610034714    0.754296761
  767 SOLV  HW1     2325    0.525632180    1.549084161    0.770592152
  767 SOLV  HW2     2326    0.597868559    1.688150063    0.816511155
  768 SOLV  OW      2327    1.999124629    2.783175484    1.479254277
  768 SOLV  HW1     2328    1.904151629    2.806542239    1.458385901
  768 SOLV  HW2     2329    2.006221504    2.754863824    1.574906528
  769 SOLV  OW      2330    1.296994547    1.388407396    3.115024151
  769 SOLV  HW1     2331    1.290275976    1.290831365    3.094162553
  769 SOLV  HW2     2332    1.289186232    1.401970350    3.213799140
  770 SOLV  OW      2333    0.096571168    0.515956548    2.644259249
  770 SOLV  HW1     2334    0.075458915    0.545325607    2.737498239
  770 SOLV  HW2     2335    0.016217374    0.471895992    2.604214684
  771 SOLV  OW      2336    1.892052669    2.323850062    1.626875359
  771 SOLV  HW1     2337    1.804889925    2.285234073    1.657086723
  771 SOLV  HW2     2338    1.954334063    2.249792884    1.601621904
  772 SOLV  OW      2339    0.128138172    3.068128063    2.180378896
  772 SOLV  HW1     2340    0.182103466    3.017803780    2.247881509
  772 SOLV  HW2     2341    0.169244013    3.057030999    2.089888363
  773 SOLV  OW      2342    3.366578197    3.347084967    0.307430025
  773 SOLV  HW1     2343    3.349399387    3.302077563    0.219790332
  773 SOLV  HW2     2344    3.387983444    3.278149621    0.376649182
  774 SOLV  OW      2345    1.231922953    1.655588238    2.774974161
  774 SOLV  HW1     2346    1.140810063    1.686355221    2.802390489
  774 SOLV  HW2     2347    1.272475776    1.722715403    2.712932310
  775 SOLV  OW      2348    0.435313975    1.198652073    3.179475026
  775 SOLV  HW1     2349    0.514180046    1.259979054    3.183983251
  775 SOLV  HW2     2350    0.402026122    1.180330990    3.271981305
  776 SOLV  OW      2351    0.618239368    3.040051056    3.384778296
  776 SOLV  HW1     2352    0.704859333    3.077386948    3.351543321
  776 SOLV  HW2     2353    0.572543445    3.107971682    3.442224380
  777 SOLV  OW      2354    0.684735613    1.999109777    2.500572965
  777 SOLV  HW1     2355    0.628470088    2.028448920    2.577870367
  777 SOLV  HW2     2356    0.758446255    2.065124016    2.486071087
  778 SOLV  OW      2357    3.429678341    3.000908407    1.532664705
  778 SOLV  HW1     2358    3.369641176    2.994890111    1.612420819
  778 SOLV  HW2     2359    3.500806797    2.930906177    1.539156839
  779 SOLV  OW      2360    2.055966827    1.548002575    1.299463035
  779 SOLV  HW1     2361    2.091674852    1.597524011    1.220264640
  779 SOLV  HW2     2362    2.119486712    1.474927324    1.324463257
  780 SOLV  OW      2363    2.655198164    0.174120517    0.261849692
  780 SOLV  HW1     2364    2.738438875    0.126639162    0.233253885
  780 SOLV  HW2     2365    2.595225262    0.186744335    0.182823701
  781 SOLV  OW      2366    0.327142706    2.123325752    0.187815723
  781 SOLV  HW1     2367    0.390392992    2.090883471    0.117471595
  781 SOLV  HW2     2368    0.233708870    2.121012075    0.152232604
  782 SOLV  OW      2369    2.424373285    2.721442697    0.969297674
  782 SOLV  HW1     2370    2.386622307    2.629042212    0.975476935
  782 SOLV  HW2     2371    2.464676404    2.734981898    0.878779908
  783 SOLV  OW      2372    1.366094775    0.728193972    1.966471394
  783 SOLV  HW1     2373    1.346404933    0.643937929    2.016615738
  783 SOLV  HW2     2374    1.384173419    0.802122990    2.031346735
  784 SOLV  OW      2375    0.273828037    3.369708481    1.503836880
  784 SOLV  HW1     2376    0.182429700    3.371131866    1.463270718
  784 SOLV  HW2     2377    0.302942697    3.274949595    1.517043969
  785 SOLV  OW      2378    3.154999955    2.464073467    2.633216029
  785 SOLV  HW1     2379    3.063050154    2.474566048    2.595335705
  785 SOLV  HW2     2380    3.193450828    2.554292921    2.652805274
  786 SOLV  OW      2381    0.153539491    0.323704375    2.975471732
  786 SOLV  HW1     2382    0.248566543    0.344600631    2.952353707
  786 SOLV  HW2     2383    0.135220205    0.351799254    3.069685552
  787 SOLV  OW      2384    0.632353031    0.351064115    3.445612586
  787 SOLV  HW1     2385    0.614602551    0.439283410    3.489241415
  787 SOLV  HW2     2386    0.570707194    0.282097007    3.483619424
  788 SOLV  OW      2387    2.164498150    3.335437884    1.583004592
  788 SOLV  HW1     2388    2.112833664    3.407212179    1.536309300
  788 SOLV  HW2     2389    2.188960211    3.263980627    1.517456030
  789 SOLV  OW      2390    3.120746524    0.728973737    0.934642914
  789 SOLV  HW1     2391    3.101177379    0.631039244    0.939712882
  789 SOLV  HW2     2392    3.100826964    0.762189717    0.842449156
  790 SOLV  OW      2393    0.868224440    0.894960341    1.175164027
  790 SOLV  HW1     2394    0.778667019    0.863743840    1.206887864
  790 SOLV  HW2     2395    0.931971850    0.897079462    1.252190618
  791 SOLV  OW      2396    2.867153440    0.731328774    1.823847191
  791 SOLV  HW1     2397    2.948679517    0.753647538    1.877295776
  791 SOLV  HW2     2398    2.874112551    0.773334803    1.733357755
  792 SOLV  OW      2399    0.349634611    0.146047201    3.203181492
  792 SOLV  HW1     2400    0.377693148    0.232434578    3.161333576
  792 SOLV  HW2     2401    0.406642791    0.071856854    3.167867109
  793 SOLV  OW      2402    3.006279996    0.967729235    2.127333599
  793 SOLV  HW1     2403    2.946762801    0.902501305    2.174283837
  793 SOLV  HW2     2404    3.053830121    0.921528134    2.052462068
  794 SOLV  OW      2405    0.712081097    2.434965328    1.842493758
  794 SOLV  HW1     2406    0.714652710    2.336988532    1.862384464
  794 SOLV  HW2     2407    0.617632875    2.462998257    1.825307844
  795 SOLV  OW      2408    2.413662401    1.103963516    1.297729170
  795 SOLV  HW1     2409    2.465115867    1.189532424    1.292052304
  795 SOLV  HW2     2410    2.428680303    1.061939253    1.387227968
  796 SOLV  OW      2411    1.213347176    1.202160992    0.044110641
  796 SOLV  HW1     2412    1.209038327    1.144935632   -0.037782648
  796 SOLV  HW2     2413    1.179222516    1.150528402    0.122655930
  797 SOLV  OW      2414    3.093725391    2.795971739    0.257210652
  797 SOLV  HW1     2415    3.185405442    2.756104012    0.254625595
  797 SOLV  HW2     2416    3.091412607    2.877933124    0.199953947
  798 SOLV  OW      2417    2.553448074    1.237502867    2.446600018
  798 SOLV  HW1     2418    2.482463695    1.226067382    2.377099881
  798 SOLV  HW2     2419    2.580252907    1.147861528    2.481894639
  799 SOLV  OW      2420    0.786745591    2.485996198    1.574323941
  799 SOLV  HW1     2421    0.795334103    2.495323745    1.673522829
  799 SOLV  HW2     2422    0.702087829    2.437375709    1.552638042
  800 SOLV  OW      2423    0.828970738    0.675537483    0.319937856
  800 SOLV  HW1     2424    0.839011087    0.614470307    0.398495681
  800 SOLV  HW2     2425    0.855154674    0.768372299    0.346346512
  801 SOLV  OW      2426    1.986183601    1.246493073    3.293861854
  801 SOLV  HW1     2427    1.946684216    1.227534030    3.203961991
  801 SOLV  HW2     2428    2.043712994    1.169625979    3.321851975
  802 SOLV  OW      2429    3.280412049    0.102425418    3.199549645
  802 SOLV  HW1     2430    3.362811334    0.060943825    3.160933001
  802 SOLV  HW2     2431    3.206345088    0.098032542    3.132495079
  803 SOLV  OW      2432    3.444169699    0.087771888    2.597064845
  803 SOLV  HW1     2433    3.363373153    0.081693100    2.538445007
  803 SOLV  HW2     2434    3.453669682    0.003193837    2.649577257
  804 SOLV  OW      2435    0.633617118    3.290532049    2.904178829
  804 SOLV  HW1     2436    0.635322656    3.270037548    2.806317263
  804 SOLV  HW2     2437    0.634550400    3.205087660    2.956122689
  805 SOLV  OW      2438    2.502776322    1.168657509    0.604845007
  805 SOLV  HW1     2439    2.591917661    1.175432918    0.649674051
  805 SOLV  HW2     2440    2.488373913    1.074835509    0.573353489
  806 SOLV  OW      2441    1.851580047    0.234656317    1.322873316
  806 SOLV  HW1     2442    1.836605167    0.325397495    1.362157858
  806 SOLV  HW2     2443    1.912552528    0.242167849    1.243959724
  807 SOLV  OW      2444    1.746281782    2.653617728    3.177261118
  807 SOLV  HW1     2445    1.731827078    2.562923651    3.216851100
  807 SOLV  HW2     2446    1.662252718    2.707248461    3.185295874
  808 SOLV  OW      2447    3.396726574    0.692539661    1.654414656
  808 SOLV  HW1     2448    3.491103510    0.697597262    1.687083251
  808 SOLV  HW2     2449    3.356102337    0.783906216    1.655680835
  809 SOLV  OW      2450    2.138532913    0.474811314    2.856816331
  809 SOLV  HW1     2451    2.222070781    0.479978313    2.911555350
  809 SOLV  HW2     2452    2.115406839    0.565912373    2.822650258
  810 SOLV  OW      2453    1.579150882    3.352138394    1.787836255
  810 SOLV  HW1     2454    1.537643462    3.283882761    1.727685396
  810 SOLV  HW2     2455    1.671116218    3.373846787    1.755111619
  811 SOLV  OW      2456    0.449233722    2.281274247    3.280207662
  811 SOLV  HW1     2457    0.450999959    2.243792254    3.372907608
  811 SOLV  HW2     2458    0.406758037    2.371799800    3.281678802
  812 SOLV  OW      2459    2.666268495    2.603817762    2.617349823
  812 SOLV  HW1     2460    2.616576343    2.517420837    2.609131239
  812 SOLV  HW2     2461    2.750012496    2.599397508    2.562864698
  813 SOLV  OW      2462    0.304743836    1.101974410    0.451141614
  813 SOLV  HW1     2463    0.280690833    1.005245166    0.443004045
  813 SOLV  HW2     2464    0.399185700    1.115457734    0.421137846
  814 SOLV  OW      2465    1.462186212    2.420568798    1.530033547
  814 SOLV  HW1     2466    1.451940034    2.324490026    1.555828091
  814 SOLV  HW2     2467    1.404748294    2.440019519    1.450510237
  815 SOLV  OW      2468    0.259827670    0.598306099    1.076555803
  815 SOLV  HW1     2469    0.348133127    0.552641735    1.087358176
  815 SOLV  HW2     2470    0.271934377    0.682050016    1.023243938
  816 SOLV  OW      2471    2.728881939    1.052454697    1.339790275
  816 SOLV  HW1     2472    2.790309603    1.002792832    1.278458197
  816 SOLV  HW2     2473    2.647329468    0.997236101    1.357146050
  817 SOLV  OW      2474    1.388110603    0.009320579    2.849936564
  817 SOLV  HW1     2475    1.298382490   -0.022667815    2.880389545
  817 SOLV  HW2     2476    1.458358497   -0.055422914    2.879520452
  818 SOLV  OW      2477    0.650333216    1.638622334    3.194656242
  818 SOLV  HW1     2478    0.616624897    1.714253686    3.138577291
  818 SOLV  HW2     2479    0.642854193    1.662946898    3.291370000
  819 SOLV  OW      2480    0.677742286    3.043627564    2.359124336
  819 SOLV  HW1     2481    0.587648339    3.085395761    2.347287004
  819 SOLV  HW2     2482    0.748329626    3.114117071    2.352039385
  820 SOLV  OW      2483    2.436527447    0.241388036    2.287549059
  820 SOLV  HW1     2484    2.490433971    0.161662513    2.314744129
  820 SOLV  HW2     2485    2.490897297    0.324330909    2.300434938
  821 SOLV  OW      2486    3.435737585    2.523046409    1.509500344
  821 SOLV  HW1     2487    3.354637935    2.532546404    1.567241498
  821 SOLV  HW2     2488    3.483803183    2.610625055    1.504903409
  822 SOLV  OW      2489    3.002258303    2.110644915    2.249182870
  822 SOLV  HW1     2490    2.941773488    2.187189573    2.271184248
  822 SOLV  HW2     2491    2.974657501    2.030192085    2.301784983
  823 SOLV  OW      2492    1.515939580    2.291464912    3.049971251
  823 SOLV  HW1     2493    1.428158487    2.338765343    3.042301915
  823 SOLV  HW2     2494    1.590157061    2.355617207    3.030535373
  824 SOLV  OW      2495    2.773475556    3.279456404    1.269230848
  824 SOLV  HW1     2496    2.805095365    3.359655700    1.319923117
  824 SOLV  HW2     2497    2.852125747    3.223670050    1.242708995
  825 SOLV  OW      2498    1.956873734    1.386776254    0.446517649
  825 SOLV  HW1     2499    1.888995891    1.424105273    0.509766592
  825 SOLV  HW2     2500    2.000334205    1.306696742    0.487744082
  826 SOLV  OW      2501    1.786421547    2.133333862    3.284094600
  826 SOLV  HW1     2502    1.793403937    2.103751975    3.379370196
  826 SOLV  HW2     2503    1.791969464    2.053615008    3.223966846
  827 SOLV  OW      2504    1.353977754    3.132386881    2.837454619
  827 SOLV  HW1     2505    1.320148112    3.038681715    2.828703155
  827 SOLV  HW2     2506    1.312819539    3.175286240    2.917874173
  828 SOLV  OW      2507    2.542716845    2.363158045    2.552320530
  828 SOLV  HW1     2508    2.453989235    2.344061572    2.594325925
  828 SOLV  HW2     2509    2.529325529    2.389917574    2.456893598
  829 SOLV  OW      2510    1.630672161    1.535028748    2.788185848
  829 SOLV  HW1     2511    1.689688659    1.550503995    2.867424543
  829 SOLV  HW2     2512    1.681671487    1.485543695    2.717818866
  830 SOLV  OW      2513    2.236912229    0.432676184    2.204449884
  830 SOLV  HW1     2514    2.256184470    0.335349756    2.216999094
  830 SOLV  HW2     2515    2.319132733    0.478905635    2.171225736
  831 SOLV  OW      2516    2.854115261    2.691167659    3.060687786
  831 SOLV  HW1     2517    2.800963371    2.619183409    3.105347808
  831 SOLV  HW2     2518    2.796469074    2.738831283    2.994306546
  832 SOLV  OW      2519    2.579136287    1.980393727    0.404436629
  832 SOLV  HW1     2520    2.570953349    2.078692839    0.387958463
  832 SOLV  HW2     2521    2.647156907    1.964145293    0.475923524
  833 SOLV  OW      2522    3.248514368    2.438906655    2.216703065
  833 SOLV  HW1     2523    3.339503502    2.474311117    2.195051894
  833 SOLV  HW2     2524    3.209133113    2.396222425    2.135288259
  834 SOLV  OW      2525    0.238473953    1.589422134    2.980134490
  834 SOLV  HW1     2526    0.269687078    1.576207854    3.074221099
  834 SOLV  HW2     2527    0.316760573    1.584691715    2.918086271
  835 SOLV  OW      2528    3.067835871    1.266927970    0.567891478
  835 SOLV  HW1     2529    3.108727909    1.202685546    0.632717370
  835 SOLV  HW2     2530    3.055327062    1.355649914    0.612315743
  836 SOLV  OW      2531    1.040560978    1.741209660    1.791386765
  836 SOLV  HW1     2532    0.995886286    1.668236890    1.843159397
  836 SOLV  HW2     2533    0.971272664    1.796125191    1.744646826
  837 SOLV  OW      2534    0.801567291    1.424220834    0.392318314
  837 SOLV  HW1     2535    0.861625501    1.501133639    0.414204359
  837 SOLV  HW2     2536    0.845944307    1.365526206    0.324590193
  838 SOLV  OW      2537    2.460325010    1.319622944    0.146064914
  838 SOLV  HW1     2538    2.365777710    1.337748222    0.173152093
  838 SOLV  HW2     2539    2.521475332    1.381973925    0.194792612
  839 SOLV  OW      2540    3.510839951    2.885466305    1.913080487
  839 SOLV  HW1     2541    3.527632747    2.958516579    1.846876760
  839 SOLV  HW2     2542    3.571019674    2.808085331    1.893287842
  840 SOLV  OW      2543    3.426795489    2.580112170    2.068950721
  840 SOLV  HW1     2544    3.348773564    2.642664281    2.070031225
  840 SOLV  HW2     2545    3.429198487    2.531355227    1.981667766
  841 SOLV  OW      2546    0.183679249    1.948418797    2.255891684
  841 SOLV  HW1     2547    0.228980118    1.985347679    2.337042603
  841 SOLV  HW2     2548    0.156054109    2.023620809    2.196035727
  842 SOLV  OW      2549    1.924846730    2.831696701    2.559077292
  842 SOLV  HW1     2550    1.942131698    2.909816626    2.499077437
  842 SOLV  HW2     2551    2.009427314    2.806440876    2.606085515
  843 SOLV  OW      2552    1.315443183    0.524479994    1.527438279
  843 SOLV  HW1     2553    1.322475128    0.438417999    1.577892062
  843 SOLV  HW2     2554    1.363785695    0.596402568    1.577355564
  844 SOLV  OW      2555    3.174002752    1.021625705    0.737047640
  844 SOLV  HW1     2556    3.261973572    1.031878157    0.690596811
  844 SOLV  HW2     2557    3.128732279    0.938528672    0.704689571
  845 SOLV  OW      2558    2.747160996    0.424020616    2.145136101
  845 SOLV  HW1     2559    2.657220138    0.442347168    2.184839080
  845 SOLV  HW2     2560    2.778201744    0.333262672    2.173437397
  846 SOLV  OW      2561    1.545342620    1.972788670    1.564888401
  846 SOLV  HW1     2562    1.455217203    1.991495347    1.603993613
  846 SOLV  HW2     2563    1.594520495    1.908606712    1.623743085
  847 SOLV  OW      2564    2.430318368    0.587549083    2.094977014
  847 SOLV  HW1     2565    2.384440548    0.667884491    2.056990345
  847 SOLV  HW2     2566    2.453028694    0.524106683    2.021079583
  848 SOLV  OW      2567    3.086332351    3.162545232    2.924064729
  848 SOLV  HW1     2568    3.092569135    3.062742177    2.922769524
  848 SOLV  HW2     2569    3.094140851    3.195194491    3.018267631
  849 SOLV  OW      2570    2.972269912    3.088020681    1.205242540
  849 SOLV  HW1     2571    3.059054540    3.123443602    1.170408303
  849 SOLV  HW2     2572    2.989829591    3.026749641    1.282296694
  850 SOLV  OW      2573    3.187059218    0.564858880    2.199533876
  850 SOLV  HW1     2574    3.240516151    0.617383875    2.265751204
  850 SOLV  HW2     2575    3.241062700    0.487106211    2.167296107
  851 SOLV  OW      2576    3.422924313    2.959002715    3.385490761
  851 SOLV  HW1     2577    3.509063516    2.960491584    3.436275947
  851 SOLV  HW2     2578    3.373956322    2.874116183    3.405432618
  852 SOLV  OW      2579    0.057353952    2.225477243    1.114567637
  852 SOLV  HW1     2580    0.070051216    2.302850657    1.176645532
  852 SOLV  HW2     2581    0.113362521    2.238832573    1.032799120
  853 SOLV  OW      2582    2.169008727    1.619993364    3.214245272
  853 SOLV  HW1     2583    2.097124869    1.665940080    3.266427522
  853 SOLV  HW2     2584    2.227294184    1.567865319    3.276589474
  854 SOLV  OW      2585    2.928603710    1.311836804    3.450271247
  854 SOLV  HW1     2586    2.912471506    1.377146943    3.376274542
  854 SOLV  HW2     2587    3.025301005    1.313544472    3.475724048
  855 SOLV  OW      2588    1.301466418    2.144882537    1.087656543
  855 SOLV  HW1     2589    1.305218071    2.069950240    1.153781952
  855 SOLV  HW2     2590    1.294478025    2.107405017    0.995201481
  856 SOLV  OW      2591    0.544576102    2.089981075    1.780809593
  856 SOLV  HW1     2592    0.625967460    2.119695681    1.830746566
  856 SOLV  HW2     2593    0.474580963    2.161235019    1.785773394
  857 SOLV  OW      2594    1.932217238    2.589365839    0.456577529
  857 SOLV  HW1     2595    1.910373056    2.686953948    0.457436986
  857 SOLV  HW2     2596    2.029442828    2.577165319    0.436584625
  858 SOLV  OW      2597    1.213680489    1.975781422    1.791427467
  858 SOLV  HW1     2598    1.186480343    1.891050350    1.745798116
  858 SOLV  HW2     2599    1.266350369    2.032362962    1.727979618
  859 SOLV  OW      2600    2.595890718    0.916407970    1.908851336
  859 SOLV  HW1     2601    2.529232508    0.901414399    1.835819764
  859 SOLV  HW2     2602    2.665238936    0.844406817    1.905950796
  860 SOLV  OW      2603    1.397126779    0.945018130    0.966956578
  860 SOLV  HW1     2604    1.301946153    0.918820741    0.951015298
  860 SOLV  HW2     2605    1.399940906    1.032481108    1.015352149
  861 SOLV  OW      2606    2.290040565    1.906183381    0.391418858
  861 SOLV  HW1     2607    2.361210532    1.975951466    0.383116091
  861 SOLV  HW2     2608    2.256967179    1.881336260    0.300367915
  862 SOLV  OW      2609    0.066634645    2.784139277    1.570672533
  862 SOLV  HW1     2610    0.087051231    2.768277614    1.667279195
  862 SOLV  HW2     2611    0.147815578    2.764244645    1.515762186
  863 SOLV  OW      2612    0.409987762    2.148170638    2.202657523
  863 SOLV  HW1     2613    0.375944907    2.227338591    2.253401094
  863 SOLV  HW2     2614    0.342036274    2.120400580    2.134740060
  864 SOLV  OW      2615    2.636148619    2.368541829    1.876379158
  864 SOLV  HW1     2616    2.704744948    2.358267718    1.804333437
  864 SOLV  HW2     2617    2.590636988    2.457062410    1.866662859
  865 SOLV  OW      2618    1.825065684    1.082527738    1.183509079
  865 SOLV  HW1     2619    1.900183949    1.126819798    1.134551614
  865 SOLV  HW2     2620    1.809847891    0.991236370    1.145619821
  866 SOLV  OW      2621    0.030260708    0.784620796    2.000997313
  866 SOLV  HW1     2622    0.046529802    0.686257058    2.008815182
  866 SOLV  HW2     2623    0.114504094    0.834120042    2.022306216
  867 SOLV  OW      2624    2.049963789    3.401620897    2.176646118
  867 SOLV  HW1     2625    2.074054363    3.498478079    2.182949989
  867 SOLV  HW2     2626    1.951661758    3.390710561    2.191446263
  868 SOLV  OW      2627    3.434858964    0.198503940    2.879310705
  868 SOLV  HW1     2628    3.523474872    0.244847297    2.880234811
  868 SOLV  HW2     2629    3.432327905    0.132957578    2.803822143
  869 SOLV  OW      2630    1.254790713    2.291323187    2.580777568
  869 SOLV  HW1     2631    1.246721214    2.378686067    2.628776482
  869 SOLV  HW2     2632    1.305569449    2.304643379    2.495657963
  870 SOLV  OW      2633    0.108988652    2.997587913    0.523490699
  870 SOLV  HW1     2634    0.138167280    3.074293049    0.580640377
  870 SOLV  HW2     2635    0.054444462    2.934112177    0.578234675
  871 SOLV  OW      2636    0.621798115    1.671508139    1.809740168
  871 SOLV  HW1     2637    0.598516484    1.726550766    1.729552751
  871 SOLV  HW2     2638    0.582139559    1.580203992    1.800124648
  872 SOLV  OW      2639    0.570207401    3.012629929    2.893037021
  872 SOLV  HW1     2640    0.493396038    2.949367883    2.883150267
  872 SOLV  HW2     2641    0.619646442    3.018799465    2.806333519
  873 SOLV  OW      2642    0.622166074    0.245150903    2.869366914
  873 SOLV  HW1     2643    0.641402666    0.273008066    2.963469720
  873 SOLV  HW2     2644    0.546852101    0.300053046    2.833105867
  874 SOLV  OW      2645    2.888257957    1.754866796    0.056857706
  874 SOLV  HW1     2646    2.933380197    1.771436173   -0.030839237
  874 SOLV  HW2     2647    2.921234332    1.668743928    0.095544129
  875 SOLV  OW      2648    0.343516044    2.138467046    1.447658611
  875 SOLV  HW1     2649    0.274017786    2.092139445    1.392658692
  875 SOLV  HW2     2650    0.404714207    2.070517844    1.488141289
  876 SOLV  OW      2651    2.087745446    0.605692712    2.331343610
  876 SOLV  HW1     2652    2.148045649    0.543027393    2.281961680
  876 SOLV  HW2     2653    2.066755466    0.567668432    2.421427446
  877 SOLV  OW      2654    0.917802437    3.129636120    3.415690605
  877 SOLV  HW1     2655    0.919416126    3.228967400    3.404266336
  877 SOLV  HW2     2656    0.966659587    3.104937103    3.499372841
  878 SOLV  OW      2657    2.175070264    2.456354875    1.675720904
  878 SOLV  HW1     2658    2.211155086    2.384441643    1.735119016
  878 SOLV  HW2     2659    2.094336086    2.422330947    1.627491433
  879 SOLV  OW      2660    2.241123091    0.248576488    1.312790831
  879 SOLV  HW1     2661    2.250138959    0.224418635    1.409417986
  879 SOLV  HW2     2662    2.297365695    0.186942427    1.257657833
  880 SOLV  OW      2663    1.745987630    1.394852729    1.071050463
  880 SOLV  HW1     2664    1.764568566    1.301324715    1.040906227
  880 SOLV  HW2     2665    1.786443528    1.459396196    1.006252693
  881 SOLV  OW      2666    2.876768351    0.738128214    0.175757081
  881 SOLV  HW1     2667    2.846734783    0.767610219    0.085045354
  881 SOLV  HW2     2668    2.954194911    0.794215777    0.205067356
  882 SOLV  OW      2669    0.889679885    0.950439987    0.859498535
  882 SOLV  HW1     2670    0.971877286    0.980035906    0.810822607
  882 SOLV  HW2     2671    0.912980663    0.929290323    0.954426396
  883 SOLV  OW      2672    0.898470127    3.465549123    2.087189733
  883 SOLV  HW1     2673    0.827664500    3.500542634    2.148535018
  883 SOLV  HW2     2674    0.871109262    3.481320312    1.992301125
  884 SOLV  OW      2675    0.732760453    1.891172940    1.166250709
  884 SOLV  HW1     2676    0.824217321    1.926339874    1.186266518
  884 SOLV  HW2     2677    0.711506626    1.816105733    1.228818936
  885 SOLV  OW      2678    0.975034357    1.622027275    0.393927810
  885 SOLV  HW1     2679    0.964496177    1.713894960    0.432014904
  885 SOLV  HW2     2680    1.071952447    1.597398370    0.392674481
  886 SOLV  OW      2681    2.697925373    1.826472452    2.877380155
  886 SOLV  HW1     2682    2.683955964    1.836531084    2.975886291
  886 SOLV  HW2     2683    2.789592084    1.858399768    2.853305078
  887 SOLV  OW      2684    2.967189639    2.322405661    1.539987701
  887 SOLV  HW1     2685    2.916409296    2.275392323    1.467791697
  887 SOLV  HW2     2686    3.009409724    2.405014932    1.502646739
  888 SOLV  OW      2687    0.262434974    1.268574360    0.675965347
  888 SOLV  HW1     2688    0.271485347    1.213043816    0.593295703
  888 SOLV  HW2     2689    0.204417053    1.220845149    0.741962486
  889 SOLV  OW      2690    0.474317304    2.813374470    1.465745749
  889 SOLV  HW1     2691    0.469742871    2.880769305    1.391998523
  889 SOLV  HW2     2692    0.566215258    2.774084584    1.469312320
  890 SOLV  OW      2693    1.600890579    1.921608640    0.197834802
  890 SOLV  HW1     2694    1.547970768    1.838249768    0.181960639
  890 SOLV  HW2     2695    1.558676009    1.997748926    0.148623109
  891 SOLV  OW      2696    0.652339350    2.251515483    1.385941632
  891 SOLV  HW1     2697    0.605646763    2.187653489    1.324759949
  891 SOLV  HW2     2698    0.682876866    2.331245398    1.333862116
  892 SOLV  OW      2699    3.379583240    0.086189109    0.961488275
  892 SOLV  HW1     2700    3.297026938    0.041506147    0.927003532
  892 SOLV  HW2     2701    3.440565653    0.017524277    1.001081071
  893 SOLV  OW      2702    1.032224593    2.096620910    0.173679415
  893 SOLV  HW1     2703    1.079197443    2.147212313    0.246038269
  893 SOLV  HW2     2704    1.089398843    2.095024835    0.091641465
  894 SOLV  OW      2705    0.084712382    1.979604090    1.787066114
  894 SOLV  HW1     2706    0.003283637    2.007918866    1.837753081
  894 SOLV  HW2     2707    0.162861636    1.975252379    1.849317567
  895 SOLV  OW      2708    1.642143928    1.547001306    0.447998842
  895 SOLV  HW1     2709    1.666538394    1.573387864    0.541325409
  895 SOLV  HW2     2710    1.669614634    1.619353344    0.384661164
  896 SOLV  OW      2711    2.526090337    0.690933702    1.627774847
  896 SOLV  HW1     2712    2.588874582    0.768115543    1.617645030
  896 SOLV  HW2     2713    2.455875177    0.695559987    1.556712083
  897 SOLV  OW      2714    0.745003394    3.027140587    3.104721837
  897 SOLV  HW1     2715    0.713695529    2.957937038    3.169777194
  897 SOLV  HW2     2716    0.688400823    3.023460196    3.022356476
  898 SOLV  OW      2717    0.861655415    3.215462606    1.720792084
  898 SOLV  HW1     2718    0.898491144    3.123498547    1.734465764
  898 SOLV  HW2     2719    0.800165012    3.238286721    1.796285025
  899 SOLV  OW      2720    1.913536063    2.844386838    0.468781241
  899 SOLV  HW1     2721    1.836343044    2.898528506    0.435447706
  899 SOLV  HW2     2722    1.979548413    2.904611978    0.513685726
  900 SOLV  OW      2723    1.933144066    2.812441254    1.138400184
  900 SOLV  HW1     2724    1.870212807    2.759010634    1.194844882
  900 SOLV  HW2     2725    1.983702253    2.751122843    1.077695819
  901 SOLV  OW      2726    2.510930551    0.165074438    3.105389754
  901 SOLV  HW1     2727    2.498362348    0.190089151    3.201399468
  901 SOLV  HW2     2728    2.591722780    0.211563161    3.069154728
  902 SOLV  OW      2729    3.080789270    3.348685313    0.899225161
  902 SOLV  HW1     2730    3.102993877    3.328908917    0.994711133
  902 SOLV  HW2     2731    2.987933145    3.317263575    0.879422849
  903 SOLV  OW      2732    2.271736306    2.616170283    2.029934938
  903 SOLV  HW1     2733    2.231556506    2.532581967    2.067355831
  903 SOLV  HW2     2734    2.216359850    2.648235884    1.953078940
  904 SOLV  OW      2735    3.336578364    0.416215711    1.951282535
  904 SOLV  HW1     2736    3.343786900    0.356915027    1.871078347
  904 SOLV  HW2     2737    3.290049241    0.501030663    1.925931988
  905 SOLV  OW      2738    3.177677201    1.289722875    2.934488627
  905 SOLV  HW1     2739    3.233389824    1.369653247    2.957042120
  905 SOLV  HW2     2740    3.115355562    1.270116172    3.010204682
  906 SOLV  OW      2741    0.523585044    2.392498474    1.142080876
  906 SOLV  HW1     2742    0.612522736    2.433205664    1.162920069
  906 SOLV  HW2     2743    0.535258640    2.295094947    1.122650183
  907 SOLV  OW      2744    1.679540314    2.344406530    1.268572333
  907 SOLV  HW1     2745    1.763544330    2.350880952    1.322435401
  907 SOLV  HW2     2746    1.626745608    2.264974735    1.298623755
  908 SOLV  OW      2747    0.623732427    0.730936716    3.155371243
  908 SOLV  HW1     2748    0.597718640    0.820351822    3.118904231
  908 SOLV  HW2     2749    0.676980060    0.681225457    3.086850272
  909 SOLV  OW      2750    0.359585673    2.827473221    2.813167188
  909 SOLV  HW1     2751    0.260390557    2.838516463    2.819458260
  909 SOLV  HW2     2752    0.386747794    2.824557328    2.716964526
  910 SOLV  OW      2753    2.494889423    2.770928250    0.103300802
  910 SOLV  HW1     2754    2.411102033    2.722459082    0.078164979
  910 SOLV  HW2     2755    2.498237670    2.858686214    0.055459832
  911 SOLV  OW      2756    0.241537439    1.363203450    2.623213483
  911 SOLV  HW1     2757    0.166486314    1.326576288    2.678231525
  911 SOLV  HW2     2758    0.321073362    1.303100647    2.631138924
  912 SOLV  OW      2759    1.379576270    1.891687395    0.616301316
  912 SOLV  HW1     2760    1.471531446    1.905024236    0.579315316
  912 SOLV  HW2     2761    1.312431145    1.900912571    0.542761751
  913 SOLV  OW      2762    2.266795858    2.062884519    3.106305312
  913 SOLV  HW1     2763    2.339817127    1.994842090    3.100002564
  913 SOLV  HW2     2764    2.254277197    2.106658681    3.017262338
  914 SOLV  OW      2765    2.616014102    3.012909726    3.339446409
  914 SOLV  HW1     2766    2.612676495    2.935849899    3.403104343
  914 SOLV  HW2     2767    2.701201263    3.009275881    3.287182105
  915 SOLV  OW      2768    2.329081163    0.087616003    2.898368291
  915 SOLV  HW1     2769    2.376815691    0.135672897    2.971942603
  915 SOLV  HW2     2770    2.388577796    0.016473150    2.860951397
  916 SOLV  OW      2771    0.736881120    0.607045533    1.806894462
  916 SOLV  HW1     2772    0.668168715    0.650734912    1.748829876
  916 SOLV  HW2     2773    0.692450376    0.540192568    1.866544640
  917 SOLV  OW      2774    1.201803146    0.949754490    1.595332161
  917 SOLV  HW1     2775    1.232127687    0.885575020    1.665779022
  917 SOLV  HW2     2776    1.281555145    0.989936882    1.550316896
  918 SOLV  OW      2777    2.327044331    0.733637592    1.478184879
  918 SOLV  HW1     2778    2.281904811    0.801594245    1.420340041
  918 SOLV  HW2     2779    2.352543646    0.654386165    1.422771231
  919 SOLV  OW      2780    1.032467024    1.387482955    3.504180350
  919 SOLV  HW1     2781    1.061577395    1.466513729    3.450250571
  919 SOLV  HW2     2782    1.112960694    1.337248393    3.535785385
  920 SOLV  OW      2783    1.155287665    0.046680108    1.905338088
  920 SOLV  HW1     2784    1.214740826    0.035470336    1.825705788
  920 SOLV  HW2     2785    1.066858386    0.003630163    1.887211575
  921 SOLV  OW      2786    0.425650491    3.423103156    0.810246976
  921 SOLV  HW1     2787    0.387543232    3.467854208    0.891156587
  921 SOLV  HW2     2788    0.415753935    3.483382294    0.731065959
  922 SOLV  OW      2789    1.595730036    0.315862990    1.993033219
  922 SOLV  HW1     2790    1.503439982    0.277575827    1.997272642
  922 SOLV  HW2     2791    1.628999656    0.312251432    1.898792466
  923 SOLV  OW      2792    0.320119784    2.375186527    2.283385019
  923 SOLV  HW1     2793    0.343418387    2.428397857    2.364791998
  923 SOLV  HW2     2794    0.271371032    2.433439097    2.218334704
  924 SOLV  OW      2795    1.846956524    2.192254395    0.935957723
  924 SOLV  HW1     2796    1.817268698    2.284371774    0.910765119
  924 SOLV  HW2     2797    1.779073838    2.150789775    0.996572910
  925 SOLV  OW      2798    2.799984816    0.801655588    2.848153771
  925 SOLV  HW1     2799    2.859511522    0.824987169    2.771252284
  925 SOLV  HW2     2800    2.736379434    0.876950263    2.865083518
  926 SOLV  OW      2801    1.078909862    0.276904715    1.164011497
  926 SOLV  HW1     2802    1.073151486    0.353133828    1.228489120
  926 SOLV  HW2     2803    0.987325218    0.240328587    1.147403956
  927 SOLV  OW      2804    0.238013704    0.839856168    0.527464558
  927 SOLV  HW1     2805    0.304539318    0.878566745    0.591305086
  927 SOLV  HW2     2806    0.252855454    0.741267715    0.519603238
  928 SOLV  OW      2807    2.866052931    0.521353021    1.459022599
  928 SOLV  HW1     2808    2.858942669    0.604728038    1.404256678
  928 SOLV  HW2     2809    2.794087963    0.520867688    1.528463293
  929 SOLV  OW      2810    3.426187090    1.374872844    2.599591525
  929 SOLV  HW1     2811    3.488234806    1.411573525    2.530276796
  929 SOLV  HW2     2812    3.479429853    1.332560591    2.672914111
  930 SOLV  OW      2813    0.202452143    3.249435940    3.204226835
  930 SOLV  HW1     2814    0.227201295    3.153995133    3.220966622
  930 SOLV  HW2     2815    0.284868099    3.302010976    3.183127165
  931 SOLV  OW      2816    0.037565075    3.493274013    2.188019946
  931 SOLV  HW1     2817    0.081031342    3.461365385    2.103795571
  931 SOLV  HW2     2818   -0.018109093    3.573968836    2.168275113
  932 SOLV  OW      2819    3.226689068    1.682604483    0.324860474
  932 SOLV  HW1     2820    3.179761801    1.766926510    0.351113444
  932 SOLV  HW2     2821    3.246752255    1.628774730    0.406722247
  933 SOLV  OW      2822    0.035287054    1.236299484    0.406517272
  933 SOLV  HW1     2823    0.125250928    1.194509570    0.393797642
  933 SOLV  HW2     2824    0.044498493    1.335882448    0.406396377
  934 SOLV  OW      2825    1.633648372    0.903195465    1.598820237
  934 SOLV  HW1     2826    1.712315540    0.848636054    1.569906972
  934 SOLV  HW2     2827    1.632910726    0.989746576    1.548725126
  935 SOLV  OW      2828    0.047784379    2.358791383    0.300266026
  935 SOLV  HW1     2829   -0.023525572    2.386570946    0.235888747
  935 SOLV  HW2     2830    0.006373604    2.337852810    0.388854616
  936 SOLV  OW      2831    0.730570860    2.735311821    1.422288267
  936 SOLV  HW1     2832    0.777599362    2.691097513    1.498676100
  936 SOLV  HW2     2833    0.778323340    2.819813690    1.398189304
  937 SOLV  OW      2834    0.393129545    2.880878151    2.238302890
  937 SOLV  HW1     2835    0.344131725    2.820417301    2.175491920
  937 SOLV  HW2     2836    0.453766107    2.826526869    2.296359409
  938 SOLV  OW      2837    2.532012551    0.889030179    0.554941689
  938 SOLV  HW1     2838    2.573123238    0.856167970    0.639979300
  938 SOLV  HW2     2839    2.603104255    0.899280306    0.485355759
  939 SOLV  OW      2840    1.267361580    3.312622103    0.958821143
  939 SOLV  HW1     2841    1.214663597    3.305706611    1.043534315
  939 SOLV  HW2     2842    1.228153862    3.384130102    0.900937880
  940 SOLV  OW      2843    2.751660264    2.188688511    0.014866400
  940 SOLV  HW1     2844    2.661040709    2.229371053    0.026390557
  940 SOLV  HW2     2845    2.803922014    2.242060597   -0.051630943
  941 SOLV  OW      2846    2.539075229    0.502000406    0.686414760
  941 SOLV  HW1     2847    2.467944939    0.542676852    0.743749165
  941 SOLV  HW2     2848    2.629022028    0.529591241    0.720320281
  942 SOLV  OW      2849    0.238043281    2.153957318    0.623889892
  942 SOLV  HW1     2850    0.259857726    2.057286782    0.637330056
  942 SOLV  HW2     2851    0.311368022    2.197727582    0.571839251
  943 SOLV  OW      2852    2.784901269    2.214784104    2.616043297
  943 SOLV  HW1     2853    2.704520343    2.272375406    2.630990417
  943 SOLV  HW2     2854    2.858135024    2.243066780    2.677995825
  944 SOLV  OW      2855    3.430167934    0.414791520    1.464448468
  944 SOLV  HW1     2856    3.512131429    0.471916062    1.468966683
  944 SOLV  HW2     2857    3.424087574    0.358668761    1.547000668
  945 SOLV  OW      2858    2.800149554    2.982782822    1.029517147
  945 SOLV  HW1     2859    2.827101189    2.890179546    1.003060548
  945 SOLV  HW2     2860    2.853328237    3.011465717    1.109210355
  946 SOLV  OW      2861    1.235938219    3.147801397    1.860640578
  946 SOLV  HW1     2862    1.190359797    3.086579639    1.796020959
  946 SOLV  HW2     2863    1.173350099    3.169848039    1.935459182
  947 SOLV  OW      2864    1.280165542    0.490966550    2.978441819
  947 SOLV  HW1     2865    1.278779683    0.431974866    2.897699538
  947 SOLV  HW2     2866    1.374909813    0.510362028    3.003908884
  948 SOLV  OW      2867    0.340647071    3.087656002    1.578632054
  948 SOLV  HW1     2868    0.252452987    3.056100855    1.613672480
  948 SOLV  HW2     2869    0.374272090    3.023095301    1.510054362
  949 SOLV  OW      2870    2.210732005    2.803269360    2.725288604
  949 SOLV  HW1     2871    2.292053048    2.857913504    2.705221640
  949 SOLV  HW2     2872    2.209257951    2.722733194    2.666014113
  950 SOLV  OW      2873    1.268132802    2.331588688    2.284210781
  950 SOLV  HW1     2874    1.295704538    2.235805955    2.292270570
  950 SOLV  HW2     2875    1.315548383    2.373542678    2.206806590
  951 SOLV  OW      2876    3.221676735    2.248398668    1.739612022
  951 SOLV  HW1     2877    3.207818772    2.201742869    1.652248126
  951 SOLV  HW2     2878    3.214659273    2.347235960    1.726078626
  952 SOLV  OW      2879    1.606784320    1.392263312    3.347001882
  952 SOLV  HW1     2880    1.601039426    1.312622036    3.286789061
  952 SOLV  HW2     2881    1.700117408    1.401028232    3.381835747
  953 SOLV  OW      2882    0.697495824    1.342850511    3.194760117
  953 SOLV  HW1     2883    0.675139153    1.436140127    3.166528081
  953 SOLV  HW2     2884    0.789241236    1.319408570    3.162619272
  954 SOLV  OW      2885    0.332633701    1.269385380    0.155293957
  954 SOLV  HW1     2886    0.319814606    1.315959652    0.242860861
  954 SOLV  HW2     2887    0.248665712    1.276092380    0.101388567
  955 SOLV  OW      2888    1.527821939    1.601235074    1.847779197
  955 SOLV  HW1     2889    1.486072349    1.510391544    1.850262942
  955 SOLV  HW2     2890    1.560968842    1.625167370    1.939049202
  956 SOLV  OW      2891    2.363190218    2.813770557    2.185443684
  956 SOLV  HW1     2892    2.407126780    2.785495638    2.270717349
  956 SOLV  HW2     2893    2.344655260    2.733179469    2.129203031
  957 SOLV  OW      2894    2.269713992    1.727738666    0.591692522
  957 SOLV  HW1     2895    2.291696115    1.779075945    0.508730369
  957 SOLV  HW2     2896    2.353958262    1.692106850    0.632123140
  958 SOLV  OW      2897    2.072914587    0.292854762    3.118938657
  958 SOLV  HW1     2898    2.124479485    0.295093138    3.204599497
  958 SOLV  HW2     2899    2.125452403    0.338666690    3.047226140
  959 SOLV  OW      2900    2.328526583    1.912145062    1.291371816
  959 SOLV  HW1     2901    2.271596513    1.853723120    1.233514791
  959 SOLV  HW2     2902    2.384637305    1.855089695    1.351353181
  960 SOLV  OW      2903    3.241901582    0.267527409    2.344533045
  960 SOLV  HW1     2904    3.217690653    0.208788306    2.421767123
  960 SOLV  HW2     2905    3.165531162    0.328750588    2.324020446
  961 SOLV  OW      2906    2.331581291    3.108211780    3.253241138
  961 SOLV  HW1     2907    2.302645586    3.076049909    3.163074960
  961 SOLV  HW2     2908    2.394522854    3.185187528    3.242532637
  962 SOLV  OW      2909    3.331192939    1.962790870    0.445681475
  962 SOLV  HW1     2910    3.240230507    1.940816198    0.410404720
  962 SOLV  HW2     2911    3.398436024    1.954056581    0.372172782
  963 SOLV  OW      2912    2.606678828    3.132374742    1.658524099
  963 SOLV  HW1     2913    2.592680036    3.057144152    1.594136297
  963 SOLV  HW2     2914    2.540490708    3.204976435    1.639829455
  964 SOLV  OW      2915    0.358398373    3.193921399    2.778738635
  964 SOLV  HW1     2916    0.415716363    3.143930085    2.843676212
  964 SOLV  HW2     2917    0.272799948    3.220243306    2.823251589
  965 SOLV  OW      2918    0.486580741    0.726024470    0.299265477
  965 SOLV  HW1     2919    0.495437738    0.667443616    0.379823870
  965 SOLV  HW2     2920    0.524264145    0.816412711    0.319506676
  966 SOLV  OW      2921    0.343237540    2.763503308    0.781693462
  966 SOLV  HW1     2922    0.296530765    2.719201015    0.858224150
  966 SOLV  HW2     2923    0.281309832    2.768641576    0.703337325
  967 SOLV  OW      2924    1.370639289    2.570155786    0.227744661
  967 SOLV  HW1     2925    1.308765487    2.593159081    0.152619428
  967 SOLV  HW2     2926    1.446353071    2.514934691    0.192826091
  968 SOLV  OW      2927    1.399808336    1.391888911    2.462300575
  968 SOLV  HW1     2928    1.418191093    1.305871400    2.414711905
  968 SOLV  HW2     2929    1.469153415    1.459391931    2.437078463
  969 SOLV  OW      2930    1.847890771    2.401963001    1.963823567
  969 SOLV  HW1     2931    1.820644115    2.492751369    1.931965839
  969 SOLV  HW2     2932    1.766300297    2.346396140    1.979795342
  970 SOLV  OW      2933    0.907478730    3.377166325    2.858756428
  970 SOLV  HW1     2934    0.895340792    3.426977702    2.772892203
  970 SOLV  HW2     2935    0.819496206    3.369800412    2.905724166
  971 SOLV  OW      2936    0.969997066    2.531871916    1.880564749
  971 SOLV  HW1     2937    0.969898438    2.577593908    1.969509236
  971 SOLV  HW2     2938    0.876698064    2.504632814    1.857008819
  972 SOLV  OW      2939    1.852813438    0.152380402    2.098579966
  972 SOLV  HW1     2940    1.894944315    0.242759364    2.091066748
  972 SOLV  HW2     2941    1.773315940    0.157611716    2.159016382
  973 SOLV  OW      2942    1.366404221    3.091036917    0.431564628
  973 SOLV  HW1     2943    1.382739245    3.100191964    0.333325308
  973 SOLV  HW2     2944    1.435583643    3.142911475    0.481812639
  974 SOLV  OW      2945    3.185370169    3.300997769    1.147412579
  974 SOLV  HW1     2946    3.180021766    3.394545229    1.182361403
  974 SOLV  HW2     2947    3.231255786    3.242889985    1.214637346
  975 SOLV  OW      2948    0.710007229    1.653437557    0.212769489
  975 SOLV  HW1     2949    0.716184888    1.567627634    0.263758766
  975 SOLV  HW2     2950    0.796475928    1.703084085    0.220505176
  976 SOLV  OW      2951    1.988843053    1.818192192    2.502847570
  976 SOLV  HW1     2952    2.058917501    1.867406438    2.554493968
  976 SOLV  HW2     2953    1.901744053    1.866757831    2.510258510
  977 SOLV  OW      2954    0.695845864    1.158307151    0.927431973
  977 SOLV  HW1     2955    0.761607498    1.087382156    0.902009535
  977 SOLV  HW2     2956    0.619167633    1.116670478    0.976299867
  978 SOLV  OW      2957    3.006087198    3.175811802    2.200289411
  978 SOLV  HW1     2958    2.967834516    3.085624621    2.220400570
  978 SOLV  HW2     2959    3.052797660    3.211028029    2.281402404
  979 SOLV  OW      2960    2.743754380    1.064155971    2.591670667
  979 SOLV  HW1     2961    2.839594551    1.088761495    2.577163765
  979 SOLV  HW2     2962    2.719536628    0.987788742    2.531814317
  980 SOLV  OW      2963    1.414556177    1.161196637    2.853704614
  980 SOLV  HW1     2964    1.416985691    1.235196289    2.786475669
  980 SOLV  HW2     2965    1.331491745    1.169003635    2.908849247
  981 SOLV  OW      2966    2.955729841    0.677333963    3.038318942
  981 SOLV  HW1     2967    2.897195621    0.721081618    2.970045327
  981 SOLV  HW2     2968    3.050763495    0.679892534    3.007278941
  982 SOLV  OW      2969    2.818904373    0.469784286    1.881874311
  982 SOLV  HW1     2970    2.778061688    0.452275805    1.971466739
  982 SOLV  HW2     2971    2.839613857    0.567236077    1.873174109
  983 SOLV  OW      2972    1.582620326    2.302806136    2.714217338
  983 SOLV  HW1     2973    1.634140820    2.384180254    2.741084906
  983 SOLV  HW2     2974    1.609078644    2.225876153    2.772352679
  984 SOLV  OW      2975    0.416842814    3.367752092    2.004725110
  984 SOLV  HW1     2976    0.495026538    3.355948549    2.065957314
  984 SOLV  HW2     2977    0.425214937    3.304780976    1.927486399
  985 SOLV  OW      2978    0.715103828    2.336934630    0.271947108
  985 SOLV  HW1     2979    0.740027576    2.243197994    0.296316530
  985 SOLV  HW2     2980    0.797441926    2.387837369    0.246828973
  986 SOLV  OW      2981    2.910986184    3.512619419    1.358531474
  986 SOLV  HW1     2982    2.961052860    3.509740966    1.445057856
  986 SOLV  HW2     2983    2.974675098    3.531657143    1.283812420
  987 SOLV  OW      2984    2.011185669    1.722571070    0.701498286
  987 SOLV  HW1     2985    1.958802653    1.695860043    0.620605242
  987 SOLV  HW2     2986    2.105545889    1.742466699    0.675013114
  988 SOLV  OW      2987    0.129364556    1.931090451    0.898410691
  988 SOLV  HW1     2988    0.035860856    1.966552665    0.897425778
  988 SOLV  HW2     2989    0.158142275    1.910425629    0.804889380
  989 SOLV  OW      2990    2.107675026    2.722308797    1.808616950
  989 SOLV  HW1     2991    2.030094713    2.768975989    1.851098575
  989 SOLV  HW2     2992    2.077305335    2.634852045    1.770799763
  990 SOLV  OW      2993    1.038781701    0.653345922    3.195961022
  990 SOLV  HW1     2994    0.974176348    0.615537943    3.129641401
  990 SOLV  HW2     2995    0.988706541    0.687479520    3.275515516
  991 SOLV  OW      2996    0.380857876    3.088629837    0.149574297
  991 SOLV  HW1     2997    0.448603615    3.160210672    0.132604664
  991 SOLV  HW2     2998    0.414642594    3.026969869    0.220692756
  992 SOLV  OW      2999    3.488446760    0.769597951    0.574290497
  992 SOLV  HW1     3000    3.460940820    0.737390310    0.664884942
  992 SOLV  HW2     3001    3.587220365    0.785201035    0.573050387
  993 SOLV  OW      3002    0.941882881    1.629719589    3.157173374
  993 SOLV  HW1     3003    0.862207420    1.653370436    3.212796265
  993 SOLV  HW2     3004    0.919569315    1.551957175    3.098380628
  994 SOLV  OW      3005    3.017407158    0.861264498    2.708900884
  994 SOLV  HW1     3006    3.037812992    0.951120127    2.670033055
  994 SOLV  HW2     3007    3.102915285    0.813373935    2.728800837
  995 SOLV  OW      3008    2.805640914    1.985855115    0.180956453
  995 SOLV  HW1     3009    2.821783139    2.054774626    0.110308273
  995 SOLV  HW2     3010    2.859031143    1.903850158    0.160311929
  996 SOLV  OW      3011    0.578266506    1.685298561    1.246735672
  996 SOLV  HW1     3012    0.499913868    1.723296432    1.295913843
  996 SOLV  HW2     3013    0.545828939    1.624103903    1.174593511
  997 SOLV  OW      3014    2.652606210    3.442498737    3.082591437
  997 SOLV  HW1     3015    2.750964940    3.456893615    3.071720980
  997 SOLV  HW2     3016    2.603186414    3.521639982    3.046617471
  998 SOLV  OW      3017    0.803338697    0.812858260    2.694642380
  998 SOLV  HW1     3018    0.746653612    0.894731417    2.685426513
  998 SOLV  HW2     3019    0.899847244    0.838246360    2.688095583
  999 SOLV  OW      3020    0.560312310    2.634206409    2.169948280
  999 SOLV  HW1     3021    0.606895396    2.691707719    2.237204801
  999 SOLV  HW2     3022    0.581644571    2.538149911    2.187776993
 1000 SOLV  OW      3023    2.696639800    2.393907581    2.862669587
 1000 SOLV  HW1     3024    2.659932264    2.389945518    2.955611235
 1000 SOLV  HW2     3025    2.675197381    2.482783881    2.822142178
 1001 SOLV  OW      3026    1.783392476    3.210206893    3.400780474
 1001 SOLV  HW1     3027    1.829850810    3.298755878    3.402289793
 1001 SOLV  HW2     3028    1.838210810    3.144709596    3.348756362
 1002 SOLV  OW      3029    2.444684269    1.451151112    1.844363587
 1002 SOLV  HW1     3030    2.390065290    1.415281811    1.920071612
 1002 SOLV  HW2     3031    2.528976590    1.491304985    1.880195527
 1003 SOLV  OW      3032    2.039268549    1.774871457    1.505377708
 1003 SOLV  HW1     3033    2.128162240    1.774484497    1.551191961
 1003 SOLV  HW2     3034    2.042483613    1.714253519    1.425902789
 1004 SOLV  OW      3035    2.908911159    0.051166702    0.188321783
 1004 SOLV  HW1     3036    2.976159659    0.070226756    0.259844634
 1004 SOLV  HW2     3037    2.929890496    0.106039303    0.107389394
 1005 SOLV  OW      3038    1.934078387    1.839569005    1.757574777
 1005 SOLV  HW1     3039    1.986646904    1.792281451    1.686850804
 1005 SOLV  HW2     3040    1.837132226    1.817117745    1.747633154
 1006 SOLV  OW      3041    0.979260502    3.392292990    0.046209077
 1006 SOLV  HW1     3042    1.069206129    3.372188286    0.085027646
 1006 SOLV  HW2     3043    0.967092397    3.491354608    0.039881795
 1007 SOLV  OW      3044    2.840024846    0.748529031    1.308474915
 1007 SOLV  HW1     3045    2.763052827    0.743675260    1.244808188
 1007 SOLV  HW2     3046    2.906344672    0.815728581    1.275495983
 1008 SOLV  OW      3047    0.193083312    1.936076313    0.371701014
 1008 SOLV  HW1     3048    0.236242069    2.024649588    0.354569102
 1008 SOLV  HW2     3049    0.208711714    1.909233372    0.466761575
 1009 SOLV  OW      3050    2.622440969    1.045593974    0.917643162
 1009 SOLV  HW1     3051    2.634509531    0.958802757    0.965824645
 1009 SOLV  HW2     3052    2.696454958    1.108068517    0.942515639
 1010 SOLV  OW      3053    0.217908143    0.509212069    1.458156537
 1010 SOLV  HW1     3054    0.255561538    0.416638998    1.454412020
 1010 SOLV  HW2     3055    0.166983208    0.527884850    1.374136155
 1011 SOLV  OW      3056    2.795102207    3.264431517    0.914740655
 1011 SOLV  HW1     3057    2.782746895    3.168033441    0.938322546
 1011 SOLV  HW2     3058    2.725022347    3.319169367    0.960498724
 1012 SOLV  OW      3059    1.853593988    0.909519349    0.733335121
 1012 SOLV  HW1     3060    1.783972488    0.837751337    0.731380353
 1012 SOLV  HW2     3061    1.826950111    0.983469286    0.671503998
 1013 SOLV  OW      3062    1.625042565    1.291599207    3.067483627
 1013 SOLV  HW1     3063    1.695325200    1.343120178    3.018417607
 1013 SOLV  HW2     3064    1.535815627    1.308936858    3.025777725
 1014 SOLV  OW      3065    2.498018745    2.127960292    1.945478871
 1014 SOLV  HW1     3066    2.560762591    2.058781825    1.981245777
 1014 SOLV  HW2     3067    2.549637416    2.209711948    1.919908163
 1015 SOLV  OW      3068    2.680574695    0.518719459    1.002015641
 1015 SOLV  HW1     3069    2.743203006    0.463463393    1.057025686
 1015 SOLV  HW2     3070    2.731579855    0.564007473    0.928878252
 1016 SOLV  OW      3071    1.025954637    2.615603666    2.146652635
 1016 SOLV  HW1     3072    0.992381409    2.556141190    2.219706557
 1016 SOLV  HW2     3073    1.109609304    2.661375064    2.176763345
 1017 SOLV  OW      3074    2.297687500    1.360677179    2.957784234
 1017 SOLV  HW1     3075    2.362284121    1.428452181    2.992935223
 1017 SOLV  HW2     3076    2.249084106    1.398673312    2.879071488
 1018 SOLV  OW      3077    3.342605471    3.325517872    2.236560473
 1018 SOLV  HW1     3078    3.427337626    3.368020572    2.204695036
 1018 SOLV  HW2     3079    3.361365208    3.270997197    2.318273551
 1019 SOLV  OW      3080    2.854521850    0.407093468    1.170614862
 1019 SOLV  HW1     3081    2.895523970    0.447440691    1.252420120
 1019 SOLV  HW2     3082    2.810704832    0.320451147    1.194581171
 1020 SOLV  OW      3083    2.752842382    0.315275859    2.754399313
 1020 SOLV  HW1     3084    2.658604896    0.309791244    2.721374623
 1020 SOLV  HW2     3085    2.756044802    0.288247829    2.850631424
 1021 SOLV  OW      3086    3.300771656    2.042345964    2.154820881
 1021 SOLV  HW1     3087    3.201097348    2.047423910    2.161219893
 1021 SOLV  HW2     3088    3.337791258    2.005492712    2.240102872
 1022 SOLV  OW      3089    1.972000629    2.205056426    1.181583469
 1022 SOLV  HW1     3090    1.900858138    2.156828894    1.232711518
 1022 SOLV  HW2     3091    1.945506278    2.211198234    1.085346349
 1023 SOLV  OW      3092    2.410388969    3.059290884    0.052490857
 1023 SOLV  HW1     3093    2.427533108    3.154537325    0.027272861
 1023 SOLV  HW2     3094    2.323909331    3.029227908    0.012251622
 1024 SOLV  OW      3095    3.067224588    0.756615808    0.674872148
 1024 SOLV  HW1     3096    3.114459115    0.711454508    0.599168001
 1024 SOLV  HW2     3097    2.980975541    0.795169115    0.642062927
 1025 SOLV  OW      3098    0.349223891    1.827302563    1.345535692
 1025 SOLV  HW1     3099    0.346205678    1.816865594    1.246120054
 1025 SOLV  HW2     3100    0.258170893    1.810948911    1.383527637
 1026 SOLV  OW      3101    0.556212650    0.497585782    1.342750806
 1026 SOLV  HW1     3102    0.497660421    0.578628040    1.345004113
 1026 SOLV  HW2     3103    0.651526988    0.525653955    1.331409977
 1027 SOLV  OW      3104    1.497917018    1.865781660    2.187210817
 1027 SOLV  HW1     3105    1.419385642    1.860969775    2.125475464
 1027 SOLV  HW2     3106    1.552813594    1.782717228    2.177815650
 1028 SOLV  OW      3107    1.055919481    3.079842550    0.125557210
 1028 SOLV  HW1     3108    1.053358884    3.102998880    0.222814205
 1028 SOLV  HW2     3109    1.147550787    3.047944694    0.101311544
 1029 SOLV  OW      3110    1.313174339    3.400311659    2.080811831
 1029 SOLV  HW1     3111    1.240434256    3.443566806    2.134099656
 1029 SOLV  HW2     3112    1.285361372    3.394663561    1.984915201
 1030 SOLV  OW      3113    3.123488097    3.270508891    3.197271418
 1030 SOLV  HW1     3114    3.097229594    3.303735205    3.287868377
 1030 SOLV  HW2     3115    3.215061840    3.230559667    3.201689046
 1031 SOLV  OW      3116    3.301350732    1.804733038    1.404783864
 1031 SOLV  HW1     3117    3.253870737    1.829050049    1.320201647
 1031 SOLV  HW2     3118    3.315988378    1.705848994    1.407515956
 1032 SOLV  OW      3119    1.941816057    3.172634475    0.813715489
 1032 SOLV  HW1     3120    1.914596979    3.253891938    0.865253478
 1032 SOLV  HW2     3121    1.860484446    3.128289347    0.776053071
 1033 SOLV  OW      3122    3.114823650    0.737958983    1.993296977
 1033 SOLV  HW1     3123    3.207122361    0.776432262    1.994830217
 1033 SOLV  HW2     3124    3.100048931    0.683523715    2.075881171
 1034 SOLV  OW      3125    0.922490631    0.757159920    2.197002515
 1034 SOLV  HW1     3126    0.844515203    0.761782480    2.259452779
 1034 SOLV  HW2     3127    0.892202883    0.778982845    2.104223893
 1035 SOLV  OW      3128    3.286278471    2.319510825    2.446301417
 1035 SOLV  HW1     3129    3.226782165    2.364905748    2.512628408
 1035 SOLV  HW2     3130    3.267461003    2.355182896    2.354786051
 1036 SOLV  OW      3131    0.959519467    1.709731629    1.248578514
 1036 SOLV  HW1     3132    0.977442595    1.638815679    1.180391502
 1036 SOLV  HW2     3133    1.038274946    1.717858373    1.309678573
 1037 SOLV  OW      3134    3.005598225    0.256408201    1.852511817
 1037 SOLV  HW1     3135    2.954685724    0.336986643    1.822241660
 1037 SOLV  HW2     3136    3.082569051    0.240467312    1.790684600
 1038 SOLV  OW      3137    2.164814349    2.789156286    0.299370076
 1038 SOLV  HW1     3138    2.215234657    2.788685464    0.385737251
 1038 SOLV  HW2     3139    2.092484979    2.858104885    0.303399924
 1039 SOLV  OW      3140    3.190957404    1.393104634    0.873918756
 1039 SOLV  HW1     3141    3.257924293    1.319714554    0.885359745
 1039 SOLV  HW2     3142    3.117389921    1.381782562    0.940709790
 1040 SOLV  OW      3143    1.987223511    3.095904721    1.686815251
 1040 SOLV  HW1     3144    2.005374602    3.179153900    1.739176479
 1040 SOLV  HW2     3145    1.939370423    3.119519884    1.602234130
 1041 SOLV  OW      3146    2.566277291    1.409136596    2.681073105
 1041 SOLV  HW1     3147    2.598385075    1.337425333    2.742931042
 1041 SOLV  HW2     3148    2.556455330    1.371661098    2.588883652
 1042 SOLV  OW      3149    2.046087519    0.141181185    1.134935795
 1042 SOLV  HW1     3150    2.040818657    0.042975999    1.116789348
 1042 SOLV  HW2     3151    2.124635211    0.159996275    1.193906238
 1043 SOLV  OW      3152    3.397433320    2.407403010    0.105600799
 1043 SOLV  HW1     3153    3.345334664    2.385593515    0.023067984
 1043 SOLV  HW2     3154    3.336818874    2.404181304    0.185080174
 1044 SOLV  OW      3155    3.235712582    0.571798923    0.245537386
 1044 SOLV  HW1     3156    3.219510760    0.669556977    0.259035679
 1044 SOLV  HW2     3157    3.307465467    0.559066697    0.177048839
 1045 SOLV  OW      3158    1.768316729    0.488575554    1.387903378
 1045 SOLV  HW1     3159    1.694908893    0.472942095    1.321808810
 1045 SOLV  HW2     3160    1.732018783    0.479856347    1.480683049
 1046 SOLV  OW      3161    0.665309842    1.973432658    0.592988895
 1046 SOLV  HW1     3162    0.621524898    2.000336570    0.678781101
 1046 SOLV  HW2     3163    0.737542231    2.038841471    0.570506794
 1047 SOLV  OW      3164    1.814236649    2.392642445    2.349906718
 1047 SOLV  HW1     3165    1.873481978    2.339423871    2.289428684
 1047 SOLV  HW2     3166    1.736973197    2.336197011    2.378959277
 1048 SOLV  OW      3167    3.296626151    2.685846088    2.661226031
 1048 SOLV  HW1     3168    3.289723051    2.688751863    2.760952258
 1048 SOLV  HW2     3169    3.316312663    2.777544447    2.626509542
 1049 SOLV  OW      3170    3.123471119    1.574265169    1.687538644
 1049 SOLV  HW1     3171    3.081656916    1.485408134    1.706445861
 1049 SOLV  HW2     3172    3.055098332    1.635477173    1.647795203
 1050 SOLV  OW      3173    1.231624081    1.563383723    2.356736039
 1050 SOLV  HW1     3174    1.245261949    1.579415517    2.258969152
 1050 SOLV  HW2     3175    1.296751077    1.494505709    2.388603904
 1051 SOLV  OW      3176    0.703450559    2.688967083    0.529636844
 1051 SOLV  HW1     3177    0.672815569    2.636865538    0.449960681
 1051 SOLV  HW2     3178    0.802771778    2.681183430    0.538353457
 1052 SOLV  OW      3179    3.457118273    2.852229059    2.218753579
 1052 SOLV  HW1     3180    3.470371123    2.829484120    2.122273064
 1052 SOLV  HW2     3181    3.485792976    2.946656264    2.234962148
 1053 SOLV  OW      3182    1.390804033    2.264412539    0.247729382
 1053 SOLV  HW1     3183    1.417870704    2.185259442    0.192924834
 1053 SOLV  HW2     3184    1.448339319    2.269657650    0.329360095
 1054 SOLV  OW      3185    2.865083794    1.078322110    0.692461735
 1054 SOLV  HW1     3186    2.795829284    1.094800228    0.762701899
 1054 SOLV  HW2     3187    2.852700314    1.143409239    0.617550859
 1055 SOLV  OW      3188    1.481054260    3.175272746    1.285674429
 1055 SOLV  HW1     3189    1.465325559    3.160904067    1.383387882
 1055 SOLV  HW2     3190    1.538087706    3.256392370    1.272691773
 1056 SOLV  OW      3191    0.521742643    2.001264425    0.045200394
 1056 SOLV  HW1     3192    0.555987894    1.967672508   -0.042541645
 1056 SOLV  HW2     3193    0.557795107    1.944283502    0.119045999
 1057 SOLV  OW      3194    1.668097181    0.676695012    0.759680922
 1057 SOLV  HW1     3195    1.597284597    0.729454539    0.712738949
 1057 SOLV  HW2     3196    1.633258457    0.585286075    0.780468631
 1058 SOLV  OW      3197    1.007083157    1.824307530    2.796093960
 1058 SOLV  HW1     3198    1.058520685    1.878080127    2.862909052
 1058 SOLV  HW2     3199    0.909084676    1.836228153    2.812083211
 1059 SOLV  OW      3200    1.179539494    2.672136702    0.738469305
 1059 SOLV  HW1     3201    1.273208403    2.644017911    0.717570721
 1059 SOLV  HW2     3202    1.172589728    2.695361662    0.835493051
 1060 SOLV  OW      3203    0.623584829    0.724634690    0.650471122
 1060 SOLV  HW1     3204    0.718799409    0.711807809    0.678245299
 1060 SOLV  HW2     3205    0.599854144    0.657056650    0.580673227
 1061 SOLV  OW      3206    0.423240114    2.825206584    2.523098325
 1061 SOLV  HW1     3207    0.342474390    2.857951119    2.474048814
 1061 SOLV  HW2     3208    0.496652395    2.892652410    2.515169827
 1062 SOLV  OW      3209    3.187104446    0.014359643    3.450168165
 1062 SOLV  HW1     3210    3.251619823    0.055030558    3.385474531
 1062 SOLV  HW2     3211    3.231201513   -0.061709405    3.497817081
 1063 SOLV  OW      3212    3.342481326    3.313831693    3.481395022
 1063 SOLV  HW1     3213    3.332887730    3.278780284    3.388224123
 1063 SOLV  HW2     3214    3.313579875    3.243660174    3.546526868
 1064 SOLV  OW      3215    1.785078385    0.810707455    1.912105928
 1064 SOLV  HW1     3216    1.768983795    0.897549797    1.959017834
 1064 SOLV  HW2     3217    1.800887148    0.738744077    1.979727579
 1065 SOLV  OW      3218    3.049543821    0.760163362    2.433336268
 1065 SOLV  HW1     3219    3.016356221    0.788964175    2.523171004
 1065 SOLV  HW2     3220    3.148119155    0.743930233    2.437868907
 1066 SOLV  OW      3221    0.847400514    1.371977700    0.957456583
 1066 SOLV  HW1     3222    0.819838932    1.278216854    0.936225756
 1066 SOLV  HW2     3223    0.765936624    1.428600486    0.970067727
 1067 SOLV  OW      3224    2.022841946    1.974087451    0.293653636
 1067 SOLV  HW1     3225    2.114097237    1.995642955    0.328380617
 1067 SOLV  HW2     3226    2.027670227    1.957646266    0.195141741
 1068 SOLV  OW      3227    0.049292427    1.586421866    0.360728804
 1068 SOLV  HW1     3228   -0.020850414    1.542068467    0.304923560
 1068 SOLV  HW2     3229    0.133965866    1.593915864    0.308044690
 1069 SOLV  OW      3230    1.021040781    2.214939202    1.640185407
 1069 SOLV  HW1     3231    0.926389583    2.200899284    1.611102800
 1069 SOLV  HW2     3232    1.023733459    2.229039974    1.739158437
 1070 SOLV  OW      3233    2.674260124    1.062168938    2.139848294
 1070 SOLV  HW1     3234    2.647139265    1.002217944    2.064548119
 1070 SOLV  HW2     3235    2.667079408    1.012399063    2.226295488
 1071 SOLV  OW      3236    3.219869780    2.534707066    1.650605727
 1071 SOLV  HW1     3237    3.145366198    2.560244051    1.588971762
 1071 SOLV  HW2     3238    3.219482703    2.595244614    1.730208014
 1072 SOLV  OW      3239    1.785461424    1.910663256    3.124786875
 1072 SOLV  HW1     3240    1.879253864    1.877538375    3.135154192
 1072 SOLV  HW2     3241    1.721884551    1.842636906    3.161283896
 1073 SOLV  OW      3242    2.907130770    2.855117489    2.729565873
 1073 SOLV  HW1     3243    2.918920066    2.952755325    2.711426411
 1073 SOLV  HW2     3244    2.854587945    2.842984026    2.813786630
 1074 SOLV  OW      3245    0.529182547    1.283654141    1.567659858
 1074 SOLV  HW1     3246    0.574114128    1.320955735    1.648846474
 1074 SOLV  HW2     3247    0.430362380    1.280602698    1.582717494
 1075 SOLV  OW      3248    0.155406096    2.353216019    3.086043606
 1075 SOLV  HW1     3249    0.245924620    2.392226094    3.069130108
 1075 SOLV  HW2     3250    0.112972951    2.328502247    2.998922561
 1076 SOLV  OW      3251    3.177361638    3.359091486    1.609583739
 1076 SOLV  HW1     3252    3.252740674    3.415772798    1.576314286
 1076 SOLV  HW2     3253    3.105129815    3.417822297    1.646119791
 1077 SOLV  OW      3254    0.985343044    0.499458543    1.784066453
 1077 SOLV  HW1     3255    0.988312558    0.414291828    1.836403452
 1077 SOLV  HW2     3256    0.894508543    0.540476569    1.792310453
 1078 SOLV  OW      3257    0.317149097    1.785896087    1.715149217
 1078 SOLV  HW1     3258    0.398503300    1.764268857    1.661156428
 1078 SOLV  HW2     3259    0.241624158    1.808999048    1.653799836
 1079 SOLV  OW      3260    0.917058903    0.924003758    0.461512921
 1079 SOLV  HW1     3261    0.916408498    1.018790690    0.493395035
 1079 SOLV  HW2     3262    0.885048443    0.863978994    0.534817978
 1080 SOLV  OW      3263    1.013399337    2.009810740    1.254198832
 1080 SOLV  HW1     3264    1.051409262    1.989484346    1.344442009
 1080 SOLV  HW2     3265    1.061473079    1.956037314    1.184924015
 1081 SOLV  OW      3266    1.316577932    2.758939259    3.173751644
 1081 SOLV  HW1     3267    1.267364282    2.794474977    3.253218672
 1081 SOLV  HW2     3268    1.414377573    2.754818230    3.194245205
 1082 SOLV  OW      3269    2.526848203    0.265607860    3.380246709
 1082 SOLV  HW1     3270    2.537990321    0.360148980    3.410867742
 1082 SOLV  HW2     3271    2.614135780    0.217484300    3.388295369
 1083 SOLV  OW      3272    1.328068268    2.055063315    2.657797319
 1083 SOLV  HW1     3273    1.287638089    2.143033668    2.632732356
 1083 SOLV  HW2     3274    1.300560015    2.031080828    2.750908326
 1084 SOLV  OW      3275    0.051739892    1.403614835    3.051741603
 1084 SOLV  HW1     3276    0.097259821    1.491350232    3.036520395
 1084 SOLV  HW2     3277    0.119565768    1.330145226    3.049987584
 1085 SOLV  OW      3278    1.567617965    3.382722853    2.055297146
 1085 SOLV  HW1     3279    1.581533516    3.376224283    1.956476156
 1085 SOLV  HW2     3280    1.471069079    3.400640785    2.074236153
 1086 SOLV  OW      3281    1.762180815    1.983065741    2.590617330
 1086 SOLV  HW1     3282    1.700870079    1.915367474    2.631349643
 1086 SOLV  HW2     3283    1.821495902    2.021222221    2.661518466
 1087 SOLV  OW      3284    1.566299983    2.837439517    3.287146428
 1087 SOLV  HW1     3285    1.567172441    2.826977490    3.386599812
 1087 SOLV  HW2     3286    1.560062537    2.934509058    3.263911648
 1088 SOLV  OW      3287    1.984488691    1.025503532    2.432773115
 1088 SOLV  HW1     3288    1.916278353    1.088352336    2.395373075
 1088 SOLV  HW2     3289    1.951245416    0.931540261    2.424583554
 1089 SOLV  OW      3290    1.753581829    0.901954795    0.287412128
 1089 SOLV  HW1     3291    1.671298566    0.883358977    0.233700442
 1089 SOLV  HW2     3292    1.821539461    0.947213223    0.229665207
 1090 SOLV  OW      3293    0.720436162    1.364445572    2.076103794
 1090 SOLV  HW1     3294    0.639391500    1.421526734    2.062872365
 1090 SOLV  HW2     3295    0.722841851    1.293231397    2.005930992
 1091 SOLV  OW      3296    1.962906473    2.266359880    3.031505077
 1091 SOLV  HW1     3297    1.900468235    2.342302455    3.013178433
 1091 SOLV  HW2     3298    1.922312932    2.205594770    3.099779776
 1092 SOLV  OW      3299    3.369521201    3.190089204    3.231802154
 1092 SOLV  HW1     3300    3.402358224    3.192475106    3.137369318
 1092 SOLV  HW2     3301    3.404069137    3.107848345    3.277016583
 1093 SOLV  OW      3302    2.130011556    1.064621536    0.767631421
 1093 SOLV  HW1     3303    2.055977248    0.997442602    0.764868046
 1093 SOLV  HW2     3304    2.199099298    1.035351467    0.833751800
 1094 SOLV  OW      3305    2.630438522    0.882683176    2.405049601
 1094 SOLV  HW1     3306    2.695649121    0.815723497    2.369473996
 1094 SOLV  HW2     3307    2.540034604    0.865104500    2.366066165
 1095 SOLV  OW      3308    3.004852706    2.856540090    1.368443865
 1095 SOLV  HW1     3309    2.928356033    2.792309468    1.363704112
 1095 SOLV  HW2     3310    3.077634722    2.826259785    1.306900016
 1096 SOLV  OW      3311    3.248865176    1.955350098    2.994175389
 1096 SOLV  HW1     3312    3.304702326    1.930054933    3.073192439
 1096 SOLV  HW2     3313    3.304109960    1.949291847    2.911033367
 1097 SOLV  OW      3314    3.216149057    1.865333030    0.069048654
 1097 SOLV  HW1     3315    3.252824874    1.950263196    0.107033794
 1097 SOLV  HW2     3316    3.225327615    1.792004095    0.136426517
 1098 SOLV  OW      3317    2.016097281    1.663971181    1.994547814
 1098 SOLV  HW1     3318    1.987879271    1.743949866    1.941550495
 1098 SOLV  HW2     3319    2.032445670    1.690967369    2.089444598
 1099 SOLV  OW      3320    2.968563596    1.610460367    3.003507629
 1099 SOLV  HW1     3321    2.943118643    1.705268877    2.984436234
 1099 SOLV  HW2     3322    3.032027896    1.578234581    2.933268321
 1100 SOLV  OW      3323    1.819094414    1.417613813    2.528865875
 1100 SOLV  HW1     3324    1.841691088    1.326603624    2.563620571
 1100 SOLV  HW2     3325    1.882706571    1.484627008    2.567129769
 1101 SOLV  OW      3326    1.672177812    2.935087783    2.662003399
 1101 SOLV  HW1     3327    1.752440230    2.882761882    2.633343565
 1101 SOLV  HW2     3328    1.628313737    2.975455017    2.581704714
 1102 SOLV  OW      3329    2.845323598    0.480069351    0.126813723
 1102 SOLV  HW1     3330    2.774392118    0.486454166    0.056605604
 1102 SOLV  HW2     3331    2.878741686    0.571716284    0.148841786
 1103 SOLV  OW      3332    1.604325593    0.525779115    2.261014928
 1103 SOLV  HW1     3333    1.623847592    0.446721773    2.319069395
 1103 SOLV  HW2     3334    1.550931950    0.496483508    2.181690164
 1104 SOLV  OW      3335    2.418085561    3.058334270    1.829253903
 1104 SOLV  HW1     3336    2.512177321    3.069835576    1.797378257
 1104 SOLV  HW2     3337    2.364392704    3.012183667    1.758623403
 1105 SOLV  OW      3338    2.752265271    1.280398846    0.476052143
 1105 SOLV  HW1     3339    2.653359204    1.267383921    0.483079157
 1105 SOLV  HW2     3340    2.771965787    1.376674409    0.457504911
 1106 SOLV  OW      3341    3.427890688    2.521262205    1.145752908
 1106 SOLV  HW1     3342    3.380523585    2.466751623    1.214938934
 1106 SOLV  HW2     3343    3.430330283    2.616965605    1.174676953
 1107 SOLV  OW      3344    2.415586045    3.065206407    2.604923848
 1107 SOLV  HW1     3345    2.489774457    3.096429564    2.545571967
 1107 SOLV  HW2     3346    2.333880924    3.120309633    2.587914893
 1108 SOLV  OW      3347    2.656833568    2.246071488    0.599290056
 1108 SOLV  HW1     3348    2.691635623    2.246438761    0.505543059
 1108 SOLV  HW2     3349    2.591428665    2.320829939    0.610829202
 1109 SOLV  OW      3350    1.736603282    1.039763258    2.036245089
 1109 SOLV  HW1     3351    1.813800894    1.045256039    2.099582141
 1109 SOLV  HW2     3352    1.699489083    1.131356270    2.020933971
 1110 SOLV  OW      3353    2.146846147    2.672645318    3.363533100
 1110 SOLV  HW1     3354    2.092354456    2.597118404    3.399969679
 1110 SOLV  HW2     3355    2.113024429    2.697348685    3.272719463
 1111 SOLV  OW      3356    2.123953809    0.732215558    0.907100381
 1111 SOLV  HW1     3357    2.056380711    0.667173264    0.872390367
 1111 SOLV  HW2     3358    2.161315471    0.698503159    0.993522973
 1112 SOLV  OW      3359    1.245669867    2.725397017    1.464572196
 1112 SOLV  HW1     3360    1.203928830    2.735413900    1.554896874
 1112 SOLV  HW2     3361    1.238331547    2.630191981    1.434851985
 1113 SOLV  OW      3362    2.285907439    2.181302012    2.138219743
 1113 SOLV  HW1     3363    2.360980124    2.147066440    2.081709266
 1113 SOLV  HW2     3364    2.291165936    2.140033478    2.229162618
 1114 SOLV  OW      3365    3.308217426    0.969335313    1.647159312
 1114 SOLV  HW1     3366    3.217680907    1.008811092    1.631518992
 1114 SOLV  HW2     3367    3.337917076    0.990012625    1.740380332
 1115 SOLV  OW      3368    2.521190349    1.396504790    3.394245150
 1115 SOLV  HW1     3369    2.482057840    1.478383646    3.352224359
 1115 SOLV  HW2     3370    2.486475312    1.387112083    3.487560837
 1116 SOLV  OW      3371    3.407156670    3.093764388    2.955064970
 1116 SOLV  HW1     3372    3.423436491    3.002501039    2.992584513
 1116 SOLV  HW2     3373    3.337529594    3.088413995    2.883474734
 1117 SOLV  OW      3374    0.067234025    1.239232360    2.778993546
 1117 SOLV  HW1     3375    0.130928179    1.258436500    2.853665889
 1117 SOLV  HW2     3376    0.079589722    1.144922128    2.748096836
 1118 SOLV  OW      3377    0.186852871    0.078843839    2.615015412
 1118 SOLV  HW1     3378    0.096229213    0.120082018    2.605613584
 1118 SOLV  HW2     3379    0.199829321    0.048068610    2.709281619
 1119 SOLV  OW      3380    1.515431280    0.321635979    2.588415853
 1119 SOLV  HW1     3381    1.523175185    0.222563376    2.577180502
 1119 SOLV  HW2     3382    1.470897910    0.341889190    2.675640702
 1120 SOLV  OW      3383    1.373238851    3.515410742    1.740186858
 1120 SOLV  HW1     3384    1.329020944    3.479029416    1.658205172
 1120 SOLV  HW2     3385    1.461315492    3.469961126    1.753476583
 1121 SOLV  OW      3386    1.724463482    0.231752131    0.556356541
 1121 SOLV  HW1     3387    1.801013364    0.228970179    0.620651097
 1121 SOLV  HW2     3388    1.659775209    0.158738569    0.578398533
 1122 SOLV  OW      3389    3.128033507    2.345136344    1.981531585
 1122 SOLV  HW1     3390    3.030412144    2.334375616    2.000389735
 1122 SOLV  HW2     3391    3.150169819    2.301277456    1.894424714
 1123 SOLV  OW      3392    0.567679307    3.288718056    0.167712413
 1123 SOLV  HW1     3393    0.564109003    3.388085543    0.156997569
 1123 SOLV  HW2     3394    0.660400053    3.261273128    0.193227659
 1124 SOLV  OW      3395    0.386516014    1.595880616    2.610699605
 1124 SOLV  HW1     3396    0.454147047    1.610393242    2.538493722
 1124 SOLV  HW2     3397    0.327923389    1.518564240    2.586462431
 1125 SOLV  OW      3398    2.777025686    2.659575375    1.004793072
 1125 SOLV  HW1     3399    2.717029423    2.602534686    1.060887910
 1125 SOLV  HW2     3400    2.772347109    2.629279104    0.909608903
 1126 SOLV  OW      3401    1.683826413    0.619953702    1.693787357
 1126 SOLV  HW1     3402    1.718297232    0.679525773    1.766342505
 1126 SOLV  HW2     3403    1.591684510    0.648919541    1.667861788
 1127 SOLV  OW      3404    1.334060302    1.607043077    0.644350517
 1127 SOLV  HW1     3405    1.317320344    1.574788068    0.551179226
 1127 SOLV  HW2     3406    1.335756150    1.707032806    0.645186804
 1128 SOLV  OW      3407    2.852891231    2.658084592    0.709881238
 1128 SOLV  HW1     3408    2.899308602    2.714718243    0.641766262
 1128 SOLV  HW2     3409    2.876452296    2.562039421    0.694989765
 1129 SOLV  OW      3410    2.379725341    1.484264574    1.050374657
 1129 SOLV  HW1     3411    2.413633981    1.394086605    1.023553915
 1129 SOLV  HW2     3412    2.354248595    1.482872357    1.147070880
 1130 SOLV  OW      3413    1.282125340    3.511462528    1.253792952
 1130 SOLV  HW1     3414    1.292551519    3.597445656    1.303790545
 1130 SOLV  HW2     3415    1.345933486    3.509746066    1.176805813
 1131 SOLV  OW      3416    0.432155992    1.092948027    1.058516193
 1131 SOLV  HW1     3417    0.412700005    1.170858615    1.118122819
 1131 SOLV  HW2     3418    0.480222296    1.022367369    1.110568706
 1132 SOLV  OW      3419    3.076742897    1.889330996    0.382471215
 1132 SOLV  HW1     3420    3.003127557    1.849197488    0.436984625
 1132 SOLV  HW2     3421    3.037648285    1.949923598    0.313176124
 1133 SOLV  OW      3422    1.053318307    3.519433281    2.650326332
 1133 SOLV  HW1     3423    1.003970509    3.601875788    2.622581290
 1133 SOLV  HW2     3424    1.092688678    3.533183091    2.741225188
 1134 SOLV  OW      3425    0.266225547    0.831661249    0.951391039
 1134 SOLV  HW1     3426    0.295620450    0.846098045    0.856896893
 1134 SOLV  HW2     3427    0.241025020    0.919410748    0.992213415
 1135 SOLV  OW      3428    2.181602048    0.719885547    0.411590536
 1135 SOLV  HW1     3429    2.229890194    0.710160330    0.498616377
 1135 SOLV  HW2     3430    2.083044025    0.713636480    0.427308178
 1136 SOLV  OW      3431    0.749503143    2.492605926    1.241452786
 1136 SOLV  HW1     3432    0.826811463    2.430060209    1.230821699
 1136 SOLV  HW2     3433    0.777065933    2.570320154    1.298041521
 1137 SOLV  OW      3434    1.991779642    2.752249446    3.150644142
 1137 SOLV  HW1     3435    1.898763208    2.719747348    3.167764252
 1137 SOLV  HW2     3436    2.025744096    2.712614735    3.065338893
 1138 SOLV  OW      3437    0.641094429    2.353003373    2.529884779
 1138 SOLV  HW1     3438    0.709429249    2.387235863    2.594381933
 1138 SOLV  HW2     3439    0.586587753    2.281618183    2.573867379
 1139 SOLV  OW      3440    1.711844017    2.566397488    1.486769617
 1139 SOLV  HW1     3441    1.635393569    2.502581972    1.495942194
 1139 SOLV  HW2     3442    1.783301886    2.542450293    1.552507386
 1140 SOLV  OW      3443    2.823308836    2.638969943    1.951016908
 1140 SOLV  HW1     3444    2.748783947    2.703718705    1.935044955
 1140 SOLV  HW2     3445    2.821906935    2.568421188    1.880148825
 1141 SOLV  OW      3446    0.905343009    2.418180666    2.292217109
 1141 SOLV  HW1     3447    0.808608866    2.393407504    2.297566860
 1141 SOLV  HW2     3448    0.947720628    2.370514662    2.215198484
 1142 SOLV  OW      3449    0.304585213    1.698531211    0.287398223
 1142 SOLV  HW1     3450    0.264705066    1.787329932    0.310329193
 1142 SOLV  HW2     3451    0.314905289    1.691266363    0.188191145
 1143 SOLV  OW      3452    3.060055618    1.844762266    3.376055713
 1143 SOLV  HW1     3453    3.124506883    1.843399763    3.452501746
 1143 SOLV  HW2     3454    3.056532683    1.936793136    3.337098210
 1144 SOLV  OW      3455    3.021239084    2.102077510    3.294713521
 1144 SOLV  HW1     3456    3.016501971    2.109123574    3.195067284
 1144 SOLV  HW2     3457    3.010618703    2.192958058    3.335078501
 1145 SOLV  OW      3458    0.102924358    1.500838966    2.421428370
 1145 SOLV  HW1     3459    0.123020652    1.466932762    2.329515320
 1145 SOLV  HW2     3460    0.184125886    1.491165583    2.478997410
 1146 SOLV  OW      3461    2.629614581    2.977337601    1.307362004
 1146 SOLV  HW1     3462    2.542923316    2.946037366    1.268552763
 1146 SOLV  HW2     3463    2.689867926    3.008179863    1.233745204
 1147 SOLV  OW      3464    1.749379619    2.709228082    2.180566880
 1147 SOLV  HW1     3465    1.764059416    2.663295367    2.268181556
 1147 SOLV  HW2     3466    1.767341456    2.807072593    2.190829685
 1148 SOLV  OW      3467    0.493514023    0.853028958    2.201139188
 1148 SOLV  HW1     3468    0.515398688    0.759569999    2.173069043
 1148 SOLV  HW2     3469    0.571042612    0.891865961    2.250963246
 1149 SOLV  OW      3470    1.926102531    2.959024724    3.323624179
 1149 SOLV  HW1     3471    1.874196932    2.905588835    3.390346749
 1149 SOLV  HW2     3472    1.967786132    2.897415978    3.256779386
 1150 SOLV  OW      3473    0.818931444    0.748446847    3.368855962
 1150 SOLV  HW1     3474    0.778605303    0.705636354    3.449741395
 1150 SOLV  HW2     3475    0.750541636    0.753110669    3.296038453
 1151 SOLV  OW      3476    2.793566316    0.595021912    0.757196256
 1151 SOLV  HW1     3477    2.868527380    0.536251199    0.726730628
 1151 SOLV  HW2     3478    2.782444147    0.670837616    0.692934953
 1152 SOLV  OW      3479    1.531490746    0.329623184    0.213015994
 1152 SOLV  HW1     3480    1.450581003    0.386799519    0.199389728
 1152 SOLV  HW2     3481    1.582407361    0.322950918    0.127201488
 1153 SOLV  OW      3482    2.402236130    3.082639822    2.101573957
 1153 SOLV  HW1     3483    2.389153833    2.985432880    2.121093508
 1153 SOLV  HW2     3484    2.401731404    3.097111168    2.002620984
 1154 SOLV  OW      3485    0.730670056    3.092938630    1.125449576
 1154 SOLV  HW1     3486    0.817091419    3.138349419    1.103752180
 1154 SOLV  HW2     3487    0.662002661    3.117573015    1.057042514
 1155 SOLV  OW      3488    0.820202664    0.142381128    2.643011213
 1155 SOLV  HW1     3489    0.766658494    0.219852941    2.676668123
 1155 SOLV  HW2     3490    0.761378356    0.082197031    2.588981492
 1156 SOLV  OW      3491    2.677514367    0.476294705    1.662404977
 1156 SOLV  HW1     3492    2.738520007    0.468989649    1.741310511
 1156 SOLV  HW2     3493    2.615284661    0.553487504    1.675438391
 1157 SOLV  OW      3494    2.377352837    2.009923858    0.798101437
 1157 SOLV  HW1     3495    2.440120232    2.079726382    0.763613899
 1157 SOLV  HW2     3496    2.298161165    2.003403919    0.737375006
 1158 SOLV  OW      3497    0.066861511    0.066030227    1.762393708
 1158 SOLV  HW1     3498    0.096646306   -0.007565493    1.823205777
 1158 SOLV  HW2     3499    0.146627867    0.106976711    1.718096778
 1159 SOLV  OW      3500    1.255364255    2.882846547    2.725045143
 1159 SOLV  HW1     3501    1.266269692    2.835950506    2.637389765
 1159 SOLV  HW2     3502    1.177743042    2.843590807    2.774395723
 1160 SOLV  OW      3503    0.583746347    2.115306232    2.731502147
 1160 SOLV  HW1     3504    0.647779939    2.131913528    2.806503705
 1160 SOLV  HW2     3505    0.490632268    2.134990513    2.762219217
 1161 SOLV  OW      3506    1.149240365    1.613539919    3.363242363
 1161 SOLV  HW1     3507    1.224459765    1.549851194    3.380189294
 1161 SOLV  HW2     3508    1.139087300    1.627653373    3.264758199
 1162 SOLV  OW      3509    1.093560892    1.324725128    2.487408142
 1162 SOLV  HW1     3510    1.149914739    1.259519026    2.538141270
 1162 SOLV  HW2     3511    1.150781356    1.400088770    2.455042710
 1163 SOLV  OW      3512    1.084470266    3.519131303    1.021047313
 1163 SOLV  HW1     3513    1.088126279    3.613407019    0.987879189
 1163 SOLV  HW2     3514    1.110594209    3.516731198    1.117551671
 1164 SOLV  OW      3515    2.488122928    2.618815400    1.875785545
 1164 SOLV  HW1     3516    2.528573421    2.705903785    1.903723928
 1164 SOLV  HW2     3517    2.402198380    2.604690702    1.924966224
 1165 SOLV  OW      3518    1.987206646    3.412881826    1.204405092
 1165 SOLV  HW1     3519    1.994592722    3.391461305    1.301794108
 1165 SOLV  HW2     3520    2.075921054    3.399065695    1.160394497
 1166 SOLV  OW      3521    1.609543869    0.004079869    0.616805346
 1166 SOLV  HW1     3522    1.632702923    0.018960600    0.712950354
 1166 SOLV  HW2     3523    1.620349406   -0.092819316    0.594550119
 1167 SOLV  OW      3524    1.776813738    2.987378279    2.173258837
 1167 SOLV  HW1     3525    1.860285522    3.016014270    2.220293502
 1167 SOLV  HW2     3526    1.757513229    3.050590180    2.098215349
 1168 SOLV  OW      3527    2.233956914    3.439031517    1.057192620
 1168 SOLV  HW1     3528    2.292858637    3.367713993    1.019189787
 1168 SOLV  HW2     3529    2.289404717    3.503463962    1.109859311
 1169 SOLV  OW      3530    0.326645966    3.323572566    2.509972654
 1169 SOLV  HW1     3531    0.310961739    3.315827940    2.608438694
 1169 SOLV  HW2     3532    0.388092869    3.400394527    2.491968716
 1170 SOLV  OW      3533    1.903355536    2.897478346    1.844226671
 1170 SOLV  HW1     3534    1.807549858    2.877906568    1.823263597
 1170 SOLV  HW2     3535    1.936982519    2.968884336    1.782813547
 1171 SOLV  OW      3536    1.607720268    0.011870994    0.882352424
 1171 SOLV  HW1     3537    1.604124536    0.057587786    0.971225809
 1171 SOLV  HW2     3538    1.587037639   -0.085277982    0.894002855
 1172 SOLV  OW      3539    0.038216472    2.355886198    2.827649032
 1172 SOLV  HW1     3540    0.028437744    2.261042146    2.797474703
 1172 SOLV  HW2     3541    0.037204342    2.416437005    2.748062566
 1173 SOLV  OW      3542    2.700159472    1.817910615    1.026234453
 1173 SOLV  HW1     3543    2.613829161    1.866946324    1.038245466
 1173 SOLV  HW2     3544    2.704779189    1.780829002    0.933470116
 1174 SOLV  OW      3545    1.272712341    1.823061161    3.477556756
 1174 SOLV  HW1     3546    1.307063253    1.809921204    3.570555487
 1174 SOLV  HW2     3547    1.212694502    1.746884313    3.453138012
 1175 SOLV  OW      3548    0.863470950    0.193869183    0.886479914
 1175 SOLV  HW1     3549    0.858436624    0.207180861    0.985461088
 1175 SOLV  HW2     3550    0.771524543    0.178751448    0.850188159
 1176 SOLV  OW      3551    0.374733370    0.304449855    1.400547594
 1176 SOLV  HW1     3552    0.412512691    0.215320763    1.375445583
 1176 SOLV  HW2     3553    0.442519898    0.375688896    1.382345118
 1177 SOLV  OW      3554    0.656238301    2.042757864    2.202658688
 1177 SOLV  HW1     3555    0.563659762    2.073995215    2.181325390
 1177 SOLV  HW2     3556    0.652659056    1.976767132    2.277719375
 1178 SOLV  OW      3557    0.343525006    2.124048461    0.997686067
 1178 SOLV  HW1     3558    0.301659761    2.214845878    0.995574693
 1178 SOLV  HW2     3559    0.271974964    2.054526370    1.004654479
 1179 SOLV  OW      3560    1.429046786    1.714446736    0.194681681
 1179 SOLV  HW1     3561    1.336721111    1.725451289    0.231508565
 1179 SOLV  HW2     3562    1.445885697    1.617789685    0.175312063
 1180 SOLV  OW      3563    0.886365181    1.858456632    1.607757345
 1180 SOLV  HW1     3564    0.833048839    1.941879872    1.593627918
 1180 SOLV  HW2     3565    0.837486880    1.780611789    1.568351765
 1181 SOLV  OW      3566    2.030186108    0.783378392    2.813983575
 1181 SOLV  HW1     3567    2.060850172    0.858352850    2.872635604
 1181 SOLV  HW2     3568    1.936618723    0.758005088    2.838535043
 1182 SOLV  OW      3569    3.328024909    1.771484475    1.716249667
 1182 SOLV  HW1     3570    3.259303515    1.700703206    1.732594729
 1182 SOLV  HW2     3571    3.310368840    1.815334428    1.628117886
 1183 SOLV  OW      3572    3.111789252    2.184980625    0.486208228
 1183 SOLV  HW1     3573    3.190743362    2.126950768    0.466205223
 1183 SOLV  HW2     3574    3.041639010    2.130932022    0.532673383
 1184 SOLV  OW      3575    2.452108577    1.859584885    1.527410728
 1184 SOLV  HW1     3576    2.517052821    1.934320031    1.541504103
 1184 SOLV  HW2     3577    2.377251652    1.867646986    1.593237195
 1185 SOLV  OW      3578    0.375765008    2.990853930    1.284165820
 1185 SOLV  HW1     3579    0.411838140    2.975891470    1.192098764
 1185 SOLV  HW2     3580    0.324920401    3.076940870    1.286440166
 1186 SOLV  OW      3581    2.971278501    3.378951046    1.986221717
 1186 SOLV  HW1     3582    2.922834492    3.464144084    2.006142733
 1186 SOLV  HW2     3583    2.970751744    3.320561307    2.067411793
 1187 SOLV  OW      3584    3.442574341    3.431949875    2.803208335
 1187 SOLV  HW1     3585    3.353291595    3.422168099    2.847187814
 1187 SOLV  HW2     3586    3.514641896    3.409126429    2.868681296
 1188 SOLV  OW      3587    1.317024021    0.718012927    1.283392557
 1188 SOLV  HW1     3588    1.387661909    0.648187083    1.295047147
 1188 SOLV  HW2     3589    1.358971727    0.808732180    1.286793690
 1189 SOLV  OW      3590    2.135285387    3.001367312    3.045654391
 1189 SOLV  HW1     3591    2.131074105    2.927062892    3.112458035
 1189 SOLV  HW2     3592    2.175378774    2.967422192    2.960556100
 1190 SOLV  OW      3593    1.893236767    2.679048013    0.766006313
 1190 SOLV  HW1     3594    1.795000106    2.697744706    0.767264450
 1190 SOLV  HW2     3595    1.941080239    2.755190894    0.722247734
 1191 SOLV  OW      3596    1.089659183    2.316198471    3.397063804
 1191 SOLV  HW1     3597    1.105945355    2.218661928    3.411936670
 1191 SOLV  HW2     3598    1.023487597    2.328007173    3.323025606
 1192 SOLV  OW      3599    1.886537549    0.655895455    0.414646864
 1192 SOLV  HW1     3600    1.823717624    0.578298126    0.408978540
 1192 SOLV  HW2     3601    1.834557788    0.739679597    0.431323230
 1193 SOLV  OW      3602    1.865725232    1.414398950    3.444893877
 1193 SOLV  HW1     3603    1.912920977    1.342040753    3.394510113
 1193 SOLV  HW2     3604    1.864581516    1.391853344    3.542320725
 1194 SOLV  OW      3605    1.021901292    0.402612547    0.343803282
 1194 SOLV  HW1     3606    1.025746560    0.307815363    0.312183002
 1194 SOLV  HW2     3607    1.114826574    0.437069294    0.357173520
 1195 SOLV  OW      3608    0.805019119    0.362401415    0.495952083
 1195 SOLV  HW1     3609    0.767251035    0.278498608    0.456772114
 1195 SOLV  HW2     3610    0.892024097    0.383711344    0.451486508
 1196 SOLV  OW      3611    2.072160255    1.465966975    0.988243707
 1196 SOLV  HW1     3612    1.988829049    1.521193996    0.990960056
 1196 SOLV  HW2     3613    2.151355373    1.524239782    1.006512923
 1197 SOLV  OW      3614    0.844954362    0.834225051    1.948094663
 1197 SOLV  HW1     3615    0.803290471    0.755785658    1.902127555
 1197 SOLV  HW2     3616    0.944545668    0.825711787    1.944827439
 1198 SOLV  OW      3617    1.857182487    1.309490541    2.875814793
 1198 SOLV  HW1     3618    1.893986230    1.272932723    2.790315052
 1198 SOLV  HW2     3619    1.917333432    1.381819230    2.909749599
 1199 SOLV  OW      3620    3.523558952    1.790424176    0.542972932
 1199 SOLV  HW1     3621    3.531554884    1.705283461    0.491121381
 1199 SOLV  HW2     3622    3.446443570    1.843623031    0.507979681
 1200 SOLV  OW      3623    3.009340612    3.082089314    0.542736846
 1200 SOLV  HW1     3624    2.992801825    3.106704379    0.447228814
 1200 SOLV  HW2     3625    2.929383468    3.106300170    0.597707793
 1201 SOLV  OW      3626    3.520196446    0.926722694    2.709179709
 1201 SOLV  HW1     3627    3.497766075    0.841737942    2.661472693
 1201 SOLV  HW2     3628    3.436045405    0.969878875    2.741700086
 1202 SOLV  OW      3629    1.791132263    3.366853874    2.220276211
 1202 SOLV  HW1     3630    1.708627492    3.367836518    2.163765969
 1202 SOLV  HW2     3631    1.773902917    3.416690435    2.305252323
 1203 SOLV  OW      3632    0.046040005    0.644157883    2.898841985
 1203 SOLV  HW1     3633    0.021832432    0.619063410    2.992574140
 1203 SOLV  HW2     3634    0.094307546    0.731745275    2.899213925
 1204 SOLV  OW      3635    3.072952423    2.623946804    2.306398373
 1204 SOLV  HW1     3636    3.052703109    2.669558155    2.219731356
 1204 SOLV  HW2     3637    3.125198145    2.540522108    2.288725145
 1205 SOLV  OW      3638    1.045267297    0.895788068    0.048559584
 1205 SOLV  HW1     3639    1.117469360    0.848223372    0.098816580
 1205 SOLV  HW2     3640    1.000116093    0.831694941   -0.013526627
 1206 SOLV  OW      3641    2.951991032    2.441955926    0.565154074
 1206 SOLV  HW1     3642    2.918977143    2.478537332    0.478129495
 1206 SOLV  HW2     3643    3.016450257    2.367514956    0.547692405
 1207 SOLV  OW      3644    3.485928211    1.838998272    0.238401136
 1207 SOLV  HW1     3645    3.499792704    1.739972631    0.239632837
 1207 SOLV  HW2     3646    3.572389157    1.884988725    0.258628892
 1208 SOLV  OW      3647    2.415979137    2.658989704    3.286104755
 1208 SOLV  HW1     3648    2.319672547    2.642602389    3.307466364
 1208 SOLV  HW2     3649    2.431114889    2.757049131    3.273653370
 1209 SOLV  OW      3650    3.127430968    1.807436848    0.855981014
 1209 SOLV  HW1     3651    3.221092623    1.842179370    0.860640070
 1209 SOLV  HW2     3652    3.126899977    1.709968852    0.878362903
 1210 SOLV  OW      3653    2.525622317    1.481357869    3.033379642
 1210 SOLV  HW1     3654    2.586635906    1.404008074    3.050585731
 1210 SOLV  HW2     3655    2.564555876    1.539186605    2.961674475
 1211 SOLV  OW      3656    2.200978737    0.127042944    2.208365012
 1211 SOLV  HW1     3657    2.288089057    0.168917446    2.234055318
 1211 SOLV  HW2     3658    2.184068918    0.142399433    2.111000126
 1212 SOLV  OW      3659    0.626487699    1.661635533    3.479514938
 1212 SOLV  HW1     3660    0.656262726    1.609699208    3.559625208
 1212 SOLV  HW2     3661    0.537182822    1.702771529    3.497790800
 1213 SOLV  OW      3662    0.539615516    1.794548661    1.561872296
 1213 SOLV  HW1     3663    0.619507952    1.738748687    1.539395440
 1213 SOLV  HW2     3664    0.484549310    1.808559423    1.479574035
 1214 SOLV  OW      3665    1.191444601    1.105415327    2.636682391
 1214 SOLV  HW1     3666    1.238251931    1.043234420    2.573881848
 1214 SOLV  HW2     3667    1.237053061    1.103462478    2.725661682
 1215 SOLV  OW      3668    3.388343305    1.758839636    1.026866877
 1215 SOLV  HW1     3669    3.400230989    1.848572332    0.984342713
 1215 SOLV  HW2     3670    3.432499401    1.689103564    0.970398671
 1216 SOLV  OW      3671    2.131625595    2.043766474    0.659000334
 1216 SOLV  HW1     3672    2.139348114    2.139531734    0.631265920
 1216 SOLV  HW2     3673    2.036723970    2.023672947    0.683284294
 1217 SOLV  OW      3674    0.446365188    2.405044706    0.783181258
 1217 SOLV  HW1     3675    0.439015673    2.427425630    0.685987509
 1217 SOLV  HW2     3676    0.532169586    2.441510402    0.819366451
 1218 SOLV  OW      3677    3.422056718    1.545314833    0.834896783
 1218 SOLV  HW1     3678    3.327218292    1.514340008    0.841808211
 1218 SOLV  HW2     3679    3.460418385    1.515880708    0.747355386
 1219 SOLV  OW      3680    2.681357687    3.220374103    2.003716781
 1219 SOLV  HW1     3681    2.714458493    3.137681965    1.958242973
 1219 SOLV  HW2     3682    2.589502147    3.204077399    2.039750840
 1220 SOLV  OW      3683    0.140355901    2.225518155    1.601854421
 1220 SOLV  HW1     3684    0.222919234    2.201271337    1.550892942
 1220 SOLV  HW2     3685    0.094651501    2.142138426    1.632848187
 1221 SOLV  OW      3686    3.180337519    3.481294610    2.786882643
 1221 SOLV  HW1     3687    3.223107163    3.534104332    2.713512213
 1221 SOLV  HW2     3688    3.128179472    3.405635003    2.747428866
 1222 SOLV  OW      3689    0.140470897    3.426543909    0.553474369
 1222 SOLV  HW1     3690    0.144965623    3.522930322    0.579764937
 1222 SOLV  HW2     3691    0.133797317    3.419442014    0.453941992
 1223 SOLV  OW      3692    0.378189608    0.724477403    1.456840532
 1223 SOLV  HW1     3693    0.314728463    0.650616056    1.479608319
 1223 SOLV  HW2     3694    0.326490619    0.807101828    1.434443851
 1224 SOLV  OW      3695    2.309722162    2.455981903    2.772794057
 1224 SOLV  HW1     3696    2.352562352    2.493863427    2.854836951
 1224 SOLV  HW2     3697    2.256358322    2.527198343    2.727167289
 1225 SOLV  OW      3698    0.817563189    0.223872972    1.155292807
 1225 SOLV  HW1     3699    0.825007894    0.145382608    1.216819976
 1225 SOLV  HW2     3700    0.723736098    0.230836538    1.121386104
 1226 SOLV  OW      3701    1.475338776    2.696103113    0.657908474
 1226 SOLV  HW1     3702    1.468934505    2.723102673    0.561836461
 1226 SOLV  HW2     3703    1.483021199    2.596592044    0.664097714
 1227 SOLV  OW      3704    1.815149624    0.643829039    2.132103873
 1227 SOLV  HW1     3705    1.854033626    0.704599119    2.201362789
 1227 SOLV  HW2     3706    1.739282558    0.592219700    2.171883419
 1228 SOLV  OW      3707    3.488870248    1.873297666    3.456561463
 1228 SOLV  HW1     3708    3.400806116    1.849809333    3.497724702
 1228 SOLV  HW2     3709    3.531247377    1.947445850    3.508594963
 1229 SOLV  OW      3710    2.178028803    1.715573487    1.099109386
 1229 SOLV  HW1     3711    2.126169921    1.791935723    1.060628614
 1229 SOLV  HW2     3712    2.275525972    1.729339540    1.081615804
 1230 SOLV  OW      3713    3.470897112    1.899566612    2.388002218
 1230 SOLV  HW1     3714    3.547065516    1.877346016    2.327125516
 1230 SOLV  HW2     3715    3.438360714    1.816114519    2.432481790
 1231 SOLV  OW      3716    1.337136416    0.149880685    2.292411484
 1231 SOLV  HW1     3717    1.358164996    0.130665818    2.388275434
 1231 SOLV  HW2     3718    1.237984252    0.149692020    2.279369204
 1232 SOLV  OW      3719    1.617246382    3.424525144    1.274881021
 1232 SOLV  HW1     3720    1.679654668    3.446069038    1.349996327
 1232 SOLV  HW2     3721    1.616954698    3.499895553    1.209151042
 1233 SOLV  OW      3722    1.104563434    0.417232668    1.397824455
 1233 SOLV  HW1     3723    1.024913906    0.422571106    1.458051328
 1233 SOLV  HW2     3724    1.174606358    0.481196001    1.429486102
 1234 SOLV  OW      3725    0.240780325    0.826962825    2.679188221
 1234 SOLV  HW1     3726    0.234787991    0.803130741    2.582246131
 1234 SOLV  HW2     3727    0.156137648    0.871937539    2.707728093
 1235 SOLV  OW      3728    0.028640045    1.273933176    0.058850709
 1235 SOLV  HW1     3729   -0.049726225    1.327109089    0.090957236
 1235 SOLV  HW2     3730    0.034632802    1.188730993    0.110855499
 1236 SOLV  OW      3731    0.585271445    0.123960105    1.772666528
 1236 SOLV  HW1     3732    0.567279852    0.045105773    1.713847477
 1236 SOLV  HW2     3733    0.530804569    0.116334346    1.856192194
 1237 SOLV  OW      3734    2.508827134    0.471139265    0.318770776
 1237 SOLV  HW1     3735    2.594656363    0.446415708    0.363755275
 1237 SOLV  HW2     3736    2.458281426    0.388047264    0.295483936
 1238 SOLV  OW      3737    1.239202318    0.165271108    0.594853170
 1238 SOLV  HW1     3738    1.177250980    0.231654250    0.636767947
 1238 SOLV  HW2     3739    1.185815474    0.094158821    0.549088809
 1239 SOLV  OW      3740    0.491185125    1.194386589    2.621169860
 1239 SOLV  HW1     3741    0.515378234    1.200157692    2.524303873
 1239 SOLV  HW2     3742    0.551832941    1.129282470    2.666830122
 1240 SOLV  OW      3743    3.286865860    3.059830065    0.868858192
 1240 SOLV  HW1     3744    3.340441045    3.087311250    0.789007594
 1240 SOLV  HW2     3745    3.285716264    2.960046876    0.875465399
 1241 SOLV  OW      3746    0.083543664    0.912394448    3.061048530
 1241 SOLV  HW1     3747    0.060493697    0.943596226    3.153224293
 1241 SOLV  HW2     3748    0.010694546    0.938692101    2.997783087
 1242 SOLV  OW      3749    0.878032878    2.727198802    3.262772200
 1242 SOLV  HW1     3750    0.794936645    2.782101231    3.253796583
 1242 SOLV  HW2     3751    0.957876261    2.784222392    3.243455797
 1243 SOLV  OW      3752    1.930047039    1.421244985    1.892630475
 1243 SOLV  HW1     3753    1.900807063    1.427984976    1.797232291
 1243 SOLV  HW2     3754    1.991397297    1.497241587    1.914120722
 1244 SOLV  OW      3755    1.566604694    1.050480238    3.428770090
 1244 SOLV  HW1     3756    1.641805371    0.994832895    3.464119051
 1244 SOLV  HW2     3757    1.518449734    1.093710280    3.505016775
 1245 SOLV  OW      3758    3.502277369    2.645073423    3.230058004
 1245 SOLV  HW1     3759    3.489739426    2.640533485    3.329172315
 1245 SOLV  HW2     3760    3.576953203    2.584258262    3.203105543
 1246 SOLV  OW      3761    2.797723767    2.323074735    2.347245717
 1246 SOLV  HW1     3762    2.814533882    2.286159097    2.438648521
 1246 SOLV  HW2     3763    2.699292433    2.325094822    2.329725133
 1247 SOLV  OW      3764    2.165143181    0.956986372    3.319178802
 1247 SOLV  HW1     3765    2.218425151    0.872620044    3.312608257
 1247 SOLV  HW2     3766    2.211644321    1.029758464    3.268764064
 1248 SOLV  OW      3767    2.313252336    2.380123355    3.510339850
 1248 SOLV  HW1     3768    2.228940463    2.362887696    3.459392026
 1248 SOLV  HW2     3769    2.305688336    2.467296774    3.558762458
 1249 SOLV  OW      3770    0.336685058    0.502035404    2.529829852
 1249 SOLV  HW1     3771    0.321871952    0.543267636    2.439928594
 1249 SOLV  HW2     3772    0.259978990    0.524635376    2.589888838
 1250 SOLV  OW      3773    3.474297563    0.319223841    0.310285108
 1250 SOLV  HW1     3774    3.497089547    0.245520247    0.246660234
 1250 SOLV  HW2     3775    3.377682625    0.312940349    0.335302113
 1251 SOLV  OW      3776    1.978082364    3.044338006    2.397559200
 1251 SOLV  HW1     3777    1.959688981    3.141505389    2.382663610
 1251 SOLV  HW2     3778    2.059119922    3.017413823    2.345505223
 1252 SOLV  OW      3779    0.733686170    3.118117397    1.980115712
 1252 SOLV  HW1     3780    0.702700992    3.187844221    2.044764937
 1252 SOLV  HW2     3781    0.700684577    3.028408787    2.009519354
 1253 SOLV  OW      3782    0.083730937    1.633720056    3.453595663
 1253 SOLV  HW1     3783    0.013785829    1.566841800    3.428365245
 1253 SOLV  HW2     3784    0.045688029    1.725946911    3.446635111
 1254 SOLV  OW      3785    3.514473457    3.360707652    1.394346483
 1254 SOLV  HW1     3786    3.459690098    3.277412981    1.386564419
 1254 SOLV  HW2     3787    3.469701137    3.424268013    1.457252892
 1255 SOLV  OW      3788    0.682674771    0.657338313    2.882332408
 1255 SOLV  HW1     3789    0.722580769    0.728320762    2.824278346
 1255 SOLV  HW2     3790    0.584394544    0.651340480    2.864831739
 1256 SOLV  OW      3791    0.675335890    1.404126596    2.775327655
 1256 SOLV  HW1     3792    0.767901433    1.422214195    2.742070885
 1256 SOLV  HW2     3793    0.620401863    1.365153085    2.701402946
 1257 SOLV  OW      3794    2.658983430    1.803144875    1.835171949
 1257 SOLV  HW1     3795    2.630906460    1.880419673    1.778233905
 1257 SOLV  HW2     3796    2.685976750    1.836424167    1.925535070
 1258 SOLV  OW      3797    0.792676889    2.166869285    2.896323938
 1258 SOLV  HW1     3798    0.861301335    2.235305293    2.871686187
 1258 SOLV  HW2     3799    0.836033458    2.093621725    2.948809954
 1259 SOLV  OW      3800    2.195824054    3.223866754    2.550053264
 1259 SOLV  HW1     3801    2.116496453    3.207572326    2.608731537
 1259 SOLV  HW2     3802    2.173812494    3.197375769    2.456163925
 1260 SOLV  OW      3803    2.618249516    3.036898832    2.241868874
 1260 SOLV  HW1     3804    2.636189604    3.069831491    2.334577590
 1260 SOLV  HW2     3805    2.524154240    3.059070269    2.216263399
 1261 SOLV  OW      3806    1.264295536    3.425507257    3.239940356
 1261 SOLV  HW1     3807    1.211371435    3.499412634    3.281637620
 1261 SOLV  HW2     3808    1.360511129    3.434876812    3.265561117
 1262 SOLV  OW      3809    0.736398472    2.177542980    1.954133236
 1262 SOLV  HW1     3810    0.715879853    2.120509910    2.033678959
 1262 SOLV  HW2     3811    0.826482981    2.153297105    1.918102481
 1263 SOLV  OW      3812    2.886370980    1.118438329    0.958911509
 1263 SOLV  HW1     3813    2.919814605    1.114078144    0.864761692
 1263 SOLV  HW2     3814    2.943150683    1.181754562    1.011531254
 1264 SOLV  OW      3815    0.342024366    2.336781766    2.691826061
 1264 SOLV  HW1     3816    0.259619665    2.280335255    2.687022393
 1264 SOLV  HW2     3817    0.342766933    2.401209381    2.615351817
 1265 SOLV  OW      3818    1.685075664    2.405916204    3.315816990
 1265 SOLV  HW1     3819    1.695294286    2.415215328    3.414864063
 1265 SOLV  HW2     3820    1.714313217    2.314492332    3.287745485
 1266 SOLV  OW      3821    1.841929646    3.141279672    3.004214569
 1266 SOLV  HW1     3822    1.927339352    3.108093400    3.044282220
 1266 SOLV  HW2     3823    1.819316638    3.230551235    3.043211541
 1267 SOLV  OW      3824    2.038252002    0.511627474    2.583591449
 1267 SOLV  HW1     3825    2.092211717    0.457546643    2.648129388
 1267 SOLV  HW2     3826    1.953094332    0.540499249    2.627364210
 1268 SOLV  OW      3827    3.523522398    1.662734085    1.847032990
 1268 SOLV  HW1     3828    3.549389183    1.723480123    1.922150215
 1268 SOLV  HW2     3829    3.451979064    1.706108961    1.792244534
 1269 SOLV  OW      3830    0.888541008    1.124816449    2.491682031
 1269 SOLV  HW1     3831    0.952089225    1.199975821    2.473956865
 1269 SOLV  HW2     3832    0.873657499    1.073183267    2.407337895
 1270 SOLV  OW      3833    0.654295528    0.670073042    0.054297201
 1270 SOLV  HW1     3834    0.556496649    0.673766220    0.074867504
 1270 SOLV  HW2     3835    0.705775441    0.658237791    0.139215657
 1271 SOLV  OW      3836    3.408908465    1.455897963    1.667416584
 1271 SOLV  HW1     3837    3.471081367    1.504703611    1.728686522
 1271 SOLV  HW2     3838    3.322827277    1.506297567    1.660245610
 1272 SOLV  OW      3839    2.402297733    1.222948357    0.906405111
 1272 SOLV  HW1     3840    2.488382616    1.203869935    0.859214858
 1272 SOLV  HW2     3841    2.345314971    1.281955172    0.849198892
 1273 SOLV  OW      3842    0.414044151    0.178693648    0.000845213
 1273 SOLV  HW1     3843    0.342203878    0.211271688    0.062318418
 1273 SOLV  HW2     3844    0.372434170    0.139593919   -0.081258743
 1274 SOLV  OW      3845    2.015589294    1.200459269    1.064246382
 1274 SOLV  HW1     3846    2.094209504    1.138703118    1.061750216
 1274 SOLV  HW2     3847    2.047335772    1.295081257    1.057915475
 1275 SOLV  OW      3848    1.594814420    0.767298217    3.207988894
 1275 SOLV  HW1     3849    1.649523930    0.848547462    3.187858154
 1275 SOLV  HW2     3850    1.503327811    0.795149941    3.237216639
 1276 SOLV  OW      3851    0.503527702    2.077404526    0.780157950
 1276 SOLV  HW1     3852    0.428185853    2.085314649    0.845443519
 1276 SOLV  HW2     3853    0.519203965    2.165991598    0.736480646
 1277 SOLV  OW      3854    0.115724663    2.251363771    2.536378483
 1277 SOLV  HW1     3855    0.068540247    2.213880585    2.456563710
 1277 SOLV  HW2     3856    0.093422750    2.348404228    2.545727746
 1278 SOLV  OW      3857    1.690721063    1.158992828    0.823887526
 1278 SOLV  HW1     3858    1.611642093    1.123045361    0.873441166
 1278 SOLV  HW2     3859    1.719225965    1.093057186    0.754309331
 1279 SOLV  OW      3860    1.312911047    2.502024309    2.767378227
 1279 SOLV  HW1     3861    1.364081863    2.580611184    2.802120217
 1279 SOLV  HW2     3862    1.376563011    2.428516409    2.744005031
 1280 SOLV  OW      3863    2.208524846    0.354740473    0.453016660
 1280 SOLV  HW1     3864    2.180521340    0.371783623    0.547499051
 1280 SOLV  HW2     3865    2.130029053    0.367014971    0.392277391
 1281 SOLV  OW      3866    2.809977816    1.296654257    1.221371302
 1281 SOLV  HW1     3867    2.773945230    1.203646611    1.228646067
 1281 SOLV  HW2     3868    2.749936649    1.359593134    1.270720342
 1282 SOLV  OW      3869    1.791995056    2.144605537    0.303000696
 1282 SOLV  HW1     3870    1.721823830    2.153364646    0.373704963
 1282 SOLV  HW2     3871    1.859359034    2.076297777    0.331212813
 1283 SOLV  OW      3872    1.100914458    2.495929513    1.035015596
 1283 SOLV  HW1     3873    1.043568068    2.574483548    1.058304235
 1283 SOLV  HW2     3874    1.043145199    2.415507965    1.020987213
 1284 SOLV  OW      3875    1.296077361    0.687783849    3.304084339
 1284 SOLV  HW1     3876    1.340099518    0.598712322    3.315479014
 1284 SOLV  HW2     3877    1.196929048    0.675581798    3.299377003
 1285 SOLV  OW      3878    1.755837155    2.374829136    0.606708733
 1285 SOLV  HW1     3879    1.763202886    2.381815098    0.706200837
 1285 SOLV  HW2     3880    1.808663754    2.448314804    0.564154812
 1286 SOLV  OW      3881    2.944828014    0.416609631    3.126718737
 1286 SOLV  HW1     3882    3.004279582    0.418091782    3.207120781
 1286 SOLV  HW2     3883    2.945877751    0.506472049    3.082846371
 1287 SOLV  OW      3884    1.888741838    1.365119111    0.185708216
 1287 SOLV  HW1     3885    1.925606991    1.415460179    0.263861435
 1287 SOLV  HW2     3886    1.867623042    1.271378748    0.213419616
 1288 SOLV  OW      3887    2.508137222    1.056983519    0.041179599
 1288 SOLV  HW1     3888    2.478294683    1.144415066    0.079479323
 1288 SOLV  HW2     3889    2.595993547    1.069113571   -0.005034798
 1289 SOLV  OW      3890    3.498916163    2.444715097    1.841508492
 1289 SOLV  HW1     3891    3.518427909    2.347954579    1.857571455
 1289 SOLV  HW2     3892    3.469118078    2.457431971    1.746895280
 1290 SOLV  OW      3893    1.039653920    2.778483951    0.239428401
 1290 SOLV  HW1     3894    1.076421705    2.784168528    0.146600408
 1290 SOLV  HW2     3895    1.090581243    2.840334324    0.299279435
 1291 SOLV  OW      3896    2.412461498    2.604106449    3.003759527
 1291 SOLV  HW1     3897    2.471718638    2.679929827    2.976540733
 1291 SOLV  HW2     3898    2.411126405    2.597017937    3.103505981
 1292 SOLV  OW      3899    2.375740586    3.131948199    0.322317331
 1292 SOLV  HW1     3900    2.402416562    3.083556427    0.238962634
 1292 SOLV  HW2     3901    2.277087161    3.148306477    0.321218010
 1293 SOLV  OW      3902    0.967351341    2.194350969    2.510711438
 1293 SOLV  HW1     3903    0.959846060    2.251158209    2.428757870
 1293 SOLV  HW2     3904    1.056798176    2.208670821    2.553090260
 1294 SOLV  OW      3905    1.167987547    1.708778953    1.411220514
 1294 SOLV  HW1     3906    1.196571378    1.714309446    1.506895051
 1294 SOLV  HW2     3907    1.242261362    1.670272475    1.356431949
 1295 SOLV  OW      3908    2.524384060    2.392725670    2.282192925
 1295 SOLV  HW1     3909    2.564800755    2.440454781    2.204154750
 1295 SOLV  HW2     3910    2.484587174    2.306295622    2.251410183
 1296 SOLV  OW      3911    0.896357012    1.485116380    2.611038165
 1296 SOLV  HW1     3912    0.840618769    1.547732916    2.556507371
 1296 SOLV  HW2     3913    0.949723825    1.426399292    2.550166015
 1297 SOLV  OW      3914    2.110231678    1.438056117    2.230666014
 1297 SOLV  HW1     3915    2.205610849    1.467058098    2.222706562
 1297 SOLV  HW2     3916    2.096379080    1.354257604    2.177868590
 1298 SOLV  OW      3917    0.156255822    3.306666860    0.156871966
 1298 SOLV  HW1     3918    0.213770606    3.230034056    0.185523427
 1298 SOLV  HW2     3919    0.124167563    3.291124192    0.063436309
 1299 SOLV  OW      3920    2.504708906    1.710959318    2.719593384
 1299 SOLV  HW1     3921    2.577400094    1.755883868    2.771545552
 1299 SOLV  HW2     3922    2.527358461    1.614326923    2.707331529
 1300 SOLV  OW      3923    0.765935456    2.102310654    1.586125110
 1300 SOLV  HW1     3924    0.741420517    2.155963085    1.505368327
 1300 SOLV  HW2     3925    0.685640261    2.091867078    1.644818101
 1301 SOLV  OW      3926    1.920593706    1.681326292    3.344526941
 1301 SOLV  HW1     3927    1.920492335    1.583253440    3.364059589
 1301 SOLV  HW2     3928    1.831572114    1.720130121    3.368384814
 1302 SOLV  OW      3929    0.071650716    1.051317737    3.338356790
 1302 SOLV  HW1     3930    0.158048255    1.059108421    3.388102093
 1302 SOLV  HW2     3931    0.025898119    1.140224898    3.336944106
 1303 SOLV  OW      3932    1.217872916    0.608973142    1.029036304
 1303 SOLV  HW1     3933    1.281752437    0.532722082    1.018717880
 1303 SOLV  HW2     3934    1.246293482    0.666051369    1.106078846
 1304 SOLV  OW      3935    2.199606820    0.079691585    1.905069390
 1304 SOLV  HW1     3936    2.101586540    0.085478664    1.886091052
 1304 SOLV  HW2     3937    2.231272053   -0.013725570    1.888573487
 1305 SOLV  OW      3938    1.568768239    0.731122047    1.035900622
 1305 SOLV  HW1     3939    1.498278557    0.799140553    1.056047040
 1305 SOLV  HW2     3940    1.575482500    0.718410239    0.936933052
 1306 SOLV  OW      3941    1.679039760    2.180252332    1.723205422
 1306 SOLV  HW1     3942    1.645008469    2.201609044    1.814785580
 1306 SOLV  HW2     3943    1.617051169    2.115484211    1.678892693
 1307 SOLV  OW      3944    2.153726189    1.042430111    2.204287493
 1307 SOLV  HW1     3945    2.114733738    1.107890030    2.139508328
 1307 SOLV  HW2     3946    2.088265174    1.025458851    2.277965868
 1308 SOLV  OW      3947    0.072552996    2.658690391    2.377186292
 1308 SOLV  HW1     3948    0.120094311    2.603933530    2.308317524
 1308 SOLV  HW2     3949    0.033556704    2.740016662    2.333980690
 1309 SOLV  OW      3950    3.146419125    1.166245921    2.300437760
 1309 SOLV  HW1     3951    3.132800482    1.262925796    2.278776659
 1309 SOLV  HW2     3952    3.079151444    1.111224471    2.250947475
 1310 SOLV  OW      3953    2.253828141    0.170037107    2.513479613
 1310 SOLV  HW1     3954    2.177948760    0.167041132    2.578553985
 1310 SOLV  HW2     3955    2.232249408    0.234448719    2.440085103
 1311 SOLV  OW      3956    0.645803321    3.142266648    1.512604486
 1311 SOLV  HW1     3957    0.617121181    3.182161974    1.425499582
 1311 SOLV  HW2     3958    0.713349177    3.070473616    1.495726772
 1312 SOLV  OW      3959    1.371980377    0.181674291    0.833030040
 1312 SOLV  HW1     3960    1.308772388    0.166172685    0.757096105
 1312 SOLV  HW2     3961    1.433671912    0.103422381    0.841526448
 1313 SOLV  OW      3962    3.095186741    0.362762054    1.040641541
 1313 SOLV  HW1     3963    3.072112339    0.285665832    0.981282265
 1313 SOLV  HW2     3964    3.015020987    0.388352152    1.094682054
 1314 SOLV  OW      3965    2.396006200    2.268765665    3.263800968
 1314 SOLV  HW1     3966    2.372880055    2.294159812    3.357726450
 1314 SOLV  HW2     3967    2.318494972    2.288743632    3.203846944
 1315 SOLV  OW      3968    1.699811142    2.058587971    1.112784716
 1315 SOLV  HW1     3969    1.643207421    2.095760970    1.186374343
 1315 SOLV  HW2     3970    1.683292426    1.960308383    1.104448989
 1316 SOLV  OW      3971    0.606055545    0.362377481    3.129741599
 1316 SOLV  HW1     3972    0.661012521    0.360748514    3.213278253
 1316 SOLV  HW2     3973    0.515876413    0.400605333    3.149930652
 1317 SOLV  OW      3974    1.757866115    0.707477247    2.579890284
 1317 SOLV  HW1     3975    1.745879660    0.745411488    2.671643784
 1317 SOLV  HW2     3976    1.740046986    0.609091795    2.581928146
 1318 SOLV  OW      3977    0.267628249    2.039149018    1.997489878
 1318 SOLV  HW1     3978    0.340279817    1.978038936    1.966071305
 1318 SOLV  HW2     3979    0.271451163    2.124722616    1.945892166
 1319 SOLV  OW      3980    2.415981998    3.332497175    0.507295330
 1319 SOLV  HW1     3981    2.492125974    3.397227568    0.510965493
 1319 SOLV  HW2     3982    2.427668020    3.271736592    0.428727048
 1320 SOLV  OW      3983    0.590966795    2.588113983    0.306461454
 1320 SOLV  HW1     3984    0.617905909    2.491869507    0.302884137
 1320 SOLV  HW2     3985    0.556539878    2.616420880    0.216935662
 1321 SOLV  OW      3986    3.445533093    1.920009046    3.197331418
 1321 SOLV  HW1     3987    3.464645003    1.926809211    3.295261188
 1321 SOLV  HW2     3988    3.491286417    1.839300156    3.159989702
 1322 SOLV  OW      3989    3.177486887    0.571156644    1.769714662
 1322 SOLV  HW1     3990    3.247155459    0.615144832    1.713033173
 1322 SOLV  HW2     3991    3.133766803    0.639703288    1.827949966
 1323 SOLV  OW      3992    2.032224308    2.060639388    1.560231131
 1323 SOLV  HW1     3993    2.032798431    1.967120191    1.524800882
 1323 SOLV  HW2     3994    2.008038983    2.059353957    1.657261732
 1324 SOLV  OW      3995    3.326468806    3.120014398    0.155058314
 1324 SOLV  HW1     3996    3.392971267    3.051810177    0.185507449
 1324 SOLV  HW2     3997    3.233895040    3.085026731    0.169464093
 1325 SOLV  OW      3998    0.141161219    3.254861997    2.942425582
 1325 SOLV  HW1     3999    0.072756391    3.191148260    2.906890126
 1325 SOLV  HW2     4000    0.140100619    3.252531038    3.042399846
 1326 SOLV  OW      4001    1.293612073    0.985266088    3.312618696
 1326 SOLV  HW1     4002    1.384186301    1.018983957    3.338323852
 1326 SOLV  HW2     4003    1.302141183    0.893958140    3.272725697
 1327 SOLV  OW      4004    3.403439765    2.143960349    1.914246213
 1327 SOLV  HW1     4005    3.356836855    2.122886377    2.000183902
 1327 SOLV  HW2     4006    3.337336031    2.180146126    1.848503272
 1328 SOLV  OW      4007    2.487438379    2.922374510    1.538602196
 1328 SOLV  HW1     4008    2.407844619    2.861845890    1.540293759
 1328 SOLV  HW2     4009    2.529424555    2.919665641    1.447875308
 1329 SOLV  OW      4010    1.907240115    0.530969972    0.809265008
 1329 SOLV  HW1     4011    1.851845335    0.603562949    0.768480013
 1329 SOLV  HW2     4012    1.850561960    0.476628324    0.871202593
 1330 SOLV  OW      4013    2.801108002    3.014895553    1.868192999
 1330 SOLV  HW1     4014    2.811464769    3.005196326    1.769198429
 1330 SOLV  HW2     4015    2.891181058    3.026108912    1.910173432
 1331 SOLV  OW      4016    2.859478814    2.337929673    2.054061597
 1331 SOLV  HW1     4017    2.840099288    2.350204506    2.151402067
 1331 SOLV  HW2     4018    2.775710098    2.352268687    2.001349590
 1332 SOLV  OW      4019    0.345495069    1.659532006    0.026141711
 1332 SOLV  HW1     4020    0.261910022    1.674634684   -0.026651221
 1332 SOLV  HW2     4021    0.379921030    1.567334292    0.008363099
 1333 SOLV  OW      4022    3.383987768    0.994382690    1.891470561
 1333 SOLV  HW1     4023    3.366879021    1.046019270    1.975389767
 1333 SOLV  HW2     4024    3.454133591    0.925200333    1.908640992
 1334 SOLV  OW      4025    2.228068924    1.290800464    2.624654275
 1334 SOLV  HW1     4026    2.324154411    1.265191265    2.635216760
 1334 SOLV  HW2     4027    2.222137090    1.385120006    2.591967633
 1335 SOLV  OW      4028    0.535926362    2.387521303    2.871003833
 1335 SOLV  HW1     4029    0.470082322    2.377687946    2.796377715
 1335 SOLV  HW2     4030    0.529978490    2.308015750    2.931374783
 1336 SOLV  OW      4031    3.193723460    2.583874476    0.617275095
 1336 SOLV  HW1     4032    3.165404692    2.498018605    0.660030019
 1336 SOLV  HW2     4033    3.114368401    2.627965314    0.575323914
 1337 SOLV  OW      4034    1.167267411    2.770488783    3.488012431
 1337 SOLV  HW1     4035    1.133832892    2.679070283    3.465066292
 1337 SOLV  HW2     4036    1.111124141    2.839084792    3.441707266
 1338 SOLV  OW      4037    3.108356306    3.488306422    2.253002453
 1338 SOLV  HW1     4038    3.180805219    3.420036455    2.243426145
 1338 SOLV  HW2     4039    3.043563731    3.478954201    2.177400034
 1339 SOLV  OW      4040    1.887940073    0.754568134    1.507897706
 1339 SOLV  HW1     4041    1.956794524    0.706041529    1.561786594
 1339 SOLV  HW2     4042    1.856351435    0.695723714    1.433458322
 1340 SOLV  OW      4043    0.524264427    3.401231319    1.642456357
 1340 SOLV  HW1     4044    0.429683318    3.403362797    1.610033710
 1340 SOLV  HW2     4045    0.568471458    3.317320196    1.610739235
 1341 SOLV  OW      4046    1.972192955    0.038534750    3.115702475
 1341 SOLV  HW1     4047    1.939658960    0.008901819    3.025896386
 1341 SOLV  HW2     4048    2.012366722    0.129805494    3.108126899
 1342 SOLV  OW      4049    1.246195801    0.063367835    0.029690194
 1342 SOLV  HW1     4050    1.195069560    0.091375516   -0.051570525
 1342 SOLV  HW2     4051    1.344229341    0.072511015    0.012159100
 1343 SOLV  OW      4052    1.574205640    3.096840891    1.548999299
 1343 SOLV  HW1     4053    1.582666108    3.006346516    1.507279026
 1343 SOLV  HW2     4054    1.478077813    3.115163484    1.569617862
 1344 SOLV  OW      4055    0.648698665    0.106441991    0.420063783
 1344 SOLV  HW1     4056    0.554497869    0.087858842    0.448037717
 1344 SOLV  HW2     4057    0.695361975    0.020118011    0.400767665
 1345 SOLV  OW      4058    1.377732887    1.214487941    0.562371471
 1345 SOLV  HW1     4059    1.428641386    1.245938906    0.482241408
 1345 SOLV  HW2     4060    1.280301671    1.209970227    0.540272070
 1346 SOLV  OW      4061    3.273927492    2.836672905    1.784365902
 1346 SOLV  HW1     4062    3.351397181    2.852624563    1.845565537
 1346 SOLV  HW2     4063    3.223377127    2.922023833    1.771669790
 1347 SOLV  OW      4064    0.356204022    3.436424621    3.469780986
 1347 SOLV  HW1     4065    0.385180881    3.477175592    3.556388975
 1347 SOLV  HW2     4066    0.258055575    3.417519675    3.473044494
 1348 SOLV  OW      4067    3.511469798    2.790791452    1.183614247
 1348 SOLV  HW1     4068    3.484014000    2.883852783    1.159384212
 1348 SOLV  HW2     4069    3.559527261    2.792001840    1.271308857
 1349 SOLV  OW      4070    1.141319213    2.787895348    2.948990961
 1349 SOLV  HW1     4071    1.207618409    2.782997788    3.023703193
 1349 SOLV  HW2     4072    1.088377123    2.872369011    2.956917904
 1350 SOLV  OW      4073    2.776801660    0.811360211    3.451609499
 1350 SOLV  HW1     4074    2.754302743    0.905405178    3.477087374
 1350 SOLV  HW2     4075    2.859696021    0.810929528    3.395662428
 1351 SOLV  OW      4076    3.003740317    0.800056155    3.282151579
 1351 SOLV  HW1     4077    2.975706687    0.754577348    3.197608822
 1351 SOLV  HW2     4078    3.036389503    0.892221942    3.261150432
 1352 SOLV  OW      4079    3.022018673    1.005786016    0.388786035
 1352 SOLV  HW1     4080    3.011564019    1.047679107    0.478992455
 1352 SOLV  HW2     4081    2.932334937    0.997471325    0.345321569
 1353 SOLV  OW      4082    3.316324458    1.005822686    3.096149437
 1353 SOLV  HW1     4083    3.226409816    1.027839685    3.133970424
 1353 SOLV  HW2     4084    3.352900565    0.924912167    3.142143516
 1354 SOLV  OW      4085    0.477743407    3.265983089    0.451597549
 1354 SOLV  HW1     4086    0.510426669    3.178087287    0.486324351
 1354 SOLV  HW2     4087    0.526560509    3.288739248    0.367343013
 1355 SOLV  OW      4088    0.575585712    0.921470124    1.238731909
 1355 SOLV  HW1     4089    0.555043339    0.974957717    1.320697248
 1355 SOLV  HW2     4090    0.528518336    0.833376633    1.243773940
 1356 SOLV  OW      4091    3.071278520    3.058018886    0.186991045
 1356 SOLV  HW1     4092    3.027225232    3.123963449    0.247904111
 1356 SOLV  HW2     4093    3.028886083    3.062742202    0.096535057
 1357 SOLV  OW      4094    0.174549627    0.042901885    0.288410773
 1357 SOLV  HW1     4095    0.133561971   -0.044432082    0.262061254
 1357 SOLV  HW2     4096    0.141802427    0.114886586    0.227195344
 1358 SOLV  OW      4097    3.228175143    0.426717435    3.279504461
 1358 SOLV  HW1     4098    3.207930986    0.503680659    3.340070837
 1358 SOLV  HW2     4099    3.256637022    0.347929581    3.334129586
 1359 SOLV  OW      4100    2.594704283    0.029824285    0.498740261
 1359 SOLV  HW1     4101    2.585103562    0.101443399    0.567879203
 1359 SOLV  HW2     4102    2.601447821    0.071662505    0.408154633
 1360 SOLV  OW      4103    1.152174851    2.277614739    0.350935062
 1360 SOLV  HW1     4104    1.103652211    2.364887930    0.356465329
 1360 SOLV  HW2     4105    1.233065951    2.288084510    0.293067434
 1361 SOLV  OW      4106    1.480110000    0.856772962    0.601291695
 1361 SOLV  HW1     4107    1.511711589    0.794199144    0.529966798
 1361 SOLV  HW2     4108    1.386863330    0.886446939    0.580654382
 1362 SOLV  OW      4109    0.160017840    2.552680242    2.149536661
 1362 SOLV  HW1     4110    0.228504385    2.593999036    2.089503271
 1362 SOLV  HW2     4111    0.068504881    2.573884226    2.115223453
 1363 SOLV  OW      4112    2.103838142    1.019574977    2.945095988
 1363 SOLV  HW1     4113    2.155309307    1.102813398    2.924517846
 1363 SOLV  HW2     4114    2.009960666    1.043689425    2.969729602
 1364 SOLV  OW      4115    0.366680132    1.263297397    1.250314496
 1364 SOLV  HW1     4116    0.457675590    1.274682486    1.290207743
 1364 SOLV  HW2     4117    0.329808958    1.352842406    1.225345383
 1365 SOLV  OW      4118    1.807829115    0.382302304    3.064067155
 1365 SOLV  HW1     4119    1.903270114    0.354368116    3.074671575
 1365 SOLV  HW2     4120    1.790479516    0.405988333    2.968466072
 1366 SOLV  OW      4121    2.550415500    0.514655144    2.325383958
 1366 SOLV  HW1     4122    2.505806442    0.531232817    2.413332986
 1366 SOLV  HW2     4123    2.485556360    0.532171072    2.251314643
 1367 SOLV  OW      4124    0.413617031    2.468805805    0.524915361
 1367 SOLV  HW1     4125    0.444959880    2.540087597    0.462163268
 1367 SOLV  HW2     4126    0.428520840    2.379022526    0.483465276
 1368 SOLV  OW      4127    1.112564243    3.345960199    2.440959820
 1368 SOLV  HW1     4128    1.188783632    3.288989935    2.471722344
 1368 SOLV  HW2     4129    1.084633811    3.407070562    2.515032329
 1369 SOLV  OW      4130    3.278856084    2.052912098    2.524625146
 1369 SOLV  HW1     4131    3.359965650    2.012639484    2.482192240
 1369 SOLV  HW2     4132    3.278761170    2.151719120    2.509185971
 1370 SOLV  OW      4133    1.898898469    2.580651499    1.679338803
 1370 SOLV  HW1     4134    1.835249333    2.589282671    1.755990538
 1370 SOLV  HW2     4135    1.919782928    2.484046562    1.664091643
 1371 SOLV  OW      4136    2.046240898    2.616668024    1.016462479
 1371 SOLV  HW1     4137    2.098620235    2.550040003    1.069554325
 1371 SOLV  HW2     4138    2.047295853    2.590572506    0.919925121
 1372 SOLV  OW      4139    2.462138606    0.244505957    2.694515892
 1372 SOLV  HW1     4140    2.408566840    0.223320728    2.612778071
 1372 SOLV  HW2     4141    2.443686033    0.176101488    2.765085788
 1373 SOLV  OW      4142    1.917568254    2.091874933    1.860250465
 1373 SOLV  HW1     4143    1.835723252    2.133361589    1.820475824
 1373 SOLV  HW2     4144    1.925413292    1.997171966    1.829081526
 1374 SOLV  OW      4145    2.475942499    0.131542748    1.922809506
 1374 SOLV  HW1     4146    2.506152369    0.052722274    1.869178335
 1374 SOLV  HW2     4147    2.376196420    0.130694694    1.929987279
 1375 SOLV  OW      4148    1.272470730    1.685334978    1.660863734
 1375 SOLV  HW1     4149    1.194047404    1.704855516    1.719770197
 1375 SOLV  HW2     4150    1.331208177    1.617480693    1.704987197
 1376 SOLV  OW      4151    3.030274107    1.338934910    1.792939750
 1376 SOLV  HW1     4152    3.030323684    1.259635306    1.732018581
 1376 SOLV  HW2     4153    3.013517058    1.308810703    1.886809407
 1377 SOLV  OW      4154    0.838617393    3.287625283    2.363762710
 1377 SOLV  HW1     4155    0.937044137    3.271408901    2.370876967
 1377 SOLV  HW2     4156    0.814181558    3.368337791    2.417519775
 1378 SOLV  OW      4157    1.488567212    1.105381225    0.163868768
 1378 SOLV  HW1     4158    1.450913417    1.029839149    0.217491559
 1378 SOLV  HW2     4159    1.532094024    1.171300679    0.225186149
 1379 SOLV  OW      4160    2.369740283    1.391282075    0.584117480
 1379 SOLV  HW1     4161    2.407255095    1.298706190    0.579409461
 1379 SOLV  HW2     4162    2.289554288    1.391725881    0.643865186
 1380 SOLV  OW      4163    0.055263331    0.572040898    1.240922812
 1380 SOLV  HW1     4164    0.117419611    0.554834187    1.164489692
 1380 SOLV  HW2     4165   -0.038591338    0.552203029    1.212652285
 1381 SOLV  OW      4166    2.867876668    1.181864002    1.967616649
 1381 SOLV  HW1     4167    2.787674275    1.225465499    2.008454506
 1381 SOLV  HW2     4168    2.903936347    1.112926080    2.030454153
 1382 SOLV  OW      4169    0.139643106    0.476914442    1.723970242
 1382 SOLV  HW1     4170    0.171725735    0.492502179    1.630538653
 1382 SOLV  HW2     4171    0.207146200    0.422407857    1.773710408
 1383 SOLV  OW      4172    2.185765815    0.447333871    0.066499299
 1383 SOLV  HW1     4173    2.101783730    0.441444221    0.120480749
 1383 SOLV  HW2     4174    2.241484614    0.523425032    0.099773645
 1384 SOLV  OW      4175    2.515745944    0.921370985    2.893200882
 1384 SOLV  HW1     4176    2.491267717    0.857105091    2.965810179
 1384 SOLV  HW2     4177    2.494711088    0.880747040    2.804270165
 1385 SOLV  OW      4178    2.906974060    0.099866471    2.090615802
 1385 SOLV  HW1     4179    2.954889608    0.166410611    2.033365633
 1385 SOLV  HW2     4180    2.920440765    0.123005258    2.186973013
 1386 SOLV  OW      4181    0.075114221    1.487753250    0.630621877
 1386 SOLV  HW1     4182    0.143664276    1.419373722    0.655652585
 1386 SOLV  HW2     4183    0.120750068    1.573453476    0.606659290
 1387 SOLV  OW      4184    3.243364562    0.232262034    1.404624295
 1387 SOLV  HW1     4185    3.300858501    0.308794865    1.375660164
 1387 SOLV  HW2     4186    3.164102205    0.267196833    1.454611377
 1388 SOLV  OW      4187    0.420443004    0.076803781    2.467049654
 1388 SOLV  HW1     4188    0.333855767    0.098374082    2.512202919
 1388 SOLV  HW2     4189    0.460524734    0.160637462    2.430079726
 1389 SOLV  OW      4190    1.578201906    1.774265590    2.669795314
 1389 SOLV  HW1     4191    1.587797529    1.684819544    2.713487436
 1389 SOLV  HW2     4192    1.492912823    1.776882069    2.617636726
 1390 SOLV  OW      4193    2.020438049    0.009365573    1.498417342
 1390 SOLV  HW1     4194    1.999671198    0.096835731    1.454611095
 1390 SOLV  HW2     4195    1.956641413   -0.006084044    1.573866837
 1391 SOLV  OW      4196    0.252013048    0.839286069    2.370827293
 1391 SOLV  HW1     4197    0.331009277    0.867385003    2.316330812
 1391 SOLV  HW2     4198    0.220554909    0.749494189    2.340044460
 1392 SOLV  OW      4199    2.475332248    2.911725462    3.112485933
 1392 SOLV  HW1     4200    2.481859016    2.955677414    3.022892222
 1392 SOLV  HW2     4201    2.521031913    2.968586247    3.180894819
 1393 SOLV  OW      4202    2.803444553    1.749159201    1.618838411
 1393 SOLV  HW1     4203    2.741930180    1.766752443    1.695690733
 1393 SOLV  HW2     4204    2.779223131    1.662084548    1.576046978
 1394 SOLV  OW      4205    1.542674053    2.445017970    0.040472423
 1394 SOLV  HW1     4206    1.501210718    2.452033481   -0.050262987
 1394 SOLV  HW2     4207    1.496050218    2.373818622    0.092991260
 1395 SOLV  OW      4208    1.110361452    0.571597924    0.750487956
 1395 SOLV  HW1     4209    1.137803836    0.571824599    0.846654787
 1395 SOLV  HW2     4210    1.060145946    0.487485990    0.730369683
 1396 SOLV  OW      4211    3.091733443    0.380395498    0.118859713
 1396 SOLV  HW1     4212    3.157683144    0.444815090    0.157619042
 1396 SOLV  HW2     4213    2.998887930    0.413002577    0.136690149
 1397 SOLV  OW      4214    3.370842325    1.092956361    2.453546611
 1397 SOLV  HW1     4215    3.297916246    1.099747751    2.385451522
 1397 SOLV  HW2     4216    3.354886659    1.159772516    2.526225718
 1398 SOLV  OW      4217    2.401751009    2.433551253    0.948553851
 1398 SOLV  HW1     4218    2.492477062    2.422934065    0.989269111
 1398 SOLV  HW2     4219    2.332743524    2.396814150    1.010923705
 1399 SOLV  OW      4220    0.205616201    2.517600209    3.348530603
 1399 SOLV  HW1     4221    0.149040610    2.435381068    3.354889397
 1399 SOLV  HW2     4222    0.202994864    2.566663534    3.435634843
 1400 SOLV  OW      4223    2.068145295    3.352761884    3.291894500
 1400 SOLV  HW1     4224    2.045259461    3.401216186    3.207466425
 1400 SOLV  HW2     4225    2.127230774    3.274924081    3.270682193
 1401 SOLV  OW      4226    1.851174855    0.185843265    2.611401619
 1401 SOLV  HW1     4227    1.778128488    0.151882759    2.670665886
 1401 SOLV  HW2     4228    1.932542804    0.204831913    2.666355373
 1402 SOLV  OW      4229    1.621134046    2.855118333    0.046023910
 1402 SOLV  HW1     4230    1.685859170    2.930996044    0.053415992
 1402 SOLV  HW2     4231    1.653751540    2.778053084    0.100781862
 1403 SOLV  OW      4232    2.760142611    1.081031771    3.416864490
 1403 SOLV  HW1     4233    2.804087109    1.170530887    3.424615956
 1403 SOLV  HW2     4234    2.723633782    1.069735105    3.324448862
 1404 SOLV  OW      4235    0.345240564    2.685663832    2.001195263
 1404 SOLV  HW1     4236    0.375151954    2.731099597    1.917276637
 1404 SOLV  HW2     4237    0.425013450    2.663217359    2.057175913
 1405 SOLV  OW      4238    3.368643612    0.428158621    2.588299585
 1405 SOLV  HW1     4239    3.374886197    0.347741570    2.529177726
 1405 SOLV  HW2     4240    3.278443464    0.430900782    2.631399638
 1406 SOLV  OW      4241    3.100527207    1.081723525    3.238904914
 1406 SOLV  HW1     4242    3.047213169    1.140485213    3.178025803
 1406 SOLV  HW2     4243    3.135226632    1.135864202    3.315496713
 1407 SOLV  OW      4244    1.005986961    1.306393780    1.883862822
 1407 SOLV  HW1     4245    1.043887813    1.232508343    1.939595894
 1407 SOLV  HW2     4246    0.985075155    1.384823185    1.942285677
 1408 SOLV  OW      4247    1.650993918    3.325459027    3.104830621
 1408 SOLV  HW1     4248    1.619113096    3.398873506    3.164790882
 1408 SOLV  HW2     4249    1.610737947    3.238709939    3.134075041
 1409 SOLV  OW      4250    2.364646351    0.752743606    3.468301350
 1409 SOLV  HW1     4251    2.361701296    0.698629860    3.552353434
 1409 SOLV  HW2     4252    2.417378579    0.836208990    3.484250586
 1410 SOLV  OW      4253    1.739125018    3.139524033    1.957465244
 1410 SOLV  HW1     4254    1.777795588    3.231702269    1.954424527
 1410 SOLV  HW2     4255    1.779040614    3.084223722    1.884321015
 1411 SOLV  OW      4256    1.699231885    0.578678019    3.381375231
 1411 SOLV  HW1     4257    1.683725557    0.608419324    3.475581323
 1411 SOLV  HW2     4258    1.652199923    0.640787069    3.318667801
 1412 SOLV  OW      4259    1.055719933    2.941756109    3.246892371
 1412 SOLV  HW1     4260    1.111637682    2.963326556    3.166844259
 1412 SOLV  HW2     4261    1.008753202    3.024401464    3.277966192
 1413 SOLV  OW      4262    3.521637562    2.502507276    2.581440482
 1413 SOLV  HW1     4263    3.423174697    2.495512786    2.565382920
 1413 SOLV  HW2     4264    3.558083655    2.580953684    2.531244951
 1414 SOLV  OW      4265    1.334291186    0.220379861    2.040806799
 1414 SOLV  HW1     4266    1.256291044    0.180973794    1.992177935
 1414 SOLV  HW2     4267    1.334549508    0.187748302    2.135341106
 1415 SOLV  OW      4268    1.724772695    2.449726147    2.984656529
 1415 SOLV  HW1     4269    1.746613892    2.483079347    2.892941471
 1415 SOLV  HW2     4270    1.725982054    2.526203490    3.049084386
 1416 SOLV  OW      4271    1.716672637    3.289842398    2.554521721
 1416 SOLV  HW1     4272    1.735989179    3.378149996    2.511761247
 1416 SOLV  HW2     4273    1.671920072    3.304622239    2.642717772
 1417 SOLV  OW      4274    2.654417140    3.165045643    2.497935364
 1417 SOLV  HW1     4275    2.665746190    3.263826835    2.487202857
 1417 SOLV  HW2     4276    2.743286593    3.123152202    2.516598569
 1418 SOLV  OW      4277    2.904091516    3.047531783    2.506080035
 1418 SOLV  HW1     4278    2.907109638    2.993501376    2.421977733
 1418 SOLV  HW2     4279    2.995802730    3.052772817    2.545615940
 1419 SOLV  OW      4280    3.253919476    2.128747945    1.468543116
 1419 SOLV  HW1     4281    3.197857200    2.049307872    1.491947889
 1419 SOLV  HW2     4282    3.339350314    2.098036281    1.426593353
 1420 SOLV  OW      4283    2.990108756    1.876728546    2.882712556
 1420 SOLV  HW1     4284    3.056484271    1.891244653    2.956084156
 1420 SOLV  HW2     4285    3.031179441    1.902113084    2.795141995
 1421 SOLV  OW      4286    1.184791149    1.823257663    0.272803975
 1421 SOLV  HW1     4287    1.093540968    1.785064517    0.258102252
 1421 SOLV  HW2     4288    1.178826508    1.900299066    0.336290166
 1422 SOLV  OW      4289    2.163346479    3.445938382    2.759244645
 1422 SOLV  HW1     4290    2.219339781    3.405225268    2.687073763
 1422 SOLV  HW2     4291    2.211688967    3.524000953    2.798876161
 1423 SOLV  OW      4292    0.805205884    0.745257341    1.485627733
 1423 SOLV  HW1     4293    0.719140414    0.748038217    1.536487719
 1423 SOLV  HW2     4294    0.881893648    0.750194338    1.549629657
 1424 SOLV  OW      4295    2.428556390    1.860472978    1.060541531
 1424 SOLV  HW1     4296    2.407975840    1.927742484    0.989457090
 1424 SOLV  HW2     4297    2.431123444    1.905865196    1.149618094
 1425 SOLV  OW      4298    1.822368203    0.681481225    0.118177847
 1425 SOLV  HW1     4299    1.895160558    0.613542679    0.108934109
 1425 SOLV  HW2     4300    1.825961738    0.721921364    0.209564174
 1426 SOLV  OW      4301    1.047119996    0.693981328    1.632987242
 1426 SOLV  HW1     4302    1.039067334    0.606951107    1.681588524
 1426 SOLV  HW2     4303    1.108615114    0.682965904    1.554896648
END
LATTICESHIFTS
         1         0         1
         1         0         1
         1         0         1
         1         0         1
         1         0         1
         1         0         1
         1         0         1
         1         0         1
         1         0         1
         1         0         1
         1         0         1
         1         0         1
         1         0         1
         1         0         1
         1         0         1
         1         0         1
         1         0         1
         1         0         1
         1         0         1
         1         0         1
         1         0         1
         1         0         1
         1         0         1
         1         0         1
         1         0         1
         1         1         2
         1         1         2
         1         1         2
        -2        -1        -1
        -2        -1        -1
        -2        -1        -1
         0         0         2
         0         0         2
         0         0         2
        -1         0        -1
        -1         0        -1
        -1         0        -1
         2         0        -1
         2         0        -1
         2         0        -1
         0         1         1
         0         1         1
         0         1         1
        -1         0         0
        -1         0         0
        -1         0         0
         0         1         1
         0         1         1
         0         1         1
         0         0         0
         0         0         0
         0         0         0
         0        -1        -1
         0        -1        -1
         0        -1        -1
         1         0         1
         1         0         1
         1         0         1
        -1         2         0
        -1         2         0
        -1         2         0
         1         0        -1
         1         0        -1
         1         0        -1
        -2         2         1
        -2         2         1
        -2         2         1
         1         0         1
         1         0         1
         1         0         1
         0        -1         1
         0        -1         1
         0        -1         1
        -2         1         0
        -2         1         0
        -2         1         0
        -1        -2         3
        -1        -2         3
        -1        -2         3
        -1         0        -1
        -1         0        -1
        -1         0        -1
        -1         0         0
        -1         0         0
        -1         0         0
        -2        -2         1
        -2        -2         1
        -2        -2         1
         0         2         2
         0         2         2
         0         2         2
         2         0        -1
         2         0        -1
         2         0        -1
        -1         1        -1
        -1         1        -1
        -1         1        -1
         0         1        -2
         0         1        -2
         0         1        -2
         0         2        -1
         0         2        -1
         0         2        -1
        -1        -2         0
        -1        -2         0
        -1        -2         0
         1         0         1
         1         0         1
         1         0         1
        -1         1        -1
        -1         1        -1
        -1         1        -1
        -2        -1        -1
        -2        -1        -1
        -2        -1        -1
        -1         1        -2
        -1         1        -2
        -1         1        -2
         1         2        -1
         1         2        -1
         1         2        -1
         0         0         0
         0         0         0
         0         0         0
        -2        -1         2
        -2        -1         2
        -2        -1         2
        -1        -1         1
        -1        -1         1
        -1        -1         1
         0         0        -1
         0         0        -1
         0         0        -1
         0        -1         0
         0        -1         0
         0        -1         0
        -1         0         0
        -1         0         0
        -1         0         0
        -2         0         1
        -2         0         1
        -2         0         1
        -3         0         0
        -3         0         0
        -3         0         0
         1         1        -1
         1         1        -1
         1         1        -1
         1         2         0
         1         2         0
         1         2         0
         1         0        -2
         1         0        -2
         1         0        -2
         0        -2        -1
         0        -2        -1
         0        -2        -1
         1         0        -1
         1         0        -1
         1         0        -1
         1        -1         2
         1        -1         2
         1        -1         2
        -1        -1         2
        -1        -1         2
        -1        -1         2
         1         0         0
         1         0         0
         1         0         0
         2         0        -2
         2         0        -2
         2         0        -2
        -1         1         0
        -1         1         0
        -1         1         0
         1         0         1
         1         0         1
         1         0         1
        -1         1         1
        -1         1         1
        -1         1         1
         3         0         0
         3         0         0
         3         0         0
        -1         0         2
        -1         0         2
        -1         0         2
         0         1         0
         0         1         0
         0         1         0
         0         0         0
         0         0         0
         0         0         0
         0         2         1
         0         2         1
         0         2         1
         0         0         2
         0         0         2
         0         0         2
         2         1        -1
         2         1        -1
         2         1        -1
        -1         1         0
        -1         1         0
        -1         1         0
        -1        -1        -1
        -1        -1        -1
        -1        -1        -1
         1         2        -1
         1         2        -1
         1         2        -1
        -1        -1        -1
        -1        -1        -1
        -1        -1        -1
         0         0         0
         0         0         0
         0         0         0
        -1         0         0
        -1         0         0
        -1         0         0
        -1         0         0
        -1         0         0
        -1         0         0
         0        -2         3
         0        -2         3
         0        -2         3
         0        -1         0
         0        -1         0
         0        -1         0
         0         2        -1
         0         2        -1
         0         2        -1
         1        -2         0
         1        -2         0
         1        -2         0
         2         1         1
         2         1         1
         2         1         1
        -1         0         2
        -1         0         2
        -1         0         2
         1         0         0
         1         0         0
         1         0         0
         1         0        -1
         1         0        -1
         1         0        -1
         0        -1        -2
         0        -1        -2
         0        -1        -2
        -1         0         0
        -1         0         0
        -1         0         0
         2         0        -1
         2         0        -1
         2         0        -1
         1        -1         1
         1        -1         1
         1        -1         1
         0         0         0
         0         0         0
         0         0         0
         1         1         1
         1         1         1
         1         1         1
        -3         0        -2
        -3         0        -2
        -3         0        -2
         0         0        -1
         0         0        -1
         0         0        -1
        -1        -1        -1
        -1        -1        -1
        -1        -1        -1
         0         1        -1
         0         1        -1
         0         1        -1
        -2         0         0
        -2         0         0
        -2         0         0
        -1         0         0
        -1         0         0
        -1         0         0
        -1         0         1
        -1         0         1
        -1         0         1
         0         0        -1
         0         0        -1
         0         0        -1
         1         0         1
         1         0         1
         1         0         1
        -1         4        -4
        -1         4        -4
        -1         4        -4
        -1         1         0
        -1         1         0
        -1         1         0
         1        -1        -2
         1        -1        -2
         1        -1        -2
         0         1        -2
         0         1        -2
         0         1        -2
         1        -1         1
         1        -1         1
         1        -1         1
         0         0        -2
         0         0        -2
         0         0        -2
        -1         2        -1
        -1         2        -1
        -1         2        -1
        -1         1         0
        -1         1         0
        -1         1         0
         0         0         0
         0         0         0
         0         0         0
         2         2         0
         2         2         0
         2         2         0
         0        -2         0
         0        -2         0
         0        -2         0
         0        -1         0
         0        -1         0
         0        -1         0
         1        -1         1
         1        -1         1
         1        -1         1
         1        -1        -1
         1        -1        -1
         1        -1        -1
        -1         0        -1
        -1         0        -1
        -1         0        -1
         0        -1         2
         0        -1         2
         0        -1         2
        -1        -1        -2
        -1        -1        -2
        -1        -1        -2
         1        -1         0
         1        -1         0
         1        -1         0
         1         0         3
         1         0         3
         1         0         3
         0        -2         0
         0        -2         0
         0        -2         0
         0         1        -1
         0         1        -1
         0         1        -1
         1         1        -1
         1         1        -1
         1         1        -1
        -1        -1         0
        -1        -1         0
        -1        -1         0
        -1        -1        -2
        -1        -1        -2
        -1        -1        -2
         0         0         0
         0         0         0
         0         0         0
         0        -1         3
         0        -1         3
         0        -1         3
         0        -1         2
         0        -1         2
         0        -1         2
         1         0        -1
         1         0        -1
         1         0        -1
         0         1        -1
         0         1        -1
         0         1        -1
         0        -1        -1
         0        -1        -1
         0        -1        -1
        -1         0         0
        -1         0         0
        -1         0         0
         1         0         0
         1         0         0
         1         0         0
        -1         0        -2
        -1         0        -2
        -1         0        -2
         2         1        -2
         2         1        -2
         2         1        -2
        -1         1        -1
        -1         1        -1
        -1         1        -1
         1         0         1
         1         0         1
         1         0         1
        -1        -2         0
        -1        -2         0
        -1        -2         0
         1         0        -1
         1         0        -1
         1         0        -1
         2        -1         1
         2        -1         1
         2        -1         1
        -1        -1        -1
        -1        -1        -1
        -1        -1        -1
        -1         0        -1
        -1         0        -1
        -1         0        -1
         2         0         0
         2         0         0
         2         0         0
         1        -1        -1
         1        -1        -1
         1        -1        -1
         2         0         2
         2         0         2
         2         0         2
         0         2        -2
         0         2        -2
         0         2        -2
         0         1         0
         0         1         0
         0         1         0
         1        -1        -1
         1        -1        -1
         1        -1        -1
        -1         2         0
        -1         2         0
        -1         2         0
         0         2         0
         0         2         0
         0         2         0
        -2         0        -1
        -2         0        -1
        -2         0        -1
        -1         0        -1
        -1         0        -1
        -1         0        -1
        -1         0         1
        -1         0         1
        -1         0         1
         1         0         0
         1         0         0
         1         0         0
         0         0        -2
         0         0        -2
         0         0        -2
         2         1        -1
         2         1        -1
         2         1        -1
         1         1        -2
         1         1        -2
         1         1        -2
         2         0         0
         2         0         0
         2         0         0
         1         1         0
         1         1         0
         1         1         0
        -2         1        -1
        -2         1        -1
        -2         1        -1
         2        -1         0
         2        -1         0
         2        -1         0
         0        -3        -1
         0        -3        -1
         0        -3        -1
         0        -1        -1
         0        -1        -1
         0        -1        -1
         2        -1         0
         2        -1         0
         2        -1         0
        -1         0        -2
        -1         0        -2
        -1         0        -2
         0         0         1
         0         0         1
         0         0         1
         1        -1         1
         1        -1         1
         1        -1         1
         1        -2         1
         1        -2         1
         1        -2         1
         1         1         1
         1         1         1
         1         1         1
        -1         2         0
        -1         2         0
        -1         2         0
         2         0         0
         2         0         0
         2         0         0
        -2         0        -1
        -2         0        -1
        -2         0        -1
         0        -1         0
         0        -1         0
         0        -1         0
         1         0        -1
         1         0        -1
         1         0        -1
         2         1         0
         2         1         0
         2         1         0
         0        -2         0
         0        -2         0
         0        -2         0
         2        -2        -1
         2        -2        -1
         2        -2        -1
        -1         1         1
        -1         1         1
        -1         1         1
         0         3         0
         0         3         0
         0         3         0
        -1         1        -1
        -1         1        -1
        -1         1        -1
         0        -2         1
         0        -2         1
         0        -2         1
        -1        -1        -1
        -1        -1        -1
        -1        -1        -1
         1         0         0
         1         0         0
         1         0         0
        -1         0        -1
        -1         0        -1
        -1         0        -1
         1         0        -1
         1         0        -1
         1         0        -1
        -1         2        -1
        -1         2        -1
        -1         2        -1
         1         0         0
         1         0         0
         1         0         0
         0        -1         0
         0        -1         0
         0        -1         0
         0         1         1
         0         1         1
         0         1         1
         0        -3         1
         0        -3         1
         0        -3         1
        -1         1         0
        -1         1         0
        -1         1         0
        -1        -1         1
        -1        -1         1
        -1        -1         1
        -1         1         2
        -1         1         2
        -1         1         2
         1        -2         1
         1        -2         1
         1        -2         1
        -1        -2        -1
        -1        -2        -1
        -1        -2        -1
         0        -1         1
         0        -1         1
         0        -1         1
         3        -2        -1
         3        -2        -1
         3        -2        -1
         1         0        -2
         1         0        -2
         1         0        -2
         0         3         1
         0         3         1
         0         3         1
         0        -1         0
         0        -1         0
         0        -1         0
         0        -1         0
         0        -1         0
         0        -1         0
         2         3         1
         2         3         1
         2         3         1
        -2         1         1
        -2         1         1
        -2         1         1
         1        -1         0
         1        -1         0
         1        -1         0
         0         1         1
         0         1         1
         0         1         1
         1         1         0
         1         1         0
         1         1         0
        -1         0        -1
        -1         0        -1
        -1         0        -1
        -2        -1         1
        -2        -1         1
        -2        -1         1
         1         0        -1
         1         0        -1
         1         0        -1
         0        -1         1
         0        -1         1
         0        -1         1
         0         1         0
         0         1         0
         0         1         0
         0        -1         1
         0        -1         1
         0        -1         1
         0        -1         1
         0        -1         1
         0        -1         1
         2         0         0
         2         0         0
         2         0         0
         2         1        -1
         2         1        -1
         2         1        -1
         0         0         1
         0         0         1
         0         0         1
         0         0         0
         0         0         0
         0         0         0
        -2         0        -2
        -2         0        -2
        -2         0        -2
        -2        -3         1
        -2        -3         1
        -2        -3         1
        -3        -1         1
        -3        -1         1
        -3        -1         1
        -2         2         0
        -2         2         0
        -2         2         0
        -3         1        -1
        -3         1        -1
        -3         1        -1
         1         1        -1
         1         1        -1
         1         1        -1
         1        -2         1
         1        -2         1
         1        -2         1
        -1         0        -1
        -1         0        -1
        -1         0        -1
        -1        -1        -1
        -1        -1        -1
        -1        -1        -1
         0         1        -1
         0         1        -1
         0         1        -1
         1         0         2
         1         0         2
         1         0         2
        -2         0         0
        -2         0         0
        -2         0         0
         0         0         0
         0         0         0
         0         0         0
         0         0        -1
         0         0        -1
         0         0        -1
         0         0        -1
         0         0        -1
         0         0        -1
         1         1         0
         1         1         0
         1         1         0
        -2        -2         0
        -2        -2         0
        -2        -2         0
         0         0         1
         0         0         1
         0         0         1
         0         0        -1
         0         0        -1
         0         0        -1
         0         1        -1
         0         1        -1
         0         1        -1
        -1        -1        -1
        -1        -1        -1
        -1        -1        -1
         1        -1         1
         1        -1         1
         1        -1         1
         3         1         3
         3         1         3
         3         1         3
         2        -1         0
         2        -1         0
         2        -1         0
         1         0        -1
         1         0        -1
         1         0        -1
         1         2         0
         1         2         0
         1         2         0
         2         0         0
         2         0         0
         2         0         0
         0         2         0
         0         2         0
         0         2         0
         1         2        -2
         1         2        -2
         1         2        -2
         0        -1         0
         0        -1         0
         0        -1         0
         1         0         1
         1         0         1
         1         0         1
         1        -3         1
         1        -3         1
         1        -3         1
        -1        -1         1
        -1        -1         1
        -1        -1         1
         0        -1         0
         0        -1         0
         0        -1         0
        -1        -1         1
        -1        -1         1
        -1        -1         1
         1         1        -1
         1         1        -1
         1         1        -1
         0         2         1
         0         2         1
         0         2         1
         0        -1         1
         0        -1         1
         0        -1         1
         2         0        -2
         2         0        -2
         2         0        -2
        -2         0         1
        -2         0         1
        -2         0         1
         0        -1         0
         0        -1         0
         0        -1         0
         1         2         0
         1         2         0
         1         2         0
         0         1        -1
         0         1        -1
         0         1        -1
         0         1         1
         0         1         1
         0         1         1
        -1         0        -1
        -1         0        -1
        -1         0        -1
         0         2         0
         0         2         0
         0         2         0
        -2        -4         1
        -2        -4         1
        -2        -4         1
        -1         1         3
        -1         1         3
        -1         1         3
         0        -1         1
         0        -1         1
         0        -1         1
         2         2        -1
         2         2        -1
         2         2        -1
         0        -1        -1
         0        -1        -1
         0        -1        -1
         1        -1        -2
         1        -1        -2
         1        -1        -2
         0        -2         0
         0        -2         0
         0        -2         0
        -1        -1        -1
        -1        -1        -1
        -1        -1        -1
         0        -2        -2
         0        -2        -2
         0        -2        -2
         1        -1        -1
         1        -1        -1
         1        -1        -1
        -1         0        -1
        -1         0        -1
        -1         0        -1
         1        -1        -1
         1        -1        -1
         1        -1        -1
         2         0        -1
         2         0        -1
         2         0        -1
         3         1         0
         3         1         0
         3         1         0
         1         0         0
         1         0         0
         1         0         0
         1        -1        -1
         1        -1        -1
         1        -1        -1
         0         0         1
         0         0         1
         0         0         1
         1        -2         1
         1        -2         1
         1        -2         1
        -2         0         1
        -2         0         1
        -2         0         1
         1         0        -1
         1         0        -1
         1         0        -1
         1         1        -1
         1         1        -1
         1         1        -1
         2        -1         1
         2        -1         1
         2        -1         1
         0        -2         2
         0        -2         2
         0        -2         2
        -1         1        -1
        -1         1        -1
        -1         1        -1
         3         0        -1
         3         0        -1
         3         0        -1
         1         0         2
         1         0         2
         1         0         2
         1         0        -2
         1         0        -2
         1         0        -2
         0         1         1
         0         1         1
         0         1         1
        -2         0         0
        -2         0         0
        -2         0         0
         0         2         0
         0         2         0
         0         2         0
         2         0         1
         2         0         1
         2         0         1
         1        -1        -1
         1        -1        -1
         1        -1        -1
        -1        -1         1
        -1        -1         1
        -1        -1         1
         2         1         2
         2         1         2
         2         1         2
        -1        -1         0
        -1        -1         0
        -1        -1         0
        -1         1         1
        -1         1         1
        -1         1         1
        -1         0         1
        -1         0         1
        -1         0         1
         1         2        -3
         1         2        -3
         1         2        -3
        -1         1         3
        -1         1         3
        -1         1         3
         1         0         1
         1         0         1
         1         0         1
         1         0        -1
         1         0        -1
         1         0        -1
         0        -1         1
         0        -1         1
         0        -1         1
         0         0         1
         0         0         1
         0         0         1
         2         1         3
         2         1         3
         2         1         3
        -1        -2        -1
        -1        -2        -1
        -1        -2        -1
         0        -1        -2
         0        -1        -2
         0        -1        -2
         0         0         2
         0         0         2
         0         0         2
         2         0         1
         2         0         1
         2         0         1
        -2        -1        -1
        -2        -1        -1
        -2        -1        -1
         0        -2         0
         0        -2         0
         0        -2         0
        -3        -1        -1
        -3        -1        -1
        -3        -1        -1
         0         0         0
         0         0         0
         0         0         0
         1        -1        -1
         1        -1        -1
         1        -1        -1
        -1        -1        -1
        -1        -1        -1
        -1        -1        -1
         0         1         1
         0         1         1
         0         1         1
        -2        -2        -1
        -2        -2        -1
        -2        -2        -1
         0         1         0
         0         1         0
         0         1         0
        -1         2        -1
        -1         2        -1
        -1         2        -1
         0         0         0
         0         0         0
         0         0         0
         0         1         1
         0         1         1
         0         1         1
         0        -2         1
         0        -2         1
         0        -2         1
         2        -1        -1
         2        -1        -1
         2        -1        -1
         2         2         0
         2         2         0
         2         2         0
        -1         0         0
        -1         0         0
        -1         0         0
         0         0         0
         0         0         0
         0         0         0
         0        -2        -1
         0        -2        -1
         0        -2        -1
         0         3         0
         0         3         0
         0         3         0
         1         0        -1
         1         0        -1
         1         0        -1
        -1        -2         1
        -1        -2         1
        -1        -2         1
         0         0         0
         0         0         0
         0         0         0
         1         0        -2
         1         0        -2
         1         0        -2
         1        -1        -1
         1        -1        -1
         1        -1        -1
        -1        -1         0
        -1        -1         0
        -1        -1         0
         1         0         2
         1         0         2
         1         0         2
        -1        -1        -1
        -1        -1        -1
        -1        -1        -1
         0         1         1
         0         1         1
         0         1         1
        -1         0        -1
        -1         0        -1
        -1         0        -1
         1        -1         0
         1        -1         0
         1        -1         0
         0        -1         0
         0        -1         0
         0        -1         0
         2        -2         0
         2        -2         0
         2        -2         0
         0         0         0
         0         0         0
         0         0         0
         1         1         0
         1         1         0
         1         1         0
         0         0         1
         0         0         1
         0         0         1
         0         1        -1
         0         1        -1
         0         1        -1
        -1         0         1
        -1         0         1
        -1         0         1
        -1         1         3
        -1         1         3
        -1         1         3
         0        -2         2
         0        -2         2
         0        -2         2
         0         1         0
         0         1         0
         0         1         0
        -1         2         0
        -1         2         0
        -1         2         0
        -1        -2        -1
        -1        -2        -1
        -1        -2        -1
        -1         1         0
        -1         1         0
        -1         1         0
         0         1         0
         0         1         0
         0         1         0
         2         0         1
         2         0         1
         2         0         1
         0        -2        -2
         0        -2        -2
         0        -2        -2
        -2         0         1
        -2         0         1
        -2         0         1
         0        -2         1
         0        -2         1
         0        -2         1
         0        -1         2
         0        -1         2
         0        -1         2
         0         1         0
         0         1         0
         0         1         0
        -2        -1         1
        -2        -1         1
        -2        -1         1
         0         0         1
         0         0         1
         0         0         1
         0        -1         1
         0        -1         1
         0        -1         1
         2         0         0
         2         0         0
         2         0         0
         0        -1         3
         0        -1         3
         0        -1         3
         1         0         1
         1         0         1
         1         0         1
         2        -1         0
         2        -1         0
         2        -1         0
        -1         1        -1
        -1         1        -1
        -1         1        -1
         1        -1        -1
         1        -1        -1
         1        -1        -1
        -1        -1         1
        -1        -1         1
        -1        -1         1
         0         0        -1
         0         0        -1
         0         0        -1
         0         1         1
         0         1         1
         0         1         1
         3         0        -1
         3         0        -1
         3         0        -1
        -1         1         1
        -1         1         1
        -1         1         1
        -1         1         1
        -1         1         1
        -1         1         1
        -2         0         1
        -2         0         1
        -2         0         1
        -1        -2         0
        -1        -2         0
        -1        -2         0
        -2        -1        -2
        -2        -1        -2
        -2        -1        -2
         2         1         0
         2         1         0
         2         1         0
         0         1        -2
         0         1        -2
         0         1        -2
        -1         1         0
        -1         1         0
        -1         1         0
        -1        -1        -3
        -1        -1        -3
        -1        -1        -3
        -2         2         1
        -2         2         1
        -2         2         1
         0         0         1
         0         0         1
         0         0         1
        -1         0        -1
        -1         0        -1
        -1         0        -1
         0        -1         0
         0        -1         0
         0        -1         0
         0         2         2
         0         2         2
         0         2         2
        -1         0         1
        -1         0         1
        -1         0         1
        -1        -1        -4
        -1        -1        -4
        -1        -1        -4
         1         0         0
         1         0         0
         1         0         0
         1         0         1
         1         0         1
         1         0         1
         1        -2        -2
         1        -2        -2
         1        -2        -2
         1         0        -1
         1         0        -1
         1         0        -1
         1         0         2
         1         0         2
         1         0         2
        -2         1        -1
        -2         1        -1
        -2         1        -1
        -1         1        -2
        -1         1        -2
        -1         1        -2
         0         2         1
         0         2         1
         0         2         1
        -2         0         0
        -2         0         0
        -2         0         0
         0         2         0
         0         2         0
         0         2         0
         1        -1        -1
         1        -1        -1
         1        -1        -1
        -1         3         0
        -1         3         0
        -1         3         0
         0         0        -1
         0         0        -1
         0         0        -1
         0         2         1
         0         2         1
         0         2         1
         2         1         2
         2         1         2
         2         1         2
         1         0        -1
         1         0        -1
         1         0        -1
         0         0        -1
         0         0        -1
         0         0        -1
         3         0        -1
         3         0        -1
         3         0        -1
         1         0         0
         1         0         0
         1         0         0
         1        -2        -2
         1        -2        -2
         1        -2        -2
         1        -2         0
         1        -2         0
         1        -2         0
         0         0        -1
         0         0        -1
         0         0        -1
        -1         0         2
        -1         0         2
        -1         0         2
         1        -1        -1
         1        -1        -1
         1        -1        -1
         0        -3         0
         0        -3         0
         0        -3         0
         0        -1        -1
         0        -1        -1
         0        -1        -1
        -1         1         1
        -1         1         1
        -1         1         1
        -1         1         0
        -1         1         0
        -1         1         0
         1         0         0
         1         0         0
         1         0         0
         0         2         2
         0         2         2
         0         2         2
         1         2         1
         1         2         1
         1         2         1
         2         1         0
         2         1         0
         2         1         0
         0         0         0
         0         0         0
         0         0         0
        -3        -1         1
        -3        -1         1
        -3        -1         1
        -1         0         2
        -1         0         2
        -1         0         2
         0         0         1
         0         0         1
         0         0         1
        -1        -1        -1
        -1        -1        -1
        -1        -1        -1
         1        -1         2
         1        -1         2
         1        -1         2
         0         0         1
         0         0         1
         0         0         1
         1        -1         1
         1        -1         1
         1        -1         1
        -2         0         0
        -2         0         0
        -2         0         0
        -1        -1        -1
        -1        -1        -1
        -1        -1        -1
         2         1         1
         2         1         1
         2         1         1
         0        -2        -1
         0        -2        -1
         0        -2        -1
         1         2         2
         1         2         2
         1         2         2
        -1         0         0
        -1         0         0
        -1         0         0
        -1         0         1
        -1         0         1
        -1         0         1
         0         0         0
         0         0         0
         0         0         0
         2        -1         2
         2        -1         2
         2        -1         2
        -1         0         1
        -1         0         1
        -1         0         1
        -1        -1         0
        -1        -1         0
        -1        -1         0
         0         1         0
         0         1         0
         0         1         0
         2        -1         0
         2        -1         0
         2        -1         0
         1        -2         2
         1        -2         2
         1        -2         2
         0         1         2
         0         1         2
         0         1         2
         0         1         0
         0         1         0
         0         1         0
         0         0        -1
         0         0        -1
         0         0        -1
         1        -1        -1
         1        -1        -1
         1        -1        -1
         0         1        -2
         0         1        -2
         0         1        -2
         2        -1         0
         2        -1         0
         2        -1         0
         0         1         0
         0         1         0
         0         1         0
         0         1        -1
         0         1        -1
         0         1        -1
        -1         3        -1
        -1         3        -1
        -1         3        -1
         0         1         1
         0         1         1
         0         1         1
         0         0         0
         0         0         0
         0         0         0
        -1         1         1
        -1         1         1
        -1         1         1
         0        -1        -2
         0        -1        -2
         0        -1        -2
        -3         2        -1
        -3         2        -1
        -3         2        -1
        -3         2        -1
        -3         2        -1
        -3         2        -1
         1        -1         0
         1        -1         0
         1        -1         0
         1         0         0
         1         0         0
         1         0         0
         0         0         1
         0         0         1
         0         0         1
        -1        -1         0
        -1        -1         0
        -1        -1         0
         0         1         1
         0         1         1
         0         1         1
         0         2        -1
         0         2        -1
         0         2        -1
         0         0         1
         0         0         1
         0         0         1
         1        -1         0
         1        -1         0
         1        -1         0
         0         0         0
         0         0         0
         0         0         0
         1         1         1
         1         1         1
         1         1         1
        -1         1        -1
        -1         1        -1
        -1         1        -1
         1        -3         0
         1        -3         0
         1        -3         0
         0         2         1
         0         2         1
         0         2         1
         1         1         2
         1         1         2
         1         1         2
        -1        -1        -2
        -1        -1        -2
        -1        -1        -2
         0         0         0
         0         0         0
         0         0         0
         0        -1         3
         0        -1         3
         0        -1         3
         0         0         0
         0         0         0
         0         0         0
        -1         2         1
        -1         2         1
        -1         2         1
         1         0         1
         1         0         1
         1         0         1
        -2        -1         0
        -2        -1         0
        -2        -1         0
         2         1         2
         2         1         2
         2         1         2
        -1         1         0
        -1         1         0
        -1         1         0
         2         0        -3
         2         0        -3
         2         0        -3
        -1        -2        -1
        -1        -2        -1
        -1        -2        -1
         1         2        -2
         1         2        -2
         1         2        -2
         1        -1         0
         1        -1         0
         1        -1         0
        -1         0         0
        -1         0         0
        -1         0         0
         0         1        -2
         0         1        -2
         0         1        -2
        -1        -1         0
        -1        -1         0
        -1        -1         0
        -1         1         0
        -1         1         0
        -1         1         0
         0        -1        -1
         0        -1        -1
         0        -1        -1
        -2         1        -2
        -2         1        -2
        -2         1        -2
        -1         1        -1
        -1         1        -1
        -1         1        -1
        -1         0        -1
        -1         0        -1
        -1         0        -1
        -1        -1        -2
        -1        -1        -2
        -1        -1        -2
         0         0         2
         0         0         2
         0         0         2
        -1         0        -1
        -1         0        -1
        -1         0        -1
         0         0         1
         0         0         1
         0         0         1
         1        -1        -3
         1        -1        -3
         1        -1        -3
        -1         0        -2
        -1         0        -2
        -1         0        -2
        -2         1        -1
        -2         1        -1
        -2         1        -1
         2        -1         1
         2        -1         1
         2        -1         1
         0        -1        -3
         0        -1        -3
         0        -1        -3
         3         0        -1
         3         0        -1
         3         0        -1
         0         0         1
         0         0         1
         0         0         1
        -1         2         1
        -1         2         1
        -1         2         1
        -3        -1        -2
        -3        -1        -2
        -3        -1        -2
         3        -2        -1
         3        -2        -1
         3        -2        -1
         0         0         1
         0         0         1
         0         0         1
         1         1        -3
         1         1        -3
         1         1        -3
        -1        -1         0
        -1        -1         0
        -1        -1         0
        -1         1        -1
        -1         1        -1
        -1         1        -1
         0         1        -1
         0         1        -1
         0         1        -1
         1        -1        -1
         1        -1        -1
         1        -1        -1
         0         1         1
         0         1         1
         0         1         1
         1        -1         1
         1        -1         1
         1        -1         1
         0         0         0
         0         0         0
         0         0         0
         0        -1         1
         0        -1         1
         0        -1         1
        -1         1         2
        -1         1         2
        -1         1         2
        -1        -3         0
        -1        -3         0
        -1        -3         0
        -2         1        -1
        -2         1        -1
        -2         1        -1
         1         0        -1
         1         0        -1
         1         0        -1
         1         2        -2
         1         2        -2
         1         2        -2
         0        -2         2
         0        -2         2
         0        -2         2
         0         1        -2
         0         1        -2
         0         1        -2
        -1         0        -1
        -1         0        -1
        -1         0        -1
         1        -1         0
         1        -1         0
         1        -1         0
         0        -2        -1
         0        -2        -1
         0        -2        -1
         0         2         1
         0         2         1
         0         2         1
        -2         0         3
        -2         0         3
        -2         0         3
         0         1         0
         0         1         0
         0         1         0
         1         1         0
         1         1         0
         1         1         0
         0        -1         2
         0        -1         2
         0        -1         2
         2         3        -1
         2         3        -1
         2         3        -1
        -2        -1         1
        -2        -1         1
        -2        -1         1
         2         0         1
         2         0         1
         2         0         1
        -1         1         0
        -1         1         0
        -1         1         0
        -1        -1         0
        -1        -1         0
        -1        -1         0
        -1        -1        -1
        -1        -1        -1
        -1        -1        -1
        -1        -1         0
        -1        -1         0
        -1        -1         0
         0         0         1
         0         0         1
         0         0         1
        -1        -1         1
        -1        -1         1
        -1        -1         1
         2        -2        -2
         2        -2        -2
         2        -2        -2
         0         0         0
         0         0         0
         0         0         0
         0         1         0
         0         1         0
         0         1         0
         2         0         1
         2         0         1
         2         0         1
        -1         0        -1
        -1         0        -1
        -1         0        -1
         0        -1        -1
         0        -1        -1
         0        -1        -1
         2         0         3
         2         0         3
         2         0         3
        -1         2         2
        -1         2         2
        -1         2         2
         0         0         1
         0         0         1
         0         0         1
        -3         1        -1
        -3         1        -1
        -3         1        -1
         1         2         2
         1         2         2
         1         2         2
         0         0         0
         0         0         0
         0         0         0
         0        -1         2
         0        -1         2
         0        -1         2
         0         2         0
         0         2         0
         0         2         0
         1         1         0
         1         1         0
         1         1         0
        -5        -1        -2
        -5        -1        -2
        -5        -1        -2
         0         0         1
         0         0         1
         0         0         1
         0        -1        -2
         0        -1        -2
         0        -1        -2
         0        -1         1
         0        -1         1
         0        -1         1
         0        -1         1
         0        -1         1
         0        -1         1
         1        -2         1
         1        -2         1
         1        -2         1
        -2        -1         0
        -2        -1         0
        -2        -1         0
        -1         1        -1
        -1         1        -1
        -1         1        -1
         2         1         1
         2         1         1
         2         1         1
        -3         0         1
        -3         0         1
        -3         0         1
         0         3        -1
         0         3        -1
         0         3        -1
         1        -1        -2
         1        -1        -2
         1        -1        -2
         1         0        -2
         1         0        -2
         1         0        -2
        -1        -1         1
        -1        -1         1
        -1        -1         1
        -2         0        -1
        -2         0        -1
        -2         0        -1
        -1         1         2
        -1         1         2
        -1         1         2
        -1         1        -1
        -1         1        -1
        -1         1        -1
        -1         0        -1
        -1         0        -1
        -1         0        -1
        -1        -1         4
        -1        -1         4
        -1        -1         4
         0        -2         2
         0        -2         2
         0        -2         2
         1         0         0
         1         0         0
         1         0         0
         1         1        -2
         1         1        -2
         1         1        -2
         1         0         1
         1         0         1
         1         0         1
         0        -3         1
         0        -3         1
         0        -3         1
        -2         1         0
        -2         1         0
        -2         1         0
         3         0        -1
         3         0        -1
         3         0        -1
        -1        -2        -3
        -1        -2        -3
        -1        -2        -3
         1         1         0
         1         1         0
         1         1         0
         1        -2        -1
         1        -2        -1
         1        -2        -1
        -2         0         1
        -2         0         1
        -2         0         1
         0         0        -2
         0         0        -2
         0         0        -2
         0         1         0
         0         1         0
         0         1         0
        -2        -2        -1
        -2        -2        -1
        -2        -2        -1
         2        -1         0
         2        -1         0
         2        -1         0
         0         0        -1
         0         0        -1
         0         0        -1
         0         3         2
         0         3         2
         0         3         2
         0         1         0
         0         1         0
         0         1         0
         1         0         0
         1         0         0
         1         0         0
         0         0         0
         0         0         0
         0         0         0
         1         0        -1
         1         0        -1
         1         0        -1
         1         0         0
         1         0         0
         1         0         0
        -3         0        -1
        -3         0        -1
        -3         0        -1
         1         0         0
         1         0         0
         1         0         0
         0        -1        -2
         0        -1        -2
         0        -1        -2
         1         0         2
         1         0         2
         1         0         2
         0         0         0
         0         0         0
         0         0         0
        -2        -3        -2
        -2        -3        -2
        -2        -3        -2
        -2         0        -2
        -2         0        -2
        -2         0        -2
         1        -1         0
         1        -1         0
         1        -1         0
         1         0         2
         1         0         2
         1         0         2
         0        -2         1
         0        -2         1
         0        -2         1
         0        -2         0
         0        -2         0
         0        -2         0
         0         0         2
         0         0         2
         0         0         2
        -1        -1         0
        -1        -1         0
        -1        -1         0
         1         0         0
         1         0         0
         1         0         0
         0         2         2
         0         2         2
         0         2         2
        -1         1         0
        -1         1         0
        -1         1         0
         0         1        -1
         0         1        -1
         0         1        -1
         2         0         1
         2         0         1
         2         0         1
         0         0         0
         0         0         0
         0         0         0
         1        -1         1
         1        -1         1
         1        -1         1
         0        -1         1
         0        -1         1
         0        -1         1
         1         1         1
         1         1         1
         1         1         1
         2         2         0
         2         2         0
         2         2         0
         1         1         0
         1         1         0
         1         1         0
         1         0         0
         1         0         0
         1         0         0
         1         1        -2
         1         1        -2
         1         1        -2
        -1        -1         2
        -1        -1         2
        -1        -1         2
         1        -1         1
         1        -1         1
         1        -1         1
        -1         0         1
        -1         0         1
        -1         0         1
        -1        -1         0
        -1        -1         0
        -1        -1         0
         0         1        -1
         0         1        -1
         0         1        -1
         0         0         0
         0         0         0
         0         0         0
         1         0         1
         1         0         1
         1         0         1
         1         1         1
         1         1         1
         1         1         1
        -1         0        -1
        -1         0        -1
        -1         0        -1
         0         0        -1
         0         0        -1
         0         0        -1
        -1         0         1
        -1         0         1
        -1         0         1
         1         0         1
         1         0         1
         1         0         1
        -1         0         0
        -1         0         0
        -1         0         0
         0         0         0
         0         0         0
         0         0         0
        -2         0         1
        -2         0         1
        -2         0         1
        -1         0         0
        -1         0         0
        -1         0         0
         2         1        -1
         2         1        -1
         2         1        -1
         1         2         1
         1         2         1
         1         2         1
         1        -2         3
         1        -2         3
         1        -2         3
         1         1         0
         1         1         0
         1         1         0
         1        -1         0
         1        -1         0
         1        -1         0
        -1         1        -3
        -1         1        -3
        -1         1        -3
         0         1         0
         0         1         0
         0         1         0
        -1         0         1
        -1         0         1
        -1         0         1
         0         1        -2
         0         1        -2
         0         1        -2
         1         0         1
         1         0         1
         1         0         1
         0         0         0
         0         0         0
         0         0         0
         1        -2         1
         1        -2         1
         1        -2         1
         1         0         2
         1         0         2
         1         0         2
         2         0        -1
         2         0        -1
         2         0        -1
         0        -1         1
         0        -1         1
         0        -1         1
         1         1         1
         1         1         1
         1         1         1
         1        -1        -2
         1        -1        -2
         1        -1        -2
         1        -1         1
         1        -1         1
         1        -1         1
         1         0         1
         1         0         1
         1         0         1
         2        -1        -1
         2        -1        -1
         2        -1        -1
        -1         1         0
        -1         1         0
        -1         1         0
         1         0         0
         1         0         0
         1         0         0
         0         0        -2
         0         0        -2
         0         0        -2
        -1        -1         1
        -1        -1         1
        -1        -1         1
        -2         0        -2
        -2         0        -2
        -2         0        -2
        -1         1        -1
        -1         1        -1
        -1         1        -1
         2        -2         3
         2        -2         3
         2        -2         3
         4         1         0
         4         1         0
         4         1         0
         1        -1        -1
         1        -1        -1
         1        -1        -1
         0         1        -1
         0         1        -1
         0         1        -1
        -1        -1         1
        -1        -1         1
        -1        -1         1
        -1         0        -1
        -1         0        -1
        -1         0        -1
         0        -4         0
         0        -4         0
         0        -4         0
        -1         0         0
        -1         0         0
        -1         0         0
        -1         2        -1
        -1         2        -1
        -1         2        -1
         0        -1        -2
         0        -1        -2
         0        -1        -2
         2         0         0
         2         0         0
         2         0         0
         2         1        -1
         2         1        -1
         2         1        -1
         0         1         2
         0         1         2
         0         1         2
         2         0        -2
         2         0        -2
         2         0        -2
         1         3         0
         1         3         0
         1         3         0
         0         1         1
         0         1         1
         0         1         1
         0         3        -1
         0         3        -1
         0         3        -1
         0        -2        -1
         0        -2        -1
         0        -2        -1
         1         0         0
         1         0         0
         1         0         0
         1        -1         0
         1        -1         0
         1        -1         0
        -3        -1         0
        -3        -1         0
        -3        -1         0
         0        -1         0
         0        -1         0
         0        -1         0
         2         1         0
         2         1         0
         2         1         0
         1         0         1
         1         0         1
         1         0         1
         0        -2         2
         0        -2         2
         0        -2         2
        -1         1         0
        -1         1         0
        -1         1         0
         0         1        -2
         0         1        -2
         0         1        -2
         1        -2        -1
         1        -2        -1
         1        -2        -1
         1         0         2
         1         0         2
         1         0         2
         1        -1         0
         1        -1         0
         1        -1         0
         0         2        -1
         0         2        -1
         0         2        -1
        -2         1         0
        -2         1         0
        -2         1         0
         0        -1         1
         0        -1         1
         0        -1         1
         0        -1        -2
         0        -1        -2
         0        -1        -2
         2        -1         1
         2        -1         1
         2        -1         1
         0         0         1
         0         0         1
         0         0         1
         1        -1        -1
         1        -1        -1
         1        -1        -1
         0         1        -1
         0         1        -1
         0         1        -1
         0         2         0
         0         2         0
         0         2         0
         3         2         1
         3         2         1
         3         2         1
         1         1         0
         1         1         0
         1         1         0
         1        -1         0
         1        -1         0
         1        -1         0
         2         0         0
         2         0         0
         2         0         0
         1         2         0
         1         2         0
         1         2         0
        -1         1         0
        -1         1         0
        -1         1         0
         0         0        -1
         0         0        -1
         0         0        -1
        -1         1         1
        -1         1         1
        -1         1         1
         0         1        -3
         0         1        -3
         0         1        -3
         1        -4         1
         1        -4         1
         1        -4         1
        -1         1         0
        -1         1         0
        -1         1         0
         1         0         1
         1         0         1
         1         0         1
         0         0         0
         0         0         0
         0         0         0
        -1        -1         1
        -1        -1         1
        -1        -1         1
         0         0         1
         0         0         1
         0         0         1
        -2         0        -1
        -2         0        -1
        -2         0        -1
        -1         0        -1
        -1         0        -1
        -1         0        -1
        -3        -1         1
        -3        -1         1
        -3        -1         1
         1         0         0
         1         0         0
         1         0         0
         2        -2         0
         2        -2         0
         2        -2         0
         1         3         2
         1         3         2
         1         3         2
         2         1         0
         2         1         0
         2         1         0
        -2         1         1
        -2         1         1
        -2         1         1
         2        -2         0
         2        -2         0
         2        -2         0
        -1         1         1
        -1         1         1
        -1         1         1
        -1        -2         1
        -1        -2         1
        -1        -2         1
         1        -1        -1
         1        -1        -1
         1        -1        -1
         0         1         0
         0         1         0
         0         1         0
        -1         1         1
        -1         1         1
        -1         1         1
        -1         1        -1
        -1         1        -1
        -1         1        -1
         1        -1        -1
         1        -1        -1
         1        -1        -1
        -1        -1         0
        -1        -1         0
        -1        -1         0
         2        -1         2
         2        -1         2
         2        -1         2
         2         0         1
         2         0         1
         2         0         1
        -1        -1         0
        -1        -1         0
        -1        -1         0
         0         1         0
         0         1         0
         0         1         0
        -1        -1         1
        -1        -1         1
        -1        -1         1
         0        -1         1
         0        -1         1
         0        -1         1
         0         1         1
         0         1         1
         0         1         1
         1         1         1
         1         1         1
         1         1         1
         0         1         0
         0         1         0
         0         1         0
         2        -2         2
         2        -2         2
         2        -2         2
         0         2         2
         0         2         2
         0         2         2
        -1         2         1
        -1         2         1
        -1         2         1
        -1         1         1
        -1         1         1
        -1         1         1
        -2         0        -3
        -2         0        -3
        -2         0        -3
        -1        -2         0
        -1        -2         0
        -1        -2         0
         2        -1        -1
         2        -1        -1
         2        -1        -1
         1         1         1
         1         1         1
         1         1         1
        -1        -1         1
        -1        -1         1
        -1        -1         1
         2        -1        -1
         2        -1        -1
         2        -1        -1
        -2         1         0
        -2         1         0
        -2         1         0
         0         1         0
         0         1         0
         0         1         0
        -2        -1         0
        -2        -1         0
        -2        -1         0
         1         0         1
         1         0         1
         1         0         1
         3         0         1
         3         0         1
         3         0         1
         1        -1        -3
         1        -1        -3
         1        -1        -3
        -1        -1         1
        -1        -1         1
        -1        -1         1
         1        -1         3
         1        -1         3
         1        -1         3
         1         0         0
         1         0         0
         1         0         0
        -2         2        -2
        -2         2        -2
        -2         2        -2
        -3        -3        -2
        -3        -3        -2
        -3        -3        -2
        -1        -1         1
        -1        -1         1
        -1        -1         1
         1         0         2
         1         0         2
         1         0         2
         1        -1         1
         1        -1         1
         1        -1         1
        -1        -2         2
        -1        -2         2
        -1        -2         2
         1         0         0
         1         0         0
         1         0         0
         1         1         1
         1         1         1
         1         1         1
        -1         1         0
        -1         1         0
        -1         1         0
         0        -2        -1
         0        -2        -1
         0        -2        -1
         1        -2        -1
         1        -2        -1
         1        -2        -1
         0         1        -2
         0         1        -2
         0         1        -2
         1        -1         1
         1        -1         1
         1        -1         1
         1         3        -2
         1         3        -2
         1         3        -2
        -1         1         0
        -1         1         0
        -1         1         0
         1        -1        -1
         1        -1        -1
         1        -1        -1
         1         0         0
         1         0         0
         1         0         0
         1         0         1
         1         0         1
         1         0         1
         0         0        -1
         0         0        -1
         0         0        -1
        -1         1         0
        -1         1         0
        -1         1         0
         0         0         1
         0         0         1
         0         0         1
         0         1        -1
         0         1        -1
         0         1        -1
         0         0         2
         0         0         2
         0         0         2
        -1        -1         1
        -1        -1         1
        -1        -1         1
         2         0        -1
         2         0        -1
         2         0        -1
        -3         2        -1
        -3         2        -1
        -3         2        -1
         2         0        -2
         2         0        -2
         2         0        -2
         1         0        -1
         1         0        -1
         1         0        -1
         1         0         0
         1         0         0
         1         0         0
         1        -1        -1
         1        -1        -1
         1        -1        -1
         0         1         2
         0         1         2
         0         1         2
         0         1         0
         0         1         0
         0         1         0
         0        -2        -1
         0        -2        -1
         0        -2        -1
         0        -1        -2
         0        -1        -2
         0        -1        -2
         0        -2        -1
         0        -2        -1
         0        -2        -1
         0         1         0
         0         1         0
         0         1         0
         0         0        -1
         0         0        -1
         0         0        -1
         0         0         1
         0         0         1
         0         0         1
         0         0        -1
         0         0        -1
         0         0        -1
        -2         0         1
        -2         0         1
        -2         0         1
         0        -1         0
         0        -1         0
         0        -1         0
         2         0         1
         2         0         1
         2         0         1
         0         0        -2
         0         0        -2
         0         0        -2
         1        -1        -1
         1        -1        -1
         1        -1        -1
         0         1         0
         0         1         0
         0         1         0
        -1         1         2
        -1         1         2
        -1         1         2
        -1         2        -1
        -1         2        -1
        -1         2        -1
        -2         1         0
        -2         1         0
        -2         1         0
        -3         1        -1
        -3         1        -1
        -3         1        -1
         1        -2         0
         1        -2         0
         1        -2         0
         1         0         0
         1         0         0
         1         0         0
         0         1         3
         0         1         3
         0         1         3
        -2        -1         0
        -2        -1         0
        -2        -1         0
        -1         0         3
        -1         0         3
        -1         0         3
        -2        -1         2
        -2        -1         2
        -2        -1         2
        -1         0        -1
        -1         0        -1
        -1         0        -1
         1        -1        -2
         1        -1        -2
         1        -1        -2
         0        -2        -2
         0        -2        -2
         0        -2        -2
         0         1        -2
         0         1        -2
         0         1        -2
         1         1        -1
         1         1        -1
         1         1        -1
         1        -1         1
         1        -1         1
         1        -1         1
         1         0         0
         1         0         0
         1         0         0
        -3         2         3
        -3         2         3
        -3         2         3
         0        -1        -1
         0        -1        -1
         0        -1        -1
         0        -1         0
         0        -1         0
         0        -1         0
        -1         2         1
        -1         2         1
        -1         2         1
        -1         0         0
        -1         0         0
        -1         0         0
         0         0         2
         0         0         2
         0         0         2
         0         1        -2
         0         1        -2
         0         1        -2
         1        -1         0
         1        -1         0
         1        -1         0
        -1        -1         1
        -1        -1         1
        -1        -1         1
        -1         1         0
        -1         1         0
        -1         1         0
         1        -2        -2
         1        -2        -2
         1        -2        -2
        -2         1        -1
        -2         1        -1
        -2         1        -1
        -2        -2        -2
        -2        -2        -2
        -2        -2        -2
         1         3        -1
         1         3        -1
         1         3        -1
         2         1        -2
         2         1        -2
         2         1        -2
         2        -1         0
         2        -1         0
         2        -1         0
        -2        -1         0
        -2        -1         0
        -2        -1         0
        -1         1        -1
        -1         1        -1
        -1         1        -1
        -1         1         1
        -1         1         1
        -1         1         1
        -1         0         0
        -1         0         0
        -1         0         0
         0         1         0
         0         1         0
         0         1         0
        -2         1         0
        -2         1         0
        -2         1         0
        -2         1         0
        -2         1         0
        -2         1         0
         0         0         0
         0         0         0
         0         0         0
         0         2        -1
         0         2        -1
         0         2        -1
        -1        -2        -2
        -1        -2        -2
        -1        -2        -2
        -1         0         0
        -1         0         0
        -1         0         0
         0        -2         0
         0        -2         0
         0        -2         0
         0        -2         1
         0        -2         1
         0        -2         1
         0        -1         0
         0        -1         0
         0        -1         0
         2         1         2
         2         1         2
         2         1         2
         1         0        -2
         1         0        -2
         1         0        -2
         0        -2        -1
         0        -2        -1
         0        -2        -1
         0        -1         1
         0        -1         1
         0        -1         1
         2         3        -1
         2         3        -1
         2         3        -1
        -1         2         0
        -1         2         0
        -1         2         0
         0        -1        -1
         0        -1        -1
         0        -1        -1
        -1         2         0
        -1         2         0
        -1         2         0
         1         0         0
         1         0         0
         1         0         0
         0        -2        -1
         0        -2        -1
         0        -2        -1
         0         1         0
         0         1         0
         0         1         0
         1        -1        -1
         1        -1        -1
         1        -1        -1
         4         1        -1
         4         1        -1
         4         1        -1
         0         2         1
         0         2         1
         0         2         1
         2         2         1
         2         2         1
         2         2         1
        -1        -2         0
        -1        -2         0
        -1        -2         0
         2         0         1
         2         0         1
         2         0         1
        -1         2         0
        -1         2         0
        -1         2         0
         0         2         0
         0         2         0
         0         2         0
         1         0         0
         1         0         0
         1         0         0
         0         0         0
         0         0         0
         0         0         0
        -1         1        -2
        -1         1        -2
        -1         1        -2
         1        -1         0
         1        -1         0
         1        -1         0
         3         1        -2
         3         1        -2
         3         1        -2
         1        -1        -1
         1        -1        -1
         1        -1        -1
        -2         1        -1
        -2         1        -1
        -2         1        -1
         2         1        -1
         2         1        -1
         2         1        -1
         0        -2         1
         0        -2         1
         0        -2         1
         1         1         0
         1         1         0
         1         1         0
        -1        -1         0
        -1        -1         0
        -1        -1         0
         0        -1         0
         0        -1         0
         0        -1         0
        -1         2         1
        -1         2         1
        -1         2         1
         0         3         1
         0         3         1
         0         3         1
        -1         1         2
        -1         1         2
        -1         1         2
         0         0        -2
         0         0        -2
         0         0        -2
        -1         0        -1
        -1         0        -1
        -1         0        -1
         0         0         1
         0         0         1
         0         0         1
         2         0        -1
         2         0        -1
         2         0        -1
         0        -1        -1
         0        -1        -1
         0        -1        -1
         2         1         1
         2         1         1
         2         1         1
         0         0         0
         0         0         0
         0         0         0
         0        -1         0
         0        -1         0
         0        -1         0
        -1         1        -1
        -1         1        -1
        -1         1        -1
        -1         1         0
        -1         1         0
        -1         1         0
         0        -2         1
         0        -2         1
         0        -2         1
        -2         0         2
        -2         0         2
        -2         0         2
         0        -1        -2
         0        -1        -2
         0        -1        -2
         1         0         2
         1         0         2
         1         0         2
        -1         1         1
        -1         1         1
        -1         1         1
        -2         2         0
        -2         2         0
        -2         2         0
        -2         2         2
        -2         2         2
        -2         2         2
        -1        -1         0
        -1        -1         0
        -1        -1         0
         0        -3         2
         0        -3         2
         0        -3         2
        -2         0         0
        -2         0         0
        -2         0         0
        -2         0         0
        -2         0         0
        -2         0         0
         0         0         1
         0         0         1
         0         0         1
         0         1         1
         0         1         1
         0         1         1
         2         1         0
         2         1         0
         2         1         0
        -2         3        -1
        -2         3        -1
        -2         3        -1
        -1         0        -2
        -1         0        -2
        -1         0        -2
        -2         0        -2
        -2         0        -2
        -2         0        -2
         1         0         2
         1         0         2
         1         0         2
         1         1         0
         1         1         0
         1         1         0
         1         0        -1
         1         0        -1
         1         0        -1
        -1        -1         0
        -1        -1         0
        -1        -1         0
        -2         0         1
        -2         0         1
        -2         0         1
        -1        -1         0
        -1        -1         0
        -1        -1         0
         1        -1         2
         1        -1         2
         1        -1         2
        -1         0         1
        -1         0         1
        -1         0         1
         1        -2        -1
         1        -2        -1
         1        -2        -1
        -3        -1        -1
        -3        -1        -1
        -3        -1        -1
         1         0         2
         1         0         2
         1         0         2
         0         0         1
         0         0         1
         0         0         1
         1         0         0
         1         0         0
         1         0         0
         0        -2        -1
         0        -2        -1
         0        -2        -1
        -1         3        -1
        -1         3        -1
        -1         3        -1
         1        -1         0
         1        -1         0
         1        -1         0
         3        -1        -1
         3        -1        -1
         3        -1        -1
        -1        -1         0
        -1        -1         0
        -1        -1         0
         0         2         0
         0         2         0
         0         2         0
        -1         0        -3
        -1         0        -3
        -1         0        -3
         1        -2        -1
         1        -2        -1
         1        -2        -1
        -2        -2         0
        -2        -2         0
        -2        -2         0
         0         1         2
         0         1         2
         0         1         2
         0        -1         1
         0        -1         1
         0        -1         1
         0         0         2
         0         0         2
         0         0         2
        -1        -1         1
        -1        -1         1
        -1        -1         1
         2         1        -1
         2         1        -1
         2         1        -1
         1         0        -1
         1         0        -1
         1         0        -1
         0        -2         1
         0        -2         1
         0        -2         1
         2         0         0
         2         0         0
         2         0         0
         2         0        -2
         2         0        -2
         2         0        -2
         0         0         0
         0         0         0
         0         0         0
         1        -1         1
         1        -1         1
         1        -1         1
         1        -1        -1
         1        -1        -1
         1        -1        -1
         1         1         1
         1         1         1
         1         1         1
         0        -2         0
         0        -2         0
         0        -2         0
        -1         1         0
        -1         1         0
        -1         1         0
         1         0         0
         1         0         0
         1         0         0
         0        -2        -1
         0        -2        -1
         0        -2        -1
         0         0         0
         0         0         0
         0         0         0
         1         1        -1
         1         1        -1
         1         1        -1
         1         0        -1
         1         0        -1
         1         0        -1
        -1        -1        -1
        -1        -1        -1
        -1        -1        -1
         2         1         0
         2         1         0
         2         1         0
         1         0         4
         1         0         4
         1         0         4
         0        -1        -1
         0        -1        -1
         0        -1        -1
         0        -2        -1
         0        -2        -1
         0        -2        -1
        -1         1         1
        -1         1         1
        -1         1         1
         2         0         1
         2         0         1
         2         0         1
         0         1         0
         0         1         0
         0         1         0
        -1         3         2
        -1         3         2
        -1         3         2
        -1         0        -1
        -1         0        -1
        -1         0        -1
         0         0         2
         0         0         2
         0         0         2
        -3         1         0
        -3         1         0
        -3         1         0
         0         0         1
         0         0         1
         0         0         1
         0         0        -1
         0         0        -1
         0         0        -1
        -1         1         1
        -1         1         1
        -1         1         1
         3         1         2
         3         1         2
         3         1         2
        -3         0         0
        -3         0         0
        -3         0         0
         0         1         2
         0         1         2
         0         1         2
         0         0        -3
         0         0        -3
         0         0        -3
        -1         0         0
        -1         0         0
        -1         0         0
        -2         0         0
        -2         0         0
        -2         0         0
        -1         2         0
        -1         2         0
        -1         2         0
        -1        -1        -1
        -1        -1        -1
        -1        -1        -1
         0         0         3
         0         0         3
         0         0         3
         0         0        -1
         0         0        -1
         0         0        -1
         0        -1         2
         0        -1         2
         0        -1         2
         3        -1         0
         3        -1         0
         3        -1         0
        -2         2        -2
        -2         2        -2
        -2         2        -2
         1        -1         1
         1        -1         1
         1        -1         1
        -1         0        -1
        -1         0        -1
        -1         0        -1
        -3         0         1
        -3         0         1
        -3         0         1
         0         1         0
         0         1         0
         0         1         0
         1         1         1
         1         1         1
         1         1         1
        -1         1         0
        -1         1         0
        -1         1         0
         1        -1         0
         1        -1         0
         1        -1         0
        -1         1        -1
        -1         1        -1
        -1         1        -1
        -1         2         1
        -1         2         1
        -1         2         1
        -2         0         0
        -2         0         0
        -2         0         0
        -1        -1        -1
        -1        -1        -1
        -1        -1        -1
         1        -1         0
         1        -1         0
         1        -1         0
         0         0        -1
         0         0        -1
         0         0        -1
        -1         3         0
        -1         3         0
        -1         3         0
         0        -1         2
         0        -1         2
         0        -1         2
         0         0         0
         0         0         0
         0         0         0
         1         1         1
         1         1         1
         1         1         1
         1         0        -1
         1         0        -1
         1         0        -1
        -2         0        -1
        -2         0        -1
        -2         0        -1
        -1         1         0
        -1         1         0
        -1         1         0
        -1        -2         0
        -1        -2         0
        -1        -2         0
         0        -3         0
         0        -3         0
         0        -3         0
        -1         2         0
        -1         2         0
        -1         2         0
         1        -1         0
         1        -1         0
         1        -1         0
        -1         0         1
        -1         0         1
        -1         0         1
        -2        -1        -2
        -2        -1        -2
        -2        -1        -2
         1         0         1
         1         0         1
         1         0         1
         1         1         1
         1         1         1
         1         1         1
        -1         0         0
        -1         0         0
        -1         0         0
        -1        -1        -1
        -1        -1        -1
        -1        -1        -1
        -1         2         1
        -1         2         1
        -1         2         1
        -2         0         0
        -2         0         0
        -2         0         0
         2        -1         1
         2        -1         1
         2        -1         1
         0         0         0
         0         0         0
         0         0         0
         1        -1         0
         1        -1         0
         1        -1         0
         0         0         0
         0         0         0
         0         0         0
        -1         1        -2
        -1         1        -2
        -1         1        -2
         0         0         1
         0         0         1
         0         0         1
        -1         1         2
        -1         1         2
        -1         1         2
         0        -2        -1
         0        -2        -1
         0        -2        -1
        -1         1         0
        -1         1         0
        -1         1         0
         0         0         0
         0         0         0
         0         0         0
         0         1         0
         0         1         0
         0         1         0
         2        -1         0
         2        -1         0
         2        -1         0
         0         0         1
         0         0         1
         0         0         1
        -1        -1        -1
        -1        -1        -1
        -1        -1        -1
        -3         0         0
        -3         0         0
        -3         0         0
        -1        -2         0
        -1        -2         0
        -1        -2         0
         1         1         0
         1         1         0
         1         1         0
         2        -1        -1
         2        -1        -1
         2        -1        -1
        -1        -3         0
        -1        -3         0
        -1        -3         0
         2        -1         0
         2        -1         0
         2        -1         0
         0         2         0
         0         2         0
         0         2         0
        -2         0         0
        -2         0         0
        -2         0         0
        -1        -1         1
        -1        -1         1
        -1        -1         1
        -1         1         1
        -1         1         1
        -1         1         1
         1         0         0
         1         0         0
         1         0         0
         0         0         1
         0         0         1
         0         0         1
         2        -2        -1
         2        -2        -1
         2        -2        -1
         0         1        -2
         0         1        -2
         0         1        -2
         1         1         0
         1         1         0
         1         1         0
         0        -1        -1
         0        -1        -1
         0        -1        -1
        -2         1         0
        -2         1         0
        -2         1         0
         1        -2         0
         1        -2         0
         1        -2         0
         0         0        -2
         0         0        -2
         0         0        -2
         0         1         0
         0         1         0
         0         1         0
        -1         0         0
        -1         0         0
        -1         0         0
         0         0         0
         0         0         0
         0         0         0
         0         0         1
         0         0         1
         0         0         1
         0        -1         1
         0        -1         1
         0        -1         1
         1        -4         0
         1        -4         0
         1        -4         0
        -1         0        -1
        -1         0        -1
        -1         0        -1
        -1         0         0
        -1         0         0
        -1         0         0
         1         0        -2
         1         0        -2
         1         0        -2
         3        -2         0
         3        -2         0
         3        -2         0
         0         0         1
         0         0         1
         0         0         1
         0         2         0
[truncated: 336,374 more chars]
