# Supplementary material for: Accelerated Enveloping Distribution Sampling (AEDS) Allows for Efficient Sampling of Orthogonal Degrees of Freedom
Source: J Chem Inf Model. 2022 Dec 13;63(1):197–207. doi: 10.1021/acs.jcim.2c01272 (PMC9832482; doi:10.1021/acs.jcim.2c01272)
Supplement: Supplementary file 2 — ci2c01272_si_002.zip [file ci2c01272_si_002.zip › Accelerated_Enveloping_Distribution_Sampling_AEDS_allows_for_efficient_sampling_of_orthogonal_degrees_of_freedom/AEDS/search/protein/BEN_PXY_PYJ_OXY_N4B_I4B_DEN_IND_BZP_TOL_N3P/EDSR_prot_search_7.imd]

TITLE
Search
END
SYSTEM
#      NPM      NSM
         1    10240
END
STEP
#   NSTLIM         T        DT
    500000      6000     0.002
END
BOUNDCOND
#      NTB    NDFMIN
         1         3
END
MULTIBATH
# NTBTYP:
#      weak-coupling:      use weak-coupling scheme
#      nose-hoover:        use Nose Hoover scheme
#      nose-hoover-chains: use Nose Hoover chains scheme
# NUM: number of chains in Nose Hoover chains scheme
#      !! only specify NUM when needed !!
# NBATHS: number of temperature baths to couple to
#          NTBTYP     NUM
                   2       5
#  NBATHS
         2
# TEMP0(1 ... NBATHS)  TAU(1 ... NBATHS)
       300       0.1
       300       0.1

#   DOFSET: number of distinguishable sets of d.o.f.
         2
# LAST(1 ... DOFSET)  COMBATH(1 ... DOFSET)  IRBATH(1 ... DOFSET)
      1707         1         1     32436         2         2
END
PRESSURESCALE
# COUPLE   SCALE    COMP    TAUP  VIRIAL
       2       1 0.0004575      0.5        2
# SEMIANISOTROPIC COUPLINGS(X, Y, Z)
       1        1        1
# PRES0(1...3,1...3)
 0.06102       0       0
       0 0.06102       0
       0       0 0.06102
END
FORCE
#      NTF array
# bonds    angles   imp.     dihe     charge nonbonded
  0        1        1        1        1        1
# NEGR    NRE(1)    NRE(2)    ...      NRE(NEGR)
     4
     1682     1707     1716    32436
END
COVALENTFORM
#    NTBBH    NTBAH     NTBDN
         0         0         0
END
CONSTRAINT
# NTC
    3
#      NTCP  NTCP0(1)
          1    0.0001
#      NTCS  NTCS0(1)      NTCG      NTCD
          6    0.0001         1         0
END
ROTTRANS
#      RTC   RTCLAST
         1      1707
END
INNERLOOP
#     NTILM      NTILS      NGPUS      NDEVG
         4         0         1
END
PAIRLIST
# algorithm    NSNB   RCUTP   RCUTL    SIZE    TYPE
          1       5     0.8     1.4     0.4       0
END
NONBONDED
# NLRELE
         1
#  APPAK    RCRF   EPSRF    NSLFEXCL
         0       1.4        61         1
# NSHAPE  ASHAPE  NA2CLC   TOLA2   EPSLS
         3       1.4         2     1e-10         0
#    NKX     NKY     NKZ   KCUT
        10        10        10       100
#    NGX     NGY     NGZ  NASORD  NFDORD  NALIAS  NSPORD
        32        32        32         3         2         3         4
# NQEVAL  FACCUR  NRDGRD  NWRGRD
    100000       1.6         0         0
#  NLRLJ  SLVDNS
         0      33.3
END
INITIALISE
# Default values for NTI values: 0
#   NTIVEL    NTISHK    NTINHT    NTINHB
         0         0         0         0
#   NTISHI    NTIRTC    NTICOM
         0         0         0
#   NTISTI
         0
#       IG     TEMPI
      9284       300
END
DISTANCERES
# NTDIR
#   0 : no distance restraining
#   -1,1 : use CDIS
#   -2,2: use W0*CDIS
#   NTDIR < 0 : time averaging
#   NTDIR > 0 : no time averaging
# NTDIRA = 1: read in time averaged distances (for continuation run)
# NTDIRA = 0: don't read them in, recalc from scratch
# NTWDIR >= 0 write every NTWDIRth step dist. restr. information to external file
#     NTDIR  NTDIRA    CDIR    DIR0  TAUDIR  FORCESCALE VDIR NTWDIR
          1       0     125       1     0.1       0       0       0
END
DIHEDRALRES
# NTDLR 0...3 controls dihedral-angle restraining and constraining
#       0:    off [default]
#       1:    dihedral restraining using CDLR
#       2:    dihedral restraining using CDLR * WDLR
#       3:    dihedral constraining
# CDLR    >=0.0 force constant for dihedral restraining
# PHILIN  >0.0  deviation after which the potential energy function is linearized
# NTWDLR >= 0 write every NTWDLRth step dist. restr. information to external file
# TOLDIH >= 0 tolerance for dihedral constraint
#          NTDLR      CDLR    PHILIN    NTWDLR   TOLDIH
               1    0.0508       180         0         0
END
PRINTOUT
#NTPR: print out energies, etc. every NTPR steps
#NTPP: =1 perform dihedral angle transition monitoring
#     NTPR      NTPP
       250         0
END
WRITETRAJ
#    NTWX     NTWSE      NTWV      NTWF      NTWE      NTWG      NTWB
      250         0         0         0       250         0         0
END
AEDS
#     AEDS
         1
#   ALPHLJ   ALPHCRF      FORM      NUMSTATES
         0         0         2             11
#     EMAX      EMIN
     64.54      -435
# EIR [1..NUMSTATES]
         0     -4.13    -20.55    -61.63     11.15         9    -12.84     38.86     22.05     62.79     55.42
# NTIAEDSS  RESTREMIN  BMAXTYPE      BMAX    ASTEPS    BSTEPS
         0          1         2         2      6200      7150
END
