# Supplementary material for: Accelerated Enveloping Distribution Sampling (AEDS) Allows for Efficient Sampling of Orthogonal Degrees of Freedom
Source: J Chem Inf Model. 2022 Dec 13;63(1):197–207. doi: 10.1021/acs.jcim.2c01272 (PMC9832482; doi:10.1021/acs.jcim.2c01272)
Supplement: Supplementary file 2 — ci2c01272_si_002.zip [file ci2c01272_si_002.zip › Accelerated_Enveloping_Distribution_Sampling_AEDS_allows_for_efficient_sampling_of_orthogonal_degrees_of_freedom/equilibration/protein/holo_protein/cnfs/box_holo_repl2_2.cnf]

TITLE
	final configuration
END
TIMESTEP
         500000 2000.000000000
END
POSITION
# first 24 chars ignored
    1 MET   H1         1    4.878967326    5.373793299    7.937090382
    1 MET   H2         2    4.800456247    5.280172183    8.035958515
    1 MET   N          3    4.893083484    5.301946200    8.005198948
    1 MET   H3         4    4.931454647    5.221399711    7.960021984
    1 MET   CA         5    4.984519413    5.339356715    8.114059207
    1 MET   CB         6    5.129680203    5.304828225    8.080217173
    1 MET   CG         7    5.157899539    5.154464786    8.082436757
    1 MET   SD         8    5.074764956    5.073624986    7.940876255
    1 MET   CE         9    5.064849823    4.907958081    8.005221327
    1 MET   C         10    4.966187541    5.486565922    8.151509178
    1 MET   O         11    4.924307322    5.563228798    8.064911357
    2 ASN   N         12    5.027156593    5.529592058    8.261616327
    2 ASN   H         13    5.082595381    5.472748296    8.322405941
    2 ASN   CA        14    5.015592574    5.668983306    8.306862774
    2 ASN   CB        15    4.921646755    5.683882566    8.426698708
    2 ASN   CG        16    4.961561652    5.617898033    8.558829259
    2 ASN   OD1       17    5.077721340    5.622572736    8.598992286
    2 ASN   ND2       18    4.867726484    5.564271741    8.636341576
    2 ASN   HD21      19    4.893571278    5.519549602    8.721968939
    2 ASN   HD22      20    4.776291167    5.604690298    8.634070379
    2 ASN   C         21    5.156738060    5.721649807    8.333622968
    2 ASN   O         22    5.253838515    5.648263877    8.351406214
    3 ILE   N         23    5.167033331    5.852830003    8.353015809
    3 ILE   H         24    5.097695332    5.910612385    8.309946784
    3 ILE   CA        25    5.295096245    5.919001241    8.381832259
    3 ILE   CB        26    5.296987785    6.071641538    8.371398641
    3 ILE   CG1       27    5.432206169    6.134391053    8.405830792
    3 ILE   CG2       28    5.187280926    6.131009168    8.460016772
    3 ILE   CD        29    5.531445320    6.118635782    8.290450869
    3 ILE   C         30    5.348103814    5.871293374    8.517211129
    3 ILE   O         31    5.470286709    5.861058367    8.527079856
    4 PHE   N         32    5.263187946    5.842317709    0.010232744
    4 PHE   H         33    5.165741722    5.828012510   -0.007077941
    4 PHE   CA        34    5.305389922    5.800037885    0.144557870
    4 PHE   CB        35    5.186325416    5.790371265    0.240168194
    4 PHE   CG        36    5.111588847    5.923859691    0.237277984
    4 PHE   CD1       37    5.160167036    6.052309804    0.258805124
    4 PHE   HD1       38    5.259369832    6.065914241    0.301850028
    4 PHE   CD2       39    4.978020611    5.908421788    0.202030805
    4 PHE   HD2       40    4.936214657    5.807817745    0.205679438
    4 PHE   CE1       41    5.076798517    6.162746835    0.245595687
    4 PHE   HE1       42    5.116281209    6.262136263    0.266618700
    4 PHE   CE2       43    4.895256793    6.017759542    0.179302907
    4 PHE   HE2       44    4.796079123    6.006206014    0.135583294
    4 PHE   CZ        45    4.945879190    6.145136494    0.202374962
    4 PHE   HZ        46    4.893490231    6.235013679    0.169839414
    4 PHE   C         47    5.391713557    5.673819237    0.139069226
    4 PHE   O         48    5.509634623    5.675403304    0.174037009
    5 GLU   N         49    5.349334876    5.577035627    0.058274317
    5 GLU   H         50    5.257538536    5.575423120    0.018616117
    5 GLU   CA        51    5.416085259    5.449984232    0.026456865
    5 GLU   CB        52    5.329358143    5.358312965   -0.060072941
    5 GLU   CG        53    5.203115378    5.307113552    0.009574733
    5 GLU   CD        54    5.123098336    5.222902170   -0.089982813
    5 GLU   OE1       55    5.089045249    5.272156204   -0.199703097
    5 GLU   OE2       56    5.100626578    5.103889537   -0.059061538
    5 GLU   C         57    5.547664045    5.475565767    8.557845874
    5 GLU   O         58    5.652466441    5.419779505    8.589993119
    6 MET   N         59    5.546343636    5.558827582    8.454124491
    6 MET   H         60    5.457806451    5.588515363    8.418323824
    6 MET   CA        61    5.662686438    5.601639275    8.375121808
    6 MET   CB        62    5.622984192    5.708014093    8.272552884
    6 MET   CG        63    5.743460851    5.757203452    8.192065986
    6 MET   SD        64    5.716971169    5.890599938    8.069620442
    6 MET   CE        65    5.658103925    5.791046297    7.934324147
    6 MET   C         66    5.768904097    5.653491588    8.472285937
    6 MET   O         67    5.878440749    5.598311705    8.481628679
    7 LEU   N         68    5.729451702    5.749348351    8.555626840
    7 LEU   H         69    5.641504518    5.794397571    8.540210558
    7 LEU   CA        70    5.814943182    5.811227733    0.052807455
    7 LEU   CB        71    5.761759852    5.948273831    0.095251083
    7 LEU   CG        72    5.788517198    6.053072617    8.592198103
    7 LEU   CD1       73    5.722857027    6.185070329    8.633097173
    7 LEU   CD2       74    5.939036444    6.074634204    8.575221621
    7 LEU   C         75    5.863175177    5.720597994    0.166269873
    7 LEU   O         76    5.972086715    5.744656045    0.218143884
    8 ARG   N         77    5.777426740    5.627671580    0.207531514
    8 ARG   H         78    5.680042820    5.644250477    0.191988943
    8 ARG   CA        79    5.804304012    5.515404700    0.298542399
    8 ARG   CB        80    5.686401794    5.418913785    0.312688541
    8 ARG   CG        81    5.568176787    5.462260078    0.399610834
    8 ARG   CD        82    5.479628287    5.340054506    0.424743608
    8 ARG   NE        83    5.351968108    5.371393994    0.490530277
    8 ARG   HE        84    5.355025740    5.450306603    0.551862932
    8 ARG   CZ        85    5.234581654    5.309333542    0.472502658
    8 ARG   NH1       86    5.217043460    5.198965553    0.398584805
    8 ARG   HH11      87    5.129351187    5.151166718    0.393736041
    8 ARG   HH12      88    5.297033795    5.153024827    0.359991173
    8 ARG   NH2       89    5.128597107    5.347790628    0.544909463
    8 ARG   HH21      90    5.045988104    5.293094277    0.531382262
    8 ARG   HH22      91    5.135221114    5.413382579    0.620093130
    8 ARG   C         92    5.924312870    5.431967650    0.253286054
    8 ARG   O         93    6.014615735    5.402392262    0.331387184
    9 ILE   N         94    5.921969511    5.394273665    0.125747344
    9 ILE   H         95    5.840744131    5.412745679    0.070402275
    9 ILE   CA        96    6.020187276    5.305620210    0.061671809
    9 ILE   CB        97    5.960913728    5.248210368    8.537982488
    9 ILE   CG1       98    5.851625561    5.149299181    8.578992886
    9 ILE   CG2       99    6.066481393    5.167237318    8.462453782
    9 ILE   CD       100    5.750216175    5.126841764    8.466654330
    9 ILE   C        101    0.086999462    5.388616489    0.037624493
    9 ILE   O        102    0.195662668    5.332328357    0.049996203
   10 ASP   N        103    0.067115810    5.514534048    8.604831443
   10 ASP   H        104   -0.026251951    5.549351485    8.596355814
   10 ASP   CA       105    0.179432351    5.608817767    8.594614823
   10 ASP   CB       106    0.155645380    5.748924493    8.537969016
   10 ASP   CG       107    0.136700578    5.758061893    8.386421143
   10 ASP   OD1      108    0.188818992    5.678712327    8.305121598
   10 ASP   OD2      109    0.083047481    5.862378966    8.343253446
   10 ASP   C        110    0.241679133    5.630787422    0.127493682
   10 ASP   O        111    0.353709815    5.583929876    0.147119547
   11 GLU   N        112    0.184730303    5.710122587    0.217795467
   11 GLU   H        113    0.092217303    5.733755388    0.188066575
   11 GLU   CA       114    0.248564245    5.746842501    0.345019764
   11 GLU   CB       115    0.196087630    5.879829385    0.399525211
   11 GLU   CG       116    0.258094251    6.008118172    0.343793872
   11 GLU   CD       117    0.400358609    6.035719923    0.392853286
   11 GLU   OE1      118    0.414595773    6.110190077    0.492234476
   11 GLU   OE2      119    0.495794983    5.990228548    0.326185916
   11 GLU   C        120    0.232915543    5.646613559    0.459568040
   11 GLU   O        121    0.322286527    5.564150731    0.478055910
   12 GLY   N        122    0.105531961    5.610672141    0.472758638
   12 GLY   H        123    0.033909800    5.592203639    0.405458975
   12 GLY   CA       124    0.056149153    5.541772176    0.592860641
   12 GLY   C        125    0.056022772    5.615449729    0.726957092
   12 GLY   O        126    0.127094308    5.712343889    0.753257818
   13 LEU   N        127    6.047615364    5.553591749    0.823172376
   13 LEU   H        128    5.997813356    5.469914828    0.800412686
   13 LEU   CA       129    6.025264982    5.618247150    0.953284022
   13 LEU   CB       130    5.894632492    5.569699749    1.016432004
   13 LEU   CG       131    5.837991668    5.676402485    1.110322832
   13 LEU   CD1      132    5.782668276    5.807989806    1.055259762
   13 LEU   CD2      133    5.711265832    5.604722371    1.157330412
   13 LEU   C        134    0.084351250    5.612888474    1.049866276
   13 LEU   O        135    0.112439522    5.504628412    1.101061612
   14 ARG   N        136    0.152707682    5.726280014    1.062532675
   14 ARG   H        137    0.141456563    5.800899678    0.996917109
   14 ARG   CA       138    0.266326705    5.737952825    1.155078042
   14 ARG   CB       139    0.392434348    5.786645790    1.083393045
   14 ARG   CG       140    0.466174611    5.681615255    1.000085663
   14 ARG   CD       141    0.581729595    5.733477534    0.914247425
   14 ARG   NE       142    0.646791831    5.619886368    0.847366174
   14 ARG   HE       143    0.671067823    5.543439411    0.907074847
   14 ARG   CZ       144    0.635526999    5.599690908    0.715380681
   14 ARG   NH1      145    0.560429646    5.674709370    0.633611480
   14 ARG   HH11     146    0.559458354    5.654699888    0.535645992
   14 ARG   HH12     147    0.504875091    5.749678877    0.669555544
   14 ARG   NH2      148    0.715219865    5.514174352    0.649875556
   14 ARG   HH21     149    0.690914342    5.496273875    0.554545052
   14 ARG   HH22     150    0.783735784    5.447661304    0.679544785
   14 ARG   C        151    0.238791767    5.823265258    1.279080682
   14 ARG   O        152    0.226651867    5.944850166    1.264874636
   15 LEU   N        153    0.223110870    5.744316732    1.384967599
   15 LEU   H        154    0.250809252    5.648250821    1.382917998
   15 LEU   CA       155    0.171559771    5.792566692    1.513905438
   15 LEU   CB       156    0.101940732    5.681508867    1.592841453
   15 LEU   CG       157    6.027309871    5.633508215    1.536939424
   15 LEU   CD1      158    5.997113627    5.513723300    1.627210905
   15 LEU   CD2      159    5.922370672    5.738806686    1.573086001
   15 LEU   C        160    0.276717100    5.860974028    1.601518045
   15 LEU   O        161    0.249196909    5.935564069    1.695378708
   16 LYSH  N        162    0.395485007    5.801389541    1.595516260
   16 LYSH  H        163    0.404046764    5.701761754    1.596804145
   16 LYSH  CA       164    0.519792013    5.865993686    1.640080303
   16 LYSH  CB       165    0.647291458    5.781683806    1.633379422
   16 LYSH  CG       166    0.722185450    5.786453119    1.766712056
   16 LYSH  CD       167    0.868642548    5.749360875    1.742592122
   16 LYSH  CE       168    0.930955598    5.749858568    1.882327558
   16 LYSH  NZ       169    1.047845662    5.660753238    1.880428975
   16 LYSH  HZ1      170    1.087600042    5.649647175    1.971513742
   16 LYSH  HZ2      171    1.114832091    5.695019371    1.814568356
   16 LYSH  HZ3      172    1.019118376    5.567860024    1.857069867
   16 LYSH  C        173    0.548933737    5.992048837    1.558386098
   16 LYSH  O        174    0.540181557    5.990292327    1.435704504
   17 ILE   N        175    0.565933394    6.103636954    1.628738563
   17 ILE   H        176    0.528763178    6.122193731    1.719708794
   17 ILE   CA       177    0.613709742    6.231651874    1.574507731
   17 ILE   CB       178    0.620867012    6.350916527    1.670083135
   17 ILE   CG1      179    0.670973995    6.316793043    1.810564776
   17 ILE   CG2      180    0.479521419    6.409462909    1.669587603
   17 ILE   CD       181    0.739605921    6.435011860    1.879275332
   17 ILE   C        182    0.745221188    6.224837486    1.496613721
   17 ILE   O        183    0.847707754    6.192804545    1.556631412
   18 TYR   N        184    0.725068389    6.212329312    1.365741987
   18 TYR   H        185    0.636889116    6.218044681    1.318913098
   18 TYR   CA       186    0.826263052    6.175941615    1.265504868
   18 TYR   CB       187    0.773380788    6.070539905    1.168021027
   18 TYR   CG       188    0.664662808    6.117191180    1.070984814
   18 TYR   CD1      189    0.529983769    6.110256332    1.104700253
   18 TYR   HD1      190    0.497023848    6.056796518    1.193795038
   18 TYR   CD2      191    0.707058056    6.144753812    0.941499081
   18 TYR   HD2      192    0.815027419    6.147142032    0.926712593
   18 TYR   CE1      193    0.439598618    6.125101833    1.000138913
   18 TYR   HE1      194    0.332864626    6.109260776    1.015643198
   18 TYR   CE2      195    0.615907605    6.157100189    0.837268181
   18 TYR   HE2      196    0.654070941    6.156618317    0.735163519
   18 TYR   CZ       197    0.480957941    6.149301396    0.869655054
   18 TYR   OH       198    0.383652237    6.178486483    0.779219569
   18 TYR   HH       199    0.415513204    6.179722167    0.684433471
   18 TYR   C        200    0.889317652    6.291661042    1.187761622
   18 TYR   O        201    0.828681891    6.369687751    1.114514893
   19 LYSH  N        202    1.020891810    6.307934064    1.198371108
   19 LYSH  H        203    1.065063337    6.249551797    1.266505355
   19 LYSH  CA       204    1.100093147    6.412117985    1.131401851
   19 LYSH  CB       205    1.236534130    6.423908475    1.199629955
   19 LYSH  CG       206    1.339788819    0.020666346    1.125168328
   19 LYSH  CD       207    1.327987214    0.167119901    1.167845211
   19 LYSH  CE       208    1.421181149    0.251334754    1.080490059
   19 LYSH  NZ       209    1.564409787    0.233918683    1.108564220
   19 LYSH  HZ1      210    1.589526963    0.274116273    1.196617908
   19 LYSH  HZ2      211    1.622079138    0.275322938    1.038136714
   19 LYSH  HZ3      212    1.585967092    0.136574096    1.116305394
   19 LYSH  C        213    1.116552903    6.373181269    0.984350977
   19 LYSH  O        214    1.164677477    6.262879937    0.958919841
   20 ASP   N        215    1.063675000    6.466470186    0.905650616
   20 ASP   H        216    0.976727294    6.514980055    0.914976625
   20 ASP   CA       217    1.083477228    6.470334963    0.760030446
   20 ASP   CB       218    0.970450129    0.066411171    0.700495768
   20 ASP   CG       219    0.964947792    0.062279240    0.547654177
   20 ASP   OD1      220    0.902131474   -0.033800672    0.498178057
   20 ASP   OD2      221    0.989227152    0.166848110    0.483639102
   20 ASP   C        222    1.224976471    0.032181746    0.730191700
   20 ASP   O        223    1.273619449    0.122876698    0.797560787
   21 THR   N        224    1.280937944    0.001691608    0.613449720
   21 THR   H        225    1.234062038   -0.062332442    0.552598946
   21 THR   CA       226    1.412859172    0.047189557    0.567234099
   21 THR   CB       227    1.457245954    6.469594441    0.436403293
   21 THR   OG1      228    1.369990313    6.486168172    0.324320567
   21 THR   HG1      229    1.425942033    6.469212034    0.243186089
   21 THR   CG2      230    1.514207263    6.329257291    0.458060378
   21 THR   C        231    1.413808144    0.196331135    0.533049606
   21 THR   O        232    1.519559117    0.258815919    0.539492077
   22 GLU   N        233    1.301272636    0.259478369    0.500808054
   22 GLU   H        234    1.264090273    0.168344434    0.483139521
   22 GLU   CA       235    1.296358146    0.405028363    0.480738344
   22 GLU   CB       236    1.227330931    0.449797168    0.351741625
   22 GLU   CG       237    1.326641842    0.421979251    0.238710152
   22 GLU   CD       238    1.263426100    0.411659788    0.099768612
   22 GLU   OE1      239    1.222088481    0.301611897    0.057274424
   22 GLU   OE2      240    1.271164933    0.511542349    0.025013378
   22 GLU   C        241    1.253229492    0.481838193    0.605845504
   22 GLU   O        242    1.186966120    0.584139088    0.589328789
   23 GLY   N        243    1.301418750    0.442243428    0.723326902
   23 GLY   H        244    1.365185635    0.365203409    0.723766811
   23 GLY   CA       245    1.286131783    0.502975825    0.856327020
   23 GLY   C        246    1.158778417    0.477490892    0.937193958
   23 GLY   O        247    1.164209469    0.445087010    1.055712200
   24 TYR   N        248    1.051344705    0.472709788    0.858944904
   24 TYR   H        249    1.062631390    0.460983311    0.760278003
   24 TYR   CA       250    0.912895372    0.475278324    0.908282807
   24 TYR   CB       251    0.816656545    0.457103951    0.790747754
   24 TYR   CG       252    0.843771544    0.540716931    0.665521130
   24 TYR   CD1      253    0.848220912    0.679603748    0.668612413
   24 TYR   HD1      254    0.842308141    0.728654634    0.765782165
   24 TYR   CD2      255    0.860537706    0.471806271    0.545974597
   24 TYR   HD2      256    0.862317294    0.363490758    0.533989001
   24 TYR   CE1      257    0.871346964    0.746121167    0.548764148
   24 TYR   HE1      258    0.878654211    0.854673070    0.555411696
   24 TYR   CE2      259    0.877635847    0.540049118    0.426097101
   24 TYR   HE2      260    0.917342394    0.489409369    0.338119213
   24 TYR   CZ       261    0.879374247    0.679032645    0.427282400
   24 TYR   OH       262    0.860595098    0.740616942    0.307482343
   24 TYR   HH       263    0.899805362    0.693490005    0.228477871
   24 TYR   C        264    0.884699202    0.361448016    1.006529432
   24 TYR   O        265    0.909648712    0.243660602    0.981399377
   25 TYR   N        266    0.849951115    0.414865999    1.123268970
   25 TYR   H        267    0.885027215    0.507705407    1.135539426
   25 TYR   CA       268    0.775854686    0.323201797    1.211088347
   25 TYR   CB       269    0.784992256    0.362008901    1.358798354
   25 TYR   CG       270    0.908978965    0.285793243    1.405971219
   25 TYR   CD1      271    0.884119254    0.157033866    1.452046758
   25 TYR   HD1      272    0.788798694    0.105172724    1.441828785
   25 TYR   CD2      273    1.036261205    0.341276336    1.399491639
   25 TYR   HD2      274    1.058937374    0.432565920    1.344426773
   25 TYR   CE1      275    0.990591111    0.081284058    1.499433682
   25 TYR   HE1      276    0.967550452   -0.018312201    1.537246480
   25 TYR   CE2      277    1.137129105    0.266366958    1.458929418
   25 TYR   HE2      278    1.236831332    0.310389151    1.459503856
   25 TYR   CZ       279    1.117326222    0.137739846    1.507756063
   25 TYR   OH       280    1.227731095    0.068828840    1.547193890
   25 TYR   HH       281    1.183926769   -0.020987096    1.550951198
   25 TYR   C        282    0.633933319    0.283781313    1.169679107
   25 TYR   O        283    0.533718692    0.355118970    1.169369592
   26 THR   N        284    0.627371504    0.158426688    1.125721215
   26 THR   H        285    0.707352617    0.099494500    1.114257921
   26 THR   CA       286    0.500627211    0.092148266    1.091738514
   26 THR   CB       287    0.500920882    0.048221879    0.945167583
   26 THR   OG1      288    0.623124454   -0.022376307    0.922030142
   26 THR   HG1      289    0.649615194   -0.089820442    0.990948614
   26 THR   CG2      290    0.502819934    0.162025220    0.842914182
   26 THR   C        291    0.438741026    6.465365923    1.171613264
   26 THR   O        292    0.507119617    6.386478762    1.236670259
   27 ILE   N        293    0.306093140    6.460454958    1.163114886
   27 ILE   H        294    0.259948304    6.516557224    1.094388925
   27 ILE   CA       295    0.218529511    6.361328413    1.227296270
   27 ILE   CB       296    0.155320671    6.429376785    1.348893416
   27 ILE   CG1      297    0.109148292    6.320198134    1.445638959
   27 ILE   CG2      298    0.041743340    6.523752652    1.308841420
   27 ILE   CD       299    0.214711672    6.242766136    1.524830624
   27 ILE   C        300    0.122232551    6.293121129    1.129890760
   27 ILE   O        301    0.090387429    6.341917100    1.021559098
   28 GLY   N        302    0.100627460    6.165687338    1.161264024
   28 GLY   H        303    0.163959383    6.108558757    1.213486964
   28 GLY   CA       304    0.010784802    6.072854764    1.091102662
   28 GLY   C        305    0.046921848    6.042023279    0.945653876
   28 GLY   O        306    0.130725251    5.957377073    0.914955708
   29 ILE   N        307    6.031194269    6.106609840    0.856968497
   29 ILE   H        308    5.946812443    6.151055961    0.887053592
   29 ILE   CA       309    6.056328824    6.124407220    0.713216893
   29 ILE   CB       310    5.946664964    6.063606880    0.625538296
   29 ILE   CG1      311    5.931469866    5.916015898    0.662914760
   29 ILE   CG2      312    5.965722785    6.082283163    0.474882494
   29 ILE   CD       313    5.802888171    5.858713354    0.602948263
   29 ILE   C        314    0.026781333    6.269091696    0.673412972
   29 ILE   O        315   -0.054081923    6.353430995    0.634979617
   30 GLY   N        316    0.155848212    6.298599755    0.686194811
   30 GLY   H        317    0.217361473    6.232732751    0.729527558
   30 GLY   CA       318    0.219544758    6.426435323    0.651387088
   30 GLY   C        319    0.176775718    0.070923096    0.714623677
   30 GLY   O        320    0.219095878    0.177000546    0.668937505
   31 HISH  N        321    0.082926291    0.069547328    0.808854862
   31 HISH  H        322    0.066281251   -0.023965099    0.840146610
   31 HISH  CA       323    0.034253181    0.188180517    0.880726176
   31 HISH  CB       324   -0.085271160    0.157281883    0.971098526
   31 HISH  CG       325    5.915980629    0.286922233    1.027764508
   31 HISH  ND1      326    5.833059348    0.369441264    0.964504437
   31 HISH  HD1      327    5.762652093    0.337661273    0.900999184
   31 HISH  CD2      328    5.949162532    0.346435191    1.141992862
   31 HISH  HD2      329    5.990758057    0.297684249    1.230155551
   31 HISH  CE1      330    5.827703318    0.484483871    1.031026652
   31 HISH  HE1      331    5.764611432    0.570488815    1.008584653
   31 HISH  NE2      332    5.903916883    0.471473458    1.139257173
   31 HISH  HE2      333    5.901426150    0.531699621    1.219048615
   31 HISH  C        334    0.143086929    0.264736314    0.956248256
   31 HISH  O        335    0.186591581    0.223613339    1.063710776
   32 LEU   N        336    0.168091116    0.389016514    0.916001616
   32 LEU   H        337    0.126998723    0.390322566    0.824841513
   32 LEU   CA       338    0.271208850    0.476468303    0.973706897
   32 LEU   CB       339    0.304923778    0.580997458    0.867178141
   32 LEU   CG       340    0.393976448    0.700430934    0.902041705
   32 LEU   CD1      341    0.536517864    0.650177031    0.925790901
   32 LEU   CD2      342    0.407955294    0.797608667    0.784695045
   32 LEU   C        343    0.234939546    0.537521060    1.109241995
   32 LEU   O        344    0.124951678    0.581950471    1.141765693
   33 LEU   N        345    0.316399578    0.504333506    1.209000885
   33 LEU   H        346    0.366167205    0.417906325    1.201561784
   33 LEU   CA       347    0.310575702    0.572190775    1.339275098
   33 LEU   CB       348    0.351633146    0.483585450    1.457063326
   33 LEU   CG       349    0.246460433    0.374842177    1.479899529
   33 LEU   CD1      350    0.302778595    0.258680154    1.562020159
   33 LEU   CD2      351    0.131075696    0.436063389    1.559554437
   33 LEU   C        352    0.392278633    0.701564568    1.339547891
   33 LEU   O        353    0.335629592    0.806765778    1.368795732
   34 THR   N        354    0.520436704    0.687277649    1.306962463
   34 THR   H        355    0.572652803    0.603706415    1.289932819
   34 THR   CA       356    0.610511644    0.803399117    1.310345115
   34 THR   CB       357    0.671946484    0.831894881    1.447544910
   34 THR   OG1      358    0.770412596    0.934747754    1.434335119
   34 THR   HG1      359    0.772498880    0.979430378    1.523773288
   34 THR   CG2      360    0.740645358    0.708814789    1.507076114
   34 THR   C        361    0.720984704    0.787295871    1.205702612
   34 THR   O        362    0.783524102    0.682658556    1.189261893
   35 LYSH  N        363    0.753042370    0.891562926    1.129600168
   35 LYSH  H        364    0.699295057    0.975096707    1.141231142
   35 LYSH  CA       365    0.846770516    0.892777455    1.016359306
   35 LYSH  CB       366    0.843701474    1.022021833    0.934509922
   35 LYSH  CG       367    0.718727658    1.048811461    0.850401269
   35 LYSH  CD       368    0.736552728    1.176467652    0.767978233
   35 LYSH  CE       369    0.850510453    1.166574264    0.666374842
   35 LYSH  NZ       370    0.808590974    1.234176836    0.542753443
   35 LYSH  HZ1      371    0.724902251    1.193193429    0.506466396
   35 LYSH  HZ2      372    0.883126630    1.226007473    0.476588559
   35 LYSH  HZ3      373    0.795429388    1.332246858    0.557194464
   35 LYSH  C        374    0.990093122    0.866214914    1.062859149
   35 LYSH  O        375    1.065025994    0.800293881    0.990950678
   36 SER   N        376    1.029329238    0.911856807    1.181471759
   36 SER   H        377    0.959997887    0.941245959    1.247282712
   36 SER   CA       378    1.165110540    0.906554315    1.237565759
   36 SER   CB       379    1.184175811    1.023735541    1.334079882
   36 SER   OG       380    1.321992599    1.047683849    1.363769751
   36 SER   HG       381    1.320264134    1.119720655    1.433108039
   36 SER   C        382    1.197688479    0.777985758    1.313841310
   36 SER   O        383    1.102971204    0.726322180    1.372927361
   37 PRO   N        384    1.311778139    0.714088027    1.289532318
   37 PRO   CA       385    1.353558403    0.595286797    1.365383129
   37 PRO   CB       386    1.488783490    0.563994554    1.300980129
   37 PRO   CG       387    1.480296738    0.616034185    1.157363375
   37 PRO   CD       388    1.410110485    0.748948717    1.185964216
   37 PRO   C        389    1.371361701    0.630320466    1.513258823
   37 PRO   O        390    1.451847619    0.716044937    1.549368507
   38 SER   N        391    1.261997887    0.597404132    1.581439840
   38 SER   H        392    1.180301578    0.570999028    1.530163406
   38 SER   CA       393    1.248590416    0.611481864    1.727157322
   38 SER   CB       394    1.223841618    0.754737726    1.774848193
   38 SER   OG       395    1.246115891    0.758710545    1.916049924
   38 SER   HG       396    1.260868495    0.854919460    1.938999196
   38 SER   C        397    1.149264030    0.517550950    1.795885538
   38 SER   O        398    1.029964989    0.545812251    1.805841297
   39 LEU   N        399    1.205761007    0.422353470    1.869606488
   39 LEU   H        400    1.304663626    0.407909016    1.866491712
   39 LEU   CA       401    1.140326461    0.304588191    1.928428482
   39 LEU   CB       402    1.246741533    0.206580401    1.978238464
   39 LEU   CG       403    1.195865647    0.069520639    2.023362200
   39 LEU   CD1      404    1.117265212    0.001721880    1.910978229
   39 LEU   CD2      405    1.319842543   -0.013744703    2.056615761
   39 LEU   C        406    1.048868304    0.343288639    2.044838560
   39 LEU   O        407    0.941874619    0.284406064    2.059541026
   40 ASN   N        408    1.093062300    0.443052481    2.120898040
   40 ASN   H        409    1.191498066    0.452970282    2.135461704
   40 ASN   CA       410    1.001742243    0.512374060    2.212918856
   40 ASN   CB       411    1.076752995    0.599830630    2.313586092
   40 ASN   CG       412    1.132578544    0.530167695    2.437849525
   40 ASN   OD1      413    1.243231342    0.551691843    2.487077139
   40 ASN   ND2      414    1.044766344    0.456852824    2.505714286
   40 ASN   HD21     415    1.076888160    0.417928092    2.592052328
   40 ASN   HD22     416    0.949365775    0.437379980    2.482889962
   40 ASN   C        417    0.881388206    0.586059696    2.153777894
   40 ASN   O        418    0.767902922    0.564213617    2.195884215
   41 ALA   N        419    0.904920910    0.678388416    2.060965183
   41 ALA   H        420    0.997368702    0.712353366    2.043592394
   41 ALA   CA       421    0.798739953    0.743217200    1.982642209
   41 ALA   CB       422    0.864208128    0.828669604    1.873928275
   41 ALA   C        423    0.697236666    0.646783412    1.920953553
   41 ALA   O        424    0.579703311    0.650936592    1.956984868
   42 ALA   N        425    0.747575781    0.540786510    1.858322027
   42 ALA   H        426    0.846187358    0.529119260    1.846485863
   42 ALA   CA       427    0.654422839    0.437568548    1.810576263
   42 ALA   CB       428    0.737066918    0.322214401    1.753370173
   42 ALA   C        429    0.551389667    0.383061311    1.909699795
   42 ALA   O        430    0.431652469    0.390846833    1.882626328
   43 LYSH  N        431    0.612522349    0.335577793    2.017859364
   43 LYSH  H        432    0.710562455    0.338862096    2.037326491
   43 LYSH  CA       433    0.538327018    0.282508230    2.133137486
   43 LYSH  CB       434    0.632916078    0.233065134    2.242782374
   43 LYSH  CG       435    0.693674607    0.094923142    2.217532354
   43 LYSH  CD       436    0.752259862    0.030116805    2.343147326
   43 LYSH  CE       437    0.826187189    6.387004082    2.316283807
   43 LYSH  NZ       438    0.882257509    6.330141753    2.439714295
   43 LYSH  HZ1      439    0.899413863    6.232910132    2.423834490
   43 LYSH  HZ2      440    0.816283433    6.334290054    2.514750732
   43 LYSH  HZ3      441    0.969623511    6.370971954    2.466175052
   43 LYSH  C        442    0.431558319    0.377279503    2.188184556
   43 LYSH  O        443    0.320219441    0.332714887    2.215531726
   44 SER   N        444    0.478620886    0.498881907    2.214399203
   44 SER   H        445    0.577774665    0.511614862    2.216943750
   44 SER   CA       446    0.396746491    0.612147844    2.259981094
   44 SER   CB       447    0.477917425    0.737532505    2.293144462
   44 SER   OG       448    0.390287073    0.850345915    2.299826251
   44 SER   HG       449    0.335370910    0.848241199    2.383372368
   44 SER   C        450    0.279857269    0.643684600    2.166418345
   44 SER   O        451    0.167911967    0.644462083    2.217376662
   45 GLU   N        452    0.311785904    0.655913129    2.037876556
   45 GLU   H        453    0.408402993    0.651329939    2.012467282
   45 GLU   CA       454    0.205919622    0.671013147    1.937001893
   45 GLU   CB       455    0.271755244    0.688322287    1.799963080
   45 GLU   CG       456    0.360519304    0.812333934    1.787666769
   45 GLU   CD       457    0.284603912    0.944969133    1.780411651
   45 GLU   OE1      458    0.327184981    1.049055390    1.834973430
   45 GLU   OE2      459    0.174469492    0.945743234    1.721293624
   45 GLU   C        460    0.102157426    0.559712564    1.921041202
   45 GLU   O        461   -0.016330312    0.584030562    1.898651179
   46 LEU   N        462    0.150290998    0.438601076    1.947597740
   46 LEU   H        463    0.230953251    0.384506342    1.971456266
   46 LEU   CA       464    0.064755200    0.319305022    1.955658644
   46 LEU   CB       465    0.144110326    0.193239051    1.920725541
   46 LEU   CG       466    0.055462303    0.069769261    1.903314556
   46 LEU   CD1      467   -0.026522789    0.079283834    1.774484905
   46 LEU   CD2      468    0.160324692   -0.039161845    1.880011921
   46 LEU   C        469    6.028739419    0.304276491    2.074283173
   46 LEU   O        470    5.907593070    0.293246354    2.056059498
   47 ASP   N        471    0.032388512    0.326545324    2.189228684
   47 ASP   H        472    0.131916497    0.326239636    2.199018962
   47 ASP   CA       473    6.014894344    0.348621943    2.312522787
   47 ASP   CB       474    0.038590324    0.373336873    2.438571872
   47 ASP   CG       475    0.132028087    0.259902975    2.481108531
   47 ASP   OD1      476    0.195612866    0.277627056    2.587259109
   47 ASP   OD2      477    0.117802357    0.144545865    2.435130899
   47 ASP   C        478    5.907497751    0.456750022    2.298978655
   47 ASP   O        479    5.794741054    0.431431848    2.341132269
   48 LYSH  N        480    5.937956071    0.574667956    2.245506357
   48 LYSH  H        481    6.034050949    0.601731285    2.239565731
   48 LYSH  CA       482    5.840225653    0.678852468    2.210814742
   48 LYSH  CB       483    5.903716874    0.802754117    2.147341809
   48 LYSH  CG       484    5.966408591    0.891075024    2.255389118
   48 LYSH  CD       485    6.040406903    1.010064159    2.193955965
   48 LYSH  CE       486    0.034346551    1.107676139    2.298979422
   48 LYSH  NZ       487    0.090075857    1.223768111    2.228091068
   48 LYSH  HZ1      488    0.133106724    1.285634170    2.293819352
   48 LYSH  HZ2      489    0.019720736    1.273483715    2.177311932
   48 LYSH  HZ3      490    0.160004581    1.195307579    2.162516329
   48 LYSH  C        491    5.727726922    0.633533581    2.117523421
   48 LYSH  O        492    5.610852315    0.658476670    2.146648770
   49 ALA   N        493    5.762996674    0.558880513    2.013248234
   49 ALA   H        494    5.855522389    0.552857228    1.975774336
   49 ALA   CA       495    5.659142139    0.500862323    1.926869653
   49 ALA   CB       496    5.723971441    0.450349888    1.797806056
   49 ALA   C        497    5.563604284    0.397672737    1.987157186
   49 ALA   O        498    5.442778145    0.400418212    1.964246526
   50 ILE   N        499    5.626194693    0.306705230    2.061302390
   50 ILE   H        500    5.724150522    0.297666840    2.079317765
   50 ILE   CA       501    5.548592872    0.192528642    2.111817406
   50 ILE   CB       502    5.634910140    0.066395346    2.104552777
   50 ILE   CG1      503    5.707908125    0.041309636    1.972437416
   50 ILE   CG2      504    5.580615639   -0.065179615    2.160693027
   50 ILE   CD       505    5.628838978    0.001823915    1.847526672
   50 ILE   C        506    5.485102079    0.210798435    2.249818493
   50 ILE   O        507    5.397712842    0.132505965    2.286761198
   51 GLY   N        508    5.522051727    0.314665025    2.324236183
   51 GLY   H        509    5.604210787    0.369312415    2.340521263
   51 GLY   CA       510    5.443088545    0.354505916    2.441657962
   51 GLY   C        511    5.474119048    0.268747967    2.564522069
   51 GLY   O        512    5.410154571    0.284812473    2.668354804
   52 ARG   N        513    5.582206291    0.191260110    2.566312899
   52 ARG   H        514    5.642443342    0.162301895    2.491916424
   52 ARG   CA       515    5.627934050    0.106256870    2.677184796
   52 ARG   CB       516    5.569410429   -0.035111060    2.675816035
   52 ARG   CG       517    5.615648912   -0.119515637    2.556866007
   52 ARG   CD       518    5.565959250    6.224695740    2.571895708
   52 ARG   NE       519    5.616130520    6.127844428    2.473347173
   52 ARG   HE       520    5.698703084    6.078203805    2.500110434
   52 ARG   CZ       521    5.542978120    6.074914942    2.374342319
   52 ARG   NH1      522    5.418380068    6.109949129    2.339679522
   52 ARG   HH11     523    5.379014873    6.051317403    2.268887529
   52 ARG   HH12     524    5.356657543    6.174917712    2.384039176
   52 ARG   NH2      525    5.605523462    5.990437381    2.291235264
   52 ARG   HH21     526    5.550195152    5.951012740    2.217862082
   52 ARG   HH22     527    5.703436450    5.971279767    2.297951895
   52 ARG   C        528    5.779125253    0.088074065    2.662222691
   52 ARG   O        529    5.833923426    0.096593601    2.552426602
   53 ASN   N        530    5.847376064    0.051934354    2.770519865
   53 ASN   H        531    5.806882798    0.040189360    2.861197439
   53 ASN   CA       532    5.990256662    0.017461587    2.772976256
   53 ASN   CB       533    6.030482788    0.019231030    2.920592282
   53 ASN   CG       534    0.116883267    0.051417637    2.953714651
   53 ASN   OD1      535    0.194598883   -0.033742413    2.996561542
   53 ASN   ND2      536    0.154303822    0.178898506    2.947594331
   53 ASN   HD21     537    0.248462048    0.205415327    2.968336770
   53 ASN   HD22     538    0.097289430    0.243084512    2.896323228
   53 ASN   C        539    6.027458100    6.377601326    2.697806160
   53 ASN   O        540    6.022764621    6.267994217    2.753436797
   54 THR   N        541    0.000277426    6.394467618    2.569888436
   54 THR   H        542   -0.002429987    6.489761966    2.539681863
   54 THR   CA       543    0.026477005    6.298795107    2.461386953
   54 THR   CB       544    0.020018140    6.343995967    2.315350886
   54 THR   OG1      545    0.136395848    6.416913549    2.275484216
   54 THR   HG1      546    0.122434747    6.508019998    2.314270856
   54 THR   CG2      547    5.955809723    6.432683643    2.299550623
   54 THR   C        548    0.149599426    6.208454361    2.470797771
   54 THR   O        549    0.134684513    6.086616197    2.462797891
   55 ASN   N        550    0.262971352    6.276041774    2.487110288
   55 ASN   H        551    0.256389706    6.375696484    2.482042253
   55 ASN   CA       552    0.395398924    6.213618571    2.500457077
   55 ASN   CB       553    0.395452647    6.135085246    2.631766054
   55 ASN   CG       554    0.390782755    6.230520639    2.751262596
   55 ASN   OD1      555    0.489026487    6.301154211    2.773375062
   55 ASN   ND2      556    0.284854030    6.229258438    2.831666743
   55 ASN   HD21     557    0.279092218    6.280227829    2.917510508
   55 ASN   HD22     558    0.219673622    6.153510612    2.827947748
   55 ASN   C        559    0.430320963    6.128974090    2.377872113
   55 ASN   O        560    0.437725667    6.006960779    2.391547726
   56 GLY   N        561    0.489140478    6.199832516    2.281909705
   56 GLY   H        562    0.486637134    6.299792810    2.282949951
   56 GLY   CA       563    0.545552630    6.145885937    2.157344143
   56 GLY   C        564    0.446406184    6.087988262    2.056214504
   56 GLY   O        565    0.458593292    6.092554078    1.933907952
   57 VAL   N        566    0.356391953    6.003552724    2.105817886
   57 VAL   H        567    0.362885422    6.007729756    2.205524258
   57 VAL   CA       568    0.260601952    5.922800118    2.028912779
   57 VAL   CB       569    0.274122751    5.772899476    2.056410700
   57 VAL   CG1      570    0.405017390    5.715295897    2.001995342
   57 VAL   CG2      571    0.264309680    5.743492028    2.206245537
   57 VAL   C        572    0.115469398    5.967546870    2.047498172
   57 VAL   O        573    0.083358123    6.020146658    2.153946402
   58 ILE   N        574    0.030910897    5.927770082    1.952845200
   58 ILE   H        575    0.069685426    5.896443292    1.866147613
   58 ILE   CA       576    5.945455808    5.952514778    1.952910607
   58 ILE   CB       577    5.890021558    6.073971167    1.878182535
   58 ILE   CG1      578    5.943378085    6.071869251    1.734808113
   58 ILE   CG2      579    5.909340423    6.205419809    1.954066539
   58 ILE   CD       580    5.874861049    6.183747145    1.656081300
   58 ILE   C        581    5.855005867    5.836063650    1.912027437
   58 ILE   O        582    5.908836342    5.725866532    1.902648552
   59 THR   N        583    5.727951989    5.850134871    1.948785883
   59 THR   H        584    5.701040387    5.927421044    2.006254754
   59 THR   CA       585    5.625359184    5.749253311    1.918699587
   59 THR   CB       586    5.505053427    5.748304963    2.013223282
   59 THR   OG1      587    5.474791367    5.881735986    2.054810230
   59 THR   HG1      588    5.419743826    5.922080969    1.981724753
   59 THR   CG2      589    5.534613532    5.665772300    2.138601437
   59 THR   C        590    5.576622589    5.770218527    1.775182775
   59 THR   O        591    5.574298640    5.880157443    1.720072492
   60 LYSH  N        592    5.524924152    5.659736857    1.722180500
   60 LYSH  H        593    5.465549538    5.598765106    1.774703777
   60 LYSH  CA       594    5.512500912    5.643632906    1.576591439
   60 LYSH  CB       595    5.487528320    5.499229581    1.532594857
   60 LYSH  CG       596    5.603207251    5.403708922    1.562674584
   60 LYSH  CD       597    5.560492785    5.260739617    1.528790812
   60 LYSH  CE       598    5.674712527    5.159019443    1.524625977
   60 LYSH  NZ       599    5.740997076    5.122893337    1.650762518
   60 LYSH  HZ1      600    5.800027688    5.043172608    1.638073589
   60 LYSH  HZ2      601    5.672307579    5.098026713    1.719057970
   60 LYSH  HZ3      602    5.799597372    5.194387787    1.688911781
   60 LYSH  C        603    5.409016590    5.731704824    1.506291453
   60 LYSH  O        604    5.441701697    5.796203364    1.406803168
   61 ASP   N        605    5.296493914    5.738608456    1.576843027
   61 ASP   H        606    5.277503685    5.686812834    1.660246048
   61 ASP   CA       607    5.183555830    5.820785736    1.531005929
   61 ASP   CB       608    5.067917948    5.797972264    1.628542876
   61 ASP   CG       609    5.024057679    5.652090402    1.614380459
   61 ASP   OD1      610    5.013247337    5.597200287    1.726159789
   61 ASP   OD2      611    4.970833119    5.600998598    1.513475217
   61 ASP   C        612    5.204896730    5.970798000    1.509863822
   61 ASP   O        613    5.170320303    6.022966846    1.403977209
   62 GLU   N        614    5.279265577    6.028090121    1.604089107
   62 GLU   H        615    5.288508367    5.994799097    1.697934348
   62 GLU   CA       616    5.332967324    6.163874436    1.587121636
   62 GLU   CB       617    5.401144931    6.204482297    1.717944414
   62 GLU   CG       618    5.312398439    6.216882410    1.841966060
   62 GLU   CD       619    5.241320450    6.088966341    1.886586310
   62 GLU   OE1      620    5.134837823    6.096944991    1.951562088
   62 GLU   OE2      621    5.294270910    5.976592154    1.872677555
   62 GLU   C        622    5.410994102    6.197674848    1.459916890
   62 GLU   O        623    5.366495804    6.286170424    1.386995363
   63 ALA   N        624    5.510638081    6.115239268    1.428833217
   63 ALA   H        625    5.540355412    6.041733416    1.489771735
   63 ALA   CA       626    5.586486851    6.130077636    1.303804355
   63 ALA   CB       627    5.690550651    6.018068444    1.309386339
   63 ALA   C        628    5.510919050    6.102632322    1.173612775
   63 ALA   O        629    5.529657710    6.182019757    1.081544355
   64 GLU   N        630    5.410373919    6.015661985    1.169756804
   64 GLU   H        631    5.400178278    5.953458047    1.247399119
   64 GLU   CA       632    5.316505477    6.002972319    1.057330694
   64 GLU   CB       633    5.231445000    5.876441115    1.070255163
   64 GLU   CG       634    5.216911706    5.833764280    0.924062203
   64 GLU   CD       635    5.145947753    5.699066840    0.908941260
   64 GLU   OE1      636    5.208149955    5.596059422    0.942785979
   64 GLU   OE2      637    5.027557793    5.700991004    0.868908543
   64 GLU   C        638    5.228477695    6.127246546    1.042500455
   64 GLU   O        639    5.217799132    6.173999435    0.929221989
   65 LYSH  N        640    5.177412326    6.181242289    1.152800217
   65 LYSH  H        641    5.164425468    6.132918858    1.239381112
   65 LYSH  CA       642    5.108371064    6.310872655    1.146503169
   65 LYSH  CB       643    5.048397044    6.342433034    1.283692139
   65 LYSH  CG       644    4.958416553    6.464584580    1.263942441
   65 LYSH  CD       645    4.955272913    6.560518372    1.383094536
   65 LYSH  CE       646    4.853960251    0.183931514    1.356541961
   65 LYSH  NZ       647    4.815153743    0.255141797    1.479146120
   65 LYSH  HZ1      648    4.883591608    0.324833142    1.500583576
   65 LYSH  HZ2      649    4.815068960    0.188728623    1.553908007
   65 LYSH  HZ3      650    4.724224582    0.295872140    1.470718382
   65 LYSH  C        651    5.194326044    6.425001335    1.091750161
   65 LYSH  O        652    5.152599369    6.482131419    0.991131378
   66 LEU   N        653    5.321132561    6.428588157    1.131736918
   66 LEU   H        654    5.356442500    6.374462076    1.208062548
   66 LEU   CA       655    5.421621161    0.036770090    1.084406784
   66 LEU   CB       656    5.557443351    0.018418811    1.152439474
   66 LEU   CG       657    5.561368130    0.076297976    1.294015485
   66 LEU   CD1      658    5.696168897    0.048957091    1.361059401
   66 LEU   CD2      659    5.527902571    0.225526744    1.289270718
   66 LEU   C        660    5.443765862    0.021643450    0.933788985
   66 LEU   O        661    5.421577411    0.102849230    0.844105857
   67 PHE   N        662    5.443526581    6.384350855    0.889483081
   67 PHE   H        663    5.464236483    6.307049346    0.949461388
   67 PHE   CA       664    5.463995586    6.344701734    0.749418387
   67 PHE   CB       665    5.501503219    6.196371699    0.748261336
   67 PHE   CG       666    5.496679661    6.109708348    0.622246771
   67 PHE   CD1      667    5.551660972    6.153201240    0.502219501
   67 PHE   HD1      668    5.613698761    6.242641187    0.496326529
   67 PHE   CD2      669    5.450642778    5.979101346    0.634337779
   67 PHE   HD2      670    5.423963620    5.940119386    0.732576614
   67 PHE   CE1      671    5.557246816    6.069592082    0.391321242
   67 PHE   HE1      672    5.591882439    6.101508367    0.293021716
   67 PHE   CE2      673    5.463571025    5.892313277    0.526545077
   67 PHE   HE2      674    5.449211729    5.784801373    0.537319527
   67 PHE   CZ       675    5.513773505    5.938324909    0.405370231
   67 PHE   HZ       676    5.546183872    5.860451532    0.336331213
   67 PHE   C        677    5.341632859    6.381568268    0.665270297
   67 PHE   O        678    5.358339506    6.458435135    0.570710947
   68 ASN   N        679    5.221776155    6.344236919    0.709218007
   68 ASN   H        680    5.203414500    6.292930645    0.793063933
   68 ASN   CA       681    5.100238612    6.383496875    0.636433482
   68 ASN   CB       682    4.975608412    6.344117267    0.715962094
   68 ASN   CG       683    4.858852373    6.318983830    0.620347365
   68 ASN   OD1      684    4.789331986    6.412202125    0.580283852
   68 ASN   ND2      685    4.858629890    6.198061442    0.564967881
   68 ASN   HD21     686    4.783377549    6.162244759    0.509710381
   68 ASN   HD22     687    4.944404163    6.146660766    0.565198036
   68 ASN   C        688    5.100779773    0.047624868    0.621264791
   68 ASN   O        689    5.079584162    0.083141856    0.505427007
   69 GLN   N        690    5.129604247    0.124955306    0.725577517
   69 GLN   H        691    5.126969246    0.088322590    0.818598083
   69 GLN   CA       692    5.136003417    0.271567408    0.716923939
   69 GLN   CB       693    5.148874413    0.332243376    0.856801819
   69 GLN   CG       694    5.028091067    0.303105768    0.946079602
   69 GLN   CD       695    5.052926176    0.350618158    1.089379828
   69 GLN   OE1      696    5.135252635    0.295203773    1.162049324
   69 GLN   NE2      697    4.984349418    0.453167509    1.139071505
   69 GLN   HE21     698    4.991671966    0.479155196    1.235358557
   69 GLN   HE22     699    4.934061985    0.518429466    1.082395913
   69 GLN   C        700    5.244769786    0.330205972    0.626687776
   69 GLN   O        701    5.211960243    0.423649599    0.553725900
   70 ASP   N        702    5.358217971    0.260852115    0.623571334
   70 ASP   H        703    5.388480859    0.187488538    0.684415452
   70 ASP   CA       704    5.466246189    0.307926658    0.535679832
   70 ASP   CB       705    5.590989760    0.232591120    0.582292522
   70 ASP   CG       706    5.650117026    0.279462742    0.715398913
   70 ASP   OD1      707    5.692211018    0.203493471    0.805305772
   70 ASP   OD2      708    5.650697463    0.402508201    0.737433580
   70 ASP   C        709    5.434790216    0.287542737    0.387333788
   70 ASP   O        710    5.471017309    0.364996380    0.298916488
   71 VAL   N        711    5.358053911    0.183503003    0.356049281
   71 VAL   H        712    5.301231881    0.109416909    0.391862355
   71 VAL   CA       713    5.316124981    0.145811131    0.220277515
   71 VAL   CB       714    5.283502997    0.001770859    0.180254347
   71 VAL   CG1      715    5.249706456   -0.026713994    0.033771289
   71 VAL   CG2      716    5.408560787   -0.079148519    0.215258326
   71 VAL   C        717    5.196516149    0.224622943    0.166485002
   71 VAL   O        718    5.202744772    0.287605841    0.061011990
   72 ASP   N        719    5.106151917    0.249710447    0.260793268
   72 ASP   H        720    5.085204001    0.184779667    0.333909615
   72 ASP   CA       721    5.000628068    0.351321631    0.248440884
   72 ASP   CB       722    4.906727236    0.339698522    0.368686298
   72 ASP   CG       723    4.796071188    0.443841784    0.386570396
   72 ASP   OD1      724    4.817662428    0.564311397    0.411986505
   72 ASP   OD2      725    4.675602094    0.410682609    0.390013680
   72 ASP   C        726    5.064527155    0.485683363    0.212717834
   72 ASP   O        727    5.045012303    0.534380551    0.101459977
   73 ALA   N        728    5.158523582    0.532969839    0.294089309
   73 ALA   H        729    5.178336770    0.489070206    0.381730638
   73 ALA   CA       730    5.238552818    0.652788086    0.264968012
   73 ALA   CB       731    5.339814845    0.673847158    0.377732649
   73 ALA   C        732    5.309057531    0.652297597    0.129174050
   73 ALA   O        733    5.276403264    0.749076524    0.060642008
   74 ALA   N        734    5.380898908    0.547753658    0.089149922
   74 ALA   H        735    5.414967564    0.474619759    0.148233214
   74 ALA   CA       736    5.441603274    0.540118949    8.560646346
   74 ALA   CB       737    5.521638822    0.411228120    8.540817593
   74 ALA   C        738    5.348540590    0.550292639    8.439616088
   74 ALA   O        739    5.364134412    0.646574773    8.364666045
   75 VAL   N        740    5.231145135    0.489614351    8.454690624
   75 VAL   H        741    5.209344870    0.436600974    8.536632022
   75 VAL   CA       742    5.124540911    0.503120064    8.354366412
   75 VAL   CB       743    5.014303805    0.398177376    8.370092524
   75 VAL   CG1      744    4.885987704    0.417652719    8.289068818
   75 VAL   CG2      745    5.064051399    0.256630005    8.340046790
   75 VAL   C        746    5.074763525    0.647766695    8.350828697
   75 VAL   O        747    5.051662414    0.707751234    8.245953984
   76 ARG   N        748    5.057821798    0.710755715    8.466735858
   76 ARG   H        749    5.070075832    0.664501732    8.554551229
   76 ARG   CA       750    5.004198411    0.847586331    8.470419579
   76 ARG   CB       751    4.937978525    0.893614791    8.600448998
   76 ARG   CG       752    4.827957809    0.791552071    8.630231536
   76 ARG   CD       753    4.749179300    0.840073199    0.146918771
   76 ARG   NE       754    4.675593112    0.725682227    0.202662487
   76 ARG   HE       755    4.734241992    0.655734843    0.243481097
   76 ARG   CZ       756    4.549113271    0.696286267    0.169573597
   76 ARG   NH1      757    4.476300052    0.770374810    0.084944427
   76 ARG   HH11     758    4.387917483    0.733366559    0.056352665
   76 ARG   HH12     759    4.508229121    0.854800592    0.041918355
   76 ARG   NH2      760    4.491336253    0.590326453    0.227788928
   76 ARG   HH21     761    4.395468760    0.564971168    0.214928503
   76 ARG   HH22     762    4.545289856    0.544291846    0.298279839
   76 ARG   C        763    5.106740786    0.947842913    8.417101381
   76 ARG   O        764    5.081496028    1.037668875    8.336949239
   77 GLY   N        765    5.233796554    0.918587520    8.443419225
   77 GLY   H        766    5.257879226    0.842682514    8.503917572
   77 GLY   CA       767    5.350877458    0.986132642    8.385616384
   77 GLY   C        768    5.348447167    0.981372843    8.232698596
   77 GLY   O        769    5.337121117    1.084910497    8.167262550
   78 ILE   N        770    5.325088382    0.866288139    8.170256765
   78 ILE   H        771    5.342555330    0.784873251    8.225639733
   78 ILE   CA       772    5.308943488    0.843967502    8.025857222
   78 ILE   CB       773    5.290486026    0.696077386    7.991291684
   78 ILE   CG1      774    5.400473350    0.614651898    8.059720682
   78 ILE   CG2      775    5.315217003    0.671701026    7.842283901
   78 ILE   CD       776    5.361895143    0.466604502    8.061396986
   78 ILE   C        777    5.193614017    0.931971206    7.977254416
   78 ILE   O        778    5.201385514    0.981770383    7.865054840
   79 LEU   N        779    5.074849034    0.918605190    8.035616598
   79 LEU   H        780    5.060683324    0.843781522    8.100428554
   79 LEU   CA       781    4.958230298    1.001965607    8.002996190
   79 LEU   CB       782    4.845269229    0.938566831    8.084437699
   79 LEU   CG       783    4.791161090    0.811471409    8.018634726
   79 LEU   CD1      784    4.697229343    0.736897950    8.113633619
   79 LEU   CD2      785    4.719361843    0.844187588    7.887538353
   79 LEU   C        786    4.975020788    1.153090405    8.020018111
   79 LEU   O        787    4.886199945    1.220693300    7.968347784
   80 ARG   N        788    5.056019253    1.201053358    8.113988707
   80 ARG   H        789    5.091541384    1.153622385    8.194551087
   80 ARG   CA       790    5.101668466    1.340794259    8.114623518
   80 ARG   CB       791    5.139543813    1.374044047    8.259100398
   80 ARG   CG       792    5.020519466    1.364806209    8.354806950
   80 ARG   CD       793    5.070297391    1.355905698    8.499220275
   80 ARG   NE       794    4.962643995    1.304914438    8.585378068
   80 ARG   HE       795    4.879992795    1.275203710    8.537556558
   80 ARG   CZ       796    4.980438724    1.274198580    8.714591117
   80 ARG   NH1      797    5.100535332    1.281294850    8.773625401
   80 ARG   HH11     798    5.108088164    1.253099977    8.869278662
   80 ARG   HH12     799    5.185736750    1.291763922    8.722312688
   80 ARG   NH2      800    4.878357687    1.257493523    8.799784411
   80 ARG   HH21     801    4.895833839    1.233162235    8.895198534
   80 ARG   HH22     802    4.783899563    1.283574374    8.779819684
   80 ARG   C        803    5.213153504    1.378219335    8.016735111
   80 ARG   O        804    5.212700520    1.494810455    7.977537302
   81 ASN   N        805    5.312991279    1.295241121    7.987800712
   81 ASN   H        806    5.322569943    1.203483639    8.026404489
   81 ASN   CA       807    5.416907651    1.327602233    7.888991375
   81 ASN   CB       808    5.538487731    1.236263422    7.905947422
   81 ASN   CG       809    5.657998174    1.284477429    7.823491719
   81 ASN   OD1      810    5.653888498    1.275605464    7.700884097
   81 ASN   ND2      811    5.750726522    1.363325445    7.877096230
   81 ASN   HD21     812    5.823192434    1.397630679    7.817330779
   81 ASN   HD22     813    5.757591111    1.384967273    7.974480747
   81 ASN   C        814    5.373687893    1.329306214    7.742224010
   81 ASN   O        815    5.352467456    1.224656532    7.681172872
   82 ALA   N        816    5.374452679    1.448471214    7.683133981
   82 ALA   H        817    5.411472563    1.523681199    7.737677871
   82 ALA   CA       818    5.345280786    1.476819942    7.541862199
   82 ALA   CB       819    5.364839450    1.626295280    7.515688317
   82 ALA   C        820    5.414442525    1.402129410    7.427621629
   82 ALA   O        821    5.372966281    1.411189586    7.312173825
   83 LYSH  N        822    5.543468373    1.374048988    7.443562146
   83 LYSH  H        823    5.590954537    1.436725281    7.505355893
   83 LYSH  CA       824    5.622815769    1.286619848    7.355965979
   83 LYSH  CB       825    5.773185016    1.308676934    7.373703184
   83 LYSH  CG       826    5.800366805    1.455487538    7.340213557
   83 LYSH  CD       827    5.940462476    1.515122789    7.355206069
   83 LYSH  CE       828    5.934471524    1.667931093    7.350420385
   83 LYSH  NZ       829    6.071339491    1.719939679    7.337367271
   83 LYSH  HZ1      830    6.070237516    1.814538380    7.304965720
   83 LYSH  HZ2      831    6.118202046    1.662737482    7.270048396
   83 LYSH  HZ3      832    6.117956561    1.715419336    7.425721529
   83 LYSH  C        833    5.586515272    1.138500398    7.368414201
   83 LYSH  O        834    5.547246811    1.082235761    7.266322139
   84 LEU   N        835    5.559296333    1.088236071    7.488512123
   84 LEU   H        836    5.581914162    1.146956249    7.566244146
   84 LEU   CA       837    5.512073584    0.952554562    7.519719059
   84 LEU   CB       838    5.549301317    0.914322682    7.663115414
   84 LEU   CG       839    5.697909374    0.914833431    7.699529159
   84 LEU   CD1      840    5.711236325    0.901892443    7.851387451
   84 LEU   CD2      841    5.775785535    0.792348652    7.651135467
   84 LEU   C        842    5.368566698    0.909634832    7.488508437
   84 LEU   O        843    5.357010078    0.812829391    7.413513419
   85 LYSH  N        844    5.267003065    0.981982133    7.534796538
   85 LYSH  H        845    5.282044226    1.058201269    7.597770467
   85 LYSH  CA       846    5.124725235    0.956795627    7.507683614
   85 LYSH  CB       847    5.040774734    1.057732458    7.586253497
   85 LYSH  CG       848    4.888498773    1.042915955    7.588495375
   85 LYSH  CD       849    4.830223098    1.179199553    7.626433847
   85 LYSH  CE       850    4.677615683    1.185959927    7.635059824
   85 LYSH  NZ       851    4.627954029    1.190961038    7.496797961
   85 LYSH  HZ1      852    4.678176171    1.258916847    7.443320903
   85 LYSH  HZ2      853    4.531514021    1.216289405    7.489202266
   85 LYSH  HZ3      854    4.640960314    1.099100735    7.459481604
   85 LYSH  C        855    5.086388632    0.927587478    7.362457659
   85 LYSH  O        856    5.023043929    0.822520519    7.353569515
   86 PRO   N        857    5.125028656    0.999237783    7.257280177
   86 PRO   CA       858    5.095313949    0.970184206    7.116261453
   86 PRO   CB       859    5.164685789    1.080902608    7.036643807
   86 PRO   CG       860    5.192416895    1.195788542    7.133799987
   86 PRO   CD       861    5.199034736    1.125655600    7.269621220
   86 PRO   C        862    5.144051863    0.834071731    7.066189816
   86 PRO   O        863    5.063977944    0.750876538    7.023781728
   87 VAL   N        864    5.262672017    0.797758899    7.114155790
   87 VAL   H        865    5.327657302    0.867162995    7.145156803
   87 VAL   CA       866    5.330502617    0.670957045    7.083602684
   87 VAL   CB       867    5.480329653    0.679103455    7.113535629
   87 VAL   CG1      868    5.544953086    0.544464718    7.080226983
   87 VAL   CG2      869    5.542352117    0.799271995    7.041960407
   87 VAL   C        870    5.260344309    0.556824947    7.157517027
   87 VAL   O        871    5.192741266    0.472069543    7.099418526
   88 TYR   N        872    5.244617296    0.573072174    7.288593016
   88 TYR   H        873    5.268367750    0.663046604    7.325232221
   88 TYR   CA       874    5.170758901    0.482078792    7.377349842
   88 TYR   CB       875    5.178033274    0.540571200    7.518546865
   88 TYR   CG       876    5.111155861    0.455863606    7.627008762
   88 TYR   CD1      877    5.177992309    0.363152004    7.706114814
   88 TYR   HD1      878    5.275368200    0.323518038    7.677337294
   88 TYR   CD2      879    4.983844770    0.496182425    7.665557030
   88 TYR   HD2      880    4.934556190    0.574651644    7.608161090
   88 TYR   CE1      881    5.114858419    0.309771589    7.817860248
   88 TYR   HE1      882    5.175597369    0.265082759    7.896577450
   88 TYR   CE2      883    4.920198305    0.448077658    7.779387716
   88 TYR   HE2      884    4.827700492    0.498373707    7.807603327
   88 TYR   CZ       885    4.987021994    0.351226654    7.853385012
   88 TYR   OH       886    4.936998667    0.294549458    7.966453305
   88 TYR   HH       887    4.846040073    0.322765779    7.996956434
   88 TYR   C        888    5.023503551    0.451647824    7.349001190
   88 TYR   O        889    4.986699334    0.334900678    7.361131312
   89 ASP   N        890    4.955504028    0.551186154    7.292795332
   89 ASP   H        891    4.969801678    0.648382496    7.311464155
   89 ASP   CA       892    4.822758184    0.541450732    7.230401691
   89 ASP   CB       893    4.768457786    0.681878456    7.203141001
   89 ASP   CG       894    4.620924687    0.702677576    7.168326467
   89 ASP   OD1      895    4.610788691    0.766528261    7.061332685
   89 ASP   OD2      896    4.522483563    0.693418549    7.244814766
   89 ASP   C        897    4.821329618    0.456481279    7.103160636
   89 ASP   O        898    4.754850634    0.353100963    7.098453011
   90 SER   N        899    4.915385223    0.485004991    7.013556351
   90 SER   H        900    4.980894716    0.547865929    7.055455661
   90 SER   CA       901    4.928562574    0.411215896    6.887102129
   90 SER   CB       902    5.046830164    0.473828602    6.812951268
   90 SER   OG       903    5.003247710    0.604246624    6.773709859
   90 SER   HG       904    4.939703926    0.605974062    6.696509022
   90 SER   C        905    4.970115914    0.264727490    6.902080834
   90 SER   O        906    4.941845224    0.181217618    6.816297730
   91 LEU   N        907    5.039515212    0.229616568    7.009976002
   91 LEU   H        908    5.053103091    0.321902859    7.046031206
   91 LEU   CA       909    5.074881497    0.093986982    7.054281632
   91 LEU   CB       910    5.187736819    0.117485571    7.154899778
   91 LEU   CG       911    5.316643749    0.168427688    7.090106037
   91 LEU   CD1      912    5.413094656    0.182060404    7.208102282
   91 LEU   CD2      913    5.385472698    0.081305553    6.984831111
   91 LEU   C        914    4.954555949    0.024736680    7.118607244
   91 LEU   O        915    4.851911045    0.073063144    7.166122331
   92 ASP   N        916    4.960758180    6.381079544    7.101626477
   92 ASP   H        917    5.042664942    6.350554849    7.053031374
   92 ASP   CA       918    4.887618202    6.276620284    7.174778453
   92 ASP   CB       919    4.886013598    6.138967846    7.107998272
   92 ASP   CG       920    5.025192012    6.077790159    7.090726679
   92 ASP   OD1      921    5.082210816    6.111292345    6.984653160
   92 ASP   OD2      922    5.092302073    6.029422410    7.184435934
   92 ASP   C        923    4.929745761    6.256774660    7.320531037
   92 ASP   O        924    5.029501857    6.310675206    7.368218191
   93 ALA   N        925    4.843675786    6.190827426    7.397550649
   93 ALA   H        926    4.752631195    6.162984468    7.366943028
   93 ALA   CA       927    4.862478918    6.171054773    7.542009786
   93 ALA   CB       928    4.736325661    6.103373240    7.595997976
   93 ALA   C        929    4.993800405    6.103479345    7.582011999
   93 ALA   O        930    5.062902467    6.140749738    7.676700580
   94 VAL   N        931    5.029087504    6.003177627    7.502114623
   94 VAL   H        932    4.973414195    5.978144082    7.422906862
   94 VAL   CA       933    5.152689441    5.926463466    7.523291322
   94 VAL   CB       934    5.163855227    5.804619624    7.431417231
   94 VAL   CG1      935    5.262920145    5.704915614    7.491878401
   94 VAL   CG2      936    5.026891265    5.741521720    7.405558800
   94 VAL   C        937    5.269239536    6.023204734    7.501613824
   94 VAL   O        938    5.345229786    6.055380946    7.592828972
   95 ARG   N        939    5.277972333    6.086351520    7.384886259
   95 ARG   H        940    5.223226134    6.058502830    7.305968169
   95 ARG   CA       941    5.379798423    6.189476312    7.360249042
   95 ARG   CB       942    5.367725304    6.237214638    7.215381775
   95 ARG   CG       943    5.421425179    6.131642337    7.118525577
   95 ARG   CD       944    5.416987796    6.186384890    6.975727289
   95 ARG   NE       945    5.485607699    6.101605610    6.877173468
   95 ARG   HE       946    5.584849488    6.099539008    6.889291772
   95 ARG   CZ       947    5.434163606    6.009668609    6.794374809
   95 ARG   NH1      948    5.306979259    5.967575193    6.796864072
   95 ARG   HH11     949    5.271433515    5.897619230    6.734885993
   95 ARG   HH12     950    5.245074421    6.016474423    6.858310282
   95 ARG   NH2      951    5.502834602    5.966129686    6.687867674
   95 ARG   HH21     952    5.464028332    5.893665463    6.630928283
   95 ARG   HH22     953    5.595128489    5.999962771    6.669528511
   95 ARG   C        954    5.385758408    6.312608313    7.450893284
   95 ARG   O        955    5.493429066    6.347854698    7.498800539
   96 ARG   N        956    5.267669523    6.349547210    7.499674894
   96 ARG   H        957    5.183008096    6.316541532    7.457914188
   96 ARG   CA       958    5.247057655    6.430079278    7.620931324
   96 ARG   CB       959    5.101707524    6.458895206    7.659058351
   96 ARG   CG       960    5.028554922    6.549916267    7.560194965
   96 ARG   CD       961    4.880120409    0.081984744    7.591376837
   96 ARG   NE       962    4.820155883    0.136846508    7.468876598
   96 ARG   HE       963    4.877443680    0.203097932    7.420617377
   96 ARG   CZ       964    4.687035830    0.141573197    7.454285088
   96 ARG   NH1      965    4.598588215    0.085937536    7.538162872
   96 ARG   HH11     966    4.635804851    0.019620987    7.603105536
   96 ARG   HH12     967    4.500615623    0.103231399    7.548279752
   96 ARG   NH2      968    4.630666537    0.216679967    7.358681657
   96 ARG   HH21     969    4.533684694    0.223586606    7.335300828
   96 ARG   HH22     970    4.687559865    0.264203836    7.291564543
   96 ARG   C        971    5.323069663    6.376689318    7.742521396
   96 ARG   O        972    5.411089788    6.436498971    7.804210776
   97 ALA   N        973    5.291754455    6.252598000    7.778727214
   97 ALA   H        974    5.233673535    6.193970813    7.722237210
   97 ALA   CA       975    5.351798852    6.189721281    7.897271614
   97 ALA   CB       976    5.313012065    6.043092649    7.917407764
   97 ALA   C        977    5.504764558    6.186170434    7.897789414
   97 ALA   O        978    5.572207997    6.236606836    7.987442409
   98 ALA   N        979    5.559499615    6.156737224    7.780201687
   98 ALA   H        980    5.499741872    6.127577856    7.705505852
   98 ALA   CA       981    5.701787282    6.172258705    7.746663170
   98 ALA   CB       982    5.736646136    6.127006368    7.604711324
   98 ALA   C        983    5.760585670    6.311863254    7.768229731
   98 ALA   O        984    5.849840377    6.336611055    7.849163322
   99 ALA   N        985    5.699626700    6.414814144    7.710133059
   99 ALA   H        986    5.658291475    6.405278307    7.619572075
   99 ALA   CA       987    5.722030057    0.068361125    7.742402002
   99 ALA   CB       988    5.646671556    0.156007827    7.642155443
   99 ALA   C        989    5.698676411    0.119653809    7.884651933
   99 ALA   O        990    5.788164403    0.194239336    7.924139116
  100 ILE   N        991    5.600030530    0.069443372    7.958387975
  100 ILE   H        992    5.531006155    0.007658736    7.920716348
  100 ILE   CA       993    5.586314152    0.103581441    8.100722232
  100 ILE   CB       994    5.455841377    0.046179590    8.156329155
  100 ILE   CG1      995    5.332424730    0.086189440    8.075225454
  100 ILE   CG2      996    5.434457833    0.078711397    8.304307806
  100 ILE   CD       997    5.205316698    0.005887917    8.103586440
  100 ILE   C        998    5.705976565    0.052709433    8.181379586
  100 ILE   O        999    5.755669333    0.126305604    8.266493656
  101 ASN   N       1000    5.760772866    6.423206900    8.152205148
  101 ASN   H       1001    5.710685603    6.351546265    8.103657656
  101 ASN   CA      1002    5.887448738    6.375094986    8.209187614
  101 ASN   CB      1003    5.924546962    6.246930433    8.134318924
  101 ASN   CG      1004    6.012918009    6.152945816    8.216568466
  101 ASN   OD1     1005    6.118752995    6.188918272    8.267891269
  101 ASN   ND2     1006    5.985076639    6.024729900    8.194845847
  101 ASN   HD21    1007    6.047335230    5.957358977    8.234638607
  101 ASN   HD22    1008    5.916801630    5.997650457    8.126995332
  101 ASN   C       1009    6.004697545    6.472709127    8.197535208
  101 ASN   O       1010    6.065591894    6.502391101    8.300210781
  102 MET   N       1011    6.014575295    0.045791835    8.079854132
  102 MET   H       1012    5.977958534    0.007597458    7.994993212
  102 MET   CA      1013    0.050182160    0.156948214    8.065061628
  102 MET   CB      1014    0.055235565    0.196975351    7.917472316
  102 MET   CG      1015    0.101126464    0.090580626    7.817544443
  102 MET   SD      1016    0.139420329    0.148320539    7.648147870
  102 MET   CE      1017    0.301165902    0.220545576    7.665642481
  102 MET   C       1018    0.025601487    0.282358977    8.149204653
  102 MET   O       1019    0.120711075    0.334666203    8.207071106
  103 VAL   N       1020    5.966330577    0.342303464    8.148310960
  103 VAL   H       1021    5.896913127    0.315209137    8.081612665
  103 VAL   CA      1022    5.924243573    0.453969053    8.234151723
  103 VAL   CB      1023    5.789992834    0.514338014    8.192389760
  103 VAL   CG1     1024    5.773191277    0.655667747    8.248579217
  103 VAL   CG2     1025    5.781907678    0.511350138    8.039623945
  103 VAL   C       1026    5.924281252    0.422018342    8.383794123
  103 VAL   O       1027    5.937209100    0.512179144    8.466465844
  104 PHE   N       1028    5.924733114    0.293874879    8.419419846
  104 PHE   H       1029    5.883371806    0.225277901    8.359541024
  104 PHE   CA      1030    5.948978875    0.252368582    8.558338931
  104 PHE   CB      1031    5.890034332    0.113060844    8.581375744
  104 PHE   CG      1032    5.878445907    0.073902813    8.728830883
  104 PHE   CD1     1033    5.979793441    0.012992294    0.196727800
  104 PHE   HD1     1034    6.082620542    0.008084176    0.160916403
  104 PHE   CD2     1035    5.757437475    0.099835584    0.186956472
  104 PHE   HD2     1036    5.679675023    0.160678361    0.140780202
  104 PHE   CE1     1037    5.950716120    6.447279192    0.321537027
  104 PHE   HE1     1038    6.028711954    6.400084793    0.381290064
  104 PHE   CE2     1039    5.730597189    0.039936737    0.309490459
  104 PHE   HE2     1040    5.640919481    0.075329877    0.360346221
  104 PHE   CZ      1041    5.823765037    6.450952133    0.378025638
  104 PHE   HZ      1042    5.804265404    6.401343407    0.473103663
  104 PHE   C       1043    0.033360824    0.263058148    0.004251501
  104 PHE   O       1044    0.058002379    0.321378937    0.109710349
  105 GLN   N       1045    0.126329438    0.214566385    8.527596002
  105 GLN   H       1046    0.101974330    0.168775816    8.442096755
  105 GLN   CA      1047    0.269704810    0.230339797    8.555990674
  105 GLN   CB      1048    0.337313537    0.128570345    8.463884376
  105 GLN   CG      1049    0.462205295    0.072207431    8.531959546
  105 GLN   CD      1050    0.536263018    6.470210457    8.432957817
  105 GLN   OE1     1051    0.485242748    6.397532867    8.347846120
  105 GLN   NE2     1052    0.667370625    6.492261958    8.436143905
  105 GLN   HE21    1053    0.717857390    6.426799847    8.379889410
  105 GLN   HE22    1054    0.723332312    6.537718748    8.505429825
  105 GLN   C       1055    0.328260527    0.370876583    8.540705802
  105 GLN   O       1056    0.382926839    0.424936837    8.636730407
  106 MET   N       1057    0.275872044    0.441629417    8.440996445
  106 MET   H       1058    0.213593086    0.396212232    8.377288681
  106 MET   CA      1059    0.314381178    0.577063108    8.398711563
  106 MET   CB      1060    0.365370917    0.559726400    8.255493140
  106 MET   CG      1061    0.503773658    0.494608914    8.251616254
  106 MET   SD      1062    0.552294982    0.454773073    8.079705753
  106 MET   CE      1063    0.423585348    0.342587778    8.029381854
  106 MET   C       1064    0.210714223    0.687901727    8.418235939
  106 MET   O       1065    0.090898369    0.665033286    8.402348695
  107 GLY   N       1066    0.263115844    0.810122256    8.420530886
  107 GLY   H       1067    0.356518053    0.831007233    8.391524266
  107 GLY   CA      1068    0.178054032    0.929898101    8.425594955
  107 GLY   C       1069    0.137781975    0.985314664    8.288787367
  107 GLY   O       1070    0.210130401    0.972200964    8.190168712
  108 GLU   N       1071    0.021483390    1.049860099    8.289437845
  108 GLU   H       1072   -0.006127814    1.070114613    8.383392321
  108 GLU   CA      1073    6.013160747    1.097065134    8.167823279
  108 GLU   CB      1074    5.876387473    1.156012193    8.202886347
  108 GLU   CG      1075    5.868432428    1.288018235    8.279836683
  108 GLU   CD      1076    5.861470880    1.413699933    8.192867541
  108 GLU   OE1     1077    5.959038880    1.490947446    8.181100665
  108 GLU   OE2     1078    5.746746146    1.442812426    8.152679516
  108 GLU   C       1079    0.031307842    1.172714509    8.059803669
  108 GLU   O       1080    0.025496637    1.143004904    7.940578873
  109 THR   N       1081    0.109826094    1.271309500    8.102285578
  109 THR   H       1082    0.094543621    1.315179996    8.190840022
  109 THR   CA      1083    0.191062423    1.339491815    8.000483660
  109 THR   CB      1084    0.221147193    1.485181078    8.036263032
  109 THR   OG1     1085    0.293788741    1.543330576    7.927658952
  109 THR   HG1     1086    0.245718930    1.629244259    7.910118902
  109 THR   CG2     1087    0.304214401    1.512776201    8.161757839
  109 THR   C       1088    0.297785066    1.257463827    7.927736214
  109 THR   O       1089    0.317418588    1.249236184    7.806592007
  110 GLY   N       1090    0.353847877    1.171752473    8.012598431
  110 GLY   H       1091    0.346717357    1.185011760    8.111464033
  110 GLY   CA      1092    0.442226307    1.058042733    7.983091095
  110 GLY   C       1093    0.378064313    0.958277792    7.886450757
  110 GLY   O       1094    0.422405503    0.938891652    7.773373153
  111 VAL   N       1095    0.262869660    0.903631776    7.924321355
  111 VAL   H       1096    0.212678253    0.928116057    8.007281256
  111 VAL   CA      1097    0.199829126    0.805011878    7.835375130
  111 VAL   CB      1098    0.084458074    0.730624860    7.902948434
  111 VAL   CG1     1099    0.042887837    0.607351275    7.822421021
  111 VAL   CG2     1100    0.099353366    0.701945668    8.052511396
  111 VAL   C       1101    0.153628668    0.866573298    7.703128487
  111 VAL   O       1102    0.198045749    0.816156007    7.600092269
  112 ALA   N       1103    0.092466873    0.983758754    7.717896971
  112 ALA   H       1104    0.064834794    1.018869592    7.807360699
  112 ALA   CA      1105    0.051168626    1.066240974    7.603429094
  112 ALA   CB      1106   -0.046589049    1.176369902    7.644969554
  112 ALA   C       1107    0.168999054    1.115044958    7.518903742
  112 ALA   O       1108    0.153010442    1.179474757    7.415355399
  113 GLY   N       1109    0.287724673    1.097192873    7.576148833
  113 GLY   H       1110    0.320826665    1.096100981    7.670513382
  113 GLY   CA      1111    0.416465101    1.114564371    7.507352017
  113 GLY   C       1112    0.439105072    1.023131577    7.386793233
  113 GLY   O       1113    0.512821749    1.050151521    7.292104919
  114 PHE   N       1114    0.360490304    0.916042287    7.380413327
  114 PHE   H       1115    0.294128362    0.892741420    7.451504841
  114 PHE   CA      1116    0.373890932    0.821326521    7.268790550
  114 PHE   CB      1117    0.361989383    0.677029410    7.318269799
  114 PHE   CG      1118    0.468617784    0.624415243    7.414568738
  114 PHE   CD1     1119    0.594563255    0.595268240    7.363487166
  114 PHE   HD1     1120    0.625260402    0.630860730    7.265136954
  114 PHE   CD2     1121    0.444112494    0.601696977    7.549505575
  114 PHE   HD2     1122    0.353355814    0.636207738    7.599053896
  114 PHE   CE1     1123    0.689018052    0.525184836    7.437553274
  114 PHE   HE1     1124    0.790757687    0.508650878    7.402102535
  114 PHE   CE2     1125    0.541970783    0.538219271    7.625108998
  114 PHE   HE2     1126    0.542201856    0.545223688    7.733883790
  114 PHE   CZ      1127    0.661738106    0.493919569    7.570207881
  114 PHE   HZ      1128    0.737552437    0.452733736    7.636818702
  114 PHE   C       1129    0.275855305    0.858689931    7.157416263
  114 PHE   O       1130    0.214568876    0.766963890    7.103015890
  115 THR   N       1131    0.270729038    0.983453796    7.111600303
  115 THR   H       1132    0.355010963    1.028476564    7.082089889
  115 THR   CA      1133    0.157053354    1.026343359    7.028830903
  115 THR   CB      1134    0.135915083    1.176236006    7.006592702
  115 THR   OG1     1135    0.259607976    1.243924064    6.982724294
  115 THR   HG1     1136    0.296921124    1.291344953    7.062476212
  115 THR   CG2     1137    0.047594259    1.237965635    7.115216304
  115 THR   C       1138    0.155979418    0.951157108    6.895595714
  115 THR   O       1139    0.050621264    0.901568616    6.855975611
  116 ASN   N       1140    0.269225305    0.944625091    6.826143421
  116 ASN   H       1141    0.360351068    0.964836263    6.862042045
  116 ASN   CA      1142    0.270627676    0.866602628    6.701565461
  116 ASN   CB      1143    0.416919933    0.853136742    6.658815149
  116 ASN   CG      1144    0.451463610    0.905655769    6.519338368
  116 ASN   OD1     1145    0.394646811    1.001861454    6.467915747
  116 ASN   ND2     1146    0.568231799    0.869476333    6.466942478
  116 ASN   HD21    1147    0.596498191    0.894781657    6.374423757
  116 ASN   HD22    1148    0.634129158    0.822726503    6.525859722
  116 ASN   C       1149    0.217704969    0.723987167    6.718099533
  116 ASN   O       1150    0.122486707    0.694674358    6.645955561
  117 SER   N       1151    0.260966571    0.652636496    6.821675178
  117 SER   H       1152    0.335077683    0.671624873    6.886085455
  117 SER   CA      1153    0.210632640    0.517330783    6.849388344
  117 SER   CB      1154    0.301330097    0.433896113    6.940083616
  117 SER   OG      1155    0.299797501    0.491336759    7.071026611
  117 SER   HG      1156    0.391161037    0.530488133    7.081977754
  117 SER   C       1157    0.062141148    0.504944442    6.884177573
  117 SER   O       1158   -0.005192724    0.427285255    6.816604027
  118 LEU   N       1159    0.015712237    0.609531863    6.951971961
  118 LEU   H       1160    0.074308597    0.665385157    7.010697775
  118 LEU   CA      1161    5.932278401    0.633893767    6.976443087
  118 LEU   CB      1162    5.907186954    0.751510931    7.071049990
  118 LEU   CG      1163    5.944560509    0.734269017    7.218410397
  118 LEU   CD1     1164    5.948092457    0.871805951    7.285368569
  118 LEU   CD2     1165    5.868998634    0.620866059    7.287985275
  118 LEU   C       1166    5.857396947    0.653124294    6.844402536
  118 LEU   O       1167    5.761890182    0.577497413    6.827428093
  119 ARG   N       1168    5.893622316    0.752222190    6.763421309
  119 ARG   H       1169    5.954147488    0.825245880    6.795135974
  119 ARG   CA      1170    5.839539695    0.772826013    6.628280606
  119 ARG   CB      1171    5.902240278    0.895927328    6.562515294
  119 ARG   CG      1172    5.894587413    1.022300889    6.648439438
  119 ARG   CD      1173    5.932710379    1.152828027    6.578318704
  119 ARG   NE      1174    6.074705249    1.147132907    6.540713297
  119 ARG   HE      1175    6.095362491    1.080061834    6.469484757
  119 ARG   CZ      1176    6.161459762    1.241612460    6.579472898
  119 ARG   NH1     1177    6.122741469    1.346396656    6.653481600
  119 ARG   HH11    1178    6.187750731    1.422284755    6.649685918
  119 ARG   HH12    1179    6.044495379    1.349397143    6.715665013
  119 ARG   NH2     1180    6.291086768    1.211173648    6.564510677
  119 ARG   HH21    1181    6.365002159    1.274806738    6.586584400
  119 ARG   HH22    1182    6.318495721    1.123524912    6.524931513
  119 ARG   C       1183    5.847577539    0.646727276    6.541998290
  119 ARG   O       1184    5.742035432    0.612924956    6.488637552
  120 MET   N       1185    5.957248830    0.572418995    6.553962431
  120 MET   H       1186    6.041883700    0.599118059    6.600051086
  120 MET   CA      1187    5.957223430    0.439462053    6.491242581
  120 MET   CB      1188    6.096933720    0.377126207    6.488237871
  120 MET   CG      1189    0.144780179    0.470136294    6.431269362
  120 MET   SD      1190    0.313262435    0.406343496    6.463489254
  120 MET   CE      1191    0.407932652    0.503047401    6.347841739
  120 MET   C       1192    5.854104831    0.340581869    6.546041891
  120 MET   O       1193    5.784703945    0.270379626    6.472653793
  121 LEU   N       1194    5.841647332    0.324785085    6.677512036
  121 LEU   H       1195    5.911485507    0.372146456    6.731182676
  121 LEU   CA      1196    5.741845819    0.248185484    6.753569585
  121 LEU   CB      1197    5.751749848    0.262155610    6.905616485
  121 LEU   CG      1198    5.868777335    0.199517735    6.981710099
  121 LEU   CD1     1199    5.873706250    0.244885443    7.127742869
  121 LEU   CD2     1200    5.864077176    0.046651135    6.977138352
  121 LEU   C       1201    5.601105892    0.298777056    6.721290823
  121 LEU   O       1202    5.508996880    0.218581720    6.735996577
  122 GLN   N       1203    5.572179859    0.428605492    6.721517287
  122 GLN   H       1204    5.623657774    0.494440761    6.776449612
  122 GLN   CA      1205    5.450471030    0.483110243    6.659645552
  122 GLN   CB      1206    5.461727688    0.635550909    6.666390706
  122 GLN   CG      1207    5.338538172    0.714935666    6.622482670
  122 GLN   CD      1208    5.359924746    0.864241371    6.648137011
  122 GLN   OE1     1209    5.320242533    0.916867979    6.751987386
  122 GLN   NE2     1210    5.400350035    0.944742068    6.550303400
  122 GLN   HE21    1211    5.390770145    1.043775700    6.560240610
  122 GLN   HE22    1212    5.444399515    0.909517988    6.467737229
  122 GLN   C       1213    5.419035995    0.441088922    6.515915115
  122 GLN   O       1214    5.336531383    0.351510057    6.498596180
  123 GLN   N       1215    5.510295095    0.475576145    6.425518477
  123 GLN   H       1216    5.586618223    0.537176194    6.445058745
  123 GLN   CA      1217    5.510336578    0.438277832    6.283318981
  123 GLN   CB      1218    5.624215237    0.513309762    6.213946345
  123 GLN   CG      1219    5.579981502    0.633946739    6.130884647
  123 GLN   CD      1220    5.478739917    0.715401332    6.211641620
  123 GLN   OE1     1221    5.495690118    0.775122735    6.317826176
  123 GLN   NE2     1222    5.361256563    0.728425992    6.150695403
  123 GLN   HE21    1223    5.290767242    0.781436188    6.197808241
  123 GLN   HE22    1224    5.347412128    0.685612600    6.061399066
  123 GLN   C       1225    5.527421197    0.289534753    6.251771264
  123 GLN   O       1226    5.545355038    0.263588875    6.132878596
  124 LYSH  N       1227    5.515047762    0.193995592    6.343475210
  124 LYSH  H       1228    5.455447642    0.208964801    6.422375420
  124 LYSH  CA      1229    5.538019076    0.050866802    6.319037983
  124 LYSH  CB      1230    5.417873921   -0.011904882    6.248055235
  124 LYSH  CG      1231    5.291487667    6.474491363    6.334280726
  124 LYSH  CD      1232    5.167657007    6.418218350    6.264250605
  124 LYSH  CE      1233    5.064043270    6.394609175    6.374323205
  124 LYSH  NZ      1234    4.942663070    6.334752116    6.316952048
  124 LYSH  HZ1     1235    4.908453852    6.393552122    6.243656999
  124 LYSH  HZ2     1236    4.868574438    6.329384300    6.383899828
  124 LYSH  HZ3     1237    4.963023932    6.243948630    6.280342916
  124 LYSH  C       1238    5.671736931    0.000504531    6.264312963
  124 LYSH  O       1239    5.676363755   -0.100424216    6.194155594
  125 ARG   N       1240    5.781124270    0.075364947    6.275242180
  125 ARG   H       1241    5.779961329    0.155313669    6.335305617
  125 ARG   CA      1242    5.917101488    0.038157935    6.233561239
  125 ARG   CB      1243    5.990795924    0.164368287    6.188256997
  125 ARG   CG      1244    5.934471398    0.224704139    6.059412375
  125 ARG   CD      1245    5.998146967    0.361080591    6.031885500
  125 ARG   NE      1246    6.142475902    0.363149739    6.004029259
  125 ARG   HE      1247    6.179709238    0.270341766    6.002479573
  125 ARG   CZ      1248    6.220812263    0.471748271    5.998838428
  125 ARG   NH1     1249    6.172223009    0.596099788    6.010332727
  125 ARG   HH11    1250    6.233188613    0.675221052    6.005523325
  125 ARG   HH12    1251    6.078909371    0.606506019    6.044746930
  125 ARG   NH2     1252    6.352504466    0.454233590    5.981253440
  125 ARG   HH21    1253    6.427023798    0.520903686    5.983241304
  125 ARG   HH22    1254    6.378376738    0.362400667    5.951278112
  125 ARG   C       1255    5.998461936    6.452799663    6.340287113
  125 ARG   O       1256    6.101271600    6.498160689    6.390333593
  126 TRP   N       1257    5.948771381    6.333830489    6.372986194
  126 TRP   H       1258    5.872478205    6.293143625    6.322746864
  126 TRP   CA      1259    5.984413238    6.252045027    6.489807769
  126 TRP   CB      1260    5.901469630    6.124103148    6.477179671
  126 TRP   CG      1261    5.751311842    6.153319981    6.479156465
  126 TRP   CD1     1262    5.662624123    6.091996391    6.401295703
  126 TRP   HD1     1263    5.695383187    6.003179337    6.347274954
  126 TRP   CD2     1264    5.673465812    6.236411750    6.558886457
  126 TRP   NE1     1265    5.537491882    6.132004921    6.421986782
  126 TRP   HE1     1266    5.458849631    6.114459094    6.362766330
  126 TRP   CE2     1267    5.541120989    6.223514513    6.518427690
  126 TRP   CE3     1268    5.706361492    6.321166584    6.664022323
  126 TRP   HE3     1269    5.805563288    6.314021031    6.708605496
  126 TRP   CZ2     1270    5.439415924    6.294911366    6.580700711
  126 TRP   HZ2     1271    5.337439725    6.280794788    6.544886553
  126 TRP   CZ3     1272    5.604624084    6.394449592    6.724007879
  126 TRP   HZ3     1273    5.627633007    6.475244088    6.793448246
  126 TRP   CH2     1274    5.471623666    6.378640983    6.686878967
  126 TRP   HH2     1275    5.396221676    6.442000475    6.733582338
  126 TRP   C       1276    0.072259112    6.219505669    6.515350069
  126 TRP   O       1277    0.130273306    6.239024499    6.622035171
  127 ASP   N       1278    0.125647147    6.150400754    6.415028837
  127 ASP   H       1279    0.077790602    6.145196838    6.327369720
  127 ASP   CA      1280    0.268149485    6.114486391    6.411805909
  127 ASP   CB      1281    0.295555936    6.031490210    6.286238643
  127 ASP   CG      1282    0.224669215    6.093682266    6.165766902
  127 ASP   OD1     1283    0.107202833    6.060589434    6.138736906
  127 ASP   OD2     1284    0.277530229    6.189333409    6.105089701
  127 ASP   C       1285    0.363825355    6.233769406    6.416986840
  127 ASP   O       1286    0.469136501    6.227070495    6.480194229
  128 GLU   N       1287    0.331492779    6.338970236    6.342329115
  128 GLU   H       1288    0.278843165    6.317213529    6.260139224
  128 GLU   CA      1289    0.397846460    6.470049251    6.347641039
  128 GLU   CB      1290    0.329072575    6.561101504    6.245695261
  128 GLU   CG      1291    0.369631531    0.026814636    6.105577998
  128 GLU   CD      1292    0.301843264    0.102349563    5.991105146
  128 GLU   OE1     1293    0.367500799    0.174989611    5.913409578
  128 GLU   OE2     1294    0.177641873    0.097880798    5.977721048
  128 GLU   C       1295    0.388074431    0.040874298    6.488502067
  128 GLU   O       1296    0.493716816    0.046169565    6.551288008
  129 ALA   N       1297    0.270308991    0.038393831    6.550270335
  129 ALA   H       1298    0.185701392    0.035779712    6.497012525
  129 ALA   CA      1299    0.259452940    0.071988258    6.692976464
  129 ALA   CB      1300    0.115633766    0.074953258    6.745104999
  129 ALA   C       1301    0.351725975    6.477504536    6.782816810
  129 ALA   O       1302    0.430019386    6.538732156    6.855294742
  130 ALA   N       1303    0.360486531    6.346214517    6.763367723
  130 ALA   H       1304    0.307253317    6.307446359    6.688099481
  130 ALA   CA      1305    0.444238027    6.253767939    6.841153881
  130 ALA   CB      1306    0.423432554    6.109797677    6.793731723
  130 ALA   C       1307    0.594008456    6.283813161    6.832275294
  130 ALA   O       1308    0.660781930    6.302603819    6.933856331
  131 VAL   N       1309    0.642937167    6.283627602    6.708597538
  131 VAL   H       1310    0.598040313    6.259625814    6.622516382
  131 VAL   CA      1311    0.780138313    6.331081119    6.685482380
  131 VAL   CB      1312    0.838733151    6.312592704    6.545345062
  131 VAL   CG1     1313    0.854232461    6.164555928    6.509930435
  131 VAL   CG2     1314    0.756661325    6.391138274    6.442844254
  131 VAL   C       1315    0.815687592    6.467833343    6.744189790
  131 VAL   O       1316    0.919999191    6.480101780    6.808212140
  132 ASN   N       1317    0.721445494    0.073249241    6.736549819
  132 ASN   H       1318    0.631530823    0.052231365    6.698151611
  132 ASN   CA      1319    0.744621691    0.209933844    6.785455599
  132 ASN   CB      1320    0.647709985    0.315140615    6.731166265
  132 ASN   CG      1321    0.687417513    0.357245603    6.589538425
  132 ASN   OD1     1322    0.754190199    0.457923341    6.566419110
  132 ASN   ND2     1323    0.634428719    0.291481791    6.486804598
  132 ASN   HD21    1324    0.661685738    0.299279785    6.390915759
  132 ASN   HD22    1325    0.557793268    0.229543689    6.503819762
  132 ASN   C       1326    0.738640846    0.212837304    6.938321044
  132 ASN   O       1327    0.815279669    0.286384559    7.000349016
  133 LEU   N       1328    0.639071497    0.155438669    7.005265607
  133 LEU   H       1329    0.564359527    0.121011250    6.948394176
  133 LEU   CA      1330    0.634727333    0.134333367    7.150681668
  133 LEU   CB      1331    0.518680926    0.042875399    7.190403566
  133 LEU   CG      1332    0.389877588    0.122632560    7.211719235
  133 LEU   CD1     1333    0.263738576    0.036368838    7.204191546
  133 LEU   CD2     1334    0.401217995    0.185383372    7.350792266
  133 LEU   C       1335    0.759807319    0.070686940    7.211655967
  133 LEU   O       1336    0.801548397    0.115758654    7.318222623
  134 ALA   N       1337    0.816725204    6.458092554    7.146037049
  134 ALA   H       1338    0.781239055    6.427984866    7.057521230
  134 ALA   CA      1339    0.937254026    6.387885747    7.192462389
  134 ALA   CB      1340    0.955751090    6.267674370    7.099618217
  134 ALA   C       1341    1.063053289    6.474719724    7.199234552
  134 ALA   O       1342    1.161394838    6.435523137    7.261865453
  135 LYSH  N       1343    1.065939034    0.099191120    7.128497587
  135 LYSH  H       1344    0.999422697    0.111210707    7.054796963
  135 LYSH  CA      1345    1.173865053    0.198564724    7.137898402
  135 LYSH  CB      1346    1.174159147    0.260839354    6.998134257
  135 LYSH  CG      1347    1.231097580    0.166744078    6.891765491
  135 LYSH  CD      1348    1.203200690    0.231971373    6.756194361
  135 LYSH  CE      1349    1.235044580    0.133246835    6.643728410
  135 LYSH  NZ      1350    1.358651988    0.053674232    6.645236307
  135 LYSH  HZ1     1351    1.437150282    0.108624656    6.673850534
  135 LYSH  HZ2     1352    1.379869895    0.019784042    6.553576905
  135 LYSH  HZ3     1353    1.348572666   -0.023658249    6.707831478
  135 LYSH  C       1354    1.166233745    0.298399298    7.253598460
  135 LYSH  O       1355    1.195662010    0.417794499    7.250620874
  136 SER   N       1356    1.154786995    0.236015995    7.370501898
  136 SER   H       1357    1.181112475    0.139864127    7.378412446
  136 SER   CA      1358    1.124310283    0.300559921    7.499020197
  136 SER   CB      1359    0.976533167    0.285103524    7.535563103
  136 SER   OG      1360    0.940315465    0.146850332    7.530718533
  136 SER   HG      1361    0.875539574    0.127957268    7.456909294
  136 SER   C       1362    1.196439117    0.236790076    7.617947914
  136 SER   O       1363    1.250467266    0.126447737    7.611880194
  137 ARG   N       1364    1.214598525    0.317631931    7.721995089
  137 ARG   H       1365    1.227139253    0.415022611    7.703078694
  137 ARG   CA      1366    1.256202163    0.277225120    7.857082692
  137 ARG   CB      1367    1.291182934    0.395827274    7.947201199
  137 ARG   CG      1368    1.436220408    0.440669376    7.928137811
  137 ARG   CD      1369    1.483388087    0.539684700    8.034819176
  137 ARG   NE      1370    1.506713066    0.471614624    8.163012357
  137 ARG   HE      1371    1.591890372    0.419293461    8.165725270
  137 ARG   CZ      1372    1.421872125    0.486906797    8.265601223
  137 ARG   NH1     1373    1.304105215    0.546128195    8.241498111
  137 ARG   HH11    1374    1.227474227    0.538533391    8.305295646
  137 ARG   HH12    1375    1.284447252    0.593784460    8.155809693
  137 ARG   NH2     1376    1.436855899    0.431389736    8.386648927
  137 ARG   HH21    1377    1.379034652    0.456909758    8.464144681
  137 ARG   HH22    1378    1.492857595    0.349554872    8.399567982
  137 ARG   C       1379    1.156862455    0.178610602    7.918871194
  137 ARG   O       1380    1.201504344    0.096902401    7.999245105
  138 TRP   N       1381    1.027596480    0.204511512    7.901215390
  138 TRP   H       1382    0.992353027    0.298090374    7.902866877
  138 TRP   CA      1383    0.920826200    0.113579095    7.945245098
  138 TRP   CB      1384    0.789316631    0.159819377    7.882224649
  138 TRP   CG      1385    0.669771998    0.069099969    7.911966982
  138 TRP   CD1     1386    0.609981825    0.047007250    8.028693303
  138 TRP   HD1     1387    0.621454232    0.114135261    8.113793682
  138 TRP   CD2     1388    0.615174457   -0.007545440    7.809664840
  138 TRP   NE1     1389    0.515308795   -0.044248752    8.008757824
  138 TRP   HE1     1390    0.456421896   -0.084684389    8.078729072
  138 TRP   CE2     1391    0.514448337   -0.073568903    7.879044113
  138 TRP   CE3     1392    0.629386815    0.002682990    7.671778928
  138 TRP   HE3     1393    0.700363386    0.074619649    7.630948873
  138 TRP   CZ2     1394    0.420095096    6.350450537    7.799635425
  138 TRP   HZ2     1395    0.371127496    6.261666965    7.839666150
  138 TRP   CZ3     1396    0.531737237    6.428461370    7.594964038
  138 TRP   HZ3     1397    0.538031919    6.429386697    7.486149553
  138 TRP   CH2     1398    0.428153608    6.363930321    7.661525034
  138 TRP   HH2     1399    0.339637511    6.343459548    7.601286600
  138 TRP   C       1400    0.946563444    6.455575839    7.907861244
  138 TRP   O       1401    0.942105698    6.373999098    7.999819623
  139 TYR   N       1402    0.984536896    6.430052286    7.782974391
  139 TYR   H       1403    0.966622408    6.493488221    7.707762065
  139 TYR   CA      1404    1.026009854    6.294829588    7.742893746
  139 TYR   CB      1405    1.049945291    6.294733796    7.591775997
  139 TYR   CG      1406    1.067638001    6.156520535    7.528572734
  139 TYR   CD1     1407    0.959477250    6.087659840    7.474890471
  139 TYR   HD1     1408    0.864556767    6.126746208    7.511555144
  139 TYR   CD2     1409    1.194082616    6.098837308    7.527251242
  139 TYR   HD2     1410    1.284042831    6.157045237    7.547253111
  139 TYR   CE1     1411    0.968915454    5.963344400    7.413427303
  139 TYR   HE1     1412    0.893089730    5.923561585    7.345969876
  139 TYR   CE2     1413    1.203765085    5.976402249    7.462142625
  139 TYR   HE2     1414    1.304214488    5.934302092    7.457939605
  139 TYR   CZ      1415    1.097431096    5.912165787    7.399770358
  139 TYR   OH      1416    1.133368600    5.817042455    7.309452101
  139 TYR   HH      1417    1.203145783    5.755476769    7.346078994
  139 TYR   C       1418    1.154116824    6.251070065    7.814195320
  139 TYR   O       1419    1.154910439    6.141359157    7.869800804
  140 ASN   N       1420    1.257524796    6.333000215    7.831132221
  140 ASN   H       1421    1.255590337    6.426568554    7.795900358
  140 ASN   CA      1422    1.374942978    6.301129801    7.913642088
  140 ASN   CB      1423    1.480599912    6.409294739    7.890232157
  140 ASN   CG      1424    1.622880429    6.361580031    7.920060461
  140 ASN   OD1     1425    1.671734890    6.386156307    8.030229629
  140 ASN   ND2     1426    1.691391383    6.293964197    7.828292345
  140 ASN   HD21    1427    1.788938217    6.272672559    7.833899883
  140 ASN   HD22    1428    1.646748802    6.227731629    7.768123115
  140 ASN   C       1429    1.352733816    6.282521625    8.063882316
  140 ASN   O       1430    1.427322166    6.217222879    8.136695511
  141 GLN   N       1431    1.265162396    6.363019091    8.123401639
  141 GLN   H       1432    1.248484986    6.453698182    8.084665777
  141 GLN   CA      1433    1.237471612    6.355848570    8.267592294
  141 GLN   CB      1434    1.151776795    6.473816644    8.313978839
  141 GLN   CG      1435    1.209336759    6.615486688    8.318768426
  141 GLN   CD      1436    1.096588750    0.230710661    8.322871099
  141 GLN   OE1     1437    1.088963611    0.312735132    8.231546468
  141 GLN   NE2     1438    1.041954944    0.265822220    8.438932272
  141 GLN   HE21    1439    0.958539479    0.319959594    8.428448231
  141 GLN   HE22    1440    1.099594357    0.273462458    8.520284282
  141 GLN   C       1441    1.154443828    6.231908326    8.301620339
  141 GLN   O       1442    1.200428574    6.145848502    8.376515974
  142 THR   N       1443    1.044883784    6.221730061    8.226906807
  142 THR   H       1444    0.974053908    6.245344542    8.160366943
  142 THR   CA      1445    0.949563800    6.110523348    8.239528480
  142 THR   CB      1446    0.814037356    6.157619258    8.292666990
  142 THR   OG1     1447    0.787503341    6.296250257    8.269700110
  142 THR   HG1     1448    0.816556414    6.315718894    8.176014699
  142 THR   CG2     1449    0.796099579    6.119368197    8.439728456
  142 THR   C       1450    0.938830597    6.013487389    8.121719591
  142 THR   O       1451    0.826319083    5.996962354    8.074814040
  143 PRO   N       1452    1.030257309    5.918506994    8.104069783
  143 PRO   CA      1453    1.034330161    5.829361535    7.987244749
  143 PRO   CB      1454    1.163015563    5.749021012    8.007139535
  143 PRO   CG      1455    1.255463500    5.838406851    8.090051254
  143 PRO   CD      1456    1.150033816    5.894304813    8.185807285
  143 PRO   C       1457    0.914871904    5.736552076    7.964300398
  143 PRO   O       1458    0.853157707    5.747312394    7.858448269
  144 ASN   N       1459    0.885176912    5.641366941    8.052333752
  144 ASN   H       1460    0.945211539    5.611915940    8.126698513
  144 ASN   CA      1461    0.771355707    5.551620217    8.027768742
  144 ASN   CB      1462    0.769033832    5.440121383    8.132495577
  144 ASN   CG      1463    0.888790415    5.347264184    8.111438445
  144 ASN   OD1     1464    1.004441070    5.372404565    8.144934915
  144 ASN   ND2     1465    0.865601441    5.226617107    8.060518071
  144 ASN   HD21    1466    0.941359223    5.161434110    8.063735810
  144 ASN   HD22    1467    0.772506012    5.205179651    8.030984601
  144 ASN   C       1468    0.632763470    5.615020564    8.014121979
  144 ASN   O       1469    0.563516171    5.601707412    7.913336729
  145 ARG   N       1470    0.607178557    5.705733198    8.107960924
  145 ARG   H       1471    0.677361980    5.725427085    8.176423505
  145 ARG   CA      1472    0.489391694    5.793503139    8.113537297
  145 ARG   CB      1473    0.500828084    5.893474527    8.228787021
  145 ARG   CG      1474    0.368767857    5.966790134    8.253193730
  145 ARG   CD      1475    0.377108115    6.036222656    8.389264337
  145 ARG   NE      1476    0.252572424    6.101743591    8.431749419
  145 ARG   HE      1477    0.165212174    6.078094991    8.389240614
  145 ARG   CZ      1478    0.240227304    6.178450480    8.540921380
  145 ARG   NH1     1479    0.338415441    6.192231155    8.631061796
  145 ARG   HH11    1480    0.324325622    6.242013913    8.716632714
  145 ARG   HH12    1481    0.426164110    6.145244049    8.621488130
  145 ARG   NH2     1482    0.134413494    6.259861233    8.552277438
  145 ARG   HH21    1483    0.123236696    6.323973203    8.628193015
  145 ARG   HH22    1484    0.082617583    6.278322373    8.468759960
  145 ARG   C       1485    0.472843128    5.867611122    7.980699586
  145 ARG   O       1486    0.374937256    5.836602007    7.912989122
  146 ALA   N       1487    0.578435273    5.939076436    7.942840825
  146 ALA   H       1488    0.659459249    5.950408704    8.000345212
  146 ALA   CA      1489    0.579312743    5.995115821    7.806939662
  146 ALA   CB      1490    0.702181667    6.084133190    7.787188472
  146 ALA   C       1491    0.559174946    5.900665313    7.688268995
  146 ALA   O       1492    0.484405496    5.933264679    7.596193051
  147 LYSH  N       1493    0.634401489    5.791104817    7.682918490
  147 LYSH  H       1494    0.704066882    5.771825015    7.752030643
  147 LYSH  CA      1495    0.622671427    5.694620528    7.572622420
  147 LYSH  CB      1496    0.726327013    5.582611120    7.583511442
  147 LYSH  CG      1497    0.871354005    5.617106562    7.549042284
  147 LYSH  CD      1498    0.961867504    5.505341170    7.601218434
  147 LYSH  CE      1499    1.105315695    5.555701648    7.584025238
  147 LYSH  NZ      1500    1.203420061    5.461160568    7.639189471
  147 LYSH  HZ1     1501    1.182577226    5.437118381    7.733988968
  147 LYSH  HZ2     1502    1.292783320    5.505500182    7.632241029
  147 LYSH  HZ3     1503    1.198801816    5.377160903    7.585127395
  147 LYSH  C       1504    0.486922576    5.624602525    7.563609074
  147 LYSH  O       1505    0.438383652    5.596404366    7.454165291
  148 ARG   N       1506    0.415509230    5.611400249    7.675047025
  148 ARG   H       1507    0.466478861    5.616669981    7.760929502
  148 ARG   CA      1508    0.274912164    5.575266457    7.698216073
  148 ARG   CB      1509    0.243427792    5.545146593    7.844880617
  148 ARG   CG      1510    0.324119416    5.417384374    7.868896100
  148 ARG   CD      1511    0.274916663    5.357800684    8.000963975
  148 ARG   NE      1512    0.303810866    5.438005054    8.120725786
  148 ARG   HE      1513    0.253091895    5.523644323    8.130434434
  148 ARG   CZ      1514    0.385146594    5.398716741    8.219712099
  148 ARG   NH1     1515    0.453955099    5.284550332    8.205934153
  148 ARG   HH11    1516    0.505842326    5.245741672    8.282109864
  148 ARG   HH12    1517    0.457715650    5.236074951    8.118542429
  148 ARG   NH2     1518    0.405322228    5.475788057    8.327457507
  148 ARG   HH21    1519    0.462165653    5.447668687    8.404783803
  148 ARG   HH22    1520    0.355617083    5.562183534    8.335584214
  148 ARG   C       1521    0.176806027    5.685480311    7.657718618
  148 ARG   O       1522    0.094815549    5.661776400    7.569140247
  149 VAL   N       1523    0.212659886    5.808112612    7.694663460
  149 VAL   H       1524    0.261525320    5.821717728    7.780849148
  149 VAL   CA      1525    0.147326481    5.930721100    7.646608110
  149 VAL   CB      1526    0.159918622    6.051531971    7.739652139
  149 VAL   CG1     1527    0.071171418    6.171182795    7.704737219
  149 VAL   CG2     1528    0.120184597    6.011555704    7.881904996
  149 VAL   C       1529    0.155828893    5.970519915    7.499104717
  149 VAL   O       1530    0.047205358    5.975460368    7.441600495
  150 ILE   N       1531    0.270595261    5.943161624    7.437686851
  150 ILE   H       1532    0.353786783    5.938177147    7.492953425
  150 ILE   CA      1533    0.283584764    5.960043239    7.292231715
  150 ILE   CB      1534    0.432736354    5.961796421    7.258129194
  150 ILE   CG1     1535    0.497090021    6.089681297    7.312113179
  150 ILE   CG2     1536    0.466572735    5.942504334    7.110169538
  150 ILE   CD      1537    0.641348183    6.118746028    7.270186453
  150 ILE   C       1538    0.201126801    5.861513559    7.209155056
  150 ILE   O       1539    0.127302288    5.906130071    7.121457918
  151 THR   N       1540    0.202831243    5.733043392    7.243563964
  151 THR   H       1541    0.267300550    5.695404817    7.310112588
  151 THR   CA      1542    0.126108410    5.628239934    7.174716447
  151 THR   CB      1543    0.182297226    5.488475658    7.201588186
  151 THR   OG1     1544    0.155940345    5.453766065    7.337792493
  151 THR   HG1     1545    0.170667326    5.356145762    7.353731061
  151 THR   CG2     1546    0.329137559    5.464885819    7.165640567
  151 THR   C       1547    6.034186585    5.635995041    7.195542283
  151 THR   O       1548    5.958793957    5.644908996    7.098750987
  152 THR   N       1549    5.996895055    5.679015115    7.315751348
  152 THR   H       1550    6.056731993    5.657755566    7.393001811
  152 THR   CA      1551    5.859012414    5.718522936    7.347949751
  152 THR   CB      1552    5.841571295    5.743432140    7.497907780
  152 THR   OG1     1553    5.881633254    5.623224451    7.564206035
  152 THR   HG1     1554    5.981366196    5.629339844    7.560256503
  152 THR   CG2     1555    5.695093406    5.758844766    7.539341473
  152 THR   C       1556    5.796775424    5.830774839    7.264651612
  152 THR   O       1557    5.675382740    5.831074147    7.244832053
  153 PHE   N       1558    5.878921000    5.931044380    7.234837073
  153 PHE   H       1559    5.965084080    5.943349992    7.284083980
  153 PHE   CA      1560    5.844485836    6.041042646    7.143599299
  153 PHE   CB      1561    5.953891802    6.146822285    7.159481309
  153 PHE   CG      1562    5.939658694    6.259021188    7.262524821
  153 PHE   CD1     1563    5.827197266    6.340646740    7.259059537
  153 PHE   HD1     1564    5.742469664    6.309698282    7.197859795
  153 PHE   CD2     1565    6.048912041    6.295415720    7.340369699
  153 PHE   HD2     1566    6.143015332    6.241528537    7.329300824
  153 PHE   CE1     1567    5.822894090    6.454650442    7.338456189
  153 PHE   HE1     1568    5.735384690    6.519624942    7.338337942
  153 PHE   CE2     1569    6.046064272    6.412767794    7.414798156
  153 PHE   HE2     1570    6.132038128    6.448569084    7.471436040
  153 PHE   CZ      1571    5.929674746    0.000402324    7.420735769
  153 PHE   HZ      1572    5.920845835    0.083138919    7.491147247
  153 PHE   C       1573    5.838815416    6.002793693    6.995579082
  153 PHE   O       1574    5.742897697    6.043593732    6.930286840
  154 ARG   N       1575    5.930392423    5.913588976    6.958862433
  154 ARG   H       1576    6.003227269    5.889292352    7.022940133
  154 ARG   CA      1577    5.946104646    5.866650882    6.820435746
  154 ARG   CB      1578    6.088753889    5.811906448    6.812323076
  154 ARG   CG      1579    6.151988458    5.845033603    6.676992140
  154 ARG   CD      1580    0.199578823    5.740122721    6.646233121
  154 ARG   NE      1581    0.129912696    5.611204754    6.634394581
  154 ARG   HE      1582    0.055576180    5.607829288    6.567586233
  154 ARG   CZ      1583    0.146785571    5.494635847    6.698293865
  154 ARG   NH1     1584    0.236164780    5.476600025    6.796502676
  154 ARG   HH11    1585    0.244240288    5.386061352    6.838206577
  154 ARG   HH12    1586    0.311697807    5.538421663    6.818248886
  154 ARG   NH2     1587    0.073306728    5.387373762    6.665843286
  154 ARG   HH21    1588    0.079773235    5.307739658    6.725991338
  154 ARG   HH22    1589    0.004672356    5.387048174    6.593108407
  154 ARG   C       1590    5.832436797    5.773500320    6.777831775
  154 ARG   O       1591    5.792042552    5.784710306    6.662189501
  155 THR   N       1592    5.798895275    5.678518705    6.864679645
  155 THR   H       1593    5.838524315    5.639261624    6.947683642
  155 THR   CA      1594    5.682999079    5.592043997    6.838265609
  155 THR   CB      1595    5.706729875    5.445856289    6.876663720
  155 THR   OG1     1596    5.733736086    5.419531145    7.014590908
  155 THR   HG1     1597    5.645521609    5.375391146    7.031005945
  155 THR   CG2     1598    5.815576068    5.388393994    6.785787514
  155 THR   C       1599    5.541640010    5.628562541    6.884062817
  155 THR   O       1600    5.442303677    5.575996086    6.834091751
  156 GLY   N       1601    5.534598567    5.701518727    6.995032167
  156 GLY   H       1602    5.614668404    5.717864704    7.052666308
  156 GLY   CA      1603    5.407546579    5.736742558    7.060026165
  156 GLY   C       1604    5.332130584    5.627912764    7.136673002
  156 GLY   O       1605    5.210822715    5.620101631    7.117932587
  157 THR   N       1606    5.401927865    5.516156320    7.154782497
  157 THR   H       1607    5.484277609    5.567350188    7.130331856
  157 THR   CA      1608    5.341092604    5.394069804    7.209548375
  157 THR   CB      1609    5.368019333    5.267382600    7.128100569
  157 THR   OG1     1610    5.508920522    5.267384333    7.103647074
  157 THR   HG1     1611    5.534515950    5.170835714    7.098819653
  157 THR   CG2     1612    5.277552760    5.262217715    7.004825157
  157 THR   C       1613    5.411924707    5.375403908    7.343874665
  157 THR   O       1614    5.521322762    5.429814470    7.358121078
  158 TRP   N       1615    5.365820845    5.285353843    7.430217974
  158 TRP   H       1616    5.316014645    5.205785330    7.395732784
  158 TRP   CA      1617    5.419382718    5.271980344    7.566462334
  158 TRP   CB      1618    5.308089044    5.241371457    7.666891251
  158 TRP   CG      1619    5.227960096    5.363997284    7.711118530
  158 TRP   CD1     1620    5.112646039    5.400494287    7.655795617
  158 TRP   HD1     1621    5.079805541    5.369914452    7.556449593
  158 TRP   CD2     1622    5.264639874    5.462336337    7.802251044
  158 TRP   NE1     1623    5.066005738    5.511909904    7.711483242
  158 TRP   HE1     1624    4.995432739    5.567294131    7.667308298
  158 TRP   CE2     1625    5.159466402    5.553051437    7.796680146
  158 TRP   CE3     1626    5.369156293    5.492390434    7.888833385
  158 TRP   HE3     1627    5.467544003    5.448113585    7.873292768
  158 TRP   CZ2     1628    5.155268580    5.667468710    7.875490976
  158 TRP   HZ2     1629    5.063847899    5.726808923    7.876103771
  158 TRP   CZ3     1630    5.360177298    5.601832116    7.974049090
  158 TRP   HZ3     1631    5.438207807    5.626054006    8.046198986
  158 TRP   CH2     1632    5.256110587    5.693737685    7.967479777
  158 TRP   HH2     1633    5.245562369    5.761134252    8.052489341
  158 TRP   C       1634    5.532238261    5.170550951    7.586176678
  158 TRP   O       1635    5.567192659    5.146654710    7.701653026
  159 ASP   N       1636    5.599552638    5.141616973    7.475178491
  159 ASP   H       1637    5.586824851    5.189692732    7.388421401
  159 ASP   CA      1638    5.696567732    5.031442198    7.467778990
  159 ASP   CB      1639    5.753006455    5.013784010    7.326669023
  159 ASP   CG      1640    5.644036154    4.944252950    7.244835436
  159 ASP   OD1     1641    5.625675387    4.822071282    7.263798068
  159 ASP   OD2     1642    5.578123147    5.020587666    7.171004569
  159 ASP   C       1643    5.816683711    5.033868696    7.562506618
  159 ASP   O       1644    5.837457795    4.934892566    7.632515536
  160 ALA   N       1645    5.862638049    5.156443117    7.586091648
  160 ALA   H       1646    5.831102666    5.237490392    7.536726410
  160 ALA   CA      1647    5.972266656    5.178043711    7.681618979
  160 ALA   CB      1648    6.048738585    5.301459126    7.633332237
  160 ALA   C       1649    5.937380291    5.189221006    7.830180787
  160 ALA   O       1650    6.022389064    5.182557916    7.918835779
  161 TYR   N       1651    5.808700979    5.182168579    7.863078877
  161 TYR   H       1652    5.738316831    5.199850959    7.794265972
  161 TYR   CA      1653    5.757638043    5.184284403    8.000914786
  161 TYR   CB      1654    5.731644855    5.328612629    8.044536557
  161 TYR   CG      1655    5.844136771    5.432034742    8.036640719
  161 TYR   CD1     1656    5.871921802    5.517229112    7.930390491
  161 TYR   HD1     1657    5.832347780    5.499812408    7.830336856
  161 TYR   CD2     1658    5.918453470    5.442381561    8.153638310
  161 TYR   HD2     1659    5.897318257    5.373197477    8.235167039
  161 TYR   CE1     1660    5.961722312    5.622090435    7.946549066
  161 TYR   HE1     1661    5.964464328    5.705187013    7.876068679
  161 TYR   CE2     1662    6.015062198    5.541349875    8.167490645
  161 TYR   HE2     1663    6.080766238    5.544481075    8.254394276
  161 TYR   CZ      1664    6.036808210    5.630634609    8.063200356
  161 TYR   OH      1665    6.153210091    5.700812132    8.058834629
  161 TYR   HH      1666    6.187871863    5.711406056    8.152031800
  161 TYR   C       1667    5.625295161    5.107515848    8.002321043
  161 TYR   O       1668    5.520717563    5.164966056    8.032181799
  162 LYSH  N       1669    5.641879833    4.977186501    7.981590358
  162 LYSH  H       1670    5.732560862    4.941063112    7.959819752
  162 LYSH  CA      1671    5.532917458    4.878629085    7.986359174
  162 LYSH  CB      1672    5.460804937    4.865136255    7.852090269
  162 LYSH  CG      1673    5.551116470    4.807846608    7.742662550
  162 LYSH  CD      1674    5.473577175    4.759213749    7.620063524
  162 LYSH  CE      1675    5.550153256    4.652895105    7.541060015
  162 LYSH  NZ      1676    5.557794148    4.524331344    7.611907013
  162 LYSH  HZ1     1677    5.629703774    4.470861706    7.567519712
  162 LYSH  HZ2     1678    5.471918138    4.473151776    7.609445020
  162 LYSH  HZ3     1679    5.583775466    4.534076884    7.707987470
  162 LYSH  C       1680    5.586844835    4.744881316    8.037426615
  162 LYSH  O1      1681    5.710155275    4.727302333    8.047883926
  162 LYSH  O2      1682    5.503243737    4.654914714    8.060706212
  163 CL-   CL      1683    2.343853267    6.028339376    7.347639403
  164 CL-   CL      1684    5.191433343    5.613622543    3.010182406
  165 CL-   CL      1685    2.427385976    2.199941730    7.382329439
  166 CL-   CL      1686    0.658163472    2.296151925    6.364970712
  167 CL-   CL      1687    0.936486429    1.104878843    5.444791088
  168 CL-   CL      1688    3.626862501    0.440932665    0.057366443
  169 CL-   CL      1689    1.249900400    5.600729860    1.642779265
  170 CL-   CL      1690    4.670994721    5.386726344    7.782828266
  171 CL-   CL      1691    1.180168734    5.162221898    7.505265025
    1 SOLV  OW      1692    3.519914162    5.903156895    7.522337969
    1 SOLV  HW1     1693    3.545844891    5.989981987    7.480040704
    1 SOLV  HW2     1694    3.476546394    5.920767622    7.610707513
    2 SOLV  OW      1695    3.049404504    2.512178162    5.498079801
    2 SOLV  HW1     1696    2.956285289    2.529788532    5.466161885
    2 SOLV  HW2     1697    3.051723609    2.425523212    5.547935914
    3 SOLV  OW      1698    1.308401867    1.662631656    0.705127788
    3 SOLV  HW1     1699    1.212426507    1.678009110    0.728630334
    3 SOLV  HW2     1700    1.339217690    1.734124446    0.642364365
    4 SOLV  OW      1701    1.310997658    4.561507387    2.858743603
    4 SOLV  HW1     1702    1.225156433    4.516997471    2.833244413
    4 SOLV  HW2     1703    1.380909727    4.540765856    2.790317244
    5 SOLV  OW      1704    1.594842831    5.455591942    8.585025356
    5 SOLV  HW1     1705    1.521905697    5.460726184    8.516805751
    5 SOLV  HW2     1706    1.683315848    5.468638369    8.540277065
    6 SOLV  OW      1707    3.572030013    3.667048275    0.480040382
    6 SOLV  HW1     1708    3.539889175    3.584380889    0.433854319
    6 SOLV  HW2     1709    3.521040216    3.746121251    0.446164566
    7 SOLV  OW      1710    1.111580360    4.431311100    7.225075270
    7 SOLV  HW1     1711    1.016826184    4.443338403    7.195460008
    7 SOLV  HW2     1712    1.115998390    4.434816580    7.324916480
    8 SOLV  OW      1713    4.480162953    0.529908267    2.371032942
    8 SOLV  HW1     1714    4.439387161    0.448095078    2.411579255
    8 SOLV  HW2     1715    4.446257930    0.611100851    2.418554452
    9 SOLV  OW      1716    2.745804825    0.810669486    5.681320107
    9 SOLV  HW1     1717    2.712317156    0.894285304    5.724760354
    9 SOLV  HW2     1718    2.721462207    0.811444051    5.584330869
   10 SOLV  OW      1719    1.773213302    0.573941940    0.942516887
   10 SOLV  HW1     1720    1.823129138    0.550915934    0.858980700
   10 SOLV  HW2     1721    1.834625959    0.566717416    1.021106885
   11 SOLV  OW      1722    3.587105270    2.176234542    5.317156932
   11 SOLV  HW1     1723    3.649867977    2.099909111    5.301815838
   11 SOLV  HW2     1724    3.497533974    2.153990015    5.278657211
   12 SOLV  OW      1725    0.391963052    2.166664150    3.188709573
   12 SOLV  HW1     1726    0.403277750    2.166838912    3.288067507
   12 SOLV  HW2     1727    0.470331827    2.211915670    3.146157199
   13 SOLV  OW      1728    2.126304281    6.051606778    6.085955685
   13 SOLV  HW1     1729    2.140785158    6.061597384    5.987514950
   13 SOLV  HW2     1730    2.067482169    5.972584138    6.103143814
   14 SOLV  OW      1731    5.571995125    1.847332638    0.306668642
   14 SOLV  HW1     1732    5.525274555    1.821069195    0.222244135
   14 SOLV  HW2     1733    5.560504444    1.775185983    0.374954095
   15 SOLV  OW      1734    5.422948717    0.641538779    2.849642659
   15 SOLV  HW1     1735    5.431019213    0.551246801    2.891860054
   15 SOLV  HW2     1736    5.327044883    0.659729283    2.827925516
   16 SOLV  OW      1737    6.058601231    3.289276600    1.905088300
   16 SOLV  HW1     1738    6.058337014    3.384486037    1.935668564
   16 SOLV  HW2     1739    6.003238037    3.234083469    1.967447839
   17 SOLV  OW      1740    2.058804896    0.513199897    7.849635967
   17 SOLV  HW1     1741    2.093264840    0.539530098    7.939743050
   17 SOLV  HW2     1742    2.054026257    0.593969287    7.790869109
   18 SOLV  OW      1743    5.618311992    5.405352928    3.705825925
   18 SOLV  HW1     1744    5.637158089    5.310651562    3.731836048
   18 SOLV  HW2     1745    5.583601052    5.407894836    3.612077522
   19 SOLV  OW      1746    2.020840427    5.735339759    5.530452383
   19 SOLV  HW1     1747    1.993084597    5.796977544    5.456760532
   19 SOLV  HW2     1748    2.002993306    5.778777444    5.618740029
   20 SOLV  OW      1749    0.406263505    5.069096383    2.624779100
   20 SOLV  HW1     1750    0.378740761    4.975101573    2.644967022
   20 SOLV  HW2     1751    0.424619532    5.117553450    2.710307042
   21 SOLV  OW      1752    4.072713311    2.220937935    5.869446340
   21 SOLV  HW1     1753    4.111501400    2.223895528    5.777322288
   21 SOLV  HW2     1754    3.982143038    2.263325800    5.868856014
   22 SOLV  OW      1755    1.211985789    3.995539621    5.950894688
   22 SOLV  HW1     1756    1.154696595    3.934753649    6.005877294
   22 SOLV  HW2     1757    1.202198555    4.089435129    5.983878339
   23 SOLV  OW      1758    5.468335599    3.890296066    3.845014438
   23 SOLV  HW1     1759    5.443601854    3.920473521    3.752940454
   23 SOLV  HW2     1760    5.510519555    3.799756072    3.840210288
   24 SOLV  OW      1761    1.111441242    4.778850722    0.374190676
   24 SOLV  HW1     1762    1.013845823    4.772519734    0.395050345
   24 SOLV  HW2     1763    1.161239657    4.807440304    0.456061414
   25 SOLV  OW      1764    2.596499463    4.784042185    8.214592422
   25 SOLV  HW1     1765    2.643867908    4.844674972    8.278467057
   25 SOLV  HW2     1766    2.630485668    4.690669054    8.225837830
   26 SOLV  OW      1767    3.309009341    6.307167039    1.291505325
   26 SOLV  HW1     1768    3.226926083    6.363338687    1.301857017
   26 SOLV  HW2     1769    3.363802642    6.312510241    1.374987151
   27 SOLV  OW      1770    3.278849291    0.096620843    4.763956761
   27 SOLV  HW1     1771    3.291275947    0.063798661    4.857596207
   27 SOLV  HW2     1772    3.253233514    0.020073531    4.704927940
   28 SOLV  OW      1773    1.986992267    0.377148388    4.085273928
   28 SOLV  HW1     1774    1.904096714    0.394462998    4.032089719
   28 SOLV  HW2     1775    1.979942683    0.422999443    4.173863413
   29 SOLV  OW      1776    1.380374237    0.401497413    5.009299829
   29 SOLV  HW1     1777    1.345184730    0.307939536    5.012249792
   29 SOLV  HW2     1778    1.456703960    0.406384652    4.944879392
   30 SOLV  OW      1779    1.192691940    2.967531500    1.796994084
   30 SOLV  HW1     1780    1.234374799    2.982169019    1.707281405
   30 SOLV  HW2     1781    1.160269409    3.054871191    1.833335156
   31 SOLV  OW      1782    2.637202418    3.311937168    7.107717627
   31 SOLV  HW1     1783    2.564077052    3.373341362    7.078014746
   31 SOLV  HW2     1784    2.601588763    3.248372896    7.176210981
   32 SOLV  OW      1785    4.621308769    4.180291028    6.191081937
   32 SOLV  HW1     1786    4.680696530    4.239367772    6.245699761
   32 SOLV  HW2     1787    4.584976876    4.107097951    6.248726019
   33 SOLV  OW      1788    4.508636305    1.565689030    4.841992851
   33 SOLV  HW1     1789    4.604076532    1.572447027    4.871071908
   33 SOLV  HW2     1790    4.448954573    1.596469089    4.916092638
   34 SOLV  OW      1791    1.004615655    5.068773444    1.199058691
   34 SOLV  HW1     1792    1.034334272    5.012774098    1.276395139
   34 SOLV  HW2     1793    0.958438115    5.010927540    1.131816084
   35 SOLV  OW      1794    3.981521002    1.432471492    7.588659681
   35 SOLV  HW1     1795    4.077755761    1.449417506    7.567404118
   35 SOLV  HW2     1796    3.923852601    1.479266419    7.521692091
   36 SOLV  OW      1797    3.298960680    4.354782774    5.048284495
   36 SOLV  HW1     1798    3.214688255    4.402084938    5.022580026
   36 SOLV  HW2     1799    3.373203280    4.421228583    5.056833022
   37 SOLV  OW      1800    3.932667681    2.233170995    7.424405545
   37 SOLV  HW1     1801    3.896321840    2.221971722    7.331919810
   37 SOLV  HW2     1802    3.865479434    2.200386663    7.490820955
   38 SOLV  OW      1803    2.710956496    4.865357733    6.459314933
   38 SOLV  HW1     1804    2.757554608    4.777896330    6.472701704
   38 SOLV  HW2     1805    2.634114887    4.852921064    6.396539352
   39 SOLV  OW      1806    3.900807939    4.622572667    2.215864133
   39 SOLV  HW1     1807    3.980107890    4.683070628    2.223048185
   39 SOLV  HW2     1808    3.869244075    4.620112179    2.121007795
   40 SOLV  OW      1809    0.682866571    3.492483812    6.865516211
   40 SOLV  HW1     1810    0.609724337    3.455798939    6.923001386
   40 SOLV  HW2     1811    0.694907405    3.589830917    6.884974808
   41 SOLV  OW      1812    5.876534012    5.024753360    2.516987081
   41 SOLV  HW1     1813    5.961285258    5.035464350    2.465000691
   41 SOLV  HW2     1814    5.861974963    5.105590759    2.574026054
   42 SOLV  OW      1815    3.658495897    2.301421162    5.552503552
   42 SOLV  HW1     1816    3.653443552    2.257123081    5.462992576
   42 SOLV  HW2     1817    3.578022207    2.359314868    5.565633545
   43 SOLV  OW      1818    1.603027529    1.343540829    8.203605790
   43 SOLV  HW1     1819    1.603840182    1.279863545    8.280707246
   43 SOLV  HW2     1820    1.511886003    1.383663948    8.194471169
   44 SOLV  OW      1821    4.359938913    0.957616760    4.827638336
   44 SOLV  HW1     1822    4.347237359    0.920532177    4.919635549
   44 SOLV  HW2     1823    4.292170711    1.029226137    4.810915602
   45 SOLV  OW      1824    2.882413640    0.780806327    2.738747612
   45 SOLV  HW1     1825    2.957660462    0.846337202    2.745356120
   45 SOLV  HW2     1826    2.817696609    0.811298674    2.668876193
   46 SOLV  OW      1827    2.321148457    1.693870793    3.527315860
   46 SOLV  HW1     1828    2.369523747    1.766145359    3.576674630
   46 SOLV  HW2     1829    2.223050331    1.713282540    3.527502781
   47 SOLV  OW      1830    2.090245497    5.711255111    7.193498531
   47 SOLV  HW1     1831    2.103623208    5.801492253    7.152530574
   47 SOLV  HW2     1832    2.020443458    5.717067060    7.264870562
   48 SOLV  OW      1833    2.065588643    1.894962033    5.036297008
   48 SOLV  HW1     1834    2.158931495    1.876872917    5.005313219
   48 SOLV  HW2     1835    2.008115031    1.815389926    5.017188411
   49 SOLV  OW      1836    2.204165848    5.292599044    1.638070766
   49 SOLV  HW1     1837    2.188489298    5.329152905    1.546320317
   49 SOLV  HW2     1838    2.118638145    5.294688551    1.689846631
   50 SOLV  OW      1839    1.940538280    1.854186718    6.904756701
   50 SOLV  HW1     1840    2.038295586    1.837016113    6.916952806
   50 SOLV  HW2     1841    1.927588055    1.926074211    6.836459089
   51 SOLV  OW      1842    2.594534888    3.407168540    7.558567700
   51 SOLV  HW1     1843    2.640579390    3.474217074    7.616743933
   51 SOLV  HW2     1844    2.637113964    3.317527864    7.570882656
   52 SOLV  OW      1845    2.302856208    1.925684276    0.158240098
   52 SOLV  HW1     1846    2.336801881    2.017204770    0.179960922
   52 SOLV  HW2     1847    2.234071743    1.931938970    0.085923435
   53 SOLV  OW      1848    0.666055621    4.447064421    2.203093914
   53 SOLV  HW1     1849    0.580155447    4.396499487    2.195068242
   53 SOLV  HW2     1850    0.742926317    4.383446027    2.196486122
   54 SOLV  OW      1851    2.764813524    6.469455408    3.649466686
   54 SOLV  HW1     1852    2.693603619    6.399358482    3.653426116
   54 SOLV  HW2     1853    2.727960089    6.556317113    3.682587190
   55 SOLV  OW      1854    4.361107525    0.742234842    4.459500472
   55 SOLV  HW1     1855    4.390282188    0.836381286    4.442607983
   55 SOLV  HW2     1856    4.410097818    0.680587639    4.397859528
   56 SOLV  OW      1857    1.752245629    0.524025329    5.210659291
   56 SOLV  HW1     1858    1.837293395    0.497475663    5.256069121
   56 SOLV  HW2     1859    1.682165117    0.454844373    5.228059852
   57 SOLV  OW      1860    2.306931033    5.606757511    4.427583748
   57 SOLV  HW1     1861    2.348149451    5.657023169    4.351593773
   57 SOLV  HW2     1862    2.245394994    5.536594744    4.391659194
   58 SOLV  OW      1863    1.943384649    4.063322009    3.703265063
   58 SOLV  HW1     1864    1.857081487    4.026984751    3.668172831
   58 SOLV  HW2     1865    1.924830973    4.141000232    3.763447357
   59 SOLV  OW      1866    4.871582111    4.681133948    6.956480472
   59 SOLV  HW1     1867    4.894850649    4.647220462    7.047631654
   59 SOLV  HW2     1868    4.919654608    4.626998804    6.887498596
   60 SOLV  OW      1869    3.888165752    5.961756144    2.064420626
   60 SOLV  HW1     1870    3.811197542    5.954059191    2.001043036
   60 SOLV  HW2     1871    3.890325593    5.881568259    2.124130850
   61 SOLV  OW      1872    2.304706819    5.120371806    1.112339248
   61 SOLV  HW1     1873    2.379729288    5.186484186    1.113256090
   61 SOLV  HW2     1874    2.246703201    5.134661828    1.192535537
   62 SOLV  OW      1875    4.423751857    3.585075881    4.999348681
   62 SOLV  HW1     1876    4.337359883    3.635225488    5.003987130
   62 SOLV  HW2     1877    4.485491864    3.630882679    4.935395546
   63 SOLV  OW      1878    3.601563736    6.454463386    2.822424465
   63 SOLV  HW1     1879    3.640210323    6.385848046    2.884055872
   63 SOLV  HW2     1880    3.603464176    6.419858129    2.728621703
   64 SOLV  OW      1881    3.331987008    0.991962382    1.065463378
   64 SOLV  HW1     1882    3.367378456    1.028215954    0.979247358
   64 SOLV  HW2     1883    3.397347056    0.926485330    1.103422722
   65 SOLV  OW      1884    2.866355142    4.233946354    3.066741853
   65 SOLV  HW1     1885    2.832696526    4.321751916    3.100761197
   65 SOLV  HW2     1886    2.789409343    4.179295628    3.033685484
   66 SOLV  OW      1887    0.195074013    2.822515065    1.373920821
   66 SOLV  HW1     1888    0.125407381    2.752170384    1.359840607
   66 SOLV  HW2     1889    0.208344137    2.837136133    1.471952428
   67 SOLV  OW      1890    3.224672066    4.614512304    0.275515218
   67 SOLV  HW1     1891    3.143622355    4.559302008    0.295081967
   67 SOLV  HW2     1892    3.196476830    4.704217115    0.241483535
   68 SOLV  OW      1893    5.542743125    5.353424593    5.956360691
   68 SOLV  HW1     1894    5.522955331    5.258213368    5.933051144
   68 SOLV  HW2     1895    5.467452255    5.411610721    5.925607692
   69 SOLV  OW      1896    2.863603067    4.736973314    4.505462958
   69 SOLV  HW1     1897    2.920880459    4.659743558    4.477986080
   69 SOLV  HW2     1898    2.917845142    4.801018598    4.559832588
   70 SOLV  OW      1899    3.707740941    6.218127150    7.522978483
   70 SOLV  HW1     1900    3.650718180    6.298191787    7.504590032
   70 SOLV  HW2     1901    3.761342145    6.195961033    7.441519049
   71 SOLV  OW      1902    1.767182722    5.860449310    0.414212139
   71 SOLV  HW1     1903    1.694026004    5.822948983    0.357274584
   71 SOLV  HW2     1904    1.728847510    5.892736776    0.500745346
   72 SOLV  OW      1905    4.276490465    4.975434049    8.327923877
   72 SOLV  HW1     1906    4.244193581    4.899833770    8.384858780
   72 SOLV  HW2     1907    4.362243475    4.949452417    8.283522800
   73 SOLV  OW      1908    1.946735395    0.526208833    5.414581762
   73 SOLV  HW1     1909    1.907721403    0.487920768    5.498319413
   73 SOLV  HW2     1910    2.026705066    0.581735572    5.437422576
   74 SOLV  OW      1911    5.087492426    3.285655963    6.981408529
   74 SOLV  HW1     1912    5.162077575    3.328835857    6.930687550
   74 SOLV  HW2     1913    5.018697471    3.354450441    7.004530439
   75 SOLV  OW      1914    4.820972593    1.175129135    5.200139990
   75 SOLV  HW1     1915    4.824672384    1.239964064    5.124095179
   75 SOLV  HW2     1916    4.889235158    1.200292392    5.268748263
   76 SOLV  OW      1917    3.962161587    4.380934994    3.817259562
   76 SOLV  HW1     1918    4.048869467    4.351530257    3.857473996
   76 SOLV  HW2     1919    3.920179751    4.450395378    3.875679222
   77 SOLV  OW      1920    4.071984582    1.039190159    5.253595520
   77 SOLV  HW1     1921    4.149875236    1.051066067    5.315175428
   77 SOLV  HW2     1922    3.987468134    1.061878147    5.301992745
   78 SOLV  OW      1923    4.232599247    6.144541008    5.491894011
   78 SOLV  HW1     1924    4.187851746    6.112206514    5.575273794
   78 SOLV  HW2     1925    4.316840320    6.092744669    5.477039769
   79 SOLV  OW      1926    4.927404906    1.655970219    1.830358133
   79 SOLV  HW1     1927    4.924355403    1.564248142    1.870079873
   79 SOLV  HW2     1928    4.873402562    1.657665142    1.746209685
   80 SOLV  OW      1929    4.438604311    0.070520881    0.089283963
   80 SOLV  HW1     1930    4.404294572    0.154544463    0.047296368
   80 SOLV  HW2     1931    4.525186186    0.089366866    0.135635825
   81 SOLV  OW      1932    1.643054327    0.466303761    5.508937181
   81 SOLV  HW1     1933    1.726988197    0.418048336    5.533969069
   81 SOLV  HW2     1934    1.571868383    0.399819090    5.486300692
   82 SOLV  OW      1935    2.034768886    3.821099374    7.175074436
   82 SOLV  HW1     1936    2.005563229    3.891491739    7.239820196
   82 SOLV  HW2     1937    2.109837132    3.856309862    7.119172247
   83 SOLV  OW      1938    4.446232181    2.192459934    3.812493797
   83 SOLV  HW1     1939    4.416420342    2.097105299    3.816828738
   83 SOLV  HW2     1940    4.433964193    2.227022874    3.719461606
   84 SOLV  OW      1941    4.036284023    2.603594824    4.097229705
   84 SOLV  HW1     1942    3.990132232    2.543779696    4.162744487
   84 SOLV  HW2     1943    3.992634682    2.693564519    4.097744691
   85 SOLV  OW      1944    3.013378114    4.510551565    0.786735280
   85 SOLV  HW1     1945    3.018825997    4.558724795    0.874197996
   85 SOLV  HW2     1946    3.046314797    4.416828792    0.798193715
   86 SOLV  OW      1947    2.112212981    2.348688517    7.490220973
   86 SOLV  HW1     1948    2.111131511    2.415026084    7.565042336
   86 SOLV  HW2     1949    2.203443199    2.308436652    7.482677503
   87 SOLV  OW      1950    4.233420125    6.474189008    3.645197072
   87 SOLV  HW1     1951    4.291357820    6.475229243    3.563697225
   87 SOLV  HW2     1952    4.192415808    6.564478878    3.658099136
   88 SOLV  OW      1953    1.597342062    6.089322516    5.004088935
   88 SOLV  HW1     1954    1.527079755    6.150120290    4.967117244
   88 SOLV  HW2     1955    1.657820830    6.059487670    4.930249503
   89 SOLV  OW      1956    0.555460982    2.864204360    0.319605933
   89 SOLV  HW1     1957    0.479217359    2.882047189    0.257407654
   89 SOLV  HW2     1958    0.641822379    2.882047189    0.272452810
   90 SOLV  OW      1959    4.488367082    5.993429769    5.513411836
   90 SOLV  HW1     1960    4.447048052    5.958296738    5.429396903
   90 SOLV  HW2     1961    4.559017536    6.060341450    5.490359544
   91 SOLV  OW      1962    1.600142417    1.528124985    3.065616275
   91 SOLV  HW1     1963    1.620258455    1.435062753    3.096191175
   91 SOLV  HW2     1964    1.678216296    1.587357536    3.085517140
   92 SOLV  OW      1965    2.911040653    0.254062630    5.380303971
   92 SOLV  HW1     1966    2.954811112    0.165400472    5.395244759
   92 SOLV  HW2     1967    2.832649557    0.242673084    5.319269327
   93 SOLV  OW      1968    4.436296054    5.170217070    2.289807039
   93 SOLV  HW1     1969    4.367312986    5.196399689    2.222309800
   93 SOLV  HW2     1970    4.424210457    5.073998166    2.314219037
   94 SOLV  OW      1971    4.068571370    5.258909672    3.474317380
   94 SOLV  HW1     1972    4.024054063    5.313809189    3.545058553
   94 SOLV  HW2     1973    4.055563329    5.161807662    3.494368926
   95 SOLV  OW      1974    3.140603966    3.322671524    1.549826751
   95 SOLV  HW1     1975    3.106638504    3.317210766    1.643723570
   95 SOLV  HW2     1976    3.214217138    3.390174961    1.544881218
   96 SOLV  OW      1977    1.468272067    1.190569412    6.382555817
   96 SOLV  HW1     1978    1.528921306    1.113806481    6.361838843
   96 SOLV  HW2     1979    1.441418059    1.235737604    6.297474912
   97 SOLV  OW      1980    1.196716578    3.863115066    7.919271350
   97 SOLV  HW1     1981    1.109168032    3.899200314    7.887128128
   97 SOLV  HW2     1982    1.214064925    3.895636422    8.012230883
   98 SOLV  OW      1983    3.278797077    4.704809945    8.429217583
   98 SOLV  HW1     1984    3.182531919    4.731392274    8.424073477
   98 SOLV  HW2     1985    3.319587532    4.743166376    8.512072903
   99 SOLV  OW      1986    0.160262147    5.293898191    0.819796060
   99 SOLV  HW1     1987    0.063166731    5.273020522    0.808105464
   99 SOLV  HW2     1988    0.201709060    5.226535540    0.880988298
  100 SOLV  OW      1989    3.607639615    2.804806228    0.781991212
  100 SOLV  HW1     1990    3.651419133    2.776171346    0.867217255
  100 SOLV  HW2     1991    3.677774487    2.824805560    0.713572006
  101 SOLV  OW      1992    4.132825390    3.462043857    7.036373968
  101 SOLV  HW1     1993    4.206334135    3.503750796    7.089825684
  101 SOLV  HW2     1994    4.143897943    3.486169513    6.939961229
  102 SOLV  OW      1995    1.276385841    3.989521439    1.129790950
  102 SOLV  HW1     1996    1.298370133    3.943281671    1.043891789
  102 SOLV  HW2     1997    1.357782452    4.036286445    1.164253755
  103 SOLV  OW      1998    1.267502693    5.474415509    8.172606026
  103 SOLV  HW1     1999    1.323262308    5.429978907    8.102489602
  103 SOLV  HW2     2000    1.171520539    5.473228657    8.144568534
  104 SOLV  OW      2001    0.747871970    0.020366820    6.017433243
  104 SOLV  HW1     2002    0.713686387    0.113364901    6.030952575
  104 SOLV  HW2     2003    0.675965880   -0.045240068    6.040353212
  105 SOLV  OW      2004    5.690998786    2.097000156    4.402566404
  105 SOLV  HW1     2005    5.743975868    2.012230150    4.405315379
  105 SOLV  HW2     2006    5.750031064    2.172268674    4.373413437
  106 SOLV  OW      2007    4.284326952    6.396167030    6.661168758
  106 SOLV  HW1     2008    4.263436408    6.481179280    6.612830542
  106 SOLV  HW2     2009    4.382832656    6.390390360    6.677395580
  107 SOLV  OW      2010    4.260387144    0.289462333    0.633861198
  107 SOLV  HW1     2011    4.289827287    0.243373664    0.717582160
  107 SOLV  HW2     2012    4.181353984    0.241667371    0.595527357
  108 SOLV  OW      2013    2.636099967    3.089460835    3.474121876
  108 SOLV  HW1     2014    2.625848888    3.019114246    3.544452252
  108 SOLV  HW2     2015    2.727979639    3.128598566    3.479266013
  109 SOLV  OW      2016    2.290178020    4.573011002    2.805407045
  109 SOLV  HW1     2017    2.288571550    4.587996494    2.706549076
  109 SOLV  HW2     2018    2.369079333    4.516392244    2.829260187
  110 SOLV  OW      2019    0.370027099    3.449599320    1.573935121
  110 SOLV  HW1     2020    0.387531581    3.457853875    1.475825312
  110 SOLV  HW2     2021    0.454999673    3.464980469    1.624364871
  111 SOLV  OW      2022    1.601500334    0.171380820    1.779353673
  111 SOLV  HW1     2023    1.606882532    0.199785194    1.875084057
  111 SOLV  HW2     2024    1.666441479    0.224644303    1.725079054
  112 SOLV  OW      2025    1.541810138    2.361409382    1.926479882
  112 SOLV  HW1     2026    1.618275878    2.314477245    1.882316270
  112 SOLV  HW2     2027    1.496411990    2.298805224    1.989881672
  113 SOLV  OW      2028    5.754499877    1.218470200    3.261848767
  113 SOLV  HW1     2029    5.818785637    1.200731441    3.336365549
  113 SOLV  HW2     2030    5.706283792    1.134001317    3.238605025
  114 SOLV  OW      2031    1.477232106    2.960168872    6.714372398
  114 SOLV  HW1     2032    1.524892376    3.041195694    6.680266149
  114 SOLV  HW2     2033    1.384196815    2.985079881    6.741278858
  115 SOLV  OW      2034    3.229159357    2.110638459    4.995802908
  115 SOLV  HW1     2035    3.132069983    2.128054518    5.012247169
  115 SOLV  HW2     2036    3.271164081    2.074719389    5.079142399
  116 SOLV  OW      2037    1.135410256    2.072220039    2.649912078
  116 SOLV  HW1     2038    1.187857511    2.058583882    2.733956098
  116 SOLV  HW2     2039    1.037968022    2.077097861    2.671850236
  117 SOLV  OW      2040    5.932565469    1.514176021    0.025083411
  117 SOLV  HW1     2041    5.936181449    1.580935471    0.099448608
  117 SOLV  HW2     2042    5.961078384    1.557781851   -0.060272387
  118 SOLV  OW      2043    1.665377532    5.185339892    4.557475574
  118 SOLV  HW1     2044    1.623255625    5.274999999    4.543805561
  118 SOLV  HW2     2045    1.593910730    5.116093132    4.567347090
  119 SOLV  OW      2046    5.913320452    4.065670917    3.462992222
  119 SOLV  HW1     2047    5.956142381    3.976161133    3.475416493
  119 SOLV  HW2     2048    5.915754520    4.090638431    3.366189666
  120 SOLV  OW      2049    2.153512461    3.339642453    7.641198966
  120 SOLV  HW1     2050    2.134315887    3.434694295    7.665626103
  120 SOLV  HW2     2051    2.202610162    3.336866536    7.554125589
  121 SOLV  OW      2052    2.992375514    6.262628930    4.074678094
  121 SOLV  HW1     2053    3.040876212    6.197789829    4.015995458
  121 SOLV  HW2     2054    2.959280760    6.339198771    4.019525018
  122 SOLV  OW      2055    0.754650471    6.429729138    0.267480336
  122 SOLV  HW1     2056    0.817802695    6.459542614    0.339055678
  122 SOLV  HW2     2057    0.665666342    6.408923487    0.308088519
  123 SOLV  OW      2058    0.765615556    6.110049802    2.844057924
  123 SOLV  HW1     2059    0.674719126    6.103003646    2.885146403
  123 SOLV  HW2     2060    0.828291478    6.047785362    2.890908283
  124 SOLV  OW      2061    3.275949158    2.889393605    1.804848810
  124 SOLV  HW1     2062    3.304436696    2.985223410    1.802570355
  124 SOLV  HW2     2063    3.350363419    2.831688488    1.771192817
  125 SOLV  OW      2064    0.035969175    5.005311334    8.151255333
  125 SOLV  HW1     2065    0.071465394    4.930038286    8.095811058
  125 SOLV  HW2     2066    0.000948570    5.077257716    8.091277514
  126 SOLV  OW      2067    4.732986428    1.128094358    1.404729848
  126 SOLV  HW1     2068    4.824727102    1.096875964    1.429410545
  126 SOLV  HW2     2069    4.704741362    1.084364193    1.319348654
  127 SOLV  OW      2070    3.041296338    2.558903351    6.800047802
  127 SOLV  HW1     2071    3.018683930    2.625446197    6.728908588
  127 SOLV  HW2     2072    3.138139902    2.534823949    6.793597366
  128 SOLV  OW      2073    1.756305434    0.556718346    6.225165655
  128 SOLV  HW1     2074    1.769885921    0.655454662    6.233337717
  128 SOLV  HW2     2075    1.715366325    0.521619499    6.309380383
  129 SOLV  OW      2076    4.660144423    6.330735166    6.301750009
  129 SOLV  HW1     2077    4.591649638    6.394999721    6.267419289
  129 SOLV  HW2     2078    4.623255225    6.237842465    6.298554713
  130 SOLV  OW      2079    0.265936362    5.317178889    4.534185340
  130 SOLV  HW1     2080    0.312217883    5.388678354    4.586587056
  130 SOLV  HW2     2081    0.226511454    5.250065982    4.596967835
  131 SOLV  OW      2082    3.584825265    5.859114877    8.048525881
  131 SOLV  HW1     2083    3.611078576    5.853539738    7.952194323
  131 SOLV  HW2     2084    3.497038538    5.813119250    8.061865504
  132 SOLV  OW      2085    4.820665270    3.432037111    5.252854513
  132 SOLV  HW1     2086    4.802150456    3.334683807    5.239452722
  132 SOLV  HW2     2087    4.882001633    3.464521512    5.180863546
  133 SOLV  OW      2088    5.212931711    4.762249105    7.050215047
  133 SOLV  HW1     2089    5.144257515    4.731288204    6.984447660
  133 SOLV  HW2     2090    5.273460249    4.828711007    7.006406561
  134 SOLV  OW      2091    1.165541219    5.631415200    2.123706225
  134 SOLV  HW1     2092    1.242183867    5.686991172    2.155913344
  134 SOLV  HW2     2093    1.157883785    5.549258389    2.180201363
  135 SOLV  OW      2094    3.507355898    3.438925047    2.136585163
  135 SOLV  HW1     2095    3.456054487    3.521108441    2.111804092
  135 SOLV  HW2     2096    3.459265281    3.358099927    2.102604919
  136 SOLV  OW      2097    4.523452877    4.081463816    2.135853453
  136 SOLV  HW1     2098    4.499601761    4.174358916    2.107539008
  136 SOLV  HW2     2099    4.541057644    4.025432403    2.054917707
  137 SOLV  OW      2100    2.748716641    4.745398697    0.777918115
  137 SOLV  HW1     2101    2.723043166    4.666542086    0.722038098
  137 SOLV  HW2     2102    2.706665186    4.737322002    0.868286864
  138 SOLV  OW      2103    5.772042476    4.198552045    7.154711276
  138 SOLV  HW1     2104    5.715793655    4.247396067    7.087999868
  138 SOLV  HW2     2105    5.836521236    4.139042809    7.106740107
  139 SOLV  OW      2106    5.403141730    3.218333418    2.359507988
  139 SOLV  HW1     2107    5.334721331    3.165455578    2.409734127
  139 SOLV  HW2     2108    5.466755713    3.155941453    2.314114371
  140 SOLV  OW      2109    0.113616552    2.911529413    6.177739751
  140 SOLV  HW1     2110    0.154959507    2.913198587    6.268778518
  140 SOLV  HW2     2111    0.184791760    2.896720709    6.109074973
  141 SOLV  OW      2112    0.379624343    4.692191481    8.598476429
  141 SOLV  HW1     2113    0.307948567    4.761711708    8.603915232
  141 SOLV  HW2     2114    0.460565931    4.731134185    8.554521948
  142 SOLV  OW      2115    5.845768794    3.853020628    1.622353327
  142 SOLV  HW1     2116    5.934953418    3.808043053    1.617537374
  142 SOLV  HW2     2117    5.819581466    3.864950418    1.718123764
  143 SOLV  OW      2118    4.625037171    5.760258696    5.079000301
  143 SOLV  HW1     2119    4.538515378    5.774198719    5.030836727
  143 SOLV  HW2     2120    4.649547517    5.843718707    5.128333321
  144 SOLV  OW      2121    5.139542176    3.749723052    1.468056656
  144 SOLV  HW1     2122    5.151865775    3.677200410    1.535796486
  144 SOLV  HW2     2123    5.227591641    3.793373109    1.449562823
  145 SOLV  OW      2124    1.689488287    0.121956037    4.865446880
  145 SOLV  HW1     2125    1.647713518    0.085550331    4.948691003
  145 SOLV  HW2     2126    1.789006558    0.121741028    4.875252115
  146 SOLV  OW      2127    3.440840232    6.226651149    1.579336631
  146 SOLV  HW1     2128    3.346412810    6.223987826    1.612145878
  146 SOLV  HW2     2129    3.501139113    6.255684712    1.653641220
  147 SOLV  OW      2130    5.745228076    1.598631553    0.726044736
  147 SOLV  HW1     2131    5.666206211    1.538598748    0.738360885
  147 SOLV  HW2     2132    5.756167204    1.656358127    0.806964687
  148 SOLV  OW      2133    5.878127666    0.781471279    0.534924193
  148 SOLV  HW1     2134    5.806450504    0.850157753    0.546950126
  148 SOLV  HW2     2135    5.884177171    0.724861043    0.617135841
  149 SOLV  OW      2136    5.765407653    1.834380506    4.455180790
  149 SOLV  HW1     2137    5.693084061    1.808509024    4.391148977
  149 SOLV  HW2     2138    5.753947489    1.783737013    4.540644120
  150 SOLV  OW      2139    4.258982377    3.038285786    5.843063807
  150 SOLV  HW1     2140    4.186164810    3.030116823    5.911114894
  150 SOLV  HW2     2141    4.312276258    2.953696263    5.840954034
  151 SOLV  OW      2142    1.594110883    3.764231586    8.098543225
  151 SOLV  HW1     2143    1.686495409    3.738739072    8.069989525
  151 SOLV  HW2     2144    1.538481088    3.783836096    8.017790048
  152 SOLV  OW      2145    2.936496928    6.020633211    1.857264355
  152 SOLV  HW1     2146    2.990830318    6.012005380    1.940771812
  152 SOLV  HW2     2147    2.916638740    5.929633544    1.820866777
  153 SOLV  OW      2148    4.898156095    1.037599425    4.828619670
  153 SOLV  HW1     2149    4.961041826    0.959901772    4.831542215
  153 SOLV  HW2     2150    4.949244836    1.122383856    4.842818736
  154 SOLV  OW      2151    3.191078062    0.566789419    2.418547776
  154 SOLV  HW1     2152    3.092445876    0.567589495    2.435013972
  154 SOLV  HW2     2153    3.232250464    0.648567739    2.458762448
  155 SOLV  OW      2154    2.448586948    4.548854590    4.220923581
  155 SOLV  HW1     2155    2.361478762    4.591536545    4.245223283
  155 SOLV  HW2     2156    2.482894065    4.496408886    4.298849998
  156 SOLV  OW      2157    3.253268800    6.451354852    2.525048278
  156 SOLV  HW1     2158    3.269717829    6.405349081    2.612300707
  156 SOLV  HW2     2159    3.338431245    6.492377244    2.492420110
  157 SOLV  OW      2160    3.494539188    6.470573049    0.004422330
  157 SOLV  HW1     2161    3.416025544    6.466724694    0.066235635
  157 SOLV  HW2     2162    3.463174405    6.492437192   -0.087980465
  158 SOLV  OW      2163    3.836651909    1.801368245    6.038015749
  158 SOLV  HW1     2164    3.759916397    1.852754295    5.999659317
  158 SOLV  HW2     2165    3.831325621    1.803073897    6.137859581
  159 SOLV  OW      2166    4.203278075    3.250663152    8.146052010
  159 SOLV  HW1     2167    4.201939470    3.336692490    8.197014925
  159 SOLV  HW2     2168    4.259471375    3.183878311    8.194859613
  160 SOLV  OW      2169    3.560840277    1.674171511    5.076044139
  160 SOLV  HW1     2170    3.588515997    1.743990597    5.142069853
  160 SOLV  HW2     2171    3.590147501    1.584206466    5.108408376
  161 SOLV  OW      2172    1.877956295    2.307773369    6.779220559
  161 SOLV  HW1     2173    1.885113763    2.369388563    6.700783328
  161 SOLV  HW2     2174    1.946689619    2.332590680    6.847483958
  162 SOLV  OW      2175    0.057030070    4.541503406    0.228605164
  162 SOLV  HW1     2176    0.107501140    4.528667265    0.143235547
  162 SOLV  HW2     2177    0.119738469    4.572515329    0.300061356
  163 SOLV  OW      2178    5.301692739    4.286949841    7.866220656
  163 SOLV  HW1     2179    5.341126527    4.245396206    7.948186136
  163 SOLV  HW2     2180    5.290545739    4.385258491    7.880755476
  164 SOLV  OW      2181    1.027981707    3.442862542    8.415057425
  164 SOLV  HW1     2182    1.065614416    3.405900388    8.500021698
  164 SOLV  HW2     2183    0.929218510    3.427299718    8.412811022
  165 SOLV  OW      2184    0.914884022    5.694922133    6.322522535
  165 SOLV  HW1     2185    0.862215276    5.655737492    6.247086170
  165 SOLV  HW2     2186    1.010023841    5.664843205    6.315908067
  166 SOLV  OW      2187    0.576213541    1.140560711    1.206557219
  166 SOLV  HW1     2188    0.609659427    1.233269725    1.189631351
  166 SOLV  HW2     2189    0.482997766    1.131820376    1.171421833
  167 SOLV  OW      2190    2.613100604    3.514630349    5.722210221
  167 SOLV  HW1     2191    2.545955511    3.464414461    5.667712798
  167 SOLV  HW2     2192    2.641526869    3.596732204    5.672699578
  168 SOLV  OW      2193    1.437591548    3.314520681    8.264437121
  168 SOLV  HW1     2194    1.415454786    3.410554095    8.247478381
  168 SOLV  HW2     2195    1.355823241    3.266594096    8.296328692
  169 SOLV  OW      2196    0.000589476    0.656830461    4.654103130
  169 SOLV  HW1     2197   -0.090922135    0.617400785    4.645677151
  169 SOLV  HW2     2198    0.067823687    0.593524277    4.615736685
  170 SOLV  OW      2199    0.819766734    2.512034395    7.868516575
  170 SOLV  HW1     2200    0.744609260    2.487103835    7.807443725
  170 SOLV  HW2     2201    0.897858614    2.543087087    7.814318190
  171 SOLV  OW      2202    5.585200966    1.073666077    5.378791677
  171 SOLV  HW1     2203    5.544009013    1.164785430    5.378047331
  171 SOLV  HW2     2204    5.649539148    1.066792327    5.455037476
  172 SOLV  OW      2205    2.062979381    1.388038943    2.604804802
  172 SOLV  HW1     2206    2.106027190    1.299295081    2.621281726
  172 SOLV  HW2     2207    2.000244569    1.380772636    2.527270108
  173 SOLV  OW      2208    1.267072704    1.493199289    5.301316826
  173 SOLV  HW1     2209    1.253419022    1.474992513    5.398693257
  173 SOLV  HW2     2210    1.260582690    1.591573386    5.284569057
  174 SOLV  OW      2211    4.469140944    4.347623994    3.161372169
  174 SOLV  HW1     2212    4.425533446    4.425537298    3.116338804
  174 SOLV  HW2     2213    4.561040406    4.373481289    3.191137159
  175 SOLV  OW      2214    1.146158440    5.169634731    5.837017730
  175 SOLV  HW1     2215    1.214850636    5.135689177    5.901276280
  175 SOLV  HW2     2216    1.159299043    5.267762541    5.822934775
  176 SOLV  OW      2217    0.550079917    4.132507734    1.300855417
  176 SOLV  HW1     2218    0.470294633    4.090480121    1.257634038
  176 SOLV  HW2     2219    0.628983972    4.124694493    1.239919479
  177 SOLV  OW      2220    4.730531305    2.425829581    8.039318840
  177 SOLV  HW1     2221    4.743583811    2.513926730    8.084800434
  177 SOLV  HW2     2222    4.633694298    2.413556944    8.017592399
  178 SOLV  OW      2223    3.241369766    0.724670248    7.167284083
  178 SOLV  HW1     2224    3.211195888    0.629690171    7.175553898
  178 SOLV  HW2     2225    3.168707411    0.779211182    7.125504546
  179 SOLV  OW      2226    0.230256188    4.449163465    1.213320819
  179 SOLV  HW1     2227    0.208861879    4.483419560    1.121839187
  179 SOLV  HW2     2228    0.172617635    4.369999890    1.233593737
  180 SOLV  OW      2229    3.263251181    5.774568984    7.330625551
  180 SOLV  HW1     2230    3.333155263    5.832599245    7.372410214
  180 SOLV  HW2     2231    3.282765568    5.763816211    7.233138851
  181 SOLV  OW      2232    5.609272798    2.189976319    2.212313830
  181 SOLV  HW1     2233    5.708311638    2.197809826    2.200911424
  181 SOLV  HW2     2234    5.585088789    2.208778786    2.307506578
  182 SOLV  OW      2235    1.820179891    0.298802114    1.235383670
  182 SOLV  HW1     2236    1.868274323    0.378696653    1.199274580
  182 SOLV  HW2     2237    1.874659789    0.257189649    1.308187528
  183 SOLV  OW      2238    5.688299342    2.495163602    5.280908366
  183 SOLV  HW1     2239    5.709906157    2.400927631    5.306458578
  183 SOLV  HW2     2240    5.742357387    2.521243582    5.200923198
  184 SOLV  OW      2241    2.721038775    4.329869142    1.342736521
  184 SOLV  HW1     2242    2.748009727    4.424113457    1.322971198
  184 SOLV  HW2     2243    2.790564008    4.286648240    1.400166979
  185 SOLV  OW      2244    6.049790735    1.484607490    5.887430313
  185 SOLV  HW1     2245    6.090969257    1.570594627    5.857253574
  185 SOLV  HW2     2246    6.094487559    1.453927208    5.971459790
  186 SOLV  OW      2247    4.858801998    1.126126683    6.309930655
  186 SOLV  HW1     2248    4.923716916    1.196921142    6.282104969
  186 SOLV  HW2     2249    4.907092887    1.054640450    6.360505125
  187 SOLV  OW      2250    0.782868357    0.384047797    2.512532453
  187 SOLV  HW1     2251    0.757113224    0.460723675    2.571333345
  187 SOLV  HW2     2252    0.737528265    0.300841285    2.544485655
  188 SOLV  OW      2253    1.921572615    1.741421032    0.251169858
  188 SOLV  HW1     2254    1.826659772    1.722449526    0.276303432
  188 SOLV  HW2     2255    1.958609753    1.663943559    0.199929512
  189 SOLV  OW      2256    1.426058726    2.697131034    4.169804084
  189 SOLV  HW1     2257    1.525718261    2.699844962    4.177592768
  189 SOLV  HW2     2258    1.395642852    2.768124931    4.106283919
  190 SOLV  OW      2259    0.655188466    5.806415196    6.657589368
  190 SOLV  HW1     2260    0.702024521    5.875051542    6.713226793
  190 SOLV  HW2     2261    0.646123464    5.840027201    6.563844183
  191 SOLV  OW      2262    1.455799993    5.335977302    8.014860768
  191 SOLV  HW1     2263    1.490196278    5.275339031    7.943167229
  191 SOLV  HW2     2264    1.502329082    5.424297850    8.008976221
  192 SOLV  OW      2265    3.359052852    4.499409393    1.884318635
  192 SOLV  HW1     2266    3.308277632    4.413308053    1.881404077
  192 SOLV  HW2     2267    3.370664113    4.528056315    1.979421737
  193 SOLV  OW      2268    0.591479473    4.961951672    3.958221200
  193 SOLV  HW1     2269    0.557256876    5.013295283    3.879527310
  193 SOLV  HW2     2270    0.541504032    4.989555151    4.040322340
  194 SOLV  OW      2271    5.332193907    0.439624216    5.762733169
  194 SOLV  HW1     2272    5.432030111    0.438200346    5.757185388
  194 SOLV  HW2     2273    5.300688993    0.361524081    5.816657908
  195 SOLV  OW      2274    3.421418829    2.628893026    2.367196536
  195 SOLV  HW1     2275    3.337365272    2.579304658    2.345377110
  195 SOLV  HW2     2276    3.500416941    2.575367639    2.337290164
  196 SOLV  OW      2277    5.152639923    0.368590593    2.742960720
  196 SOLV  HW1     2278    5.066919994    0.400512294    2.702548399
  196 SOLV  HW2     2279    5.224849163    0.370527392    2.673807659
  197 SOLV  OW      2280    3.725388742    0.157776521    6.705482693
  197 SOLV  HW1     2281    3.763244254    0.104934720    6.629490811
  197 SOLV  HW2     2282    3.739806915    0.108105302    6.791068690
  198 SOLV  OW      2283    5.866969789    6.093398027    2.668582699
  198 SOLV  HW1     2284    5.838346828    6.076339598    2.762868738
  198 SOLV  HW2     2285    5.919766253    6.178231990    2.664605864
  199 SOLV  OW      2286    2.842219710    5.139629892    8.101174063
  199 SOLV  HW1     2287    2.852467929    5.162160880    8.004285439
  199 SOLV  HW2     2288    2.879796272    5.213757573    8.156790150
  200 SOLV  OW      2289    5.987639196    4.185684075    4.644158419
  200 SOLV  HW1     2290    6.078608747    4.153383972    4.618056267
  200 SOLV  HW2     2291    5.944333842    4.118423825    4.704165237
  201 SOLV  OW      2292    2.103283699    5.525353569    7.007562418
  201 SOLV  HW1     2293    2.092068213    5.591647445    7.081585672
  201 SOLV  HW2     2294    2.200707813    5.509992924    6.991049731
  202 SOLV  OW      2295    2.400269117    6.415122674    2.203792245
  202 SOLV  HW1     2296    2.414363993    6.353366424    2.281171728
  202 SOLV  HW2     2297    2.303799872    6.414102790    2.177473131
  203 SOLV  OW      2298    3.167797364    4.306901489    1.272513195
  203 SOLV  HW1     2299    3.175354781    4.238662050    1.345220612
  203 SOLV  HW2     2300    3.245253141    4.297657731    1.209941462
  204 SOLV  OW      2301    1.082648884    1.208903384    8.445619420
  204 SOLV  HW1     2302    1.145218114    1.286683054    8.451576894
  204 SOLV  HW2     2303    1.015654830    1.225483544    8.373252496
  205 SOLV  OW      2304    2.786394292    1.157211681    5.347949270
  205 SOLV  HW1     2305    2.822725589    1.155749574    5.441104725
  205 SOLV  HW2     2306    2.849006795    1.207712241    5.288540170
  206 SOLV  OW      2307    4.665969724    2.875477067    7.883175075
  206 SOLV  HW1     2308    4.608824654    2.796904533    7.859492879
  206 SOLV  HW2     2309    4.663065776    2.890213529    7.982041090
  207 SOLV  OW      2310    1.069155540    1.205508531    6.483124922
  207 SOLV  HW1     2311    1.077228301    1.212708796    6.383711197
  207 SOLV  HW2     2312    1.156874437    1.176927771    6.521707613
  208 SOLV  OW      2313    3.458545731    1.035822843    3.447246768
  208 SOLV  HW1     2314    3.518666513    1.013267656    3.370586358
  208 SOLV  HW2     2315    3.430126619    0.951674992    3.493198525
  209 SOLV  OW      2316    0.467732549    3.953056866    5.076751291
  209 SOLV  HW1     2317    0.496125673    3.868209849    5.121415107
  209 SOLV  HW2     2318    0.395626038    3.933260667    5.010352450
  210 SOLV  OW      2319    1.534310418    1.500927653    1.790181727
  210 SOLV  HW1     2320    1.441916594    1.538418980    1.797787901
  210 SOLV  HW2     2321    1.561499286    1.461237862    1.877849125
  211 SOLV  OW      2322    1.760455123    2.889471568    5.685816458
  211 SOLV  HW1     2323    1.708015737    2.889106071    5.600669271
  211 SOLV  HW2     2324    1.852085528    2.853270448    5.668687218
  212 SOLV  OW      2325    3.558579823    2.829044894    2.120336644
  212 SOLV  HW1     2326    3.466049027    2.849742318    2.088560349
  212 SOLV  HW2     2327    3.591486703    2.746024886    2.075338088
  213 SOLV  OW      2328    4.687978335    0.754826663    3.559597843
  213 SOLV  HW1     2329    4.639201785    0.805317626    3.488382931
  213 SOLV  HW2     2330    4.663958418    0.657907461    3.554140662
  214 SOLV  OW      2331    1.166404655    6.316499473    3.241223823
  214 SOLV  HW1     2332    1.140291178    6.398932642    3.190995061
  214 SOLV  HW2     2333    1.119338287    6.314906400    3.329441135
  215 SOLV  OW      2334    0.748936751    4.290745477    5.647203487
  215 SOLV  HW1     2335    0.832303063    4.244865722    5.677947426
  215 SOLV  HW2     2336    0.736032004    4.274408266    5.549394325
  216 SOLV  OW      2337    0.604461110    0.101458580    4.262078102
  216 SOLV  HW1     2338    0.606149000    0.191026397    4.217638639
  216 SOLV  HW2     2339    0.512433796    0.083129644    4.296648434
  217 SOLV  OW      2340    2.910205709    4.833407750    0.060012629
  217 SOLV  HW1     2341    2.986950281    4.817502794   -0.002094893
  217 SOLV  HW2     2342    2.853983084    4.908338785    0.025020684
  218 SOLV  OW      2343    5.506890216    5.772903923    4.730544671
  218 SOLV  HW1     2344    5.531961861    5.745998833    4.637552295
  218 SOLV  HW2     2345    5.418858275    5.820315581    4.728937963
  219 SOLV  OW      2346    4.923064005    5.222323743    1.279271311
  219 SOLV  HW1     2347    4.832076736    5.212585146    1.238940410
  219 SOLV  HW2     2348    4.992506388    5.204268005    1.209616258
  220 SOLV  OW      2349    4.207616116    4.589193359    4.836680152
  220 SOLV  HW1     2350    4.189360464    4.598078892    4.934597557
  220 SOLV  HW2     2351    4.162664290    4.663757706    4.787491137
  221 SOLV  OW      2352    5.052638495    2.588544840    0.498694046
  221 SOLV  HW1     2353    5.074590362    2.650161703    0.423053236
  221 SOLV  HW2     2354    4.962131522    2.611015865    0.534800096
  222 SOLV  OW      2355    4.115394669    5.606023537    6.512190866
  222 SOLV  HW1     2356    4.107364228    5.542677299    6.589150731
  222 SOLV  HW2     2357    4.081732120    5.561867793    6.429021130
  223 SOLV  OW      2358    4.822355306    2.858520920    0.744568848
  223 SOLV  HW1     2359    4.774060840    2.918516293    0.680785766
  223 SOLV  HW2     2360    4.809274427    2.891739652    0.837979173
  224 SOLV  OW      2361    4.909320440    5.879811704    4.370868072
  224 SOLV  HW1     2362    4.838749856    5.926107381    4.424501462
  224 SOLV  HW2     2363    4.901252805    5.780934781    4.383452323
  225 SOLV  OW      2364    3.145293198    3.060266860    4.770035025
  225 SOLV  HW1     2365    3.212976404    3.124364000    4.806237575
  225 SOLV  HW2     2366    3.140538639    3.069461026    4.670571709
  226 SOLV  OW      2367    1.688165536    3.833889143    3.249120749
  226 SOLV  HW1     2368    1.715283236    3.737747963    3.253766828
  226 SOLV  HW2     2369    1.769262097    3.891828149    3.257274215
  227 SOLV  OW      2370    2.794187267    6.397572125    3.087491014
  227 SOLV  HW1     2371    2.791985703    6.340042269    3.005725806
  227 SOLV  HW2     2372    2.866658173    6.365821557    3.148646059
  228 SOLV  OW      2373    2.909974442    5.310320517    0.161783561
  228 SOLV  HW1     2374    2.972341134    5.307258140    0.239893084
  228 SOLV  HW2     2375    2.819996164    5.276730804    0.189635220
  229 SOLV  OW      2376    1.381386804    4.630597863    1.382705382
  229 SOLV  HW1     2377    1.390188651    4.689079035    1.302067064
  229 SOLV  HW2     2378    1.288840273    4.592915682    1.386611884
  230 SOLV  OW      2379    0.205564033    4.306682143    7.991007804
  230 SOLV  HW1     2380    0.170072776    4.399089199    7.976816666
  230 SOLV  HW2     2381    0.295061284    4.298255925    7.947197709
  231 SOLV  OW      2382    1.578676329    4.452358285    5.564712770
  231 SOLV  HW1     2383    1.505025128    4.519969845    5.566771282
  231 SOLV  HW2     2384    1.641186311    4.473439325    5.489558454
  232 SOLV  OW      2385    3.777686508    4.122620006    4.730379685
  232 SOLV  HW1     2386    3.799847111    4.029662439    4.759839259
  232 SOLV  HW2     2387    3.860910603    4.178055847    4.729550462
  233 SOLV  OW      2388    4.697582821    6.216783478    5.095018029
  233 SOLV  HW1     2389    4.666996357    6.240387070    5.187253662
  233 SOLV  HW2     2390    4.627344594    6.243056547    5.028863807
  234 SOLV  OW      2391    1.148808710    1.607290229    6.634200428
  234 SOLV  HW1     2392    1.080099466    1.541656953    6.665367323
  234 SOLV  HW2     2393    1.165984799    1.674360578    6.706357335
  235 SOLV  OW      2394    2.107331583    4.955350793    2.204521570
  235 SOLV  HW1     2395    2.088405853    4.858548476    2.220989911
  235 SOLV  HW2     2396    2.132852469    4.968499025    2.108730866
  236 SOLV  OW      2397    3.907060010    1.557076964    0.735421055
  236 SOLV  HW1     2398    4.003303472    1.580309621    0.721365696
  236 SOLV  HW2     2399    3.849489362    1.631156604    0.700810668
  237 SOLV  OW      2400    4.095984472    4.843164705    5.740494364
  237 SOLV  HW1     2401    4.134854935    4.886879611    5.659388624
  237 SOLV  HW2     2402    4.000203067    4.870195262    5.750257637
  238 SOLV  OW      2403    0.690661692    0.192420956    0.487198805
  238 SOLV  HW1     2404    0.790157135    0.186789536    0.478891171
  238 SOLV  HW2     2405    0.656825513    0.112717495    0.537224225
  239 SOLV  OW      2406    3.082859510    4.580835688    1.791439389
  239 SOLV  HW1     2407    3.124142300    4.506162264    1.739288848
  239 SOLV  HW2     2408    3.061991139    4.549287441    1.884010001
  240 SOLV  OW      2409    3.159971010    2.713491133    4.144772912
  240 SOLV  HW1     2410    3.214014005    2.748233841    4.068141112
  240 SOLV  HW2     2411    3.079731686    2.771673088    4.158061454
  241 SOLV  OW      2412    0.828574899    3.609181033    2.932355107
  241 SOLV  HW1     2413    0.764228075    3.574586860    2.864070369
  241 SOLV  HW2     2414    0.789829845    3.597180433    3.023760086
  242 SOLV  OW      2415    1.719818807    0.279439332    7.005298149
  242 SOLV  HW1     2416    1.645069090    0.213071829    7.008111259
  242 SOLV  HW2     2417    1.719573354    0.333506080    7.089421920
  243 SOLV  OW      2418    1.059620434    3.737205559    1.374246978
  243 SOLV  HW1     2419    1.005620355    3.767540132    1.295736553
  243 SOLV  HW2     2420    1.143352363    3.791561837    1.380114360
  244 SOLV  OW      2421    3.945670358    0.769434200    6.442401463
  244 SOLV  HW1     2422    3.889529034    0.846472803    6.472621595
  244 SOLV  HW2     2423    4.021497492    0.756369534    6.506273297
  245 SOLV  OW      2424    2.468598916    5.388631743    0.779788098
  245 SOLV  HW1     2425    2.535125788    5.446435327    0.827042578
  245 SOLV  HW2     2426    2.383970530    5.439977142    0.765584562
  246 SOLV  OW      2427    5.073890780    2.110812982    5.668575161
  246 SOLV  HW1     2428    5.140678244    2.105344357    5.594348297
  246 SOLV  HW2     2429    4.991153001    2.060958062    5.642709520
  247 SOLV  OW      2430    3.049560192    3.499667149    5.259054847
  247 SOLV  HW1     2431    3.100176624    3.582599658    5.282724407
  247 SOLV  HW2     2432    2.989690704    3.474327939    5.335039338
  248 SOLV  OW      2433    2.048938149    3.374599739    0.379243617
  248 SOLV  HW1     2434    2.046276435    3.472371231    0.400069579
  248 SOLV  HW2     2435    2.129731083    3.354506470    0.323846728
  249 SOLV  OW      2436    3.457374377    0.604264771    5.700838070
  249 SOLV  HW1     2437    3.468155224    0.511491861    5.736573795
  249 SOLV  HW2     2438    3.506996839    0.668471465    5.759277518
  250 SOLV  OW      2439    4.115070777    6.363951119    6.871680067
  250 SOLV  HW1     2440    4.170037528    6.372677350    6.788598189
  250 SOLV  HW2     2441    4.088160502    6.268425948    6.883963433
  251 SOLV  OW      2442    0.831180704    0.124481331    5.281040927
  251 SOLV  HW1     2443    0.808830617    0.216474073    5.248824510
  251 SOLV  HW2     2444    0.793659933    0.056909515    5.217587758
  252 SOLV  OW      2445    4.593254796    1.782877631    4.255534444
  252 SOLV  HW1     2446    4.657442416    1.821932750    4.189544255
  252 SOLV  HW2     2447    4.635118138    1.703609389    4.299852314
  253 SOLV  OW      2448    1.704801963    6.418231260    0.929427246
  253 SOLV  HW1     2449    1.637509169    6.356068044    0.889333811
  253 SOLV  HW2     2450    1.742496661    6.477145432    0.857954842
  254 SOLV  OW      2451    3.265258910    5.853546592    4.968626677
  254 SOLV  HW1     2452    3.349388523    5.804140377    4.990565550
  254 SOLV  HW2     2453    3.191100473    5.820714278    5.027130021
  255 SOLV  OW      2454    2.499648747    1.989833869    2.948888298
  255 SOLV  HW1     2455    2.532696771    2.079736925    2.977616640
  255 SOLV  HW2     2456    2.432290269    1.956446693    3.014829135
  256 SOLV  OW      2457    0.880817590    1.121919892    4.835458730
  256 SOLV  HW1     2458    0.843181603    1.150160905    4.923697262
  256 SOLV  HW2     2459    0.971870007    1.082860601    4.849020024
  257 SOLV  OW      2460    1.232517154    3.880688242    3.232265454
  257 SOLV  HW1     2461    1.194145225    3.822363951    3.303861121
  257 SOLV  HW2     2462    1.177773444    3.963986486    3.224225714
  258 SOLV  OW      2463    0.706762868    3.477274325    8.088916208
  258 SOLV  HW1     2464    0.720805113    3.564752299    8.135289789
  258 SOLV  HW2     2465    0.697834003    3.492761332    7.990526615
  259 SOLV  OW      2466    5.654491267    2.961456098    8.335206427
  259 SOLV  HW1     2467    5.662836034    3.058087468    8.310859309
  259 SOLV  HW2     2468    5.675333828    2.905032724    8.255318563
  260 SOLV  OW      2469    1.939598788    4.663380169    6.792209646
  260 SOLV  HW1     2470    1.927136131    4.755478233    6.829124355
  260 SOLV  HW2     2471    1.850837522    4.625915307    6.765416316
  261 SOLV  OW      2472    0.323017654    2.857804946    0.644763460
  261 SOLV  HW1     2473    0.243002043    2.817594089    0.689268071
  261 SOLV  HW2     2474    0.293156642    2.923487575    0.575523495
  262 SOLV  OW      2475    4.764807307    1.858229476    6.229082647
  262 SOLV  HW1     2476    4.846110577    1.862361522    6.287158506
  262 SOLV  HW2     2477    4.788863345    1.885884573    6.136042111
  263 SOLV  OW      2478    6.041375836    2.359329173    6.763070269
  263 SOLV  HW1     2479    6.009449971    2.272214074    6.725763718
  263 SOLV  HW2     2480    6.127488860    2.384860788    6.719107168
  264 SOLV  OW      2481    3.843632590    6.396106658    0.837532315
  264 SOLV  HW1     2482    3.906555038    6.464124695    0.875140348
  264 SOLV  HW2     2483    3.750894608    6.433503604    0.836424321
  265 SOLV  OW      2484    0.919578559    0.822134298    6.172011249
  265 SOLV  HW1     2485    0.893983346    0.733831215    6.211349968
  265 SOLV  HW2     2486    0.979518739    0.807453685    6.093323797
  266 SOLV  OW      2487    1.638018314    5.908425724    2.926264445
  266 SOLV  HW1     2488    1.606152134    5.867360610    3.011694397
  266 SOLV  HW2     2489    1.683542346    5.995255942    2.945965515
  267 SOLV  OW      2490    1.729392656    2.706684736    7.295886180
  267 SOLV  HW1     2491    1.798818707    2.636602317    7.312273458
  267 SOLV  HW2     2492    1.655909303    2.668366214    7.239922240
  268 SOLV  OW      2493    4.022886047    4.784030026    3.805617068
  268 SOLV  HW1     2494    3.987610471    4.728181838    3.880695089
  268 SOLV  HW2     2495    4.108871039    4.745060856    3.772631509
  269 SOLV  OW      2496    4.207277560    4.921392126    4.431754180
  269 SOLV  HW1     2497    4.182129205    4.978195541    4.353389548
  269 SOLV  HW2     2498    4.170661352    4.829186654    4.419204261
  270 SOLV  OW      2499    4.131692541    0.233465238    2.251086303
  270 SOLV  HW1     2500    4.091165182    0.285094342    2.326531967
  270 SOLV  HW2     2501    4.145522891    0.138529715    2.279300613
  271 SOLV  OW      2502    4.456236019    4.858115387    7.323449843
  271 SOLV  HW1     2503    4.478631823    4.763527509    7.299963270
  271 SOLV  HW2     2504    4.449443928    4.912514224    7.239815428
  272 SOLV  OW      2505    2.374357223    5.013178100    6.035146610
  272 SOLV  HW1     2506    2.360498144    4.915627504    6.052230788
  272 SOLV  HW2     2507    2.472169484    5.033855020    6.037447834
  273 SOLV  OW      2508    4.702434178    1.004326810    4.558292399
  273 SOLV  HW1     2509    4.794553342    1.040776125    4.544670070
  273 SOLV  HW2     2510    4.659594270    0.987936134    4.469432069
  274 SOLV  OW      2511    4.824004572    2.889921227    1.264646310
  274 SOLV  HW1     2512    4.761960699    2.811573523    1.261134512
  274 SOLV  HW2     2513    4.871296246    2.891066355    1.352750015
  275 SOLV  OW      2514    0.834857190    6.423971206    5.778247594
  275 SOLV  HW1     2515    0.871220734    6.331850149    5.792084977
  275 SOLV  HW2     2516    0.836178451    6.473706462    5.864992905
  276 SOLV  OW      2517    0.401031422    5.145796728    1.708877504
  276 SOLV  HW1     2518    0.395146845    5.047049267    1.694236409
  276 SOLV  HW2     2519    0.487283205    5.179949111    1.671536858
  277 SOLV  OW      2520    1.104516828    4.126354845    3.230071519
  277 SOLV  HW1     2521    1.115146517    4.174435687    3.143035097
  277 SOLV  HW2     2522    1.016563446    4.150595658    3.271018853
  278 SOLV  OW      2523    3.844803944    1.865328413    6.308243361
  278 SOLV  HW1     2524    3.936135729    1.824908581    6.303262065
  278 SOLV  HW2     2525    3.850224647    1.962745613    6.286321415
  279 SOLV  OW      2526    5.483560941    4.398588995    6.429646265
  279 SOLV  HW1     2527    5.553334429    4.327492339    6.420871002
  279 SOLV  HW2     2528    5.524325467    4.487853683    6.410407253
  280 SOLV  OW      2529    0.780653918    3.723360784    7.607873064
  280 SOLV  HW1     2530    0.809136866    3.753342258    7.516824045
  280 SOLV  HW2     2531    0.693634543    3.674545134    7.601186235
  281 SOLV  OW      2532    3.596085812    2.794638357    5.608582887
  281 SOLV  HW1     2533    3.578266825    2.877156493    5.662185999
  281 SOLV  HW2     2534    3.535550658    2.792863802    5.529006370
  282 SOLV  OW      2535    0.548061995    4.748351282    3.258520433
  282 SOLV  HW1     2536    0.538948772    4.697096363    3.343901508
  282 SOLV  HW2     2537    0.479635487    4.821228931    3.255925477
  283 SOLV  OW      2538    2.604116009    1.748895837    6.481784767
  283 SOLV  HW1     2539    2.555667285    1.673327984    6.437713185
  283 SOLV  HW2     2540    2.702673807    1.736601504    6.470153001
  284 SOLV  OW      2541    3.770893702    6.000183177    5.277718553
  284 SOLV  HW1     2542    3.735641967    5.909237721    5.255665954
  284 SOLV  HW2     2543    3.699446808    6.053559492    5.322955529
  285 SOLV  OW      2544    3.393267939    1.526580385    6.251596588
  285 SOLV  HW1     2545    3.422077105    1.571532808    6.167042351
  285 SOLV  HW2     2546    3.388003162    1.594135679    6.325139903
  286 SOLV  OW      2547    0.216259660    5.105367956    3.040101826
  286 SOLV  HW1     2548    0.147173773    5.040285071    3.008615211
  286 SOLV  HW2     2549    0.295092339    5.102639723    2.978636121
  287 SOLV  OW      2550    3.947032448    4.064512199    5.786131646
  287 SOLV  HW1     2551    3.971663553    3.985959692    5.842901682
  287 SOLV  HW2     2552    3.983843683    4.051912689    5.694010693
  288 SOLV  OW      2553    0.885733559    2.200942180    6.538492337
  288 SOLV  HW1     2554    0.823924112    2.256234731    6.482613989
  288 SOLV  HW2     2555    0.874021208    2.104328214    6.515499173
  289 SOLV  OW      2556    4.287130644    0.639173718    7.369153048
  289 SOLV  HW1     2557    4.243401790    0.724192635    7.398472789
  289 SOLV  HW2     2558    4.379074809    0.658974626    7.335178407
  290 SOLV  OW      2559    5.751909063    2.122299074    6.361399913
  290 SOLV  HW1     2560    5.750678432    2.052569992    6.289731289
  290 SOLV  HW2     2561    5.691097313    2.197454343    6.335832535
  291 SOLV  OW      2562    2.403900244    3.123712400    0.530819268
  291 SOLV  HW1     2563    2.389355232    3.193186135    0.460378444
  291 SOLV  HW2     2564    2.455652983    3.047374332    0.492163680
  292 SOLV  OW      2565    4.248372715    2.170276204    1.759870996
  292 SOLV  HW1     2566    4.163001295    2.135399503    1.798541545
  292 SOLV  HW2     2567    4.316283730    2.096912418    1.757432204
  293 SOLV  OW      2568    2.075895512    2.292719093    3.057220099
  293 SOLV  HW1     2569    2.018240225    2.211263116    3.063615698
  293 SOLV  HW2     2570    2.144485427    2.279473705    2.985665439
  294 SOLV  OW      2571    2.510763381    4.691437479    5.241358646
  294 SOLV  HW1     2572    2.528440747    4.716661176    5.146220019
  294 SOLV  HW2     2573    2.597666288    4.678227020    5.289039420
  295 SOLV  OW      2574    3.263226624    6.396232707    4.094576098
  295 SOLV  HW1     2575    3.179869252    6.341081047    4.091426101
  295 SOLV  HW2     2576    3.261336196    6.454904875    4.175533302
  296 SOLV  OW      2577    1.438777803    2.081504805    8.262265925
  296 SOLV  HW1     2578    1.431806421    1.995898423    8.211050554
  296 SOLV  HW2     2579    1.524779723    2.082922923    8.313273037
  297 SOLV  OW      2580    2.201892042    2.931343493    2.223156428
  297 SOLV  HW1     2581    2.232099777    2.849090957    2.174968535
  297 SOLV  HW2     2582    2.161277303    2.995230586    2.157819268
  298 SOLV  OW      2583    4.163746714    4.509239782    6.198659620
  298 SOLV  HW1     2584    4.131944431    4.415808118    6.182559160
  298 SOLV  HW2     2585    4.205750484    4.515012153    6.289226794
  299 SOLV  OW      2586    0.065012723    1.795653571    1.963102170
  299 SOLV  HW1     2587    0.097710896    1.767258539    2.053238996
  299 SOLV  HW2     2588    0.106386105    1.737729704    1.892865850
  300 SOLV  OW      2589    4.625508168    2.172405527    6.058526490
  300 SOLV  HW1     2590    4.643005289    2.224717836    6.141937268
  300 SOLV  HW2     2591    4.574564387    2.229034419    5.993734834
  301 SOLV  OW      2592    1.625572942    5.723694821    4.327521523
  301 SOLV  HW1     2593    1.562596254    5.737990923    4.403873419
  301 SOLV  HW2     2594    1.593296681    5.647383278    4.271531118
  302 SOLV  OW      2595    4.985851984    2.362306554    3.957580090
  302 SOLV  HW1     2596    5.059321509    2.429426852    3.967438254
  302 SOLV  HW2     2597    5.020672537    2.281513144    3.910040698
  303 SOLV  OW      2598    3.006459184    2.009741290    6.137680290
  303 SOLV  HW1     2599    3.074803289    2.015131713    6.210481883
  303 SOLV  HW2     2600    2.935119818    2.077934951    6.153816275
  304 SOLV  OW      2601    1.989889301    0.770605078    6.151855990
  304 SOLV  HW1     2602    1.999096819    0.680428495    6.109624768
  304 SOLV  HW2     2603    1.944975979    0.832953829    6.087859940
  305 SOLV  OW      2604    5.136924391    4.408136022    8.370249559
  305 SOLV  HW1     2605    5.187258415    4.449044255    8.294137260
  305 SOLV  HW2     2606    5.097410076    4.321023783    8.341092465
  306 SOLV  OW      2607    0.591328315    6.353093747    3.454677585
  306 SOLV  HW1     2608    0.660959884    6.420833458    3.430953188
  306 SOLV  HW2     2609    0.632435510    6.261937246    3.455551630
  307 SOLV  OW      2610    3.315177012    3.413442069    6.717375171
  307 SOLV  HW1     2611    3.221378064    3.433538199    6.689126767
  307 SOLV  HW2     2612    3.315570166    3.383547141    6.812801689
  308 SOLV  OW      2613    1.396592595    3.347128821    1.613380175
  308 SOLV  HW1     2614    1.340390117    3.298107415    1.546760081
  308 SOLV  HW2     2615    1.338599468    3.380798404    1.687563885
  309 SOLV  OW      2616    1.254809723    5.189539291    1.714176970
  309 SOLV  HW1     2617    1.309145974    5.273156064    1.706701212
  309 SOLV  HW2     2618    1.228069083    5.175576023    1.809518611
  310 SOLV  OW      2619    4.728871906    2.166420962    4.953073151
  310 SOLV  HW1     2620    4.669712073    2.214641041    4.888458879
  310 SOLV  HW2     2621    4.822545326    2.200271268    4.944156981
  311 SOLV  OW      2622    0.074544833    2.429572049    3.812150712
  311 SOLV  HW1     2623   -0.000353720    2.472280349    3.862809106
  311 SOLV  HW2     2624    0.060194357    2.330673549    3.808511717
  312 SOLV  OW      2625    3.321438858    0.440023629    4.296215464
  312 SOLV  HW1     2626    3.272638705    0.380903523    4.360429430
  312 SOLV  HW2     2627    3.410632498    0.399976595    4.275219778
  313 SOLV  OW      2628    3.859571163    3.323402279    0.498886152
  313 SOLV  HW1     2629    3.888448994    3.377883728    0.577612943
  313 SOLV  HW2     2630    3.940113995    3.286186446    0.452756862
  314 SOLV  OW      2631    4.840041612    6.254598846    4.713548231
  314 SOLV  HW1     2632    4.889038223    6.172956008    4.744107157
  314 SOLV  HW2     2633    4.904470036    6.318187423    4.671056177
  315 SOLV  OW      2634    0.973057514    2.451675909    2.561180733
  315 SOLV  HW1     2635    1.024186429    2.390972669    2.500344932
  315 SOLV  HW2     2636    0.879814798    2.417199515    2.572008787
  316 SOLV  OW      2637    3.413693803    2.746851724    1.386702483
  316 SOLV  HW1     2638    3.315404226    2.765243633    1.387688705
  316 SOLV  HW2     2639    3.429134556    2.648773148    1.374774958
  317 SOLV  OW      2640    1.873794327    4.089033869    6.593703110
  317 SOLV  HW1     2641    1.827545619    4.003984673    6.568647857
  317 SOLV  HW2     2642    1.902366504    4.084489119    6.689427056
  318 SOLV  OW      2643    4.633837826    4.440454482    4.786555103
  318 SOLV  HW1     2644    4.675692465    4.440631151    4.877374763
  318 SOLV  HW2     2645    4.650472345    4.528429203    4.742015265
  319 SOLV  OW      2646    1.724746101    0.300095033    8.138071905
  319 SOLV  HW1     2647    1.767370954    0.286518718    8.048635494
  319 SOLV  HW2     2648    1.791683888    0.281663874    8.210041980
  320 SOLV  OW      2649    2.005477398    2.543703163    3.994046571
  320 SOLV  HW1     2650    2.004383768    2.543317401    3.894052772
  320 SOLV  HW2     2651    2.094000841    2.510421011    4.026542177
  321 SOLV  OW      2652    2.739198463    3.594391165    6.459185948
  321 SOLV  HW1     2653    2.831376874    3.576952218    6.424557442
  321 SOLV  HW2     2654    2.673001086    3.582614201    6.385163648
  322 SOLV  OW      2655    1.224135640    1.405108458    0.269930929
  322 SOLV  HW1     2656    1.157866261    1.410303020    0.344640086
  322 SOLV  HW2     2657    1.253268461    1.497394517    0.244738883
  323 SOLV  OW      2658    3.275423205    1.748632503    3.709315193
  323 SOLV  HW1     2659    3.320460147    1.762774109    3.797472900
  323 SOLV  HW2     2660    3.323622780    1.677391723    3.658308945
  324 SOLV  OW      2661    1.211618504    4.831023675    1.610209198
  324 SOLV  HW1     2662    1.180909017    4.914807460    1.565073073
  324 SOLV  HW2     2663    1.273724962    4.781345304    1.549588093
  325 SOLV  OW      2664    1.405728706    0.824954740    7.225401785
  325 SOLV  HW1     2665    1.349256337    0.806010294    7.145076988
  325 SOLV  HW2     2666    1.349805655    0.868499177    7.295946500
  326 SOLV  OW      2667    4.727230865    5.311878588    0.429847353
  326 SOLV  HW1     2668    4.755397610    5.352537316    0.516758604
  326 SOLV  HW2     2669    4.629759186    5.328747831    0.415191953
  327 SOLV  OW      2670    5.436977849    3.430807344    7.666337069
  327 SOLV  HW1     2671    5.361738061    3.434377435    7.600562411
  327 SOLV  HW2     2672    5.523806369    3.443495784    7.618379967
  328 SOLV  OW      2673    2.250019138    6.391942432    6.447423290
  328 SOLV  HW1     2674    2.207010429    6.364428368    6.361439014
  328 SOLV  HW2     2675    2.349123871    6.380701503    6.440215157
  329 SOLV  OW      2676    1.851702150    5.303240535    5.715002088
  329 SOLV  HW1     2677    1.905571099    5.360058612    5.777210708
  329 SOLV  HW2     2678    1.906438111    5.224892473    5.685580422
  330 SOLV  OW      2679    2.617736907    0.037065282    6.780161004
  330 SOLV  HW1     2680    2.518708230    0.048258360    6.771909191
  330 SOLV  HW2     2681    2.653429240    0.103476979    6.845854362
  331 SOLV  OW      2682    2.334390507    2.059560447    0.929916066
  331 SOLV  HW1     2683    2.369888052    2.086342334    0.840346498
  331 SOLV  HW2     2684    2.237612986    2.083978644    0.936077835
  332 SOLV  OW      2685    0.995923302    6.009786798    5.270506368
  332 SOLV  HW1     2686    0.912176055    5.956750708    5.283683329
  332 SOLV  HW2     2687    1.074650272    5.955660416    5.300043905
  333 SOLV  OW      2688    3.037988985    6.383601294    0.063453810
  333 SOLV  HW1     2689    2.981492893    6.375606503   -0.018670071
  333 SOLV  HW2     2690    3.001122198    6.455471378    0.122408021
  334 SOLV  OW      2691    1.820610834    0.464110154    3.343715303
  334 SOLV  HW1     2692    1.858908971    0.555482857    3.330138035
  334 SOLV  HW2     2693    1.882382193    0.410254079    3.401020590
  335 SOLV  OW      2694    2.281689336    5.823045185    6.394325389
  335 SOLV  HW1     2695    2.291787350    5.736032785    6.442563827
  335 SOLV  HW2     2696    2.315594240    5.813407440    6.300743164
  336 SOLV  OW      2697    3.722783772    3.333895354    6.488930910
  336 SOLV  HW1     2698    3.776855616    3.314720476    6.570837262
  336 SOLV  HW2     2699    3.784061603    3.350558245    6.411681843
  337 SOLV  OW      2700    5.724894093    2.501150312    2.263478388
  337 SOLV  HW1     2701    5.715389832    2.445237394    2.345840121
  337 SOLV  HW2     2702    5.717041900    2.442913521    2.182565530
  338 SOLV  OW      2703    0.953425348    2.125583778    3.487152925
  338 SOLV  HW1     2704    0.873395893    2.149733991    3.542035634
  338 SOLV  HW2     2705    0.972798233    2.199180976    3.422282114
  339 SOLV  OW      2706    4.918089742    0.777192128    4.105808988
  339 SOLV  HW1     2707    4.964980633    0.703834482    4.155002056
  339 SOLV  HW2     2708    4.983551953    0.825458997    4.047627509
  340 SOLV  OW      2709    2.211224015    1.963624189    8.168551437
  340 SOLV  HW1     2710    2.204570922    1.903456438    8.088954654
  340 SOLV  HW2     2711    2.155109871    2.045031886    8.153582515
  341 SOLV  OW      2712    0.263890694    2.526321437    0.738313439
  341 SOLV  HW1     2713    0.362799178    2.521307001    0.724455671
  341 SOLV  HW2     2714    0.217125614    2.485968005    0.659670631
  342 SOLV  OW      2715    3.148059816    0.725582679    5.871275255
  342 SOLV  HW1     2716    3.178389144    0.637901810    5.833962147
  342 SOLV  HW2     2717    3.118391387    0.785113612    5.796603024
  343 SOLV  OW      2718    3.866625039    6.423792779    6.026537525
  343 SOLV  HW1     2719    3.833043194    6.401504956    5.935019296
  343 SOLV  HW2     2720    3.793475830    6.409662423    6.093242734
  344 SOLV  OW      2721    4.736024368    2.082577453    0.203050377
  344 SOLV  HW1     2722    4.785043390    2.157960889    0.159294880
  344 SOLV  HW2     2723    4.747941521    1.999262520    0.149043964
  345 SOLV  OW      2724    1.884083434    1.908749229    7.870969553
  345 SOLV  HW1     2725    1.897930235    1.849489737    7.791618103
  345 SOLV  HW2     2726    1.964589072    1.966672500    7.883767726
  346 SOLV  OW      2727    5.500947971    5.922335051    5.042409842
  346 SOLV  HW1     2728    5.554966648    5.845466798    5.008155893
  346 SOLV  HW2     2729    5.435497921    5.950899062    4.972406339
  347 SOLV  OW      2730    2.257808060    1.611955262    8.533821228
  347 SOLV  HW1     2731    2.206062712    1.680544700    8.482654941
  347 SOLV  HW2     2732    2.351110619    1.644765582    8.548592030
  348 SOLV  OW      2733    4.193737367    2.317147303    2.687425220
  348 SOLV  HW1     2734    4.201980955    2.401363700    2.634136345
  348 SOLV  HW2     2735    4.173013121    2.240850483    2.626192927
  349 SOLV  OW      2736    3.045586456    1.031900845    2.313355243
  349 SOLV  HW1     2737    3.135897806    0.989004551    2.315325064
  349 SOLV  HW2     2738    3.002008641    1.013811967    2.225185853
  350 SOLV  OW      2739    2.135313434    0.549730752    0.746374398
  350 SOLV  HW1     2740    2.046092614    0.554562618    0.701470256
  350 SOLV  HW2     2741    2.167932780    0.455203075    0.745622244
  351 SOLV  OW      2742    1.673974339    5.676988049    7.007182854
  351 SOLV  HW1     2743    1.681129662    5.714217353    7.099718538
  351 SOLV  HW2     2744    1.616231075    5.595353972    7.008469485
  352 SOLV  OW      2745    4.059819830    2.228501790    0.722304890
  352 SOLV  HW1     2746    3.974378673    2.224124887    0.774080457
  352 SOLV  HW2     2747    4.120543455    2.154766547    0.751899171
  353 SOLV  OW      2748    2.494766872    2.355532107    3.183605729
  353 SOLV  HW1     2749    2.485462556    2.433245138    3.121362777
  353 SOLV  HW2     2750    2.404020407    2.321426931    3.208141943
  354 SOLV  OW      2751    0.858564837    0.677484909    2.771704798
  354 SOLV  HW1     2752    0.823065624    0.702843909    2.681722467
  354 SOLV  HW2     2753    0.831945673    0.746727378    2.838764298
  355 SOLV  OW      2754    1.505556327    4.660485758    8.325065259
  355 SOLV  HW1     2755    1.497507408    4.759503110    8.313626464
  355 SOLV  HW2     2756    1.597884108    4.631424821    8.299943308
  356 SOLV  OW      2757    5.506442167    1.346576265    5.348429924
  356 SOLV  HW1     2758    5.455283509    1.431344841    5.334388692
  356 SOLV  HW2     2759    5.541247401    1.313715639    5.260630084
  357 SOLV  OW      2760    0.306582334    3.075123247    8.513300122
  357 SOLV  HW1     2761    0.295868006    3.170425668    8.484967043
  357 SOLV  HW2     2762    0.228866427    3.021579502    8.480233517
  358 SOLV  OW      2763    4.773471110    0.503177343    3.838425719
  358 SOLV  HW1     2764    4.767663214    0.602894814    3.833653517
  358 SOLV  HW2     2765    4.778900753    0.474645876    3.934115809
  359 SOLV  OW      2766    3.815263546    3.479225072    6.793728974
  359 SOLV  HW1     2767    3.802479500    3.388295978    6.833334245
  359 SOLV  HW2     2768    3.739444756    3.499558668    6.731776177
  360 SOLV  OW      2769    0.266437519    4.987000249    7.807365107
  360 SOLV  HW1     2770    0.287222056    5.084671485    7.812695031
  360 SOLV  HW2     2771    0.347051727    4.937485911    7.774964928
  361 SOLV  OW      2772    3.384226838    5.413238887    6.334897454
  361 SOLV  HW1     2773    3.417127757    5.507115560    6.345133990
  361 SOLV  HW2     2774    3.422567056    5.373379341    6.251582998
  362 SOLV  OW      2775    0.855021628    2.405208928    6.996734960
  362 SOLV  HW1     2776    0.849080455    2.444783205    6.905090727
  362 SOLV  HW2     2777    0.860734692    2.305617819    6.989730795
  363 SOLV  OW      2778    0.502443965    2.261915072    7.531311717
  363 SOLV  HW1     2779    0.463489191    2.180906370    7.487492144
  363 SOLV  HW2     2780    0.462107997    2.344158072    7.491196824
  364 SOLV  OW      2781    0.177488125    3.434218410    2.948120111
  364 SOLV  HW1     2782    0.224562659    3.522292909    2.953308831
  364 SOLV  HW2     2783    0.243098483    3.360384223    2.963737294
  365 SOLV  OW      2784    0.682241316    4.025283629    7.230122608
  365 SOLV  HW1     2785    0.583140040    4.037891245    7.225642708
  365 SOLV  HW2     2786    0.727888373    4.109464979    7.201314276
  366 SOLV  OW      2787    3.451177142    4.553230420    7.499485950
  366 SOLV  HW1     2788    3.497022326    4.551533590    7.588342107
  366 SOLV  HW2     2789    3.380337264    4.623811137    7.499870163
  367 SOLV  OW      2790    4.116881691    2.673990050    3.621441443
  367 SOLV  HW1     2791    4.050839049    2.683641504    3.546974729
  367 SOLV  HW2     2792    4.114902929    2.756026579    3.678591519
  368 SOLV  OW      2793    4.969675349    0.731265643    0.586607552
  368 SOLV  HW1     2794    4.909437146    0.678363068    0.526834922
  368 SOLV  HW2     2795    5.041664886    0.671819708    0.622437096
  369 SOLV  OW      2796    4.294816212    1.592372329    4.475706790
  369 SOLV  HW1     2797    4.312654511    1.527061754    4.549303035
  369 SOLV  HW2     2798    4.206235072    1.572149718    4.433939532
  370 SOLV  OW      2799    2.423372907    1.136832428    8.547473400
  370 SOLV  HW1     2800    2.329992862    1.139182289    8.511770483
  370 SOLV  HW2     2801    2.468917444    1.223572136    8.527423549
  371 SOLV  OW      2802    2.243827148    0.261839691    3.816991340
  371 SOLV  HW1     2803    2.303839211    0.223382960    3.746850746
  371 SOLV  HW2     2804    2.208368228    0.188167555    3.874568903
  372 SOLV  OW      2805    5.869504530    2.792416288    1.070337862
  372 SOLV  HW1     2806    5.858831985    2.869305104    1.133379639
  372 SOLV  HW2     2807    5.952426704    2.805188414    1.015924005
  373 SOLV  OW      2808    2.040706244    0.830999148    3.652876798
  373 SOLV  HW1     2809    2.053649316    0.929938358    3.646276158
  373 SOLV  HW2     2810    2.028876828    0.805254267    3.748779559
  374 SOLV  OW      2811    4.834952789    5.302435154    6.779159524
  374 SOLV  HW1     2812    4.884601596    5.306657800    6.865861562
  374 SOLV  HW2     2813    4.763773163    5.372665752    6.778053854
  375 SOLV  OW      2814    5.134521541    3.512358689    3.543341695
  375 SOLV  HW1     2815    5.175474359    3.538073887    3.630872598
  375 SOLV  HW2     2816    5.206210669    3.481695812    3.480727523
  376 SOLV  OW      2817    2.039354883    4.355846362    7.613957049
  376 SOLV  HW1     2818    1.960226474    4.297480824    7.632185104
  376 SOLV  HW2     2819    2.015135766    4.424326127    7.545225394
  377 SOLV  OW      2820    4.284512442    1.027384586    5.898665111
  377 SOLV  HW1     2821    4.238168843    0.949708986    5.856017369
  377 SOLV  HW2     2822    4.358889748    0.994096116    5.956630105
  378 SOLV  OW      2823    3.753159592    3.072707344    4.786413720
  378 SOLV  HW1     2824    3.680289573    3.025521290    4.736780291
  378 SOLV  HW2     2825    3.804482461    3.130669715    4.723117669
  379 SOLV  OW      2826    1.613256555    2.905354828    5.449181896
  379 SOLV  HW1     2827    1.615375984    2.861540024    5.359316152
  379 SOLV  HW2     2828    1.534097509    2.966207558    5.454737782
  380 SOLV  OW      2829    5.802560990    1.787247262    0.922663348
  380 SOLV  HW1     2830    5.874133308    1.813409973    0.987416559
  380 SOLV  HW2     2831    5.770540852    1.868401996    0.873788987
  381 SOLV  OW      2832    4.688648293    3.696337379    1.193836472
  381 SOLV  HW1     2833    4.731541726    3.726797123    1.108792760
  381 SOLV  HW2     2834    4.589567879    3.708188253    1.187302947
  382 SOLV  OW      2835    2.747840211    0.397366320    7.504264351
  382 SOLV  HW1     2836    2.708194169    0.363957538    7.589775126
  382 SOLV  HW2     2837    2.759448612    0.496556795    7.509418739
  383 SOLV  OW      2838    0.696760817    3.057932972    2.724923341
  383 SOLV  HW1     2839    0.658400810    2.976423589    2.768337601
  383 SOLV  HW2     2840    0.740117320    3.115395378    2.794337710
  384 SOLV  OW      2841    1.541025142    0.758573602    2.714477712
  384 SOLV  HW1     2842    1.638583606    0.736831186    2.717590754
  384 SOLV  HW2     2843    1.499918066    0.715900826    2.633921529
  385 SOLV  OW      2844    3.911001797    5.093016640    1.761932131
  385 SOLV  HW1     2845    3.954375526    5.182964400    1.756621936
  385 SOLV  HW2     2846    3.943803057    5.035707896    1.686833130
  386 SOLV  OW      2847    6.029428339    2.864455416    5.935639187
  386 SOLV  HW1     2848    6.059609610    2.860748472    6.030904176
  386 SOLV  HW2     2849    6.107894078    2.850460914    5.875245892
  387 SOLV  OW      2850    3.156265496    0.872585625    8.229464933
  387 SOLV  HW1     2851    3.103888814    0.956723463    8.216138512
  387 SOLV  HW2     2852    3.166259082    0.854692311    8.327342581
  388 SOLV  OW      2853    2.100351140    5.138278769    1.297787675
  388 SOLV  HW1     2854    2.011646737    5.109700393    1.334048758
  388 SOLV  HW2     2855    2.122372746    5.229706041    1.331790211
  389 SOLV  OW      2856    3.490991270    0.815197010    1.181423168
  389 SOLV  HW1     2857    3.579210966    0.819006117    1.228357451
  389 SOLV  HW2     2858    3.473637439    0.721657343    1.150613187
  390 SOLV  OW      2859    2.757225113    3.619015117    0.032861442
  390 SOLV  HW1     2860    2.727771261    3.523491920    0.030054397
  390 SOLV  HW2     2861    2.854376714    3.623268995    0.056174822
  391 SOLV  OW      2862    1.555804520    4.023481894    3.409969661
  391 SOLV  HW1     2863    1.472533575    3.968604908    3.417356132
  391 SOLV  HW2     2864    1.635546739    3.963142005    3.409381719
  392 SOLV  OW      2865    3.854921747    6.457507811    6.487046682
  392 SOLV  HW1     2866    3.944184767    6.414011498    6.498889449
  392 SOLV  HW2     2867    3.866211858    6.543992765    6.438128750
  393 SOLV  OW      2868    3.648751936    0.550042246    2.182069379
  393 SOLV  HW1     2869    3.717577170    0.524465809    2.249959056
  393 SOLV  HW2     2870    3.655966029    0.489462835    2.102834517
  394 SOLV  OW      2871    5.856754205    4.467833847    0.323750406
  394 SOLV  HW1     2872    5.945552739    4.488757293    0.282797976
  394 SOLV  HW2     2873    5.864219487    4.384733015    0.378873918
  395 SOLV  OW      2874    3.052508247    5.752095992    5.099668161
  395 SOLV  HW1     2875    2.962227654    5.709224196    5.103060868
  395 SOLV  HW2     2876    3.094558510    5.748469752    5.190325218
  396 SOLV  OW      2877    3.488660482    2.959830793    4.753263653
  396 SOLV  HW1     2878    3.470065917    2.968669953    4.655405615
  396 SOLV  HW2     2879    3.433654749    2.885355735    4.791051215
  397 SOLV  OW      2880    4.890830898    5.074344470    0.819815908
  397 SOLV  HW1     2881    4.803283664    5.026568566    0.812533269
  397 SOLV  HW2     2882    4.955437183    5.017894393    0.871191766
  398 SOLV  OW      2883    4.491892828    4.882873689    3.638275281
  398 SOLV  HW1     2884    4.456523553    4.866905075    3.546111890
  398 SOLV  HW2     2885    4.552780366    4.807858849    3.664073449
  399 SOLV  OW      2886    0.175904842    2.904709427    2.013887879
  399 SOLV  HW1     2887    0.214007968    2.832023468    1.956748055
  399 SOLV  HW2     2888    0.202621491    2.993678714    1.976864212
  400 SOLV  OW      2889    4.212557596    6.055918234    4.357525647
  400 SOLV  HW1     2890    4.167718661    6.014634311    4.436804379
  400 SOLV  HW2     2891    4.297395671    6.100207284    4.386526502
  401 SOLV  OW      2892    3.565775796    4.818485320    7.000043983
  401 SOLV  HW1     2893    3.555146822    4.740011969    7.061109620
  401 SOLV  HW2     2894    3.623589871    4.792851900    6.922580933
  402 SOLV  OW      2895    4.288374717    2.809027920    1.807369618
  402 SOLV  HW1     2896    4.301323153    2.884392759    1.742929512
  402 SOLV  HW2     2897    4.297293389    2.843246821    1.900908927
  403 SOLV  OW      2898    0.957086277    1.795106279    6.974968583
  403 SOLV  HW1     2899    0.990184071    1.821758227    7.065491053
  403 SOLV  HW2     2900    1.033898799    1.791844583    6.911021170
  404 SOLV  OW      2901    5.854218212    5.034847679    3.969859641
  404 SOLV  HW1     2902    5.934858080    5.079538197    4.008590152
  404 SOLV  HW2     2903    5.871401379    4.936711048    3.961257470
  405 SOLV  OW      2904    4.654678421    0.299089678    8.033777140
  405 SOLV  HW1     2905    4.600696222    0.376525249    8.066788149
  405 SOLV  HW2     2906    4.605046661    0.214033419    8.051160654
  406 SOLV  OW      2907    0.796923417    1.265701912    7.520325114
  406 SOLV  HW1     2908    0.773083566    1.340351254    7.458202563
  406 SOLV  HW2     2909    0.809657276    1.181496363    7.467910046
  407 SOLV  OW      2910    0.407706807    5.549195863    2.598911075
  407 SOLV  HW1     2911    0.472953218    5.579224664    2.668489953
  407 SOLV  HW2     2912    0.329132932    5.506100489    2.643284496
  408 SOLV  OW      2913    3.941494919    5.706796013    7.273528523
  408 SOLV  HW1     2914    3.848407415    5.738503465    7.291678316
  408 SOLV  HW2     2915    3.978320937    5.662877020    7.355473856
  409 SOLV  OW      2916    3.949844366    4.569944572    8.131994058
  409 SOLV  HW1     2917    3.889890001    4.647853584    8.113670636
  409 SOLV  HW2     2918    4.008915149    4.554013985    8.052893426
  410 SOLV  OW      2919    2.289529280    1.629450833    5.139431028
  410 SOLV  HW1     2920    2.245299150    1.539806223    5.136671562
  410 SOLV  HW2     2921    2.314869206    1.651230561    5.233683927
  411 SOLV  OW      2922    2.013612744    3.195844749    1.835614088
  411 SOLV  HW1     2923    1.932525124    3.251833485    1.818581170
  411 SOLV  HW2     2924    2.021043083    3.125551090    1.764877564
  412 SOLV  OW      2925    2.437177151    5.760340951    7.459077205
  412 SOLV  HW1     2926    2.537012877    5.755681700    7.462419725
  412 SOLV  HW2     2927    2.409153338    5.849167067    7.422681057
  413 SOLV  OW      2928    1.650068982    5.621723035    7.486731110
  413 SOLV  HW1     2929    1.577826483    5.560782031    7.519400524
  413 SOLV  HW2     2930    1.623190775    5.716742154    7.502511015
  414 SOLV  OW      2931    2.947683565    5.366257277    2.218047816
  414 SOLV  HW1     2932    2.894669826    5.308479324    2.280106947
  414 SOLV  HW2     2933    2.919104712    5.461504266    2.228599303
  415 SOLV  OW      2934    0.959634027    4.942724223    2.174178652
  415 SOLV  HW1     2935    0.956514369    4.915567064    2.077986927
  415 SOLV  HW2     2936    0.868435638    4.971141189    2.203766257
  416 SOLV  OW      2937    5.891341002    1.686722265    0.237065535
  416 SOLV  HW1     2938    5.828859138    1.637008011    0.297269912
  416 SOLV  HW2     2939    5.858089919    1.780172525    0.224357633
  417 SOLV  OW      2940    4.188970529    5.042355624    7.879808534
  417 SOLV  HW1     2941    4.156648492    4.967578250    7.937806072
  417 SOLV  HW2     2942    4.246679461    5.005472863    7.806942866
  418 SOLV  OW      2943    4.224731766    6.130361136    4.983963241
  418 SOLV  HW1     2944    4.166913161    6.048780852    4.982643113
  418 SOLV  HW2     2945    4.175872127    6.205120628    5.028950353
  419 SOLV  OW      2946    0.148453444    1.554103398    7.142900935
  419 SOLV  HW1     2947    0.120979673    1.560392782    7.046954543
  419 SOLV  HW2     2948    0.227794612    1.493771377    7.150968450
  420 SOLV  OW      2949    5.152816830    5.073208521    7.376101184
  420 SOLV  HW1     2950    5.221681344    5.012602079    7.336293852
  420 SOLV  HW2     2951    5.132887355    5.044102880    7.469673277
  421 SOLV  OW      2952    5.305924921    2.860252321    0.382643179
  421 SOLV  HW1     2953    5.354543756    2.920165916    0.446256298
  421 SOLV  HW2     2954    5.349563176    2.864624932    0.292772965
  422 SOLV  OW      2955    4.376466620    1.629760063    0.042588446
  422 SOLV  HW1     2956    4.409714797    1.722581491    0.025890323
  422 SOLV  HW2     2957    4.381841666    1.609514444    0.140370357
  423 SOLV  OW      2958    1.425239636    0.966182811    3.027069108
  423 SOLV  HW1     2959    1.374966647    0.929371933    2.948853488
  423 SOLV  HW2     2960    1.487652105    0.896481266    3.062374248
  424 SOLV  OW      2961    0.137921373    3.243117350    7.565378745
  424 SOLV  HW1     2962    0.063166135    3.199271312    7.515486154
  424 SOLV  HW2     2963    0.177508182    3.177984039    7.630113836
  425 SOLV  OW      2964    3.857175764    0.470389852    6.424866195
  425 SOLV  HW1     2965    3.768109917    0.424985774    6.422448384
  425 SOLV  HW2     2966    3.911604522    0.433035318    6.499980694
  426 SOLV  OW      2967    2.442430960    2.085880515    4.123698547
  426 SOLV  HW1     2968    2.454999237    2.131791741    4.211643346
  426 SOLV  HW2     2969    2.450543417    1.987003831    4.136255141
  427 SOLV  OW      2970    0.604766048    3.062486306    0.983982962
  427 SOLV  HW1     2971    0.516454560    3.106154005    0.966828629
  427 SOLV  HW2     2972    0.662623932    3.124138932    1.037382225
  428 SOLV  OW      2973    2.378517164    6.004875985    2.637463487
  428 SOLV  HW1     2974    2.284448087    5.972284385    2.646889874
  428 SOLV  HW2     2975    2.394553251    6.079538918    2.702026499
  429 SOLV  OW      2976    4.230938656    4.114207378    0.823869872
  429 SOLV  HW1     2977    4.208974391    4.074856977    0.734599581
  429 SOLV  HW2     2978    4.314330361    4.168913179    0.816577041
  430 SOLV  OW      2979    0.613990255    4.117445828    0.179702877
  430 SOLV  HW1     2980    0.568930484    4.044241307    0.128607044
  430 SOLV  HW2     2981    0.620517820    4.199048672    0.122270818
  431 SOLV  OW      2982    4.743467463    5.897131083    7.309982725
  431 SOLV  HW1     2983    4.803676102    5.858143437    7.240305260
  431 SOLV  HW2     2984    4.677741561    5.958731436    7.266559405
  432 SOLV  OW      2985    4.126272672    5.359316770    4.566571273
  432 SOLV  HW1     2986    4.053292861    5.406739456    4.517325752
  432 SOLV  HW2     2987    4.211521664    5.366441337    4.514784202
  433 SOLV  OW      2988    4.821002753    5.448913458    6.292387996
  433 SOLV  HW1     2989    4.821223887    5.418379089    6.387612215
  433 SOLV  HW2     2990    4.858236348    5.376665713    6.234129985
  434 SOLV  OW      2991    5.033873460    6.211349603    3.326920804
  434 SOLV  HW1     2992    5.131520377    6.227030981    3.312113531
  434 SOLV  HW2     2993    5.020544029    6.121714529    3.369204956
  435 SOLV  OW      2994    0.937641807    1.526815944    8.150025358
  435 SOLV  HW1     2995    0.911544125    1.607452235    8.203098642
  435 SOLV  HW2     2996    0.873498533    1.514565360    8.074291386
  436 SOLV  OW      2997    3.519047269    5.507826586    1.192742128
  436 SOLV  HW1     2998    3.608861276    5.551308497    1.199287574
  436 SOLV  HW2     2999    3.448908105    5.577958895    1.180013156
  437 SOLV  OW      3000    2.558707371    3.135071414    4.761870830
  437 SOLV  HW1     3001    2.530302326    3.191505993    4.839384543
  437 SOLV  HW2     3002    2.516665214    3.044642762    4.769299024
  438 SOLV  OW      3003    1.825387208    2.856986452    2.553466198
  438 SOLV  HW1     3004    1.924915851    2.865825612    2.557469736
  438 SOLV  HW2     3005    1.792528728    2.889956990    2.464959921
  439 SOLV  OW      3006    1.487323086    0.941988907    6.017244653
  439 SOLV  HW1     3007    1.544506422    1.024017032    6.016012740
  439 SOLV  HW2     3008    1.417550016    0.951060287    6.088304592
  440 SOLV  OW      3009    0.501970107    4.615151268    0.942945446
  440 SOLV  HW1     3010    0.596678267    4.639695231    0.922256665
  440 SOLV  HW2     3011    0.468279632    4.551140913    0.873896931
  441 SOLV  OW      3012    2.890870613    3.934462062    5.725125613
  441 SOLV  HW1     3013    2.868483034    4.028367107    5.751215844
  441 SOLV  HW2     3014    2.806587697    3.884262149    5.705724952
  442 SOLV  OW      3015    3.430074405    3.711566655    4.505142046
  442 SOLV  HW1     3016    3.508124562    3.697487276    4.566051996
  442 SOLV  HW2     3017    3.397528016    3.623129758    4.471679887
  443 SOLV  OW      3018    1.384916126    0.896057595    0.372349989
  443 SOLV  HW1     3019    1.376746925    0.859544979    0.279612961
  443 SOLV  HW2     3020    1.478675735    0.927229914    0.387761000
  444 SOLV  OW      3021    5.718792553    5.322725119    1.857677416
  444 SOLV  HW1     3022    5.788675387    5.346978330    1.924969614
  444 SOLV  HW2     3023    5.628156506    5.341694003    1.895431362
  445 SOLV  OW      3024    4.514692515    2.613068179    7.678402759
  445 SOLV  HW1     3025    4.599868669    2.564758216    7.698681637
  445 SOLV  HW2     3026    4.476034960    2.578088004    7.593067817
  446 SOLV  OW      3027    2.395217010    3.316194623    0.316166882
  446 SOLV  HW1     3028    2.318328671    3.276122526    0.266342092
  446 SOLV  HW2     3029    2.448926219    3.373400490    0.254176028
  447 SOLV  OW      3030    4.477702107    0.638376384    6.375935150
  447 SOLV  HW1     3031    4.545326900    0.711921071    6.371676741
  447 SOLV  HW2     3032    4.385857840    0.677733640    6.379897918
  448 SOLV  OW      3033    5.349504644    1.358976576    0.661680268
  448 SOLV  HW1     3034    5.398705997    1.357444850    0.574634549
  448 SOLV  HW2     3035    5.261055826    1.403930309    0.649188524
  449 SOLV  OW      3036    5.373214556    2.371165026    4.011242806
  449 SOLV  HW1     3037    5.302373307    2.339526537    3.948150604
  449 SOLV  HW2     3038    5.445498957    2.302340507    4.017425497
  450 SOLV  OW      3039    0.329039084    4.582599037    3.114921401
  450 SOLV  HW1     3040    0.285537235    4.496618337    3.088182192
  450 SOLV  HW2     3041    0.404312937    4.563673189    3.177974979
  451 SOLV  OW      3042    5.840520990    0.910985568    2.949440954
  451 SOLV  HW1     3043    5.877926277    1.002616151    2.935131500
  451 SOLV  HW2     3044    5.742347731    0.911714714    2.930426055
  452 SOLV  OW      3045    1.360451080    0.171866003    3.322187464
  452 SOLV  HW1     3046    1.429009404    0.134637280    3.259626699
  452 SOLV  HW2     3047    1.382642559    0.267100653    3.343115201
  453 SOLV  OW      3048    1.711225935    6.040294285    0.634464936
  453 SOLV  HW1     3049    1.653812762    6.103808251    0.686134764
  453 SOLV  HW2     3050    1.787842118    6.090104621    0.593857647
  454 SOLV  OW      3051    0.122979832    3.647202008    6.081243087
  454 SOLV  HW1     3052    0.142696898    3.553326289    6.052981809
  454 SOLV  HW2     3053    0.208244433    3.699254917    6.085770910
  455 SOLV  OW      3054    4.719066671    0.007383966    6.697946972
  455 SOLV  HW1     3055    4.728761518    0.040638589    6.791756530
  455 SOLV  HW2     3056    4.687624401   -0.087534919    6.699311685
  456 SOLV  OW      3057    0.978678131    4.910143858    8.330672167
  456 SOLV  HW1     3058    0.889287498    4.952241685    8.346072390
  456 SOLV  HW2     3059    1.044703965    4.947283516    8.395950899
  457 SOLV  OW      3060    5.302821893    0.725910625    4.814432526
  457 SOLV  HW1     3061    5.324447602    0.687894716    4.904361451
  457 SOLV  HW2     3062    5.355162812    0.677497188    4.744313866
  458 SOLV  OW      3063    5.490340813    4.103822069    1.589316866
  458 SOLV  HW1     3064    5.422985612    4.051551245    1.537057009
  458 SOLV  HW2     3065    5.517814711    4.051522396    1.670001318
  459 SOLV  OW      3066    2.416235108    2.624911661    5.816913017
  459 SOLV  HW1     3067    2.376964339    2.670164373    5.736849885
  459 SOLV  HW2     3068    2.443778983    2.693794116    5.883969656
  460 SOLV  OW      3069    1.267207530    3.327140933    6.687842283
  460 SOLV  HW1     3070    1.364655606    3.305995043    6.680306681
  460 SOLV  HW2     3071    1.215175960    3.242123686    6.695895493
  461 SOLV  OW      3072    4.027990129    3.048098412    1.394101351
  461 SOLV  HW1     3073    3.945967428    2.993869211    1.375894218
  461 SOLV  HW2     3074    4.108122521    3.000555206    1.357789962
  462 SOLV  OW      3075    4.701373808    2.805700300    3.763805940
  462 SOLV  HW1     3076    4.705239539    2.732530588    3.695752230
  462 SOLV  HW2     3077    4.675324584    2.767435899    3.852447639
  463 SOLV  OW      3078    1.893760400    4.452741901    2.215019174
  463 SOLV  HW1     3079    1.860788193    4.388355559    2.145973640
  463 SOLV  HW2     3080    1.832449547    4.531641785    2.218998871
  464 SOLV  OW      3081    0.639523420    1.781899515    3.605212236
  464 SOLV  HW1     3082    0.738940303    1.792621711    3.606385260
  464 SOLV  HW2     3083    0.616532104    1.686028107    3.588475197
  465 SOLV  OW      3084    0.693265649    5.167619134    0.907760707
  465 SOLV  HW1     3085    0.650115558    5.168945818    0.997962622
  465 SOLV  HW2     3086    0.622806348    5.159956335    0.837213906
  466 SOLV  OW      3087    0.272108086    4.713065216    1.335288658
  466 SOLV  HW1     3088    0.268274332    4.616391883    1.309997488
  466 SOLV  HW2     3089    0.179404645    4.750446631    1.338250899
  467 SOLV  OW      3090    4.327526396    1.826471301    3.565571917
  467 SOLV  HW1     3091    4.413132062    1.786340195    3.598148347
  467 SOLV  HW2     3092    4.278798484    1.867961755    3.642410665
  468 SOLV  OW      3093    4.705849535    2.741620565    3.246451406
  468 SOLV  HW1     3094    4.626169425    2.786983665    3.206534997
  468 SOLV  HW2     3095    4.683906728    2.711152954    3.339135505
  469 SOLV  OW      3096    3.720451077    1.565534295    6.314350235
  469 SOLV  HW1     3097    3.741185456    1.526747875    6.224540519
  469 SOLV  HW2     3098    3.771136889    1.650905715    6.326297668
  470 SOLV  OW      3099    4.541888654    4.528716498    8.082419400
  470 SOLV  HW1     3100    4.608368915    4.582865829    8.030957890
  470 SOLV  HW2     3101    4.571698824    4.520977644    8.177558980
  471 SOLV  OW      3102    4.443816516    2.369087678    5.964639565
  471 SOLV  HW1     3103    4.361727177    2.365518063    6.021636338
  471 SOLV  HW2     3104    4.509391260    2.433136181    6.004612241
  472 SOLV  OW      3105    1.776112123    0.090807158    2.106614179
  472 SOLV  HW1     3106    1.759175646    0.182611236    2.070763774
  472 SOLV  HW2     3107    1.825444667    0.036931000    2.038322527
  473 SOLV  OW      3108    1.351650068    5.070886197    5.381506796
  473 SOLV  HW1     3109    1.390570241    5.162976870    5.379361737
  473 SOLV  HW2     3110    1.370220433    5.024820237    5.294713325
  474 SOLV  OW      3111    5.161495951    2.548560242    4.081101589
  474 SOLV  HW1     3112    5.241569871    2.489505434    4.091140475
  474 SOLV  HW2     3113    5.112905130    2.553948520    4.168336375
  475 SOLV  OW      3114    0.206441833    1.434552058    5.418125150
  475 SOLV  HW1     3115    0.122469339    1.415926737    5.367117472
  475 SOLV  HW2     3116    0.210080619    1.375774412    5.498945979
  476 SOLV  OW      3117    4.470487656    4.476899029    4.502086463
  476 SOLV  HW1     3118    4.486388321    4.554506321    4.563113715
  476 SOLV  HW2     3119    4.375530109    4.478043442    4.470752436
  477 SOLV  OW      3120    2.422952336    1.889488163    7.391296366
  477 SOLV  HW1     3121    2.421191132    1.989201104    7.398666028
  477 SOLV  HW2     3122    2.334886896    1.857056215    7.356760367
  478 SOLV  OW      3123    2.145957666    2.018352521    4.244746445
  478 SOLV  HW1     3124    2.055336133    2.001348690    4.206033815
  478 SOLV  HW2     3125    2.206566254    1.941981551    4.222517653
  479 SOLV  OW      3126    0.871139135    0.273087572    3.048758595
  479 SOLV  HW1     3127    0.948646947    0.247649864    3.106599373
  479 SOLV  HW2     3128    0.892698981    0.357258699    2.999256535
  480 SOLV  OW      3129    3.858188569    1.511198521    7.049190917
  480 SOLV  HW1     3130    3.880894915    1.446196341    6.976670659
  480 SOLV  HW2     3131    3.777549178    1.564007577    7.022571633
  481 SOLV  OW      3132    0.705605759    2.028003260    2.210599118
  481 SOLV  HW1     3133    0.736849365    2.109084442    2.260093787
  481 SOLV  HW2     3134    0.610322650    2.009109002    2.234351886
  482 SOLV  OW      3135    5.211484625    2.750720079    1.098623101
  482 SOLV  HW1     3136    5.131136940    2.718026584    1.148377171
  482 SOLV  HW2     3137    5.212183789    2.711179418    1.006774662
  483 SOLV  OW      3138    3.057406573    5.006389108    6.028797502
  483 SOLV  HW1     3139    3.009843578    4.927638475    6.067991977
  483 SOLV  HW2     3140    3.117524017    5.046737772    6.097775325
  484 SOLV  OW      3141    0.186577670    1.300067322    3.379716389
  484 SOLV  HW1     3142    0.159626536    1.386758273    3.337783191
  484 SOLV  HW2     3143    0.130380407    1.226169834    3.342553485
  485 SOLV  OW      3144    5.695085681    3.300144470    7.096988636
  485 SOLV  HW1     3145    5.765746238    3.291846283    7.167261553
  485 SOLV  HW2     3146    5.630754950    3.224030278    7.105252609
  486 SOLV  OW      3147    5.485916166    3.504043337    4.686663824
  486 SOLV  HW1     3148    5.453016260    3.590223356    4.725273219
  486 SOLV  HW2     3149    5.510219326    3.441445139    4.760764326
  487 SOLV  OW      3150    3.133064907    5.541127454    6.367875145
  487 SOLV  HW1     3151    3.177831958    5.479258402    6.303313564
  487 SOLV  HW2     3152    3.130808983    5.633436281    6.329481758
  488 SOLV  OW      3153    5.121981099    3.460098355    8.567797959
  488 SOLV  HW1     3154    5.217883562    3.484223773    8.552940025
  488 SOLV  HW2     3155    5.080512401    3.525648661    8.630913593
  489 SOLV  OW      3156    3.956525830    1.837745319    1.110050065
  489 SOLV  HW1     3157    3.891819767    1.791653013    1.049315234
  489 SOLV  HW2     3158    3.985985643    1.774411359    1.181611519
  490 SOLV  OW      3159    4.200498702    1.725838896    5.211384563
  490 SOLV  HW1     3160    4.115343886    1.770121837    5.183317358
  490 SOLV  HW2     3161    4.194979889    1.701297556    5.308169714
  491 SOLV  OW      3162    5.791061845    2.041304200    1.644203508
  491 SOLV  HW1     3163    5.743377584    1.963552425    1.685203056
  491 SOLV  HW2     3164    5.787987457    2.033514324    1.544554464
  492 SOLV  OW      3165    3.771299491    1.660501022    3.868842546
  492 SOLV  HW1     3166    3.747656158    1.644757237    3.964723849
  492 SOLV  HW2     3167    3.711518457    1.731135740    3.830934582
  493 SOLV  OW      3168    0.808746991    6.167767585    3.378382194
  493 SOLV  HW1     3169    0.842375089    6.250283113    3.332990484
  493 SOLV  HW2     3170    0.877394961    6.135143679    3.443368162
  494 SOLV  OW      3171    2.586642968    4.060952597    3.930151134
  494 SOLV  HW1     3172    2.490907340    4.051606797    3.957490683
  494 SOLV  HW2     3173    2.625453112    4.142978159    3.972170878
  495 SOLV  OW      3174    1.186135884    0.740361581    3.145856075
  495 SOLV  HW1     3175    1.248792614    0.705964938    3.215792344
  495 SOLV  HW2     3176    1.209328486    0.699774736    3.057453988
  496 SOLV  OW      3177    2.023545771    2.634486821    6.285958302
  496 SOLV  HW1     3178    2.043036555    2.722927533    6.243550888
  496 SOLV  HW2     3179    2.107703755    2.596807024    6.324658773
  497 SOLV  OW      3180    4.104239027    4.738057884    6.622908887
  497 SOLV  HW1     3181    4.121509292    4.798638815    6.545244612
  497 SOLV  HW2     3182    4.072622831    4.792052837    6.700915532
  498 SOLV  OW      3183    1.112518421    5.051248905    3.617090289
  498 SOLV  HW1     3184    1.065161897    4.971005170    3.653399890
  498 SOLV  HW2     3185    1.125189814    5.118361930    3.690133639
  499 SOLV  OW      3186    2.155482282    4.855191770    2.523689288
  499 SOLV  HW1     3187    2.096761975    4.904725420    2.587707988
  499 SOLV  HW2     3188    2.158407211    4.904061422    2.436492410
  500 SOLV  OW      3189    2.362391909    5.669171410    6.615076214
  500 SOLV  HW1     3190    2.354116134    5.713700698    6.704231945
  500 SOLV  HW2     3191    2.452220936    5.625861042    6.607658630
  501 SOLV  OW      3192    5.162596554    2.223354792    6.210396290
  501 SOLV  HW1     3193    5.114383687    2.183325611    6.132465105
  501 SOLV  HW2     3194    5.260408279    2.204081209    6.202556346
  502 SOLV  OW      3195    4.170706294    6.077106921    1.507729043
  502 SOLV  HW1     3196    4.135500098    6.150970732    1.450242318
  502 SOLV  HW2     3197    4.245964679    6.031147326    1.460570168
  503 SOLV  OW      3198    4.546354011    6.087499234    6.326939969
  503 SOLV  HW1     3199    4.496470957    6.050243645    6.405194452
  503 SOLV  HW2     3200    4.551129432    6.018623455    6.254597811
  504 SOLV  OW      3201    6.004737590    0.121045909    3.769371125
  504 SOLV  HW1     3202    5.927164481    0.132602997    3.831410944
  504 SOLV  HW2     3203    6.085241816    0.092838424    3.821558025
  505 SOLV  OW      3204    2.149998398    4.635701230    1.477346666
  505 SOLV  HW1     3205    2.218245704    4.631766714    1.550332319
  505 SOLV  HW2     3206    2.194448351    4.619529721    1.389240219
  506 SOLV  OW      3207    1.462687690    2.992508790    0.953078567
  506 SOLV  HW1     3208    1.408310311    3.008699134    0.870731378
  506 SOLV  HW2     3209    1.490701727    2.896563114    0.956194112
  507 SOLV  OW      3210    2.856602120    4.803455959    4.161056001
  507 SOLV  HW1     3211    2.900125576    4.756252977    4.237721656
  507 SOLV  HW2     3212    2.869076699    4.902148941    4.171260827
  508 SOLV  OW      3213    4.060712830    0.086359668    0.576907699
  508 SOLV  HW1     3214    4.005979491    0.155015580    0.529046381
  508 SOLV  HW2     3215    4.018903490   -0.003717281    0.565151657
  509 SOLV  OW      3216    4.908190332    5.576329418    2.918797151
  509 SOLV  HW1     3217    4.898963979    5.478858335    2.898442336
  509 SOLV  HW2     3218    5.004931733    5.599024856    2.930026941
  510 SOLV  OW      3219    4.422851466    1.033473817    7.849312372
  510 SOLV  HW1     3220    4.488244296    1.087303307    7.902474646
  510 SOLV  HW2     3221    4.330362752    1.067845903    7.865574957
  511 SOLV  OW      3222    2.319604453    2.190817940    5.906139797
  511 SOLV  HW1     3223    2.309261583    2.147274695    5.995566134
  511 SOLV  HW2     3224    2.229324337    2.206880014    5.866245084
  512 SOLV  OW      3225    1.863610840    0.916134830    7.882362184
  512 SOLV  HW1     3226    1.860626306    0.881829382    7.788477703
  512 SOLV  HW2     3227    1.822549541    1.007248401    7.885878691
  513 SOLV  OW      3228    5.654846542    3.172428868    8.163965619
  513 SOLV  HW1     3229    5.739855683    3.224946933    8.160044514
  513 SOLV  HW2     3230    5.634539947    3.135071175    8.073455368
  514 SOLV  OW      3231    1.297628172    3.788635716    4.208259221
  514 SOLV  HW1     3232    1.357345191    3.852192359    4.257192889
  514 SOLV  HW2     3233    1.227693811    3.753830303    4.270691717
  515 SOLV  OW      3234    0.934916316    2.341974627    2.973691780
  515 SOLV  HW1     3235    1.025942387    2.320624650    2.938216408
  515 SOLV  HW2     3236    0.892580010    2.258621070    3.009186702
  516 SOLV  OW      3237    4.686065138    3.342976032    2.737490665
  516 SOLV  HW1     3238    4.640940697    3.264797606    2.694455969
  516 SOLV  HW2     3239    4.702429648    3.413908894    2.668928407
  517 SOLV  OW      3240    4.200492741    5.368719792    2.807020190
  517 SOLV  HW1     3241    4.285947846    5.369272329    2.858954843
  517 SOLV  HW2     3242    4.123572335    5.355533174    2.869545670
  518 SOLV  OW      3243    1.681545346    1.091104070    0.614716779
  518 SOLV  HW1     3244    1.621707091    1.037014225    0.673824993
  518 SOLV  HW2     3245    1.678015547    1.054858961    0.521582842
  519 SOLV  OW      3246    1.994458966    6.126528038    4.985944267
  519 SOLV  HW1     3247    2.089998495    6.140495240    5.011966549
  519 SOLV  HW2     3248    1.960550725    6.207870975    4.938682873
  520 SOLV  OW      3249    2.940257278    4.042666547    1.749063327
  520 SOLV  HW1     3250    2.949617384    3.943130990    1.751319489
  520 SOLV  HW2     3251    2.902939640    4.070640768    1.660604734
  521 SOLV  OW      3252    1.637363256    2.916608938    6.368315267
  521 SOLV  HW1     3253    1.592701348    2.987001064    6.313085420
  521 SOLV  HW2     3254    1.709013164    2.958488254    6.424104922
  522 SOLV  OW      3255    4.550454824    5.501168904    0.663582438
  522 SOLV  HW1     3256    4.531482245    5.415421736    0.711410674
  522 SOLV  HW2     3257    4.648442800    5.507874806    0.644781699
  523 SOLV  OW      3258    4.345023159    1.164931939    7.554188294
  523 SOLV  HW1     3259    4.337451794    1.071647499    7.518963859
  523 SOLV  HW2     3260    4.270807024    1.182238562    7.618938107
  524 SOLV  OW      3261    4.435614055    0.874591805    5.250182785
  524 SOLV  HW1     3262    4.496686011    0.951917286    5.267242645
  524 SOLV  HW2     3263    4.428084295    0.819146188    5.333063318
  525 SOLV  OW      3264    1.812956618    0.811077600    7.630334791
  525 SOLV  HW1     3265    1.811272543    0.817785767    7.530573928
  525 SOLV  HW2     3266    1.742091110    0.747370931    7.660660126
  526 SOLV  OW      3267    1.089313540    2.575495671    3.900858215
  526 SOLV  HW1     3268    1.015565065    2.632833622    3.865170650
  526 SOLV  HW2     3269    1.100283454    2.495095653    3.842415190
  527 SOLV  OW      3270    5.938599335    2.322795935    7.303180501
  527 SOLV  HW1     3271    6.000019357    2.356239974    7.231702136
  527 SOLV  HW2     3272    5.929778630    2.392147123    7.374683304
  528 SOLV  OW      3273    3.168509284    0.399391127    1.913734459
  528 SOLV  HW1     3274    3.263009900    0.387747023    1.944298272
  528 SOLV  HW2     3275    3.147655934    0.331536974    1.843299894
  529 SOLV  OW      3276    0.030196445    6.386274474    5.151254960
  529 SOLV  HW1     3277    0.085401274    6.404120499    5.232704500
  529 SOLV  HW2     3278   -0.028275006    6.465238891    5.132659679
  530 SOLV  OW      3279    3.726627808    4.161165265    5.086634251
  530 SOLV  HW1     3280    3.734360225    4.146525839    5.185254754
  530 SOLV  HW2     3281    3.653385854    4.103741245    5.050053328
  531 SOLV  OW      3282    2.603539749    2.713386466    6.661483114
  531 SOLV  HW1     3283    2.547082281    2.794674835    6.675794952
  531 SOLV  HW2     3284    2.620632510    2.668784163    6.749338267
  532 SOLV  OW      3285    4.468091184    1.434054954    7.995936112
  532 SOLV  HW1     3286    4.397907197    1.433325748    7.924705822
  532 SOLV  HW2     3287    4.433182178    1.388091872    8.077598977
  533 SOLV  OW      3288    3.886202130    5.196413995    8.464362938
  533 SOLV  HW1     3289    3.954302808    5.144351907    8.412866231
  533 SOLV  HW2     3290    3.794725863    5.162503131    8.442403620
  534 SOLV  OW      3291    2.276510152    0.757583863    5.237386102
  534 SOLV  HW1     3292    2.339662198    0.739031558    5.162101849
  534 SOLV  HW2     3293    2.318548494    0.822307331    5.300976363
  535 SOLV  OW      3294    2.931985557    5.620986856    1.476149086
  535 SOLV  HW1     3295    2.994380859    5.683603173    1.522904912
  535 SOLV  HW2     3296    2.857454708    5.673086435    1.434545502
  536 SOLV  OW      3297    1.371343865    4.346585200    2.380952380
  536 SOLV  HW1     3298    1.295857432    4.377905876    2.438579533
  536 SOLV  HW2     3299    1.363313662    4.387795750    2.290192802
  537 SOLV  OW      3300    1.874943747    0.804586812    0.322417225
  537 SOLV  HW1     3301    1.910302412    0.889278438    0.282703800
  537 SOLV  HW2     3302    1.929519729    0.727281596    0.290083982
  538 SOLV  OW      3303    1.940799945    0.346482978    6.364531313
  538 SOLV  HW1     3304    2.019008412    0.391396389    6.407732187
  538 SOLV  HW2     3305    1.971927620    0.264829619    6.315911643
  539 SOLV  OW      3306    2.413729798    4.430911270    7.934835367
  539 SOLV  HW1     3307    2.474866961    4.505327201    7.907916389
  539 SOLV  HW2     3308    2.387572332    4.378330024    7.853896700
  540 SOLV  OW      3309    5.655133986    3.496942493    5.513379172
  540 SOLV  HW1     3310    5.705099980    3.505311728    5.599596623
  540 SOLV  HW2     3311    5.581042962    3.430641642    5.524091831
  541 SOLV  OW      3312    1.938775765    3.513808279    5.104119927
  541 SOLV  HW1     3313    1.901062827    3.501835812    5.012280548
  541 SOLV  HW2     3314    2.028530643    3.470017316    5.109266448
  542 SOLV  OW      3315    4.644989177    3.452264372    3.656970220
  542 SOLV  HW1     3316    4.739140509    3.420899589    3.644647277
  542 SOLV  HW2     3317    4.582025363    3.384369926    3.619207930
  543 SOLV  OW      3318    5.101069754    6.002400566    2.674966139
  543 SOLV  HW1     3319    5.029265410    6.071544657    2.682922193
  543 SOLV  HW2     3320    5.097515159    5.941393282    2.754121369
  544 SOLV  OW      3321    4.171751525    3.607381921    1.406154523
  544 SOLV  HW1     3322    4.085157967    3.572479232    1.370329629
  544 SOLV  HW2     3323    4.160598624    3.703087747    1.432914117
  545 SOLV  OW      3324    0.272385188    1.919071834    3.124605995
  545 SOLV  HW1     3325    0.317077138    2.007934309    3.134909288
  545 SOLV  HW2     3326    0.341829866    1.847584290    3.116418436
  546 SOLV  OW      3327    0.337199107    6.150189402    5.850070714
  546 SOLV  HW1     3328    0.339433722    6.231451604    5.791833922
  546 SOLV  HW2     3329    0.293019401    6.172633188    5.936929751
  547 SOLV  OW      3330    0.043280063    6.327570477    6.013480727
  547 SOLV  HW1     3331    0.107572413    6.401887105    5.994944097
  547 SOLV  HW2     3332    0.093601939    6.246934334    6.044554877
  548 SOLV  OW      3333    5.066323826    1.780069170    0.058570531
  548 SOLV  HW1     3334    5.144097059    1.727972034    0.093745401
  548 SOLV  HW2     3335    4.984728552    1.758441791    0.112185291
  549 SOLV  OW      3336    2.186395976    5.271518361    2.924064073
  549 SOLV  HW1     3337    2.255649650    5.202972435    2.946546304
  549 SOLV  HW2     3338    2.227381457    5.342951188    2.867340290
  550 SOLV  OW      3339    1.569765643    3.884369437    6.223402067
  550 SOLV  HW1     3340    1.549952040    3.963224498    6.165183633
  550 SOLV  HW2     3341    1.502025217    3.812733239    6.206682193
  551 SOLV  OW      3342    0.564104400    2.592741974    2.780178699
  551 SOLV  HW1     3343    0.508181289    2.523802775    2.826222963
  551 SOLV  HW2     3344    0.562968749    2.576154185    2.681570355
  552 SOLV  OW      3345    3.748333507    3.032832181    1.846989553
  552 SOLV  HW1     3346    3.832425449    2.993120813    1.810224809
  552 SOLV  HW2     3347    3.710328506    3.097509872    1.780864894
  553 SOLV  OW      3348    4.433076081    3.133212696    5.475677440
  553 SOLV  HW1     3349    4.374280672    3.096744308    5.547880124
  553 SOLV  HW2     3350    4.456610218    3.060034878    5.411714769
  554 SOLV  OW      3351    0.619050110    0.971445739    0.207072572
  554 SOLV  HW1     3352    0.689500173    0.999145540    0.141730555
  554 SOLV  HW2     3353    0.577900536    0.885333670    0.177214763
  555 SOLV  OW      3354    2.182088453    1.368290428    6.630315980
  555 SOLV  HW1     3355    2.140221773    1.357093778    6.540194413
  555 SOLV  HW2     3356    2.276317510    1.400006165    6.619587586
  556 SOLV  OW      3357    4.591338143    0.045690029    1.512143258
  556 SOLV  HW1     3358    4.588709212   -0.054231935    1.509183520
  556 SOLV  HW2     3359    4.560707811    0.077194090    1.601972762
  557 SOLV  OW      3360    1.436538449    4.659504662    4.056362241
  557 SOLV  HW1     3361    1.524959610    4.702109726    4.037215735
  557 SOLV  HW2     3362    1.367223263    4.697633403    3.995192891
  558 SOLV  OW      3363    5.376509988    5.745690498    5.957438108
  558 SOLV  HW1     3364    5.365773785    5.647711879    5.940556348
  558 SOLV  HW2     3365    5.447206875    5.782382106    5.896975194
  559 SOLV  OW      3366    3.832987642    1.233704721    0.465221456
  559 SOLV  HW1     3367    3.739972855    1.270423569    0.465079388
  559 SOLV  HW2     3368    3.898602321    1.309128808    0.462775542
  560 SOLV  OW      3369    2.090342295    1.197720920    8.195371857
  560 SOLV  HW1     3370    2.137538840    1.229724667    8.113223570
  560 SOLV  HW2     3371    2.058066512    1.276360569    8.248042034
  561 SOLV  OW      3372    5.602287945    5.228148805    6.574929015
  561 SOLV  HW1     3373    5.620571462    5.275725271    6.488892525
  561 SOLV  HW2     3374    5.670072032    5.155812487    6.588075936
  562 SOLV  OW      3375    4.944365464    1.951481967    4.380015746
  562 SOLV  HW1     3376    4.888431446    2.011863222    4.323221868
  562 SOLV  HW2     3377    4.951422320    1.861777991    4.336386909
  563 SOLV  OW      3378    4.436435410    4.359459131    6.588850799
  563 SOLV  HW1     3379    4.375366553    4.428001600    6.628506854
  563 SOLV  HW2     3380    4.385235089    4.275376726    6.571278576
  564 SOLV  OW      3381    4.964322477    3.447857905    1.537738650
  564 SOLV  HW1     3382    4.948280549    3.483604598    1.445733808
  564 SOLV  HW2     3383    4.984129643    3.349979601    1.532485795
  565 SOLV  OW      3384    1.644894686    1.920409605    5.397678544
  565 SOLV  HW1     3385    1.667352241    1.991233986    5.464608583
  565 SOLV  HW2     3386    1.574515911    1.954541007    5.335373364
  566 SOLV  OW      3387    1.375253823    5.373337260    7.382719825
  566 SOLV  HW1     3388    1.326102002    5.288942287    7.404205702
  566 SOLV  HW2     3389    1.473742123    5.356727536    7.387643305
  567 SOLV  OW      3390    0.534480376    2.826084441    3.135605473
  567 SOLV  HW1     3391    0.490372733    2.913566707    3.155641998
  567 SOLV  HW2     3392    0.604585267    2.807556157    3.204468139
  568 SOLV  OW      3393    5.785669365    5.056322350    0.884982180
  568 SOLV  HW1     3394    5.822395038    4.966802910    0.859732079
  568 SOLV  HW2     3395    5.745874669    5.051392433    0.976590889
  569 SOLV  OW      3396    3.512306200    6.042504820    5.125300866
  569 SOLV  HW1     3397    3.480112909    6.041115193    5.030634548
  569 SOLV  HW2     3398    3.557525771    5.955845489    5.146405986
  570 SOLV  OW      3399    1.332733279    4.091930188    4.523631468
  570 SOLV  HW1     3400    1.375605373    4.070208753    4.435937486
  570 SOLV  HW2     3401    1.322362990    4.191036589    4.532024306
  571 SOLV  OW      3402    3.389651832    1.558338084    5.809393747
  571 SOLV  HW1     3403    3.360814056    1.528087792    5.718545476
  571 SOLV  HW2     3404    3.309483796    1.567603179    5.868447125
  572 SOLV  OW      3405    0.746606618    5.622014563    2.260995727
  572 SOLV  HW1     3406    0.805296348    5.580024203    2.330222937
  572 SOLV  HW2     3407    0.652604477    5.625886851    2.294887994
  573 SOLV  OW      3408    1.938248381    1.551100387    1.439579250
  573 SOLV  HW1     3409    1.906130908    1.525255608    1.530686920
  573 SOLV  HW2     3410    1.909526834    1.644744601    1.419432217
  574 SOLV  OW      3411    3.865321838    0.839289824    4.675538223
  574 SOLV  HW1     3412    3.847926046    0.856460131    4.772505526
  574 SOLV  HW2     3413    3.933809948    0.767018714    4.666246782
  575 SOLV  OW      3414    2.660239451    5.262344699    1.386413161
  575 SOLV  HW1     3415    2.603077454    5.275144839    1.305365596
  575 SOLV  HW2     3416    2.603642746    5.230389470    1.462411362
  576 SOLV  OW      3417    2.370645033    0.845359325    6.943255707
  576 SOLV  HW1     3418    2.288675501    0.891214284    6.977583447
  576 SOLV  HW2     3419    2.382460144    0.758187005    6.990810716
  577 SOLV  OW      3420    1.274151613    3.914683745    0.267578982
  577 SOLV  HW1     3421    1.355697356    3.966716150    0.242222069
  577 SOLV  HW2     3422    1.201980640    3.977693693    0.296235142
  578 SOLV  OW      3423    0.777438236    4.466587391    1.749313548
  578 SOLV  HW1     3424    0.811048811    4.378223212    1.781904760
  578 SOLV  HW2     3425    0.691119577    4.453492446    1.700551899
  579 SOLV  OW      3426    5.563915987    3.052226882    2.220172848
  579 SOLV  HW1     3427    5.592548037    2.961047686    2.249610964
  579 SOLV  HW2     3428    5.540434153    3.050035808    2.122993351
  580 SOLV  OW      3429    1.429429141    2.639235658    1.371118678
  580 SOLV  HW1     3430    1.331055760    2.651694501    1.358174890
  580 SOLV  HW2     3431    1.446176552    2.552373283    1.417750288
  581 SOLV  OW      3432    3.724260542    1.098189536    6.072348376
  581 SOLV  HW1     3433    3.632502225    1.114627717    6.108546397
  581 SOLV  HW2     3434    3.791766125    1.113136761    6.144595405
  582 SOLV  OW      3435    6.016689173    3.629227334    5.221065343
  582 SOLV  HW1     3436    5.992634574    3.534204579    5.240867502
  582 SOLV  HW2     3437    6.004578609    3.684548018    5.303485250
  583 SOLV  OW      3438    0.662974587    2.333801373    0.043004924
  583 SOLV  HW1     3439    0.671887180    2.433260636    0.037666848
  583 SOLV  HW2     3440    0.615612699    2.309067986    0.127534142
  584 SOLV  OW      3441    4.649708688    5.888130514    2.025268113
  584 SOLV  HW1     3442    4.712050585    5.883187067    2.103301103
  584 SOLV  HW2     3443    4.617579652    5.796234987    2.002398688
  585 SOLV  OW      3444    0.424599087    5.046144942    2.316657113
  585 SOLV  HW1     3445    0.393442951    5.045578696    2.411678199
  585 SOLV  HW2     3446    0.518950930    5.079042047    2.312710080
  586 SOLV  OW      3447    4.348688261    2.981984482    6.566223847
  586 SOLV  HW1     3448    4.406915873    3.007619333    6.643376117
  586 SOLV  HW2     3449    4.253112134    3.000667501    6.588944498
  587 SOLV  OW      3450    5.289930796    5.830987411    2.549203736
  587 SOLV  HW1     3451    5.213138003    5.889882121    2.574390120
  587 SOLV  HW2     3452    5.296749053    5.755422299    2.614345868
  588 SOLV  OW      3453    2.484044438    4.418372557    5.743200900
  588 SOLV  HW1     3454    2.430716701    4.347177434    5.788889919
  588 SOLV  HW2     3455    2.570609504    4.431377380    5.791548057
  589 SOLV  OW      3456    5.960524387    2.648087931    3.889508737
  589 SOLV  HW1     3457    5.909176812    2.602120438    3.961969152
  589 SOLV  HW2     3458    5.930941610    2.743390590    3.883002034
  590 SOLV  OW      3459    2.651118003    4.297460797    4.014138648
  590 SOLV  HW1     3460    2.744854962    4.324482056    4.036122821
  590 SOLV  HW2     3461    2.592113978    4.378195079    4.014867734
  591 SOLV  OW      3462    3.457342667    4.624520077    1.667580170
  591 SOLV  HW1     3463    3.418150099    4.580995548    1.748633576
  591 SOLV  HW2     3464    3.502660467    4.555420660    1.611263011
  592 SOLV  OW      3465    4.015355571    4.216434928    6.548567939
  592 SOLV  HW1     3466    3.999525479    4.225943092    6.450287422
  592 SOLV  HW2     3467    3.937149726    4.253502702    6.598667001
  593 SOLV  OW      3468    5.902833799    2.364906756    5.927381532
  593 SOLV  HW1     3469    5.833710123    2.413541685    5.980828955
  593 SOLV  HW2     3470    5.880053901    2.370802629    5.830188922
  594 SOLV  OW      3471    5.753072550    3.726971407    0.955230421
  594 SOLV  HW1     3472    5.753290972    3.734589383    1.054939905
  594 SOLV  HW2     3473    5.844125369    3.748534770    0.919953355
  595 SOLV  OW      3474    0.298138921    3.979855918    7.451865376
  595 SOLV  HW1     3475    0.253370707    4.056117453    7.498556114
  595 SOLV  HW2     3476    0.329070377    3.912937561    7.519432114
  596 SOLV  OW      3477    4.195941196    6.083871564    0.474162302
  596 SOLV  HW1     3478    4.122214894    6.079971649    0.541610724
  596 SOLV  HW2     3479    4.187719662    6.167926492    0.420615636
  597 SOLV  OW      3480    2.257053463    0.696122211    0.290851931
  597 SOLV  HW1     3481    2.172391460    0.664183672    0.333423468
  597 SOLV  HW2     3482    2.297989353    0.767583708    0.347575684
  598 SOLV  OW      3483    4.393161221    1.194141888    5.694271285
  598 SOLV  HW1     3484    4.487184642    1.160202414    5.697062938
  598 SOLV  HW2     3485    4.333638753    1.131609017    5.744737036
  599 SOLV  OW      3486    0.514465606    6.006711427    3.834311077
  599 SOLV  HW1     3487    0.470638404    6.065731188    3.766517960
  599 SOLV  HW2     3488    0.576636437    5.943412276    3.788180029
  600 SOLV  OW      3489    5.371782848    5.981631557    5.284062893
  600 SOLV  HW1     3490    5.417564135    5.955522669    5.199077832
  600 SOLV  HW2     3491    5.380429126    6.080330709    5.297620610
  601 SOLV  OW      3492    0.695534984    3.954612314    3.277707947
  601 SOLV  HW1     3493    0.624589069    3.973931197    3.345483659
  601 SOLV  HW2     3494    0.773358166    4.015619062    3.292600574
  602 SOLV  OW      3495    2.409288522    2.519747262    1.760574691
  602 SOLV  HW1     3496    2.439194178    2.615112864    1.757244568
  602 SOLV  HW2     3497    2.332866054    2.506555041    1.697442672
  603 SOLV  OW      3498    5.332215544    3.293926731    7.335808073
  603 SOLV  HW1     3499    5.272494889    3.334694297    7.404884363
  603 SOLV  HW2     3500    5.284858841    3.217776300    7.291552789
  604 SOLV  OW      3501    2.468593432    4.945630793    0.728033213
  604 SOLV  HW1     3502    2.545166104    4.997405586    0.689874372
  604 SOLV  HW2     3503    2.475381232    4.850072668    0.699351363
  605 SOLV  OW      3504    4.709318299    5.854249333    0.540605191
  605 SOLV  HW1     3505    4.677489075    5.922165773    0.474466495
  605 SOLV  HW2     3506    4.793043313    5.887029851    0.584372907
  606 SOLV  OW      3507    3.032405441    4.130514309    6.229125324
  606 SOLV  HW1     3508    3.000359494    4.037635660    6.247744923
  606 SOLV  HW2     3509    3.074572529    4.168371967    6.311519720
  607 SOLV  OW      3510    3.407879946    6.345266603    4.534985952
  607 SOLV  HW1     3511    3.484659805    6.307354839    4.586635217
  607 SOLV  HW2     3512    3.321941923    6.311713830    4.573572219
  608 SOLV  OW      3513    0.344487497    6.004140014    4.079168484
  608 SOLV  HW1     3514    0.274378672    5.933239876    4.071552893
  608 SOLV  HW2     3515    0.400400863    6.004769859    3.996262917
  609 SOLV  OW      3516    0.176472280    1.721005897    6.606430174
  609 SOLV  HW1     3517    0.192966356    1.662927416    6.526712512
  609 SOLV  HW2     3518    0.129495767    1.668078824    6.677084324
  610 SOLV  OW      3519    0.511626806    1.931053957    2.861770099
  610 SOLV  HW1     3520    0.517701017    1.835202934    2.833917710
  610 SOLV  HW2     3521    0.416100361    1.960519611    2.859211382
  611 SOLV  OW      3522    2.153252822    1.811394495    5.965741063
  611 SOLV  HW1     3523    2.084533684    1.879164604    5.991912595
  611 SOLV  HW2     3524    2.120896930    1.760107508    5.886224865
  612 SOLV  OW      3525    4.059987319    1.239030414    3.822437077
  612 SOLV  HW1     3526    4.053894393    1.335380568    3.848506328
  612 SOLV  HW2     3527    4.059626591    1.182157142    3.904689137
  613 SOLV  OW      3528    0.323487251    1.996191679    5.469255853
  613 SOLV  HW1     3529    0.338740488    1.920715259    5.533058068
  613 SOLV  HW2     3530    0.318316471    1.960474431    5.375995017
  614 SOLV  OW      3531    0.025273286    5.241081148    5.413600428
  614 SOLV  HW1     3532    0.018188049    5.312963515    5.482758257
  614 SOLV  HW2     3533    0.117358544    5.241299540    5.374609086
  615 SOLV  OW      3534    4.055209276    1.875882642    0.565237428
  615 SOLV  HW1     3535    4.062589071    1.975243914    0.556697067
  615 SOLV  HW2     3536    3.966407598    1.852325140    0.604726709
  616 SOLV  OW      3537    4.139710942    6.429161074    4.949638243
  616 SOLV  HW1     3538    4.170290610    6.400165785    4.858950667
  616 SOLV  HW2     3539    4.045366848    6.461855483    4.944127894
  617 SOLV  OW      3540    5.712937749    4.494228421    5.569808745
  617 SOLV  HW1     3541    5.731528111    4.577810742    5.621465878
  617 SOLV  HW2     3542    5.620927423    4.498851373    5.530913963
  618 SOLV  OW      3543    0.479736726    3.183843910    7.840942958
  618 SOLV  HW1     3544    0.399700297    3.125551805    7.826933674
  618 SOLV  HW2     3545    0.516001265    3.212542927    7.752278788
  619 SOLV  OW      3546    2.895203170    6.385405838    0.696329696
  619 SOLV  HW1     3547    2.917773855    6.399282754    0.599903187
  619 SOLV  HW2     3548    2.799175478    6.358749218    0.704584489
  620 SOLV  OW      3549    3.779320396    0.173426085    2.572329223
  620 SOLV  HW1     3550    3.753973556    0.213515691    2.484292633
  620 SOLV  HW2     3551    3.751474682    0.234838772    2.646174854
  621 SOLV  OW      3552    3.813012152    4.322686520    5.502188482
  621 SOLV  HW1     3553    3.811670089    4.234203370    5.455615881
  621 SOLV  HW2     3554    3.806864747    4.396064134    5.434527449
  622 SOLV  OW      3555    0.039678027    4.768248332    6.551472364
  622 SOLV  HW1     3556    0.127129559    4.816662961    6.548588205
  622 SOLV  HW2     3557   -0.010506944    4.794949752    6.633743736
  623 SOLV  OW      3558    0.998507888    6.155722370    4.544951881
  623 SOLV  HW1     3559    1.071274135    6.221374958    4.564823659
  623 SOLV  HW2     3560    0.930424793    6.158254146    4.618152588
  624 SOLV  OW      3561    0.257982900    2.145156816    6.810401640
  624 SOLV  HW1     3562    0.233116103    2.096741948    6.726510328
  624 SOLV  HW2     3563    0.357549064    2.152077176    6.816628081
  625 SOLV  OW      3564    3.523308300    0.849710836    5.053705198
  625 SOLV  HW1     3565    3.468248684    0.846183779    4.970302049
  625 SOLV  HW2     3566    3.505839551    0.768009644    5.108658478
  626 SOLV  OW      3567    1.689239735    1.821199730    8.069840394
  626 SOLV  HW1     3568    1.731286183    1.868065467    7.992150191
  626 SOLV  HW2     3569    1.694426191    1.722311839    8.055899477
  627 SOLV  OW      3570    4.210034404    2.712274002    4.404052710
  627 SOLV  HW1     3571    4.127750157    2.693615779    4.350375450
  627 SOLV  HW2     3572    4.185652566    2.720435097    4.500691233
  628 SOLV  OW      3573    0.458717197    4.907806871    1.281014396
  628 SOLV  HW1     3574    0.547714558    4.869580498    1.305879986
  628 SOLV  HW2     3575    0.386075047    4.848786514    1.316225241
  629 SOLV  OW      3576    5.555909477    3.011718239    1.062935060
  629 SOLV  HW1     3577    5.612603577    2.949621914    1.008806353
  629 SOLV  HW2     3578    5.481288089    3.046660982    1.006271597
  630 SOLV  OW      3579    3.824821779    1.261733421    4.483534575
  630 SOLV  HW1     3580    3.855697802    1.185769553    4.540772867
  630 SOLV  HW2     3581    3.832200620    1.347260290    4.534825734
  631 SOLV  OW      3582    0.632030495    1.376667531    8.353017009
  631 SOLV  HW1     3583    0.684835975    1.300228016    8.316021625
  631 SOLV  HW2     3584    0.686406562    1.460421991    8.347678382
  632 SOLV  OW      3585    0.741854861    4.429588996    6.854692329
  632 SOLV  HW1     3586    0.693680081    4.377100496    6.924865229
  632 SOLV  HW2     3587    0.762333893    4.521018891    6.889638768
  633 SOLV  OW      3588    1.805039903    4.418050453    4.619872307
  633 SOLV  HW1     3589    1.787499152    4.320358355    4.632062928
  633 SOLV  HW2     3590    1.903151262    4.433026765    4.607627088
  634 SOLV  OW      3591    2.760087814    1.244175861    7.918836414
  634 SOLV  HW1     3592    2.673136270    1.222542164    7.874435098
  634 SOLV  HW2     3593    2.752907338    1.225877532    8.016885783
  635 SOLV  OW      3594    0.680585494    5.843309163    6.377752621
  635 SOLV  HW1     3595    0.750470085    5.784920080    6.336437643
  635 SOLV  HW2     3596    0.674187987    5.928968771    6.326551346
  636 SOLV  OW      3597    1.902637945    4.528922016    8.178122425
  636 SOLV  HW1     3598    1.823204717    4.484628108    8.136546825
  636 SOLV  HW2     3599    1.894110399    4.525987550    8.277715321
  637 SOLV  OW      3600    2.487575906    2.277706779    8.033792995
  637 SOLV  HW1     3601    2.545811506    2.306855216    7.957904467
  637 SOLV  HW2     3602    2.544426289    2.257190792    8.113462347
  638 SOLV  OW      3603    5.634919242    4.082736021    0.100394574
  638 SOLV  HW1     3604    5.596929738    4.175223425    0.102109502
  638 SOLV  HW2     3605    5.658321891    4.058051749    0.006356930
  639 SOLV  OW      3606    0.939837768    5.854199146    7.082920939
  639 SOLV  HW1     3607    0.986685148    5.821368203    7.164942448
  639 SOLV  HW2     3608    0.942164563    5.783203044    7.012534773
  640 SOLV  OW      3609    3.181778037    2.533531716    6.003436357
  640 SOLV  HW1     3610    3.132245221    2.563769252    6.084874930
  640 SOLV  HW2     3611    3.134997534    2.566989821    5.921630380
  641 SOLV  OW      3612    4.554237109    5.472552262    0.990991538
  641 SOLV  HW1     3613    4.638626002    5.442518931    0.946532763
  641 SOLV  HW2     3614    4.519118055    5.553785138    0.944430322
  642 SOLV  OW      3615    3.137940583    2.565159953    3.847662800
  642 SOLV  HW1     3616    3.038848963    2.568473505    3.860700525
  642 SOLV  HW2     3617    3.176061218    2.656984788    3.858390957
  643 SOLV  OW      3618    0.424309915    2.556944736    4.832568372
  643 SOLV  HW1     3619    0.471608413    2.578486165    4.747134844
  643 SOLV  HW2     3620    0.435760213    2.459817931    4.853434120
  644 SOLV  OW      3621    4.832969259    0.446214187    4.088522630
  644 SOLV  HW1     3622    4.928362518    0.417309147    4.080479314
  644 SOLV  HW2     3623    4.808318485    0.453283977    4.185178796
  645 SOLV  OW      3624    2.701622378    0.068366881    4.634841706
  645 SOLV  HW1     3625    2.677401831    0.069101704    4.537821712
  645 SOLV  HW2     3626    2.618552540    0.059935128    4.689872472
  646 SOLV  OW      3627    1.776310131    1.466202230    3.384606847
  646 SOLV  HW1     3628    1.770396257    1.505819780    3.292979661
  646 SOLV  HW2     3629    1.841766619    1.390603024    3.384073742
  647 SOLV  OW      3630    4.693893281    1.123794703    3.419305210
  647 SOLV  HW1     3631    4.693613734    1.208527397    3.366198249
  647 SOLV  HW2     3632    4.613804996    1.121700666    3.479151333
  648 SOLV  OW      3633    1.453909565    5.537502943    7.693686513
  648 SOLV  HW1     3634    1.477947125    5.621123470    7.742980373
  648 SOLV  HW2     3635    1.518530870    5.465007838    7.717532443
  649 SOLV  OW      3636    4.011520119    0.320148545    6.617364921
  649 SOLV  HW1     3637    3.963074018    0.316615498    6.704775065
  649 SOLV  HW2     3638    4.076802322    0.244562587    6.612357757
  650 SOLV  OW      3639    5.804952992    3.244152158    4.706947591
  650 SOLV  HW1     3640    5.724062843    3.212343914    4.657499890
  650 SOLV  HW2     3641    5.813401025    3.193796795    4.792930437
  651 SOLV  OW      3642    0.789314501    4.098022995    2.328835336
  651 SOLV  HW1     3643    0.801288876    4.112659560    2.230639219
  651 SOLV  HW2     3644    0.710714728    4.150783770    2.361060336
  652 SOLV  OW      3645    5.896873255    4.429014883    3.407718029
  652 SOLV  HW1     3646    5.907322819    4.339508914    3.364364089
  652 SOLV  HW2     3647    5.839700633    4.420077733    3.489274858
  653 SOLV  OW      3648    0.364963310    5.474965185    1.426809866
  653 SOLV  HW1     3649    0.340442325    5.471694786    1.523701948
  653 SOLV  HW2     3650    0.463600175    5.461806462    1.416926072
  654 SOLV  OW      3651    3.033752988    5.138966490    7.232559015
  654 SOLV  HW1     3652    3.038981286    5.153280235    7.133726557
  654 SOLV  HW2     3653    2.940531968    5.156962146    7.263960753
  655 SOLV  OW      3654    3.684467157    6.247756121    6.515832006
  655 SOLV  HW1     3655    3.716644950    6.335854626    6.481143180
  655 SOLV  HW2     3656    3.737870712    6.222140225    6.596404640
  656 SOLV  OW      3657    6.037314978    2.780444775    7.753505098
  656 SOLV  HW1     3658    5.946514105    2.759585464    7.717171119
  656 SOLV  HW2     3659    6.031605805    2.859978377    7.813853034
  657 SOLV  OW      3660    3.287500815    4.932945452    7.018869218
  657 SOLV  HW1     3661    3.372602224    4.883690275    7.037083743
  657 SOLV  HW2     3662    3.304460538    5.005096994    6.951738073
  658 SOLV  OW      3663    1.591129926    2.213407221    0.053491580
  658 SOLV  HW1     3664    1.590339923    2.310312535    0.078165909
  658 SOLV  HW2     3665    1.641671018    2.161811362    0.122654561
  659 SOLV  OW      3666    1.233561431    1.243618198    5.529244312
  659 SOLV  HW1     3667    1.279502936    1.165836025    5.572132619
  659 SOLV  HW2     3668    1.146480187    1.213579504    5.490326165
  660 SOLV  OW      3669    0.377442240    5.607079020    3.185377424
  660 SOLV  HW1     3670    0.311820736    5.555505572    3.130295158
  660 SOLV  HW2     3671    0.407999258    5.687417049    3.134268417
  661 SOLV  OW      3672    1.728644496    5.729654470    0.884321878
  661 SOLV  HW1     3673    1.644787755    5.760889554    0.839684288
  661 SOLV  HW2     3674    1.763680699    5.802004199    0.943803398
  662 SOLV  OW      3675    1.249683468    2.183436714    3.415485255
  662 SOLV  HW1     3676    1.165612984    2.237238429    3.409350963
  662 SOLV  HW2     3677    1.286275477    2.189250571    3.508368673
  663 SOLV  OW      3678    0.473270733    2.281213690    1.619439365
  663 SOLV  HW1     3679    0.515414933    2.345327758    1.555303839
  663 SOLV  HW2     3680    0.428943416    2.332148412    1.693201430
  664 SOLV  OW      3681    3.868972993    5.047838435    7.462951877
  664 SOLV  HW1     3682    3.777171760    5.009383298    7.453265136
  664 SOLV  HW2     3683    3.905184603    5.070827665    7.372617401
  665 SOLV  OW      3684    2.894842680    5.098765050    4.143133063
  665 SOLV  HW1     3685    2.892272757    5.169168025    4.214104311
  665 SOLV  HW2     3686    2.805083033    5.092064393    4.099562877
  666 SOLV  OW      3687    4.390879548    5.607895189    3.796114148
  666 SOLV  HW1     3688    4.373587110    5.546723931    3.718918725
  666 SOLV  HW2     3689    4.332458696    5.688684903    3.788361466
  667 SOLV  OW      3690    0.821005383    2.712917019    4.947923292
  667 SOLV  HW1     3691    0.831665649    2.638472716    5.013835519
  667 SOLV  HW2     3692    0.881850244    2.788318813    4.972673130
  668 SOLV  OW      3693    4.028512982    5.832852149    0.597935154
  668 SOLV  HW1     3694    4.052944769    5.780661255    0.679661976
  668 SOLV  HW2     3695    4.077766252    5.796182236    0.519007912
  669 SOLV  OW      3696    3.515808342    2.706339505    7.774029370
  669 SOLV  HW1     3697    3.483147034    2.720815137    7.867430694
  669 SOLV  HW2     3698    3.488704351    2.615226113    7.742984724
  670 SOLV  OW      3699    3.003207621    0.074462772    2.105696264
  670 SOLV  HW1     3700    2.917487036    0.038893139    2.142936893
  670 SOLV  HW2     3701    3.011120998    0.171770278    2.127345697
  671 SOLV  OW      3702    0.625568079    4.283582644    1.902196511
  671 SOLV  HW1     3703    0.584438830    4.311651994    1.988917742
  671 SOLV  HW2     3704    0.565788773    4.310515211    1.826690647
  672 SOLV  OW      3705    3.867790671    0.199346055    6.304029299
  672 SOLV  HW1     3706    3.966569961    0.208160330    6.316875811
  672 SOLV  HW2     3707    3.834498744    0.275438208    6.248336203
  673 SOLV  OW      3708    5.900362076    2.710535209    0.009045764
  673 SOLV  HW1     3709    5.991904340    2.693149192   -0.027255912
  673 SOLV  HW2     3710    5.835354248    2.717889016   -0.066584748
  674 SOLV  OW      3711    1.965020969    2.713215758    4.847573772
  674 SOLV  HW1     3712    1.966974458    2.613820631    4.836762884
  674 SOLV  HW2     3713    1.871517065    2.746300499    4.834826442
  675 SOLV  OW      3714    2.553468344    6.089493254    3.661776993
  675 SOLV  HW1     3715    2.583974340    6.072016608    3.755393312
  675 SOLV  HW2     3716    2.525074981    6.003496342    3.619369102
  676 SOLV  OW      3717    1.419371182    0.731241801    0.108759138
  676 SOLV  HW1     3718    1.360513546    0.679640221    0.046524738
  676 SOLV  HW2     3719    1.461101963    0.668709885    0.174701286
  677 SOLV  OW      3720    4.140698832    3.310152599    1.396491982
  677 SOLV  HW1     3721    4.090275043    3.224991108    1.382173707
  677 SOLV  HW2     3722    4.094271548    3.365104211    1.465953558
  678 SOLV  OW      3723    1.896255101    0.379155670    4.840729944
  678 SOLV  HW1     3724    1.910907521    0.308650712    4.910116179
  678 SOLV  HW2     3725    1.850238851    0.457667198    4.882184873
  679 SOLV  OW      3726    2.653427810    0.818282872    0.445836680
  679 SOLV  HW1     3727    2.647723626    0.900954609    0.501809174
  679 SOLV  HW2     3728    2.673927346    0.739790507    0.504307093
  680 SOLV  OW      3729    2.505763489    1.264175551    3.873487433
  680 SOLV  HW1     3730    2.571185048    1.336377638    3.850971823
  680 SOLV  HW2     3731    2.508628336    1.246069269    3.971793222
  681 SOLV  OW      3732    5.134995936    2.486775055    4.977060762
  681 SOLV  HW1     3733    5.175149334    2.396110606    4.990011702
  681 SOLV  HW2     3734    5.041985083    2.477279288    4.941579668
  682 SOLV  OW      3735    3.452323463    5.110172583    6.819416396
  682 SOLV  HW1     3736    3.520488991    5.182600930    6.829792168
  682 SOLV  HW2     3737    3.480873705    5.047690972    6.746745933
  683 SOLV  OW      3738    3.672302286    5.543409604    5.231212710
  683 SOLV  HW1     3739    3.726963264    5.580688320    5.156228864
  683 SOLV  HW2     3740    3.659052844    5.613795472    5.301000443
  684 SOLV  OW      3741    2.278554598    2.567113799    4.625569576
  684 SOLV  HW1     3742    2.276542339    2.495406075    4.695240484
  684 SOLV  HW2     3743    2.245119620    2.652756659    4.664906865
  685 SOLV  OW      3744    1.647608375    1.188470725    4.098934404
  685 SOLV  HW1     3745    1.626400138    1.285742013    4.089523038
  685 SOLV  HW2     3746    1.699262289    1.157732508    4.019014801
  686 SOLV  OW      3747    3.243603994    2.298435436    4.450808656
  686 SOLV  HW1     3748    3.329283809    2.349838175    4.446710227
  686 SOLV  HW2     3749    3.256906126    2.215776394    4.505494906
  687 SOLV  OW      3750    1.236725256    1.936117389    3.732343881
  687 SOLV  HW1     3751    1.244482826    1.858832081    3.795327126
  687 SOLV  HW2     3752    1.144132948    1.939279068    3.694704377
  688 SOLV  OW      3753    5.221366869    3.340381791    0.375300489
  688 SOLV  HW1     3754    5.309388439    3.295557996    0.390892102
  688 SOLV  HW2     3755    5.149057910    3.271413267    0.371452698
  689 SOLV  OW      3756    2.161428461    0.501960451    3.370640479
  689 SOLV  HW1     3757    2.099265856    0.453959718    3.432542015
  689 SOLV  HW2     3758    2.217038825    0.566660732    3.422807829
  690 SOLV  OW      3759    4.806306344    2.676503228    8.118011090
  690 SOLV  HW1     3760    4.777233248    2.771898156    8.110619404
  690 SOLV  HW2     3761    4.873907057    2.656664353    8.047041840
  691 SOLV  OW      3762    4.443980191    3.178477329    1.752863493
  691 SOLV  HW1     3763    4.355279722    3.132945428    1.760554068
  691 SOLV  HW2     3764    4.451109764    3.222694108    1.663453488
  692 SOLV  OW      3765    4.947147699    4.058032914    3.071913407
  692 SOLV  HW1     3766    4.872029028    4.118846781    3.097583306
  692 SOLV  HW2     3767    5.026991604    4.077847948    3.128767605
  693 SOLV  OW      3768    1.571111997    3.310516427    4.891594809
  693 SOLV  HW1     3769    1.499694071    3.256371150    4.935955117
  693 SOLV  HW2     3770    1.559231083    3.306469020    4.792385410
  694 SOLV  OW      3771    4.417336111    1.609157530    7.403517743
  694 SOLV  HW1     3772    4.356108110    1.557957209    7.463765006
  694 SOLV  HW2     3773    4.377814047    1.613556844    7.311764075
  695 SOLV  OW      3774    3.852466266    2.928934981    3.398881969
  695 SOLV  HW1     3775    3.920149233    2.984442348    3.447235086
  695 SOLV  HW2     3776    3.771735322    2.984540338    3.379117241
  696 SOLV  OW      3777    4.065179140    3.624734082    6.225779823
  696 SOLV  HW1     3778    4.035598329    3.549481777    6.284619816
  696 SOLV  HW2     3779    3.988290204    3.686586027    6.209579465
  697 SOLV  OW      3780    2.433030322    3.390612222    4.066114547
  697 SOLV  HW1     3781    2.398251851    3.442023306    4.144520187
  697 SOLV  HW2     3782    2.435182296    3.293162835    4.088453965
  698 SOLV  OW      3783    4.481410363    5.391094973    4.964914964
  698 SOLV  HW1     3784    4.480773545    5.432513186    4.873897416
  698 SOLV  HW2     3785    4.515347929    5.297242261    4.958591605
  699 SOLV  OW      3786    0.248095649    2.019048944    2.876396650
  699 SOLV  HW1     3787    0.157360330    2.052466994    2.850893169
  699 SOLV  HW2     3788    0.247965159    1.992534445    2.972817735
  700 SOLV  OW      3789    0.739701099    0.364616291    5.188878728
  700 SOLV  HW1     3790    0.648189547    0.379480308    5.226358730
  700 SOLV  HW2     3791    0.743381579    0.399321985    5.095166088
  701 SOLV  OW      3792    1.588984032    1.055306713    2.607494173
  701 SOLV  HW1     3793    1.639776060    1.086489344    2.527195244
  701 SOLV  HW2     3794    1.603524276    0.957174791    2.620094636
  702 SOLV  OW      3795    4.920277121    5.340109468    2.676357316
  702 SOLV  HW1     3796    4.907042700    5.399540383    2.597029708
  702 SOLV  HW2     3797    4.887622489    5.248066359    2.654867624
  703 SOLV  OW      3798    5.638228175    2.687510574    4.541609242
  703 SOLV  HW1     3799    5.737368432    2.677551558    4.550101263
  703 SOLV  HW2     3800    5.595058057    2.667445200    4.629551657
  704 SOLV  OW      3801    2.982155191    5.328757129    8.297525885
  704 SOLV  HW1     3802    2.898111171    5.376524808    8.323117551
  704 SOLV  HW2     3803    3.034962458    5.307797683    8.379819012
  705 SOLV  OW      3804    4.154163328    5.946459038    3.319946084
  705 SOLV  HW1     3805    4.211030639    5.972929846    3.397827440
  705 SOLV  HW2     3806    4.085121966    5.880625668    3.349934949
  706 SOLV  OW      3807    1.265044589    5.324935386    0.563752612
  706 SOLV  HW1     3808    1.225533374    5.251163546    0.509010869
  706 SOLV  HW2     3809    1.227435960    5.321551262    0.656349628
  707 SOLV  OW      3810    1.145524364    2.405983552    7.112939249
  707 SOLV  HW1     3811    1.144140220    2.335241665    7.042272702
  707 SOLV  HW2     3812    1.051821022    2.427303251    7.140601618
  708 SOLV  OW      3813    4.983255955    5.103235175    0.278739899
  708 SOLV  HW1     3814    4.993080383    5.055418383    0.191463822
  708 SOLV  HW2     3815    4.902204098    5.069237527    0.326435157
  709 SOLV  OW      3816    2.611939502    2.345119617    1.826101393
  709 SOLV  HW1     3817    2.543549144    2.418074275    1.826762292
  709 SOLV  HW2     3818    2.581717463    2.270560397    1.885495115
  710 SOLV  OW      3819    1.111462223    6.335665306    4.879629971
  710 SOLV  HW1     3820    1.078735707    6.398297769    4.808875447
  710 SOLV  HW2     3821    1.034326047    6.305356497    4.935589381
  711 SOLV  OW      3822    4.242238900    1.814596347    4.848444956
  711 SOLV  HW1     3823    4.308931712    1.778366379    4.913556571
  711 SOLV  HW2     3824    4.289493380    1.869047874    4.779147651
  712 SOLV  OW      3825    3.218646016    4.110237219    1.444688100
  712 SOLV  HW1     3826    3.237361937    4.039484841    1.376542003
  712 SOLV  HW2     3827    3.282417476    4.100610083    1.521111879
  713 SOLV  OW      3828    1.875708119    2.930870231    5.196981172
  713 SOLV  HW1     3829    1.881238018    3.029491688    5.212579044
  713 SOLV  HW2     3830    1.936519125    2.905561776    5.121737688
  714 SOLV  OW      3831    5.627838842    2.470771393    5.823105483
  714 SOLV  HW1     3832    5.694655900    2.482666136    5.749661112
  714 SOLV  HW2     3833    5.537805996    2.500600279    5.791413111
  715 SOLV  OW      3834    0.335140385    6.358729310    5.658480246
  715 SOLV  HW1     3835    0.380357602    6.441728994    5.691138216
  715 SOLV  HW2     3836    0.245766843    6.382281627    5.620300007
  716 SOLV  OW      3837    1.420636116    0.422489583    5.973630121
  716 SOLV  HW1     3838    1.381838490    0.510653161    6.000500461
  716 SOLV  HW2     3839    1.503508900    0.437576611    5.919736138
  717 SOLV  OW      3840    1.616574041    2.553915380    4.423215905
  717 SOLV  HW1     3841    1.697941923    2.568921733    4.479377972
  717 SOLV  HW2     3842    1.631775064    2.591494087    4.331800197
  718 SOLV  OW      3843    5.025625461    6.206356296    6.717029105
  718 SOLV  HW1     3844    5.024110544    6.302381202    6.689154304
  718 SOLV  HW2     3845    5.040501876    6.200534125    6.815745214
  719 SOLV  OW      3846    1.070897909    5.692115102    1.217884523
  719 SOLV  HW1     3847    1.166894964    5.675753633    1.195148137
  719 SOLV  HW2     3848    1.012842435    5.657870630    1.144013262
  720 SOLV  OW      3849    3.047713395    5.904493593    3.602547662
  720 SOLV  HW1     3850    2.978020553    5.976171753    3.604833626
  720 SOLV  HW2     3851    3.111749977    5.922632896    3.527912862
  721 SOLV  OW      3852    0.255074899    4.657191517    2.522807374
  721 SOLV  HW1     3853    0.278134731    4.560688059    2.535272654
  721 SOLV  HW2     3854    0.311863919    4.713104674    2.583212590
  722 SOLV  OW      3855    3.275117551    1.913342140    0.959097225
  722 SOLV  HW1     3856    3.298715585    2.009947284    0.969617599
  722 SOLV  HW2     3857    3.332855331    1.872428542    0.888439678
  723 SOLV  OW      3858    4.413631551    5.228998174    0.628858027
  723 SOLV  HW1     3859    4.350828313    5.199396502    0.556888935
  723 SOLV  HW2     3860    4.411731587    5.163011560    0.703972765
  724 SOLV  OW      3861    3.801991932    4.081025839    5.348905093
  724 SOLV  HW1     3862    3.709793255    4.042443386    5.352202672
  724 SOLV  HW2     3863    3.867772074    4.012990488    5.381219024
  725 SOLV  OW      3864    5.546557656    4.269683748    2.946769226
  725 SOLV  HW1     3865    5.488190449    4.350824058    2.943672636
  725 SOLV  HW2     3866    5.605635353    4.268021250    2.866102417
  726 SOLV  OW      3867    0.382546023    2.239917786    5.282857921
  726 SOLV  HW1     3868    0.312465988    2.311229496    5.280988475
  726 SOLV  HW2     3869    0.378051431    2.191042054    5.369984227
  727 SOLV  OW      3870    4.428198259    1.744814932    4.039071115
  727 SOLV  HW1     3871    4.350411198    1.692270522    4.073543218
  727 SOLV  HW2     3872    4.482276540    1.778703265    4.116059590
  728 SOLV  OW      3873    3.192234395    0.443066724    1.555902272
  728 SOLV  HW1     3874    3.136773997    0.525478137    1.544388762
  728 SOLV  HW2     3875    3.165276079    0.396232636    1.640044282
  729 SOLV  OW      3876    2.340011006    4.927886908    7.621128942
  729 SOLV  HW1     3877    2.403303242    4.850500034    7.623465333
  729 SOLV  HW2     3878    2.263411869    4.910177594    7.682927481
  730 SOLV  OW      3879    4.471422975    5.743563082    0.587062635
  730 SOLV  HW1     3880    4.565252918    5.773618883    0.569954376
  730 SOLV  HW2     3881    4.472086258    5.648850570    0.619143630
  731 SOLV  OW      3882    0.335227736    1.031991206    6.178236617
  731 SOLV  HW1     3883    0.412017846    1.064470957    6.123024175
  731 SOLV  HW2     3884    0.360231639    1.034772248    6.275020575
  732 SOLV  OW      3885    1.945504078    4.237332386    1.695414916
  732 SOLV  HW1     3886    1.962682909    4.262427216    1.600151000
  732 SOLV  HW2     3887    1.921827605    4.140312392    1.700578006
  733 SOLV  OW      3888    4.922146567    5.386042628    0.265876429
  733 SOLV  HW1     3889    4.846629974    5.364965640    0.327949895
  733 SOLV  HW2     3890    4.976888846    5.303721427    0.250823345
  734 SOLV  OW      3891    1.920596049    5.923186446    1.680373753
  734 SOLV  HW1     3892    1.991841479    5.855452278    1.698711063
  734 SOLV  HW2     3893    1.910120021    5.982907339    1.759895672
  735 SOLV  OW      3894    2.888320718    0.868995327    0.291908486
  735 SOLV  HW1     3895    2.809228907    0.876567884    0.352630741
  735 SOLV  HW2     3896    2.896668972    0.774711136    0.259645965
  736 SOLV  OW      3897    2.538786240    1.307295601    6.028592938
  736 SOLV  HW1     3898    2.468729331    1.296814328    5.958007930
  736 SOLV  HW2     3899    2.534459883    1.229779265    6.091621483
  737 SOLV  OW      3900    2.907924035    6.282404058    7.029892419
  737 SOLV  HW1     3901    2.888157401    6.251062595    6.937010312
  737 SOLV  HW2     3902    2.824965301    6.276520047    7.085419932
  738 SOLV  OW      3903    5.785101093    0.542103775    4.678917341
  738 SOLV  HW1     3904    5.811775258    0.467853576    4.740362304
  738 SOLV  HW2     3905    5.776042408    0.626926354    4.731101142
  739 SOLV  OW      3906    1.225912580    4.260266898    5.993631599
  739 SOLV  HW1     3907    1.264434593    4.344752471    5.956505888
  739 SOLV  HW2     3908    1.172316740    4.281191774    6.075422079
  740 SOLV  OW      3909    5.056368327    5.024770050    7.633386678
  740 SOLV  HW1     3910    5.104514079    5.046778303    7.718225946
  740 SOLV  HW2     3911    4.969787168    4.979614732    7.654945154
  741 SOLV  OW      3912    3.357447574    2.239464312    2.801927314
  741 SOLV  HW1     3913    3.379700208    2.268575317    2.894972857
  741 SOLV  HW2     3914    3.431833464    2.265219088    2.740254899
  742 SOLV  OW      3915    5.769460782    3.240825663    2.215927552
  742 SOLV  HW1     3916    5.834502957    3.237254856    2.140053926
  742 SOLV  HW2     3917    5.704914847    3.164847609    2.208104059
  743 SOLV  OW      3918    4.192267273    0.878301312    7.552258647
  743 SOLV  HW1     3919    4.142865945    0.948857769    7.603065814
  743 SOLV  HW2     3920    4.282234226    0.864278379    7.593603188
  744 SOLV  OW      3921    6.026981495    1.906458019    4.512799599
  744 SOLV  HW1     3922    6.075677472    1.940070859    4.432183335
  744 SOLV  HW2     3923    5.933714770    1.881031905    4.487208141
  745 SOLV  OW      3924    3.579506129    2.472897856    3.134227171
  745 SOLV  HW1     3925    3.490043314    2.431799602    3.116693810
  745 SOLV  HW2     3926    3.633389860    2.472647038    3.049986216
  746 SOLV  OW      3927    3.383956709    4.698893330    4.472508633
  746 SOLV  HW1     3928    3.354768694    4.777190251    4.527442840
  746 SOLV  HW2     3929    3.425035651    4.629853995    4.532058162
  747 SOLV  OW      3930    4.270627613    4.823209957    5.143983169
  747 SOLV  HW1     3931    4.189243877    4.877901334    5.163620342
  747 SOLV  HW2     3932    4.342018359    4.844548968    5.210677173
  748 SOLV  OW      3933    0.791601718    4.797263612    6.324913882
  748 SOLV  HW1     3934    0.728186517    4.720379564    6.316701050
  748 SOLV  HW2     3935    0.847110635    4.786029887    6.407331404
  749 SOLV  OW      3936    5.455091582    5.093630570    6.237975928
  749 SOLV  HW1     3937    5.427317752    5.021325247    6.301226202
  749 SOLV  HW2     3938    5.513792040    5.158983227    6.285760176
  750 SOLV  OW      3939    5.746237633    6.375031659    3.567505260
  750 SOLV  HW1     3940    5.697189106    6.427086327    3.637395275
  750 SOLV  HW2     3941    5.681869768    6.344659394    3.497260238
  751 SOLV  OW      3942    0.867526306    6.027491582    2.361549573
  751 SOLV  HW1     3943    0.822234375    5.983842479    2.283809838
  751 SOLV  HW2     3944    0.827784539    5.993375737    2.446736337
  752 SOLV  OW      3945    2.063835545    6.054778262    3.189320642
  752 SOLV  HW1     3946    1.977206583    6.093544178    3.157813760
  752 SOLV  HW2     3947    2.056429763    6.030947411    3.286157291
  753 SOLV  OW      3948    0.671304006    0.799861459    3.213921467
  753 SOLV  HW1     3949    0.619348075    0.714418156    3.213607946
  753 SOLV  HW2     3950    0.616881090    0.871808199    3.257070843
  754 SOLV  OW      3951    2.601283110    0.874284065    2.847231286
  754 SOLV  HW1     3952    2.623664251    0.866639803    2.750067763
  754 SOLV  HW2     3953    2.665705692    0.819576535    2.900680855
  755 SOLV  OW      3954    5.339104910    2.970240421    1.721314889
  755 SOLV  HW1     3955    5.385245316    2.923700483    1.645782083
  755 SOLV  HW2     3956    5.348179509    3.069185890    1.710022870
  756 SOLV  OW      3957    3.239114319    4.182006694    2.790487237
  756 SOLV  HW1     3958    3.246245919    4.107941002    2.857296398
  756 SOLV  HW2     3959    3.156811238    4.235727585    2.808935651
  757 SOLV  OW      3960    3.573971224    0.361510610    3.002333576
  757 SOLV  HW1     3961    3.598143371    0.269821942    3.034097473
  757 SOLV  HW2     3962    3.559303664    0.421299155    3.081138807
  758 SOLV  OW      3963    3.236814288    0.285596304    6.367733285
  758 SOLV  HW1     3964    3.180691322    0.287033615    6.284979353
  758 SOLV  HW2     3965    3.196352375    0.222962403    6.434366015
  759 SOLV  OW      3966    3.095144306    5.430375518    1.617293829
  759 SOLV  HW1     3967    3.015879403    5.490174970    1.605412319
  759 SOLV  HW2     3968    3.176898308    5.476024840    1.582186935
  760 SOLV  OW      3969    5.178615713    0.814365463    3.969018736
  760 SOLV  HW1     3970    5.230200366    0.894656106    3.998893637
  760 SOLV  HW2     3971    5.113263951    0.841174648    3.898234171
  761 SOLV  OW      3972    2.931490836    1.795542348    3.361614160
  761 SOLV  HW1     3973    2.880664118    1.778858238    3.446103070
  761 SOLV  HW2     3974    2.877538440    1.764119391    3.283500107
  762 SOLV  OW      3975    3.533084448    5.169564636    2.087660316
  762 SOLV  HW1     3976    3.610143257    5.226430516    2.058880714
  762 SOLV  HW2     3977    3.520096552    5.095299029    2.021964097
  763 SOLV  OW      3978    5.143066253    2.812191983    1.789081183
  763 SOLV  HW1     3979    5.113483773    2.822891291    1.884004875
  763 SOLV  HW2     3980    5.211133314    2.882137073    1.767294660
  764 SOLV  OW      3981    1.964984014    5.265403142    1.748642517
  764 SOLV  HW1     3982    1.931312285    5.202668569    1.678423840
  764 SOLV  HW2     3983    1.924335061    5.241615088    1.836857564
  765 SOLV  OW      3984    0.808451828    4.984179986    4.717562975
  765 SOLV  HW1     3985    0.765208634    5.021343486    4.799715137
  765 SOLV  HW2     3986    0.873147460    4.912467613    4.743483690
  766 SOLV  OW      3987    3.227962253    3.387932866    8.166196777
  766 SOLV  HW1     3988    3.308406140    3.388869138    8.225593658
  766 SOLV  HW2     3989    3.256449315    3.371519599    8.071755438
  767 SOLV  OW      3990    5.663608185    0.372897817    3.875790325
  767 SOLV  HW1     3991    5.594289303    0.300975933    3.871076298
  767 SOLV  HW2     3992    5.623501160    0.459798638    3.846811881
  768 SOLV  OW      3993    2.595464723    5.515478775    4.300081196
  768 SOLV  HW1     3994    2.611884188    5.461785243    4.382830837
  768 SOLV  HW2     3995    2.672111782    5.503693050    4.236943456
  769 SOLV  OW      3996    1.466784927    4.225456002    0.644169736
  769 SOLV  HW1     3997    1.485672628    4.302862188    0.704598318
  769 SOLV  HW2     3998    1.375521330    4.235580480    0.604565299
  770 SOLV  OW      3999    2.143574188    4.178460206    6.554109997
  770 SOLV  HW1     4000    2.162871613    4.276051453    6.543931159
  770 SOLV  HW2     4001    2.044779400    4.163446223    6.550335580
  771 SOLV  OW      4002    4.900961695    3.415697755    8.120848400
  771 SOLV  HW1     4003    4.860229534    3.466276040    8.196893062
  771 SOLV  HW2     4004    4.989004842    3.377815778    8.149369585
  772 SOLV  OW      4005    3.900052626    2.892090605    5.295889924
  772 SOLV  HW1     4006    3.830909817    2.961988727    5.314154994
  772 SOLV  HW2     4007    3.860196537    2.801402314    5.309571620
  773 SOLV  OW      4008    2.621591671    1.168912112    2.152099826
  773 SOLV  HW1     4009    2.576291515    1.256471506    2.135327262
  773 SOLV  HW2     4010    2.685438471    1.178503842    2.228465312
  774 SOLV  OW      4011    5.937029261    4.990671431    3.044167592
  774 SOLV  HW1     4012    5.966008457    4.982103115    2.948842521
  774 SOLV  HW2     4013    5.912543949    5.085752360    3.063145058
  775 SOLV  OW      4014    0.800082712    0.144268499    4.522371183
  775 SOLV  HW1     4015    0.750149471    0.089494853    4.455239918
  775 SOLV  HW2     4016    0.742959398    0.220779644    4.552086819
  776 SOLV  OW      4017    1.688734047    2.728816730    4.831280907
  776 SOLV  HW1     4018    1.627339748    2.806958916    4.820117159
  776 SOLV  HW2     4019    1.657024390    2.653089493    4.774185191
  777 SOLV  OW      4020    4.541325150    0.405028881    6.228677334
  777 SOLV  HW1     4021    4.551707837    0.483501367    6.289786602
  777 SOLV  HW2     4022    4.447508917    0.401807954    6.194206900
  778 SOLV  OW      4023    1.116390590    0.027289148    6.286360278
  778 SOLV  HW1     4024    1.057631898   -0.049410555    6.260579753
  778 SOLV  HW2     4025    1.210774857    0.007279210    6.260068105
  779 SOLV  OW      4026    4.609558032    5.643612377    2.661811112
  779 SOLV  HW1     4027    4.673349637    5.720621655    2.662342548
  779 SOLV  HW2     4028    4.553496578    5.646196188    2.744578873
  780 SOLV  OW      4029    4.951987732    5.254126622    4.169843662
  780 SOLV  HW1     4030    5.036499768    5.307294141    4.164276093
  780 SOLV  HW2     4031    4.945458617    5.211246064    4.259947587
  781 SOLV  OW      4032    5.644477266    4.609312259    5.169968019
  781 SOLV  HW1     4033    5.688657955    4.553777593    5.099512234
  781 SOLV  HW2     4034    5.568185303    4.558282169    5.209661029
  782 SOLV  OW      4035    3.618613582    1.842351581    3.759244500
  782 SOLV  HW1     4036    3.603591731    1.901206713    3.838682973
  782 SOLV  HW2     4037    3.531976274    1.828277685    3.711327691
  783 SOLV  OW      4038    1.083767071    0.820300734    4.361372782
  783 SOLV  HW1     4039    1.181477766    0.825022928    4.340626482
  783 SOLV  HW2     4040    1.070608825    0.822131497    4.460486575
  784 SOLV  OW      4041    0.254536876    2.926778239    3.432048249
  784 SOLV  HW1     4042    0.188057301    2.995384366    3.461607244
  784 SOLV  HW2     4043    0.210286494    2.837209327    3.427647742
  785 SOLV  OW      4044    5.229787245    1.291855801    3.256235183
  785 SOLV  HW1     4045    5.316592459    1.306186951    3.303769807
  785 SOLV  HW2     4046    5.155248290    1.330439446    3.310598137
  786 SOLV  OW      4047    1.160216480    6.209962687    0.490847456
  786 SOLV  HW1     4048    1.140470588    6.226181075    0.394166852
  786 SOLV  HW2     4049    1.076247563    6.182907394    0.537935907
  787 SOLV  OW      4050    5.082232061    2.637375987    2.373834131
  787 SOLV  HW1     4051    5.041821527    2.728840333    2.374993803
  787 SOLV  HW2     4052    5.034352564    2.578947506    2.439360595
  788 SOLV  OW      4053    4.667158483    3.981661945    7.461491081
  788 SOLV  HW1     4054    4.579856820    3.986607954    7.412972501
  788 SOLV  HW2     4055    4.679180064    3.889826857    7.499199250
  789 SOLV  OW      4056    2.500764073    4.891680424    7.976804984
  789 SOLV  HW1     4057    2.531786248    4.870911116    8.069575331
  789 SOLV  HW2     4058    2.423696204    4.955272711    7.980882551
  790 SOLV  OW      4059    5.349443549    4.387244524    2.529277599
  790 SOLV  HW1     4060    5.389213509    4.297498467    2.548358063
  790 SOLV  HW2     4061    5.251963525    4.376977710    2.509470433
  791 SOLV  OW      4062    3.965940534    3.934393874    3.742049219
  791 SOLV  HW1     4063    3.922480260    4.015997433    3.780156025
  791 SOLV  HW2     4064    4.028036621    3.961040815    3.668333049
  792 SOLV  OW      4065    6.048047083    3.804206885    0.862284001
  792 SOLV  HW1     4066    6.061833281    3.854892697    0.947377960
  792 SOLV  HW2     4067    6.062136521    3.865344287    0.784413493
  793 SOLV  OW      4068    2.652185168    6.472384138    2.561875011
  793 SOLV  HW1     4069    2.582803463    6.409146968    2.527417451
  793 SOLV  HW2     4070    2.611675810    6.563027306    2.573828404
  794 SOLV  OW      4071    3.372944356    3.540069934    7.137596580
  794 SOLV  HW1     4072    3.375622044    3.616972101    7.073729992
  794 SOLV  HW2     4073    3.465409110    3.520772270    7.170428477
  795 SOLV  OW      4074    5.053357806    2.579340421    4.601044806
  795 SOLV  HW1     4075    4.962619566    2.537531201    4.605362820
  795 SOLV  HW2     4076    5.119167453    2.521179208    4.648861480
  796 SOLV  OW      4077    3.627176890    6.227406819    3.904426876
  796 SOLV  HW1     4078    3.620977033    6.325672048    3.921907784
  796 SOLV  HW2     4079    3.610266758    6.177318188    3.989310608
  797 SOLV  OW      4080    4.359493903    1.243455954    2.240909849
  797 SOLV  HW1     4081    4.323428682    1.188511972    2.316278980
  797 SOLV  HW2     4082    4.406672090    1.323594903    2.277680076
  798 SOLV  OW      4083    2.446693898    2.928796936    8.423496546
  798 SOLV  HW1     4084    2.421005880    2.921434546    8.519860373
  798 SOLV  HW2     4085    2.542830787    2.955438155    8.416568705
  799 SOLV  OW      4086    3.294875126    4.246441436    8.426020543
  799 SOLV  HW1     4087    3.229292395    4.305468827    8.378959272
  799 SOLV  HW2     4088    3.373494628    4.300783648    8.455447916
  800 SOLV  OW      4089    4.901192723    4.743630698    3.696459144
  800 SOLV  HW1     4090    4.962494277    4.766237265    3.620754795
  800 SOLV  HW2     4091    4.944062672    4.674428165    3.754538579
  801 SOLV  OW      4092    0.572892955    3.035883234    8.065214879
  801 SOLV  HW1     4093    0.496071820    2.989552867    8.109397028
  801 SOLV  HW2     4094    0.547983793    3.059581642    7.971310669
  802 SOLV  OW      4095    5.945117951    3.797683731    8.365878408
  802 SOLV  HW1     4096    5.884739736    3.821532344    8.289813823
  802 SOLV  HW2     4097    5.897087609    3.736375382    8.428603489
  803 SOLV  OW      4098    2.347625882    4.383627226    3.375814895
  803 SOLV  HW1     4099    2.403759338    4.466350641    3.378247964
  803 SOLV  HW2     4100    2.277949252    4.392705520    3.304661495
  804 SOLV  OW      4101    3.063236881    6.027803643    5.418604135
  804 SOLV  HW1     4102    3.055921459    5.930189717    5.398157051
  804 SOLV  HW2     4103    3.106847836    6.074763259    5.341838582
  805 SOLV  OW      4104    2.153852685    3.887679414    4.994378591
  805 SOLV  HW1     4105    2.059900433    3.905328407    5.023731115
  805 SOLV  HW2     4106    2.215308854    3.953401620    5.038011720
  806 SOLV  OW      4107    0.416835289    5.014415377    3.264879077
  806 SOLV  HW1     4108    0.335150965    5.032219105    3.210008529
  806 SOLV  HW2     4109    0.412758913    5.068135553    3.349126469
  807 SOLV  OW      4110    5.763150179    5.600550144    5.746523989
  807 SOLV  HW1     4111    5.760162784    5.533937620    5.821048639
  807 SOLV  HW2     4112    5.808998611    5.683682448    5.777940748
  808 SOLV  OW      4113    3.879555236    3.115588021    2.568924356
  808 SOLV  HW1     4114    3.892493779    3.062971012    2.652972667
  808 SOLV  HW2     4115    3.837124456    3.057518600    2.499443230
  809 SOLV  OW      4116    0.286980447    1.367953065    3.624905676
  809 SOLV  HW1     4117    0.239308346    1.350429480    3.538764043
  809 SOLV  HW2     4118    0.347938022    1.291385996    3.645442167
  810 SOLV  OW      4119    4.231474861    1.080348972    2.424009487
  810 SOLV  HW1     4120    4.323556475    1.068503463    2.461167861
  810 SOLV  HW2     4121    4.164011717    1.058379342    2.494480292
  811 SOLV  OW      4122    2.401355594    5.755348628    7.744526225
  811 SOLV  HW1     4123    2.383690865    5.753403603    7.646117617
  811 SOLV  HW2     4124    2.498606616    5.772191764    7.760608386
  812 SOLV  OW      4125    4.208387999    4.906551951    1.359549140
  812 SOLV  HW1     4126    4.117361391    4.946590073    1.349004685
  812 SOLV  HW2     4127    4.218522252    4.870787973    1.452383920
  813 SOLV  OW      4128    3.021808385    4.772971181    8.406027664
  813 SOLV  HW1     4129    2.981570825    4.832018957    8.336067836
  813 SOLV  HW2     4130    2.955267446    4.703480280    8.433292736
  814 SOLV  OW      4131    3.359278873    3.596807068    6.497923850
  814 SOLV  HW1     4132    3.303701411    3.534886458    6.553395216
  814 SOLV  HW2     4133    3.453560859    3.595862927    6.531241765
  815 SOLV  OW      4134    4.515413137    4.831134779    6.703692760
  815 SOLV  HW1     4135    4.462578451    4.746997179    6.692315268
  815 SOLV  HW2     4136    4.466855337    4.892875024    6.765582733
  816 SOLV  OW      4137    4.134424231    5.750487376    2.400350418
  816 SOLV  HW1     4138    4.165197019    5.838108878    2.437439173
  816 SOLV  HW2     4139    4.177254124    5.675844530    2.451282756
  817 SOLV  OW      4140    2.081398231    1.178421707    1.060936867
  817 SOLV  HW1     4141    2.126019370    1.092405959    1.085640809
  817 SOLV  HW2     4142    1.991073888    1.159285691    1.022525599
  818 SOLV  OW      4143    3.033120938    1.662903693    3.031677755
  818 SOLV  HW1     4144    3.012223003    1.695213094    2.939376795
  818 SOLV  HW2     4145    2.952322760    1.618668913    3.070600670
  819 SOLV  OW      4146    3.838833447    3.637307366    8.044114110
  819 SOLV  HW1     4147    3.930590094    3.667663874    8.018437893
  819 SOLV  HW2     4148    3.809596079    3.563966707    7.982743116
  820 SOLV  OW      4149    1.033403841    2.933613961    0.453308773
  820 SOLV  HW1     4150    1.089956438    2.873709664    0.509995422
  820 SOLV  HW2     4151    0.955813058    2.966785725    0.506968569
  821 SOLV  OW      4152    5.690257749    3.534451820    3.836671429
  821 SOLV  HW1     4153    5.622538482    3.483031199    3.889303697
  821 SOLV  HW2     4154    5.702457489    3.624943415    3.877445433
  822 SOLV  OW      4155    2.884408733    0.820187902    4.680449185
  822 SOLV  HW1     4156    2.866229971    0.725956580    4.652340972
  822 SOLV  HW2     4157    2.950956347    0.861305528    4.618153065
  823 SOLV  OW      4158    5.018124907    1.277054488    5.393038426
  823 SOLV  HW1     4159    5.021146515    1.191925541    5.445421546
  823 SOLV  HW2     4160    5.041550921    1.353779749    5.452741974
  824 SOLV  OW      4161    3.917506355    3.107457205    3.039179143
  824 SOLV  HW1     4162    3.938105073    3.192059603    3.088354330
  824 SOLV  HW2     4163    3.837796084    3.121588798    2.980471235
  825 SOLV  OW      4164    2.813195967    4.585392597    1.240459738
  825 SOLV  HW1     4165    2.887534411    4.553869980    1.181466441
  825 SOLV  HW2     4166    2.848759315    4.651662095    1.306366242
  826 SOLV  OW      4167    2.157062048    2.447694783    5.939051445
  826 SOLV  HW1     4168    2.244344757    2.400148954    5.928043146
  826 SOLV  HW2     4169    2.132122906    2.449602376    6.035873312
  827 SOLV  OW      4170    1.778097561    2.205423272    0.362440058
  827 SOLV  HW1     4171    1.770503189    2.304655559    0.352674908
  827 SOLV  HW2     4172    1.804527898    2.183087907    0.456262491
  828 SOLV  OW      4173    4.115175204    5.557900256    1.934896920
  828 SOLV  HW1     4174    4.071291259    5.595215689    2.016639477
  828 SOLV  HW2     4175    4.143972092    5.632895188    1.875343695
  829 SOLV  OW      4176    1.287857151    2.302202224    7.728968646
  829 SOLV  HW1     4177    1.315916965    2.262354479    7.641648088
  829 SOLV  HW2     4178    1.268759878    2.399576032    7.716569646
  830 SOLV  OW      4179    3.816055098    1.928775264    0.206170288
  830 SOLV  HW1     4180    3.728876818    1.950211907    0.162119345
  830 SOLV  HW2     4181    3.828957163    1.829628689    0.208057720
  831 SOLV  OW      4182    0.152060208    5.061159402    3.836726265
  831 SOLV  HW1     4183    0.095294501    5.040601572    3.757007411
  831 SOLV  HW2     4184    0.187048176    4.975928173    3.875604835
  832 SOLV  OW      4185    3.136797362    4.515226492    7.439778110
  832 SOLV  HW1     4186    3.194973596    4.450364145    7.390701748
  832 SOLV  HW2     4187    3.040765378    4.495071472    7.420498328
  833 SOLV  OW      4188    0.678778036    4.058459446    8.301693098
  833 SOLV  HW1     4189    0.592924712    4.035093394    8.256050004
  833 SOLV  HW2     4190    0.748140966    4.080326555    8.233058748
  834 SOLV  OW      4191    0.251678883    1.560261413    6.373639410
  834 SOLV  HW1     4192    0.343390172    1.564440547    6.333995275
  834 SOLV  HW2     4193    0.185350973    1.538622948    6.301998204
  835 SOLV  OW      4194    4.854524993    0.198159427    1.984115857
  835 SOLV  HW1     4195    4.810408230    0.163090576    1.901508552
  835 SOLV  HW2     4196    4.799916705    0.272935013    2.021886611
  836 SOLV  OW      4197    4.020615818    0.218521008    5.120122397
  836 SOLV  HW1     4198    4.027084612    0.173997800    5.030814316
  836 SOLV  HW2     4199    4.051018340    0.313467379    5.112313686
  837 SOLV  OW      4200    2.171467585    3.413063936    5.029612921
  837 SOLV  HW1     4201    2.171503586    3.497848963    4.976588453
  837 SOLV  HW2     4202    2.262770521    3.397217393    5.067199496
  838 SOLV  OW      4203    4.690611915    5.593745893    7.118190436
  838 SOLV  HW1     4204    4.784843118    5.572170788    7.092596236
  838 SOLV  HW2     4205    4.656835639    5.668527499    7.061033326
  839 SOLV  OW      4206    2.132388505    2.608329117    5.418764353
  839 SOLV  HW1     4207    2.207303447    2.647729110    5.472013650
  839 SOLV  HW2     4208    2.053365597    2.669521594    5.422064315
  840 SOLV  OW      4209    0.941330393    4.027497353    2.732859130
  840 SOLV  HW1     4210    1.003110275    3.979857348    2.795419180
  840 SOLV  HW2     4211    0.880933760    4.087712072    2.785074879
  841 SOLV  OW      4212    1.001166204    1.454847626    6.964516874
  841 SOLV  HW1     4213    1.029252006    1.470700011    7.059173893
  841 SOLV  HW2     4214    1.008639340    1.357386795    6.943406985
  842 SOLV  OW      4215    1.301426074    2.898811647    4.543315371
  842 SOLV  HW1     4216    1.300297039    2.832600204    4.618247956
  842 SOLV  HW2     4217    1.208852482    2.933383409    4.527985005
  843 SOLV  OW      4218    0.795879259    5.615052359    4.042816206
  843 SOLV  HW1     4219    0.705488099    5.582652061    4.014892530
  843 SOLV  HW2     4220    0.804381115    5.608525570    4.142240421
  844 SOLV  OW      4221    0.336317163    1.722282394    7.748442978
  844 SOLV  HW1     4222    0.337866323    1.632141515    7.791713173
  844 SOLV  HW2     4223    0.430064047    1.753150073    7.732356108
  845 SOLV  OW      4224    5.366549125    4.646679250    2.083846083
  845 SOLV  HW1     4225    5.397768055    4.575422257    2.021013758
  845 SOLV  HW2     4226    5.267188211    4.641214082    2.093726181
  846 SOLV  OW      4227    5.202127916    0.661137268    0.716035891
  846 SOLV  HW1     4228    5.300932658    0.658869363    0.731285313
  846 SOLV  HW2     4229    5.166287822    0.567780469    0.715783345
  847 SOLV  OW      4230    0.764024405    0.360024900    0.142568852
  847 SOLV  HW1     4231    0.785915118    0.354344588    0.045159419
  847 SOLV  HW2     4232    0.813541605    0.288632872    0.192079435
  848 SOLV  OW      4233    0.203878303    2.355201896    0.048922280
  848 SOLV  HW1     4234    0.252687159    2.361699777   -0.038115326
  848 SOLV  HW2     4235    0.106409433    2.371660700    0.033789810
  849 SOLV  OW      4236    3.037741267    0.742185191    6.758349089
  849 SOLV  HW1     4237    3.135419298    0.740380654    6.736998634
  849 SOLV  HW2     4238    2.987620747    0.782470971    6.681765450
  850 SOLV  OW      4239    3.197721140    3.944918420    3.990220655
  850 SOLV  HW1     4240    3.240613023    3.929981924    3.901129297
  850 SOLV  HW2     4241    3.099548389    3.959451511    3.977934428
  851 SOLV  OW      4242    3.327827067    2.178463763    0.631160980
  851 SOLV  HW1     4243    3.252222378    2.224372605    0.677812855
  851 SOLV  HW2     4244    3.356885620    2.233355531    0.552786215
  852 SOLV  OW      4245    4.364101715    6.084652298    6.589422290
  852 SOLV  HW1     4246    4.332532964    6.026354143    6.514556939
  852 SOLV  HW2     4247    4.314223310    6.061558342    6.672962053
  853 SOLV  OW      4248    5.324275225    5.416882889    4.892564222
  853 SOLV  HW1     4249    5.424210075    5.416933553    4.888945731
  853 SOLV  HW2     4250    5.289651726    5.330354062    4.856314703
  854 SOLV  OW      4251    4.363920874    1.352511000    5.396409199
  854 SOLV  HW1     4252    4.279082560    1.383145862    5.353234551
  854 SOLV  HW2     4253    4.416676285    1.432009316    5.426358248
  855 SOLV  OW      4254    0.802066898    1.872339492    6.254241374
  855 SOLV  HW1     4255    0.780879105    1.960609734    6.212294585
  855 SOLV  HW2     4256    0.845415830    1.812825607    6.186572712
  856 SOLV  OW      4257    2.703194277    4.728537560    0.410373021
  856 SOLV  HW1     4258    2.604630041    4.713857245    0.418719427
  856 SOLV  HW2     4259    2.751100358    4.672247939    0.477726999
  857 SOLV  OW      4260    2.515615454    4.743229438    1.288699367
  857 SOLV  HW1     4261    2.450532688    4.805233971    1.332514410
  857 SOLV  HW2     4262    2.548222164    4.676427907    1.355590305
  858 SOLV  OW      4263    4.660376882    4.441943173    1.916894946
  858 SOLV  HW1     4264    4.739074943    4.441962246    1.855196663
  858 SOLV  HW2     4265    4.609573172    4.527403761    1.906145571
  859 SOLV  OW      4266    4.563963665    5.095881726    0.309744818
  859 SOLV  HW1     4267    4.572956606    5.061777623    0.216170759
  859 SOLV  HW2     4268    4.595011232    5.190856320    0.313736227
  860 SOLV  OW      4269    1.570944269    1.044679289    1.336080210
  860 SOLV  HW1     4270    1.598620824    1.140674794    1.331729533
  860 SOLV  HW2     4271    1.471192109    1.038557752    1.332598691
  861 SOLV  OW      4272    1.063701936    5.864091762    6.528627497
  861 SOLV  HW1     4273    1.031170924    5.849690576    6.435169488
  861 SOLV  HW2     4274    1.020106835    5.797951308    6.589660233
  862 SOLV  OW      4275    2.242134848    3.717903127    5.238504289
  862 SOLV  HW1     4276    2.165925289    3.746134126    5.296772314
  862 SOLV  HW2     4277    2.239420920    3.769374292    5.152810408
  863 SOLV  OW      4278    5.046812002    0.834906007    2.741606498
  863 SOLV  HW1     4279    5.016036353    0.878582408    2.826136655
  863 SOLV  HW2     4280    5.072024672    0.739978918    2.760401336
  864 SOLV  OW      4281    2.068510234    3.588190354    7.704342905
  864 SOLV  HW1     4282    2.037570791    3.677447413    7.737145178
  864 SOLV  HW2     4283    2.125550637    3.600464183    7.623128208
  865 SOLV  OW      4284    2.659203042    0.563237984    4.036746049
  865 SOLV  HW1     4285    2.585130913    0.528856003    3.979029012
  865 SOLV  HW2     4286    2.708031806    0.635964474    3.988510473
  866 SOLV  OW      4287    2.662618638    2.686895690    3.406148276
  866 SOLV  HW1     4288    2.563789518    2.695183386    3.393334665
  866 SOLV  HW2     4289    2.682117528    2.665050516    3.501765648
  867 SOLV  OW      4290    6.011383668    2.080465535    6.680273421
  867 SOLV  HW1     4291    5.923567001    2.049916861    6.643461948
  867 SOLV  HW2     4292    6.079956426    2.080164888    6.607487803
  868 SOLV  OW      4293    4.219064895    5.102633524    7.076788555
  868 SOLV  HW1     4294    4.305163732    5.126644500    7.121627847
  868 SOLV  HW2     4295    4.176702184    5.025878938    7.124894789
  869 SOLV  OW      4296    5.403426820    2.963249965    3.238751891
  869 SOLV  HW1     4297    5.394527519    2.865385252    3.257281367
  869 SOLV  HW2     4298    5.313806708    3.006930539    3.246519117
  870 SOLV  OW      4299    3.812261131    5.270822057    7.900321421
  870 SOLV  HW1     4300    3.908358919    5.260637139    7.874601216
  870 SOLV  HW2     4301    3.802690501    5.258392302    7.999083724
  871 SOLV  OW      4302    3.279383827    4.630151304    2.578686199
  871 SOLV  HW1     4303    3.194733507    4.646689621    2.528080734
  871 SOLV  HW2     4304    3.330362657    4.715753990    2.587255229
  872 SOLV  OW      4305    5.334884053    0.045129799    3.024280079
  872 SOLV  HW1     4306    5.319395138    0.067115373    3.120596258
  872 SOLV  HW2     4307    5.256969855    0.076466456    2.969989604
  873 SOLV  OW      4308    3.400005432    2.099689765    3.900897315
  873 SOLV  HW1     4309    3.341143504    2.153862699    3.960902702
  873 SOLV  HW2     4310    3.492928665    2.098228731    3.937818939
  874 SOLV  OW      4311    2.661748646    5.523651314    7.262119321
  874 SOLV  HW1     4312    2.716452778    5.468030161    7.199558794
  874 SOLV  HW2     4313    2.660732264    5.618430523    7.230245394
  875 SOLV  OW      4314    6.013267293    2.992194554    8.209818313
  875 SOLV  HW1     4315    5.992829340    3.042371817    8.293869575
  875 SOLV  HW2     4316    5.998584992    2.894441658    8.224946886
  876 SOLV  OW      4317    2.410817028    4.049460545    0.966256423
  876 SOLV  HW1     4318    2.440426091    4.126080663    0.909223470
  876 SOLV  HW2     4319    2.318234019    4.066750956    0.999864553
  877 SOLV  OW      4320    3.787831490    0.495246263    3.181372217
  877 SOLV  HW1     4321    3.858931484    0.440439164    3.225429732
  877 SOLV  HW2     4322    3.698981890    0.473119336    3.221574252
  878 SOLV  OW      4323    2.459592863    5.926683581    4.101381063
  878 SOLV  HW1     4324    2.420576487    6.003602766    4.151989866
  878 SOLV  HW2     4325    2.452730438    5.843565285    4.156556551
  879 SOLV  OW      4326    4.960688250    1.709689441    7.199377953
  879 SOLV  HW1     4327    5.044739184    1.656359677    7.189814714
  879 SOLV  HW2     4328    4.945374693    1.762981057    7.116157911
  880 SOLV  OW      4329    2.794930659    2.085795400    2.160034661
  880 SOLV  HW1     4330    2.851143986    2.041127769    2.090429080
  880 SOLV  HW2     4331    2.850433019    2.152202108    2.210131577
  881 SOLV  OW      4332    0.526650982    0.694121396    6.964553710
  881 SOLV  HW1     4333    0.567231031    0.785501639    6.962828507
  881 SOLV  HW2     4334    0.598347143    0.626092840    6.979780243
  882 SOLV  OW      4335    5.001972948    2.205327189    1.887628730
  882 SOLV  HW1     4336    4.991117953    2.113179533    1.850332192
  882 SOLV  HW2     4337    4.950868114    2.270298613    1.831351984
  883 SOLV  OW      4338    2.353964022    5.520920578    1.113030784
  883 SOLV  HW1     4339    2.282769853    5.469294857    1.065425827
  883 SOLV  HW2     4340    2.382516172    5.598279199    1.056457921
  884 SOLV  OW      4341    5.638639895    2.176597416    5.291030699
  884 SOLV  HW1     4342    5.687519949    2.132639084    5.215674919
  884 SOLV  HW2     4343    5.545244442    2.197842251    5.262290198
  885 SOLV  OW      4344    1.553852700    1.102370935    0.161379440
  885 SOLV  HW1     4345    1.554592634    1.034244030    0.088179292
  885 SOLV  HW2     4346    1.482539082    1.170072141    0.143186105
  886 SOLV  OW      4347    3.118170134    6.209155876    4.901403382
  886 SOLV  HW1     4348    3.120281099    6.284467176    4.967159205
  886 SOLV  HW2     4349    3.068689770    6.131766946    4.940934744
  887 SOLV  OW      4350    3.383937397    0.355763869    6.675314298
  887 SOLV  HW1     4351    3.349104565    0.433872737    6.623490153
  887 SOLV  HW2     4352    3.324322064    0.338531454    6.753730667
  888 SOLV  OW      4353    4.916754952    4.198177249    1.662720944
  888 SOLV  HW1     4354    5.012224862    4.173183747    1.678873380
  888 SOLV  HW2     4355    4.858187234    4.149910202    1.727837685
  889 SOLV  OW      4356    1.605506018    6.374827796    0.043750994
  889 SOLV  HW1     4357    1.537767618    6.443075292    0.016294150
  889 SOLV  HW2     4358    1.558737913    6.293421030    0.078185959
  890 SOLV  OW      4359    4.404432020    5.984872034    7.482022089
  890 SOLV  HW1     4360    4.373994569    5.904468976    7.430943957
  890 SOLV  HW2     4361    4.441502418    5.956180349    7.570354677
  891 SOLV  OW      4362    4.930405057    5.080462192    5.760173737
  891 SOLV  HW1     4363    4.885737665    5.167395020    5.781329879
  891 SOLV  HW2     4364    4.877244809    5.005301081    5.799223253
  892 SOLV  OW      4365    4.012878632    5.181656193    0.853374448
  892 SOLV  HW1     4366    4.028807192    5.263023956    0.909281823
  892 SOLV  HW2     4367    3.920932203    5.146539047    0.871058966
  893 SOLV  OW      4368    2.884380600    4.743730953    7.331703326
  893 SOLV  HW1     4369    2.906747913    4.778601455    7.422719085
  893 SOLV  HW2     4370    2.926283519    4.802317983    7.262336283
  894 SOLV  OW      4371    2.215219924    1.012882966    6.267326544
  894 SOLV  HW1     4372    2.151369071    0.967196570    6.205392106
  894 SOLV  HW2     4373    2.229600426    0.955983051    6.348293762
  895 SOLV  OW      4374    4.582775669    5.948889842    6.738371334
  895 SOLV  HW1     4375    4.518648130    5.986919222    6.671726802
  895 SOLV  HW2     4376    4.673212904    5.940435909    6.696541967
  896 SOLV  OW      4377    2.892850448    0.787513481    6.536868462
  896 SOLV  HW1     4378    2.859561620    0.709310438    6.484178735
  896 SOLV  HW2     4379    2.914229036    0.862897931    6.474737805
  897 SOLV  OW      4380    0.931795168    3.150188632    7.807025955
  897 SOLV  HW1     4381    0.886112169    3.197851525    7.731916880
  897 SOLV  HW2     4382    0.994902093    3.082117280    7.769825560
  898 SOLV  OW      4383    5.138507436    3.042689153    3.217480592
  898 SOLV  HW1     4384    5.074360883    2.998856468    3.280440948
  898 SOLV  HW2     4385    5.109308514    3.136773966    3.200290317
  899 SOLV  OW      4386    4.460822016    1.206909126    1.377866661
  899 SOLV  HW1     4387    4.555169925    1.214001148    1.410243416
  899 SOLV  HW2     4388    4.423154497    1.298588645    1.364596239
  900 SOLV  OW      4389    0.649661131    4.292173370    7.419603779
  900 SOLV  HW1     4390    0.648898606    4.385839281    7.454620670
  900 SOLV  HW2     4391    0.645317010    4.293895235    7.319712619
  901 SOLV  OW      4392    1.303412942    5.139569214    7.818297409
  901 SOLV  HW1     4393    1.401443714    5.142592014    7.837814300
  901 SOLV  HW2     4394    1.289353232    5.126202471    7.720196839
  902 SOLV  OW      4395    2.534583384    1.016829880    1.946213495
  902 SOLV  HW1     4396    2.617521853    0.981224331    1.903161037
  902 SOLV  HW2     4397    2.559589761    1.076452842    2.022501494
  903 SOLV  OW      4398    0.614887010    3.422893251    6.603516213
  903 SOLV  HW1     4399    0.586124872    3.327472098    6.611737628
  903 SOLV  HW2     4400    0.656810255    3.452581470    6.689313211
  904 SOLV  OW      4401    0.040578150    3.823491197    4.020525903
  904 SOLV  HW1     4402    0.055774993    3.835746430    3.922449473
  904 SOLV  HW2     4403    0.035455803    3.912961403    4.064898608
  905 SOLV  OW      4404    2.029259491    3.886303972    2.662056684
  905 SOLV  HW1     4405    1.941701409    3.870117204    2.616541472
  905 SOLV  HW2     4406    2.056224007    3.981774002    2.649466710
  906 SOLV  OW      4407    2.770781400    4.300798906    7.866713529
  906 SOLV  HW1     4408    2.686775765    4.296754122    7.812613969
  906 SOLV  HW2     4409    2.846588030    4.263196596    7.813426442
  907 SOLV  OW      4410    1.109644871    5.855973821    1.512605672
  907 SOLV  HW1     4411    1.060424384    5.787112704    1.459355660
  907 SOLV  HW2     4412    1.170713966    5.810562977    1.577478629
  908 SOLV  OW      4413    1.787813269    3.056938287    6.884591430
  908 SOLV  HW1     4414    1.761507745    2.967417297    6.920565217
  908 SOLV  HW2     4415    1.732042806    3.127878778    6.927686446
  909 SOLV  OW      4416    4.636506216    0.043226233    2.361192421
  909 SOLV  HW1     4417    4.635086786   -0.003132587    2.272598167
  909 SOLV  HW2     4418    4.670650611   -0.019568553    2.431128451
  910 SOLV  OW      4419    2.898690053    6.058666345    3.039185104
  910 SOLV  HW1     4420    2.926368158    6.045178246    3.134327545
  910 SOLV  HW2     4421    2.799019074    6.064929175    3.034033576
  911 SOLV  OW      4422    4.453716046    4.113619436    3.030985146
  911 SOLV  HW1     4423    4.470761123    4.032373744    3.086740708
  911 SOLV  HW2     4424    4.459728863    4.195291898    3.088374358
  912 SOLV  OW      4425    0.764423400    2.446133136    5.709510813
  912 SOLV  HW1     4426    0.841608512    2.501552764    5.678346779
  912 SOLV  HW2     4427    0.735186450    2.385240590    5.635772232
  913 SOLV  OW      4428    2.774817363    5.555915534    1.168322739
  913 SOLV  HW1     4429    2.829355555    5.474077430    1.186439035
  913 SOLV  HW2     4430    2.719505023    5.541616392    1.086248659
  914 SOLV  OW      4431    1.055040756    6.416495656    0.013530153
  914 SOLV  HW1     4432    1.066286640    6.443459702    0.109167751
  914 SOLV  HW2     4433    0.978346013    6.466686504   -0.026455643
  915 SOLV  OW      4434    0.703648336    2.140588462    3.894765884
  915 SOLV  HW1     4435    0.691353049    2.176612198    3.802293025
  915 SOLV  HW2     4436    0.744479918    2.049435254    3.889873519
  916 SOLV  OW      4437    5.072824867    5.387284316    0.827129899
  916 SOLV  HW1     4438    5.088162146    5.480752457    0.859201000
  916 SOLV  HW2     4439    5.070542001    5.325128625    0.905434032
  917 SOLV  OW      4440    2.213996832    5.571366659    0.759293211
  917 SOLV  HW1     4441    2.169989385    5.616918766    0.681908304
  917 SOLV  HW2     4442    2.144380522    5.527580882    0.816182874
  918 SOLV  OW      4443    2.584488134    4.311458875    3.741409778
  918 SOLV  HW1     4444    2.489188813    4.341641575    3.738742580
  918 SOLV  HW2     4445    2.599903615    4.256977665    3.823837076
  919 SOLV  OW      4446    2.017943631    2.559249298    3.711200852
  919 SOLV  HW1     4447    1.928417754    2.545754762    3.668738124
  919 SOLV  HW2     4448    2.087367537    2.509572477    3.659118141
  920 SOLV  OW      4449    5.027096509    2.058540489    3.676576160
  920 SOLV  HW1     4450    5.015303929    2.068975152    3.577823335
  920 SOLV  HW2     4451    4.944561087    2.018028985    3.715905343
  921 SOLV  OW      4452    5.260423776    0.181473856    6.697632378
  921 SOLV  HW1     4453    5.262599234    0.247372866    6.622448260
  921 SOLV  HW2     4454    5.348027814    0.182992081    6.745833026
  922 SOLV  OW      4455    3.174484789    4.479254135    7.711789159
  922 SOLV  HW1     4456    3.160754456    4.468655917    7.613304496
  922 SOLV  HW2     4457    3.270604034    4.462884023    7.733996195
  923 SOLV  OW      4458    2.247860012    1.042514918    3.585346419
  923 SOLV  HW1     4459    2.260661225    1.121316691    3.645566622
  923 SOLV  HW2     4460    2.321831767    0.976874429    3.600164660
  924 SOLV  OW      4461    2.206767480    0.915154926    1.927862237
  924 SOLV  HW1     4462    2.277848162    0.854274600    1.892631603
  924 SOLV  HW2     4463    2.205045139    0.910109317    2.027720256
  925 SOLV  OW      4464    1.717909306    2.519371036    6.020685998
  925 SOLV  HW1     4465    1.782682365    2.497747591    5.947631681
  925 SOLV  HW2     4466    1.672997654    2.606458479    6.000715753
  926 SOLV  OW      4467    5.598788724    5.789356230    2.832387772
  926 SOLV  HW1     4468    5.575119641    5.757680488    2.740537426
  926 SOLV  HW2     4469    5.533087975    5.858835032    2.861648266
  927 SOLV  OW      4470    2.017855655    5.740676896    2.827420066
  927 SOLV  HW1     4471    1.918271580    5.732966056    2.822562033
  927 SOLV  HW2     4472    2.056703468    5.728826440    2.736039168
  928 SOLV  OW      4473    5.678382050    3.693637518    5.915401197
  928 SOLV  HW1     4474    5.720171750    3.631771268    5.848871226
  928 SOLV  HW2     4475    5.616923050    3.756809591    5.868155538
  929 SOLV  OW      4476    4.420701162    2.411187532    7.511247535
  929 SOLV  HW1     4477    4.325945318    2.390492254    7.535601120
  929 SOLV  HW2     4478    4.422158381    2.477056605    7.436019787
  930 SOLV  OW      4479    2.388823080    5.647664016    2.247077758
  930 SOLV  HW1     4480    2.402366254    5.558362790    2.289995629
  930 SOLV  HW2     4481    2.346593288    5.710146938    2.312748228
  931 SOLV  OW      4482    1.905974266    3.052701575    4.356171425
  931 SOLV  HW1     4483    2.003441773    3.037731699    4.372785440
  931 SOLV  HW2     4484    1.852412044    2.993944075    4.416823882
  932 SOLV  OW      4485    3.920186904    4.011875162    1.231973558
  932 SOLV  HW1     4486    3.916157139    4.110689977    1.217158894
  932 SOLV  HW2     4487    4.002655448    3.975067265    1.189029461
  933 SOLV  OW      4488    5.013115358    0.509416242    1.428089582
  933 SOLV  HW1     4489    5.015114505    0.607385025    1.448044449
  933 SOLV  HW2     4490    5.020275688    0.457854834    1.513472446
  934 SOLV  OW      4491    5.294550350    4.415295278    5.123441910
  934 SOLV  HW1     4492    5.239825237    4.331624623    5.125551921
  934 SOLV  HW2     4493    5.260422167    4.479193815    5.192378963
  935 SOLV  OW      4494    5.427161110    5.263733372    4.116560271
  935 SOLV  HW1     4495    5.442254487    5.341000798    4.054899777
  935 SOLV  HW2     4496    5.515187091    5.230146759    4.150078220
  936 SOLV  OW      4497    1.175699911    6.084079764    2.352650332
  936 SOLV  HW1     4498    1.085016627    6.050985278    2.326547225
  936 SOLV  HW2     4499    1.229203482    6.008467773    2.390336804
  937 SOLV  OW      4500    1.203198247    3.840736070    3.909139711
  937 SOLV  HW1     4501    1.232001691    3.859808428    4.002983482
  937 SOLV  HW2     4502    1.265710495    3.774466215    3.867901505
  938 SOLV  OW      4503    1.488651321    4.619483825    7.563159180
  938 SOLV  HW1     4504    1.514384877    4.525467796    7.585493830
  938 SOLV  HW2     4505    1.429340688    4.655777452    7.635027719
  939 SOLV  OW      4506    4.128610613    1.801374086    6.368079947
  939 SOLV  HW1     4507    4.128520133    1.710479443    6.326388029
  939 SOLV  HW2     4508    4.199566005    1.805715703    6.438411515
  940 SOLV  OW      4509    2.480226390    4.334884055    1.202521256
  940 SOLV  HW1     4510    2.554340243    4.290349701    1.252759554
  940 SOLV  HW2     4511    2.488530775    4.313702163    1.105143513
  941 SOLV  OW      4512    3.078298309    1.881592429    4.589314097
  941 SOLV  HW1     4513    3.143980461    1.807611256    4.603898209
  941 SOLV  HW2     4514    3.002512898    1.848302886    4.533203052
  942 SOLV  OW      4515    2.031151349    5.924356608    0.900971835
  942 SOLV  HW1     4516    1.943614963    5.952643696    0.940180377
  942 SOLV  HW2     4517    2.082849013    5.872305905    0.968928806
  943 SOLV  OW      4518    1.814905458    4.693868880    0.620245605
  943 SOLV  HW1     4519    1.860215510    4.780398779    0.641684751
  943 SOLV  HW2     4520    1.745912972    4.709012205    0.549458775
  944 SOLV  OW      4521    3.817374034    5.655003816    5.032322080
  944 SOLV  HW1     4522    3.830361214    5.566287373    4.988041166
  944 SOLV  HW2     4523    3.901886071    5.708089856    5.026027570
  945 SOLV  OW      4524    4.811103938    4.132583551    2.023002175
  945 SOLV  HW1     4525    4.785022171    4.110292055    2.116932492
  945 SOLV  HW2     4526    4.890101454    4.193889992    2.023999960
  946 SOLV  OW      4527    0.795620217    3.228939742    3.689466542
  946 SOLV  HW1     4528    0.817603853    3.309922457    3.743859537
  946 SOLV  HW2     4529    0.780175350    3.255827725    3.594395150
  947 SOLV  OW      4530    5.647152152    5.701814777    4.936489653
  947 SOLV  HW1     4531    5.737439630    5.673804078    4.903876029
  947 SOLV  HW2     4532    5.590982874    5.730233174    4.858788304
  948 SOLV  OW      4533    0.385003442    4.365920058    6.581272401
  948 SOLV  HW1     4534    0.313456680    4.435784324    6.580946005
  948 SOLV  HW2     4535    0.343428081    4.275685479    6.592642859
  949 SOLV  OW      4536    4.916971675    1.073511224    1.036689736
  949 SOLV  HW1     4537    4.819993881    1.054548420    1.052045017
  949 SOLV  HW2     4538    4.941126418    1.160532982    1.079629541
  950 SOLV  OW      4539    4.745264549    1.339791088    6.470729260
  950 SOLV  HW1     4540    4.731373521    1.419379050    6.411798430
  950 SOLV  HW2     4541    4.802386492    1.272781059    6.423328867
  951 SOLV  OW      4542    3.950455435    2.309721017    1.329117411
  951 SOLV  HW1     4543    3.896591969    2.275195031    1.252262092
  951 SOLV  HW2     4544    3.916764394    2.400103892    1.355497679
  952 SOLV  OW      4545    1.136583280    2.900837258    2.198776617
  952 SOLV  HW1     4546    1.224868661    2.868647067    2.164577981
  952 SOLV  HW2     4547    1.073027471    2.911338678    2.122288345
  953 SOLV  OW      4548    2.268733389    1.678619821    0.571224854
  953 SOLV  HW1     4549    2.267508868    1.718505116    0.662918559
  953 SOLV  HW2     4550    2.354568654    1.702308931    0.525714292
  954 SOLV  OW      4551    1.369408615    0.467668593    2.176300584
  954 SOLV  HW1     4552    1.401695962    0.388949938    2.228845591
  954 SOLV  HW2     4553    1.440289621    0.538196440    2.174968297
  955 SOLV  OW      4554    1.420610605    0.093663064    4.737691291
  955 SOLV  HW1     4555    1.508098116    0.141784393    4.743199971
  955 SOLV  HW2     4556    1.370002518    0.106641929    4.822958164
  956 SOLV  OW      4557    3.554282552    5.915859282    6.913478201
  956 SOLV  HW1     4558    3.488145496    5.958941424    6.974877745
  956 SOLV  HW2     4559    3.638385461    5.969933809    6.911839426
  957 SOLV  OW      4560    3.467634993    5.005459392    8.471374553
  957 SOLV  HW1     4561    3.496819669    4.932229121    8.532902106
  957 SOLV  HW2     4562    3.545297480    5.065244956    8.451517468
  958 SOLV  OW      4563    4.165011409    2.009999975    2.920011659
  958 SOLV  HW1     4564    4.144410426    1.966355640    2.832428542
  958 SOLV  HW2     4565    4.147513931    2.108224463    2.913239118
  959 SOLV  OW      4566    4.181521474    6.307313190    5.180291339
  959 SOLV  HW1     4567    4.181132612    6.356603534    5.267299150
  959 SOLV  HW2     4568    4.161423317    6.370967019    5.105831063
  960 SOLV  OW      4569    1.230898525    4.062220273    5.181892564
  960 SOLV  HW1     4570    1.289362054    4.083739290    5.260116767
  960 SOLV  HW2     4571    1.279281325    4.083998452    5.097128994
  961 SOLV  OW      4572    5.104507940    4.700631049    2.140114961
  961 SOLV  HW1     4573    5.014598684    4.661827701    2.119849315
  961 SOLV  HW2     4574    5.106074892    4.796939361    2.113238661
  962 SOLV  OW      4575    4.353711637    5.347803737    1.439896825
  962 SOLV  HW1     4576    4.376569498    5.408734907    1.515824334
  962 SOLV  HW2     4577    4.402956443    5.376858118    1.357854932
  963 SOLV  OW      4578    5.929892267    6.033224048    6.024589400
  963 SOLV  HW1     4579    5.872065899    6.114276620    6.033898484
  963 SOLV  HW2     4580    6.016451074    6.048371665    6.072319766
  964 SOLV  OW      4581    1.674177114    2.687227093    6.483177612
  964 SOLV  HW1     4582    1.666211285    2.610578842    6.419446208
  964 SOLV  HW2     4583    1.652753465    2.772521623    6.435575517
  965 SOLV  OW      4584    0.905665239    1.364695779    0.035008945
  965 SOLV  HW1     4585    0.946742274    1.304382474   -0.033365420
  965 SOLV  HW2     4586    0.899173080    1.457401813   -0.001916923
  966 SOLV  OW      4587    6.017373597    6.413335817    3.564355024
  966 SOLV  HW1     4588    6.044568986    6.460679558    3.648134875
  966 SOLV  HW2     4589    5.921856834    6.434477454    3.543626844
  967 SOLV  OW      4590    0.266808351    3.405591873    7.413965757
  967 SOLV  HW1     4591    0.207680824    3.456286268    7.351243462
  967 SOLV  HW2     4592    0.210493070    3.354923465    7.479245218
  968 SOLV  OW      4593    0.597371889    5.156345593    7.974235955
  968 SOLV  HW1     4594    0.573680037    5.179834908    7.879964937
  968 SOLV  HW2     4595    0.598220721    5.056887284    7.984599390
  969 SOLV  OW      4596    4.258811549    5.495759467    7.238733838
  969 SOLV  HW1     4597    4.349952837    5.454609416    7.238506267
  969 SOLV  HW2     4598    4.227180094    5.506182267    7.333025242
  970 SOLV  OW      4599    3.292611334    5.926998295    0.979733376
  970 SOLV  HW1     4600    3.301013709    6.002752443    1.044469599
  970 SOLV  HW2     4601    3.347294247    5.946509284    0.898313638
  971 SOLV  OW      4602    0.016959261    1.937403661    5.248004109
  971 SOLV  HW1     4603    0.040487535    1.917063509    5.152963234
  971 SOLV  HW2     4604    0.012730398    2.036488605    5.260823680
  972 SOLV  OW      4605    1.264126556    1.771950871    6.143396633
  972 SOLV  HW1     4606    1.223577501    1.797423120    6.231186221
  972 SOLV  HW2     4607    1.221119516    1.824826088    6.070221198
  973 SOLV  OW      4608    4.904743861    4.913781184    6.412934021
  973 SOLV  HW1     4609    4.849193459    4.840216888    6.451696242
  973 SOLV  HW2     4610    4.998976136    4.904946316    6.445218388
  974 SOLV  OW      4611    3.303034552    4.496695108    3.077689355
  974 SOLV  HW1     4612    3.330376485    4.445181623    3.158922649
  974 SOLV  HW2     4613    3.226666921    4.450213464    3.032883918
  975 SOLV  OW      4614    0.517160341    0.151355857    3.354453950
  975 SOLV  HW1     4615    0.573329262    0.205485324    3.417024967
  975 SOLV  HW2     4616    0.476707846    0.074484223    3.403996064
  976 SOLV  OW      4617    5.759093652    5.413630610    7.477878479
  976 SOLV  HW1     4618    5.663165381    5.441197969    7.484033633
  976 SOLV  HW2     4619    5.817575897    5.490319750    7.504311319
  977 SOLV  OW      4620    5.514787262    3.269549066    0.531897102
  977 SOLV  HW1     4621    5.547167771    3.192508377    0.586818136
  977 SOLV  HW2     4622    5.478817468    3.340716294    0.592241819
  978 SOLV  OW      4623    0.297689858    3.689004076    2.943370320
  978 SOLV  HW1     4624    0.256196126    3.748757931    2.874756802
  978 SOLV  HW2     4625    0.332967431    3.744351226    3.018817414
  979 SOLV  OW      4626    2.588909860    0.874368108    8.571553522
  979 SOLV  HW1     4627    2.522551073    0.944115906    8.544501473
  979 SOLV  HW2     4628    2.555625324    0.826398131    8.652739024
  980 SOLV  OW      4629    0.680569758    4.541651941    4.073520330
  980 SOLV  HW1     4630    0.672984625    4.606847241    3.998074189
  980 SOLV  HW2     4631    0.622001265    4.571099475    4.149036327
  981 SOLV  OW      4632    3.825628828    6.133607752    2.386213580
  981 SOLV  HW1     4633    3.806245810    6.192715520    2.307914990
  981 SOLV  HW2     4634    3.751253668    6.067712870    2.397452430
  982 SOLV  OW      4635    2.991621155    2.563132196    6.239419795
  982 SOLV  HW1     4636    2.999594375    2.465354982    6.258813542
  982 SOLV  HW2     4637    2.998923940    2.614745221    6.324759147
  983 SOLV  OW      4638    3.341694014    0.383429725    8.547712214
  983 SOLV  HW1     4639    3.316943223    0.313794282    8.480344777
  983 SOLV  HW2     4640    3.439711555    0.378018171    8.566773761
  984 SOLV  OW      4641    4.586251227    0.654113791    0.590856364
  984 SOLV  HW1     4642    4.487034914    0.643601524    0.584096400
  984 SOLV  HW2     4643    4.630671140    0.595574922    0.523032074
  985 SOLV  OW      4644    3.947444913    0.126219169    1.640512061
  985 SOLV  HW1     4645    3.986007577    0.034054668    1.644836273
  985 SOLV  HW2     4646    3.984596373    0.174201470    1.561029123
  986 SOLV  OW      4647    0.081541495    4.744120650    7.160681059
  986 SOLV  HW1     4648    0.004304307    4.738294157    7.223930857
  986 SOLV  HW2     4649    0.121632077    4.835613129    7.165365165
  987 SOLV  OW      4650    3.804214716    2.692432027    6.755970975
  987 SOLV  HW1     4651    3.812357452    2.636622344    6.838548477
  987 SOLV  HW2     4652    3.881655949    2.673933783    6.695467053
  988 SOLV  OW      4653    3.439867481    6.334352211    8.213439128
  988 SOLV  HW1     4654    3.383312976    6.269046568    8.263805965
  988 SOLV  HW2     4655    3.498435199    6.285053061    8.149100261
  989 SOLV  OW      4656    4.582543806    0.086837378    2.910395014
  989 SOLV  HW1     4657    4.637132782    0.042438469    2.839339604
  989 SOLV  HW2     4658    4.608318132    0.050392903    2.999879763
  990 SOLV  OW      4659    4.849441057    5.011187417    1.446741726
  990 SOLV  HW1     4660    4.876236534    5.095564986    1.400239100
  990 SOLV  HW2     4661    4.765468683    5.026982700    1.498695571
  991 SOLV  OW      4662    0.382149085    1.951301841    8.095413315
  991 SOLV  HW1     4663    0.357031098    2.005070893    8.175899671
  991 SOLV  HW2     4664    0.429624670    2.009851201    8.029700943
  992 SOLV  OW      4665    2.650066097    0.608276952    0.640949644
  992 SOLV  HW1     4666    2.550896514    0.615839495    0.651356650
  992 SOLV  HW2     4667    2.695094932    0.672197543    0.703292435
  993 SOLV  OW      4668    1.101323916    4.209299751    7.822225965
  993 SOLV  HW1     4669    1.083050502    4.149150121    7.899995919
  993 SOLV  HW2     4670    1.083213581    4.160110021    7.737064652
  994 SOLV  OW      4671    5.575569747    1.194019698    6.492386322
  994 SOLV  HW1     4672    5.634544119    1.270297922    6.465858353
  994 SOLV  HW2     4673    5.538232648    1.150664685    6.410371967
  995 SOLV  OW      4674    0.298446750    1.214851948    4.563898115
  995 SOLV  HW1     4675    0.395830453    1.229068537    4.546167343
  995 SOLV  HW2     4676    0.250823167    1.198786774    4.477445821
  996 SOLV  OW      4677    0.373394445    2.467328618    3.311804778
  996 SOLV  HW1     4678    0.322914746    2.393293681    3.356197511
  996 SOLV  HW2     4679    0.409186557    2.529644527    3.381344078
  997 SOLV  OW      4680    5.260257836    4.308290043    3.088788015
  997 SOLV  HW1     4681    5.250001512    4.395415871    3.040788236
  997 SOLV  HW2     4682    5.257421778    4.324077220    3.187493634
  998 SOLV  OW      4683    5.404297289    3.658194333    2.008503655
  998 SOLV  HW1     4684    5.420569232    3.559658231    2.013595100
  998 SOLV  HW2     4685    5.389691838    3.684685825    1.913188598
  999 SOLV  OW      4686    3.917300837    6.341403524    0.562200979
  999 SOLV  HW1     4687    3.830085840    6.387599445    0.578311631
  999 SOLV  HW2     4688    3.908719886    6.244694027    0.586153184
 1000 SOLV  OW      4689    2.156868452    3.016572219    1.197647964
 1000 SOLV  HW1     4690    2.201442860    3.105987588    1.201900650
 1000 SOLV  HW2     4691    2.223821618    2.944975836    1.217429499
 1001 SOLV  OW      4692    5.491957117    6.120229058    4.053872666
 1001 SOLV  HW1     4693    5.503724842    6.060089828    3.974847851
 1001 SOLV  HW2     4694    5.564889245    6.188639830    4.054851616
 1002 SOLV  OW      4695    1.011886016    4.181537723    5.050124139
 1002 SOLV  HW1     4696    0.984962687    4.123497627    4.973269894
 1002 SOLV  HW2     4697    1.111353146    4.191823373    5.050883028
 1003 SOLV  OW      4698    0.727803496    1.651315319    5.388255018
 1003 SOLV  HW1     4699    0.630741600    1.627637534    5.383963946
 1003 SOLV  HW2     4700    0.781727878    1.568385433    5.402912803
 1004 SOLV  OW      4701    2.638254086    5.773829467    0.774554971
 1004 SOLV  HW1     4702    2.612200333    5.784133117    0.678559525
 1004 SOLV  HW2     4703    2.655036187    5.863999613    0.814402060
 1005 SOLV  OW      4704    4.455507290    1.060104783    3.132999788
 1005 SOLV  HW1     4705    4.379234550    1.043678166    3.195551255
 1005 SOLV  HW2     4706    4.533601316    1.003860343    3.160165052
 1006 SOLV  OW      4707    0.902692448    4.174996211    8.234488101
 1006 SOLV  HW1     4708    0.892583824    4.273359460    8.249406359
 1006 SOLV  HW2     4709    0.994493025    4.155806313    8.199782646
 1007 SOLV  OW      4710    1.923788723    0.145738414    1.460808588
 1007 SOLV  HW1     4711    1.940263263    0.080176105    1.387118287
 1007 SOLV  HW2     4712    2.010245070    0.188332943    1.487474602
 1008 SOLV  OW      4713    2.860057771    3.089991795    6.384028295
 1008 SOLV  HW1     4714    2.890668434    3.104813850    6.478067332
 1008 SOLV  HW2     4715    2.934233851    3.112574639    6.320877919
 1009 SOLV  OW      4716    6.026075021    3.392776593    1.143693780
 1009 SOLV  HW1     4717    5.937074695    3.385630450    1.098661129
 1009 SOLV  HW2     4718    6.020127244    3.458204114    1.219085799
 1010 SOLV  OW      4719    5.510160138    3.836073064    6.778435682
 1010 SOLV  HW1     4720    5.496852880    3.861265408    6.874291474
 1010 SOLV  HW2     4721    5.486836406    3.913796825    6.719996592
 1011 SOLV  OW      4722    1.652192703    5.455727603    2.999383851
 1011 SOLV  HW1     4723    1.627755552    5.485267882    3.091743223
 1011 SOLV  HW2     4724    1.674838728    5.358330906    3.000436473
 1012 SOLV  OW      4725    0.457700249    0.696976825    3.580882017
 1012 SOLV  HW1     4726    0.403507407    0.627283446    3.533913401
 1012 SOLV  HW2     4727    0.419887205    0.712727166    3.672108181
 1013 SOLV  OW      4728    3.972757659    5.309374469    3.936331440
 1013 SOLV  HW1     4729    3.956471709    5.212660248    3.916806801
 1013 SOLV  HW2     4730    3.996370237    5.356967028    3.851611502
 1014 SOLV  OW      4731    2.610250777    6.486332195    6.047208484
 1014 SOLV  HW1     4732    2.549067360    6.418371436    6.087680887
 1014 SOLV  HW2     4733    2.577991206    6.509815616    5.955513825
 1015 SOLV  OW      4734    0.817148592    4.688639270    3.133042942
 1015 SOLV  HW1     4735    0.879226916    4.766964205    3.136443040
 1015 SOLV  HW2     4736    0.744311296    4.700884489    3.200458402
 1016 SOLV  OW      4737    1.909341821    4.012984766    3.283651980
 1016 SOLV  HW1     4738    1.992193863    3.956992931    3.282928377
 1016 SOLV  HW2     4739    1.903627147    4.065160222    3.198533643
 1017 SOLV  OW      4740    4.738528009    2.495331449    3.894369155
 1017 SOLV  HW1     4741    4.688551733    2.527509958    3.974786577
 1017 SOLV  HW2     4742    4.822406208    2.449308405    3.923462040
 1018 SOLV  OW      4743    2.040932742    4.541567183    0.511517908
 1018 SOLV  HW1     4744    2.092224378    4.609673822    0.563774427
 1018 SOLV  HW2     4745    1.963809798    4.585817460    0.465757423
 1019 SOLV  OW      4746    1.666387000    5.434254958    7.251993770
 1019 SOLV  HW1     4747    1.665635264    5.443276032    7.351583567
 1019 SOLV  HW2     4748    1.752178991    5.391828828    7.223014134
 1020 SOLV  OW      4749    5.107111777    4.208412831    5.080878330
 1020 SOLV  HW1     4750    5.021737676    4.233824998    5.126326546
 1020 SOLV  HW2     4751    5.097086243    4.118054513    5.039226228
 1021 SOLV  OW      4752    4.603107834    3.004274071    1.470726595
 1021 SOLV  HW1     4753    4.639395620    2.975502813    1.559357684
 1021 SOLV  HW2     4754    4.667544483    3.067102581    1.427131017
 1022 SOLV  OW      4755    1.553855323    4.729177120    3.132240660
 1022 SOLV  HW1     4756    1.503543710    4.653753391    3.090049969
 1022 SOLV  HW2     4757    1.584762341    4.792465064    3.061251532
 1023 SOLV  OW      4758    4.006067229    0.259437914    6.908979824
 1023 SOLV  HW1     4759    4.011067599    0.278369813    7.007044333
 1023 SOLV  HW2     4760    4.081371153    0.199071039    6.882803165
 1024 SOLV  OW      4761    2.731646768    4.128547350    5.035327118
 1024 SOLV  HW1     4762    2.719549369    4.226849801    5.049123731
 1024 SOLV  HW2     4763    2.827272962    4.109526014    5.013102618
 1025 SOLV  OW      4764    3.247288527    5.692839182    2.884552023
 1025 SOLV  HW1     4765    3.276348272    5.597881993    2.896330178
 1025 SOLV  HW2     4766    3.298015824    5.751318089    2.947853081
 1026 SOLV  OW      4767    3.254806605    1.174532491    4.009415560
 1026 SOLV  HW1     4768    3.265165212    1.082524191    3.971636819
 1026 SOLV  HW2     4769    3.309132366    1.238973670    3.955599779
 1027 SOLV  OW      4770    0.272059180    3.097284805    5.727165767
 1027 SOLV  HW1     4771    0.301228806    3.079743100    5.821195028
 1027 SOLV  HW2     4772    0.349240894    3.083236420    5.665152174
 1028 SOLV  OW      4773    1.842262412    0.403826800    5.664634566
 1028 SOLV  HW1     4774    1.818763918    0.482630451    5.721536924
 1028 SOLV  HW2     4775    1.799149276    0.321695380    5.701994404
 1029 SOLV  OW      4776    1.868873590    5.613788975    6.831854257
 1029 SOLV  HW1     4777    1.965855079    5.605348095    6.854732741
 1029 SOLV  HW2     4778    1.822153526    5.665763623    6.903380068
 1030 SOLV  OW      4779    4.903320378    0.590867987    6.123579453
 1030 SOLV  HW1     4780    4.964949877    0.569094338    6.199261629
 1030 SOLV  HW2     4781    4.844646563    0.512130348    6.104662545
 1031 SOLV  OW      4782    5.652537867    4.406598455    3.602137819
 1031 SOLV  HW1     4783    5.622924036    4.354541970    3.682220501
 1031 SOLV  HW2     4784    5.599487591    4.378031523    3.522327650
 1032 SOLV  OW      4785    5.830518284    5.245392843    0.523442215
 1032 SOLV  HW1     4786    5.871369625    5.235856068    0.432666186
 1032 SOLV  HW2     4787    5.739602958    5.203746344    0.523623592
 1033 SOLV  OW      4788    0.861050598    5.459010399    0.261713836
 1033 SOLV  HW1     4789    0.857669930    5.481136789    0.164250680
 1033 SOLV  HW2     4790    0.873454127    5.360438295    0.273105990
 1034 SOLV  OW      4791    3.150364855    2.445403096    2.781881252
 1034 SOLV  HW1     4792    3.181524597    2.504800036    2.856050895
 1034 SOLV  HW2     4793    3.217151127    2.372408860    2.767337432
 1035 SOLV  OW      4794    3.024181611    1.974537955    4.081466370
 1035 SOLV  HW1     4795    2.939227068    2.027016680    4.076104796
 1035 SOLV  HW2     4796    3.068751251    1.974026307    3.991948957
 1036 SOLV  OW      4797    1.732375640    3.737242037    5.040656267
 1036 SOLV  HW1     4798    1.753438084    3.640329332    5.027836935
 1036 SOLV  HW2     4799    1.665636098    3.766207368    4.972049425
 1037 SOLV  OW      4800    0.788159240    5.337030401    6.088039708
 1037 SOLV  HW1     4801    0.832766968    5.251893586    6.060436468
 1037 SOLV  HW2     4802    0.708137296    5.316040675    6.144217988
 1038 SOLV  OW      4803    5.648157477    4.692841650    5.948858110
 1038 SOLV  HW1     4804    5.595902270    4.626424809    5.895395428
 1038 SOLV  HW2     4805    5.649817502    4.664531615    6.044753241
 1039 SOLV  OW      4806    4.006778911    2.341257462    8.314230738
 1039 SOLV  HW1     4807    4.038522066    2.427793918    8.353010632
 1039 SOLV  HW2     4808    3.923597731    2.312088044    8.361454656
 1040 SOLV  OW      4809    4.743897452    3.841699046    7.195018455
 1040 SOLV  HW1     4810    4.707450402    3.894228078    7.271910370
 1040 SOLV  HW2     4811    4.830024303    3.882446347    7.164655748
 1041 SOLV  OW      4812    4.508110948    0.230295825    0.523258334
 1041 SOLV  HW1     4813    4.569656524    0.298716462    0.484132464
 1041 SOLV  HW2     4814    4.424434213    0.274960296    0.554934016
 1042 SOLV  OW      4815    5.284961898    2.304221636    0.703173702
 1042 SOLV  HW1     4816    5.229329301    2.292757479    0.620871455
 1042 SOLV  HW2     4817    5.345921201    2.382636097    0.691546347
 1043 SOLV  OW      4818    0.936893408    0.895952750    3.534223346
 1043 SOLV  HW1     4819    0.942887450    0.891016336    3.434524949
 1043 SOLV  HW2     4820    0.918174746    0.990216437    3.561864496
 1044 SOLV  OW      4821    1.634802752    3.203992016    3.264711946
 1044 SOLV  HW1     4822    1.677952127    3.206336870    3.354893595
 1044 SOLV  HW2     4823    1.668483779    3.280370376    3.209648515
 1045 SOLV  OW      4824    5.461525269    3.878700063    0.184951680
 1045 SOLV  HW1     4825    5.533433743    3.941827790    0.155897776
 1045 SOLV  HW2     4826    5.500520783    3.787574035    0.198197023
 1046 SOLV  OW      4827    1.950839546    3.257106197    0.632374355
 1046 SOLV  HW1     4828    1.937741263    3.313250382    0.714083177
 1046 SOLV  HW2     4829    1.982215893    3.314802969    0.556964336
 1047 SOLV  OW      4830    5.590316968    3.003420291    5.216402814
 1047 SOLV  HW1     4831    5.630029916    2.974445662    5.303485727
 1047 SOLV  HW2     4832    5.498513650    2.964860965    5.207161441
 1048 SOLV  OW      4833    2.863102863    6.254515787    1.126237548
 1048 SOLV  HW1     4834    2.768380993    6.284023999    1.138771612
 1048 SOLV  HW2     4835    2.923703106    6.333895847    1.131383830
 1049 SOLV  OW      4836    0.788387407    5.815179432    5.343654861
 1049 SOLV  HW1     4837    0.831054342    5.725118065    5.335374794
 1049 SOLV  HW2     4838    0.690011344    5.804273892    5.357912816
 1050 SOLV  OW      4839    4.613637387    4.376132274    0.428017604
 1050 SOLV  HW1     4840    4.670174488    4.390587641    0.509225148
 1050 SOLV  HW2     4841    4.550661772    4.300185453    0.444333893
 1051 SOLV  OW      4842    2.006305905    5.084378230    3.970492644
 1051 SOLV  HW1     4843    1.962514347    5.142501057    3.901906068
 1051 SOLV  HW2     4844    2.042713973    5.002367570    3.926347629
 1052 SOLV  OW      4845    5.419782210    2.035010882    1.200827644
 1052 SOLV  HW1     4846    5.397281024    1.939639916    1.220780961
 1052 SOLV  HW2     4847    5.488242543    2.067465003    1.266096257
 1053 SOLV  OW      4848    2.809320937    4.480858221    5.787898333
 1053 SOLV  HW1     4849    2.876476997    4.550815828    5.812312953
 1053 SOLV  HW2     4850    2.803643933    4.473406185    5.688337742
 1054 SOLV  OW      4851    5.668547370    2.749004651    2.164855739
 1054 SOLV  HW1     4852    5.710199383    2.660246604    2.184532967
 1054 SOLV  HW2     4853    5.671531785    2.766127930    2.066377572
 1055 SOLV  OW      4854    5.377428499    4.671407034    0.632172295
 1055 SOLV  HW1     4855    5.412219309    4.696476711    0.541832991
 1055 SOLV  HW2     4856    5.387445391    4.572815499    0.645567768
 1056 SOLV  OW      4857    5.368991851    3.955658259    5.906671710
 1056 SOLV  HW1     4858    5.444834721    3.956746405    5.841504782
 1056 SOLV  HW2     4859    5.344785788    4.049528733    5.931217699
 1057 SOLV  OW      4860    2.274256851    2.529127633    6.311057663
 1057 SOLV  HW1     4861    2.232366806    2.440539579    6.330994768
 1057 SOLV  HW2     4862    2.344337840    2.549032551    6.379559601
 1058 SOLV  OW      4863    4.409085728    2.734790804    5.781183013
 1058 SOLV  HW1     4864    4.418762455    2.731950275    5.880673508
 1058 SOLV  HW2     4865    4.320290129    2.696817989    5.755231542
 1059 SOLV  OW      4866    4.132187738    1.056170864    0.405449601
 1059 SOLV  HW1     4867    4.195400461    0.980422229    0.389129349
 1059 SOLV  HW2     4868    4.088794816    1.082526098    0.319295481
 1060 SOLV  OW      4869    5.100117924    5.907242032    5.757637908
 1060 SOLV  HW1     4870    5.179125394    5.869946745    5.708986529
 1060 SOLV  HW2     4871    5.106294178    6.007030432    5.759685931
 1061 SOLV  OW      4872    3.108002263    5.068532759    7.574288358
 1061 SOLV  HW1     4873    3.053903716    5.149082147    7.598478983
 1061 SOLV  HW2     4874    3.175358596    5.093302743    7.504649160
 1062 SOLV  OW      4875    2.732362026    3.534348107    7.750537313
 1062 SOLV  HW1     4876    2.810460343    3.488335077    7.792768834
 1062 SOLV  HW2     4877    2.709823051    3.616543185    7.802844437
 1063 SOLV  OW      4878    2.450182212    5.309727926    3.962056890
 1063 SOLV  HW1     4879    2.408244006    5.373610250    4.026557436
 1063 SOLV  HW2     4880    2.520321376    5.357241330    3.908924657
 1064 SOLV  OW      4881    4.149495792    1.870301841    2.669288897
 1064 SOLV  HW1     4882    4.161748521    1.955530686    2.618436191
 1064 SOLV  HW2     4883    4.112131543    1.800271397    2.608463586
 1065 SOLV  OW      4884    2.337552663    3.787749034    1.519143370
 1065 SOLV  HW1     4885    2.297069770    3.854060137    1.582103965
 1065 SOLV  HW2     4886    2.364510026    3.705847451    1.569794134
 1066 SOLV  OW      4887    5.889215776    2.197462211    5.073334980
 1066 SOLV  HW1     4888    5.952173495    2.232952364    5.142449894
 1066 SOLV  HW2     4889    5.884092293    2.261641128    4.996817860
 1067 SOLV  OW      4890    0.924626792    3.428583845    4.350097930
 1067 SOLV  HW1     4891    0.996497416    3.497343752    4.360430549
 1067 SOLV  HW2     4892    0.899444878    3.392908678    4.440060234
 1068 SOLV  OW      4893    5.024080504    3.806461617    8.281927566
 1068 SOLV  HW1     4894    5.028784398    3.826259246    8.379835716
 1068 SOLV  HW2     4895    5.013590051    3.707950310    8.268305862
 1069 SOLV  OW      4896    3.519253025    4.503184168    5.083951317
 1069 SOLV  HW1     4897    3.576196392    4.456300787    5.016427376
 1069 SOLV  HW2     4898    3.507073848    4.598644303    5.056765072
 1070 SOLV  OW      4899    0.597207797    2.266757131    1.192179815
 1070 SOLV  HW1     4900    0.586891629    2.361495452    1.222483156
 1070 SOLV  HW2     4901    0.506872843    2.225625499    1.180020428
 1071 SOLV  OW      4902    1.176718200    2.653013437    3.394881530
 1071 SOLV  HW1     4903    1.212341273    2.746178666    3.387718935
 1071 SOLV  HW2     4904    1.159281876    2.616860478    3.303290107
 1072 SOLV  OW      4905    3.823106113    2.416524073    3.759893001
 1072 SOLV  HW1     4906    3.763834342    2.492659007    3.733617518
 1072 SOLV  HW2     4907    3.785920082    2.331185197    3.723361432
 1073 SOLV  OW      4908    3.765426745    4.924980695    8.537794829
 1073 SOLV  HW1     4909    3.805296663    4.928321308    8.629442572
 1073 SOLV  HW2     4910    3.727173788    4.834055774    8.521379745
 1074 SOLV  OW      4911    4.854513787    3.033029354    7.348359184
 1074 SOLV  HW1     4912    4.758429589    3.030591993    7.320755823
 1074 SOLV  HW2     4913    4.863521509    2.996448670    7.440991665
 1075 SOLV  OW      4914    5.425904700    4.354787065    4.767117725
 1075 SOLV  HW1     4915    5.466093622    4.393106780    4.683952043
 1075 SOLV  HW2     4916    5.326188719    4.356407840    4.759757958
 1076 SOLV  OW      4917    2.002427776    1.262217889    4.665087348
 1076 SOLV  HW1     4918    2.011378516    1.208421300    4.581266489
 1076 SOLV  HW2     4919    1.909332403    1.298094282    4.671887546
 1077 SOLV  OW      4920    2.442257390    4.530148445    3.120635836
 1077 SOLV  HW1     4921    2.538819381    4.507922157    3.134121312
 1077 SOLV  HW2     4922    2.424117730    4.622241145    3.155131542
 1078 SOLV  OW      4923    3.689019536    1.595113198    4.137256503
 1078 SOLV  HW1     4924    3.730059855    1.505132536    4.122449229
 1078 SOLV  HW2     4925    3.591143617    1.584618097    4.154869018
 1079 SOLV  OW      4926    4.777982243    2.978685712    0.098460211
 1079 SOLV  HW1     4927    4.770531876    2.907587864    0.168386332
 1079 SOLV  HW2     4928    4.686737958    3.002173358    0.064950905
 1080 SOLV  OW      4929    0.200736562    3.841128032    5.586544593
 1080 SOLV  HW1     4930    0.256374613    3.768703618    5.627277827
 1080 SOLV  HW2     4931    0.252438428    3.885807345    5.513532714
 1081 SOLV  OW      4932    5.644519496    3.611246222    6.166988468
 1081 SOLV  HW1     4933    5.647351650    3.661166469    6.080385731
 1081 SOLV  HW2     4934    5.737557320    3.599360301    6.201669188
 1082 SOLV  OW      4935    3.229415181    3.871782087    7.558710990
 1082 SOLV  HW1     4936    3.225695839    3.971708651    7.559656323
 1082 SOLV  HW2     4937    3.301978593    3.840545573    7.620020769
 1083 SOLV  OW      4938    2.260592798    1.692872531    2.622208939
 1083 SOLV  HW1     4939    2.295913197    1.781389536    2.591922527
 1083 SOLV  HW2     4940    2.173108864    1.674751943    2.577283578
 1084 SOLV  OW      4941    3.974564163    6.312538434    7.978917975
 1084 SOLV  HW1     4942    3.945337286    6.350474666    7.891130176
 1084 SOLV  HW2     4943    4.003848260    6.217773306    7.966187037
 1085 SOLV  OW      4944    0.101218373    2.522166026    5.929244302
 1085 SOLV  HW1     4945    0.012040327    2.493672527    5.964393516
 1085 SOLV  HW2     4946    0.137682984    2.450979725    5.869219842
 1086 SOLV  OW      4947    1.320695366    5.146414592    2.629729640
 1086 SOLV  HW1     4948    1.407963292    5.143596475    2.580980747
 1086 SOLV  HW2     4949    1.249416557    5.105333027    2.572881641
 1087 SOLV  OW      4950    0.460749901    5.070195257    2.910195457
 1087 SOLV  HW1     4951    0.476804942    4.972993707    2.927346869
 1087 SOLV  HW2     4952    0.533800165    5.106328428    2.852246199
 1088 SOLV  OW      4953    2.935609531    6.014364748    1.209524825
 1088 SOLV  HW1     4954    2.910021172    6.105834101    1.178240627
 1088 SOLV  HW2     4955    2.969904727    5.961062641    1.132176098
 1089 SOLV  OW      4956    2.539669823    6.399636598    0.888880933
 1089 SOLV  HW1     4957    2.566329876    6.372979830    0.796259479
 1089 SOLV  HW2     4958    2.444367163    6.373896075    0.904845673
 1090 SOLV  OW      4959    1.842136050    2.750599438    3.984730334
 1090 SOLV  HW1     4960    1.906820774    2.674346964    3.983487692
 1090 SOLV  HW2     4961    1.760670535    2.726062747    3.932181513
 1091 SOLV  OW      4962    2.440465907    3.802678140    5.992636913
 1091 SOLV  HW1     4963    2.457491911    3.900437234    6.005021369
 1091 SOLV  HW2     4964    2.436694828    3.757919195    6.081981472
 1092 SOLV  OW      4965    0.195136210    5.600599318    4.383693603
 1092 SOLV  HW1     4966    0.149579127    5.652834260    4.455777792
 1092 SOLV  HW2     4967    0.132189533    5.587607429    4.307084215
 1093 SOLV  OW      4968    2.542599758    4.561165136    1.535279235
 1093 SOLV  HW1     4969    2.611329863    4.490031406    1.520573886
 1093 SOLV  HW2     4970    2.588086598    4.647288411    1.557946837
 1094 SOLV  OW      4971    3.397537314    4.877592700    2.503717851
 1094 SOLV  HW1     4972    3.395121411    4.846443567    2.408723229
 1094 SOLV  HW2     4973    3.491684832    4.874843010    2.537314478
 1095 SOLV  OW      4974    1.916659626    2.384475979    2.216254902
 1095 SOLV  HW1     4975    1.922389321    2.393110814    2.315717026
 1095 SOLV  HW2     4976    1.959580239    2.463965951    2.173368264
 1096 SOLV  OW      4977    5.617695767    5.348156479    3.033440151
 1096 SOLV  HW1     4978    5.522550137    5.339067337    3.062847273
 1096 SOLV  HW2     4979    5.644759823    5.444344151    3.037385038
 1097 SOLV  OW      4980    5.949090159    2.823758899    6.928995845
 1097 SOLV  HW1     4981    5.955834693    2.760775654    7.006376163
 1097 SOLV  HW2     4982    5.856034700    2.859960019    6.923495749
 1098 SOLV  OW      4983    5.912287053    1.077706928    3.576729228
 1098 SOLV  HW1     4984    6.001960120    1.108896950    3.608130013
 1098 SOLV  HW2     4985    5.841877834    1.109182457    3.640384100
 1099 SOLV  OW      4986    4.363745874    3.699585366    8.033755682
 1099 SOLV  HW1     4987    4.263868663    3.704545443    8.033614955
 1099 SOLV  HW2     4988    4.397827089    3.716449961    8.126244188
 1100 SOLV  OW      4989    3.143184617    3.787173252    1.887781438
 1100 SOLV  HW1     4990    3.198919198    3.791028731    1.804842492
 1100 SOLV  HW2     4991    3.157238724    3.870477933    1.941287751
 1101 SOLV  OW      4992    4.923972740    5.261865357    4.889175568
 1101 SOLV  HW1     4993    4.948704816    5.182909087    4.945338826
 1101 SOLV  HW2     4994    4.906374172    5.231876372    4.795415243
 1102 SOLV  OW      4995    4.517401078    2.702092541    2.887138158
 1102 SOLV  HW1     4996    4.507555908    2.643125232    2.806975844
 1102 SOLV  HW2     4997    4.581030081    2.660058014    2.951826101
 1103 SOLV  OW      4998    0.674164324    0.879860038    8.084110330
 1103 SOLV  HW1     4999    0.673979251    0.780001602    8.089433578
 1103 SOLV  HW2     5000    0.621992801    0.917420328    8.160709436
 1104 SOLV  OW      5001    1.482968237    5.805820876    8.406604549
 1104 SOLV  HW1     5002    1.523520630    5.873752753    8.345442277
 1104 SOLV  HW2     5003    1.501043883    5.714068519    8.371180885
 1105 SOLV  OW      5004    2.505904156    6.277796634    6.453428597
 1105 SOLV  HW1     5005    2.477723225    6.188487539    6.488496987
 1105 SOLV  HW2     5006    2.601990023    6.293706820    6.476110147
 1106 SOLV  OW      5007    2.052319890    1.648406722    6.254300502
 1106 SOLV  HW1     5008    2.134798925    1.604304384    6.218913584
 1106 SOLV  HW2     5009    2.021776223    1.718543144    6.189895324
 1107 SOLV  OW      5010    0.760502534    2.793522793    4.692041612
 1107 SOLV  HW1     5011    0.789047531    2.779646070    4.786871485
 1107 SOLV  HW2     5012    0.832225517    2.760806887    4.630514632
 1108 SOLV  OW      5013    3.617938378    5.793473792    7.791194074
 1108 SOLV  HW1     5014    3.686851589    5.824340875    7.725632980
 1108 SOLV  HW2     5015    3.587783573    5.701267784    7.766928347
 1109 SOLV  OW      5016    1.244276832    4.138640357    1.504798272
 1109 SOLV  HW1     5017    1.272002501    4.139439538    1.600874960
 1109 SOLV  HW2     5018    1.278343383    4.055464660    1.460965229
 1110 SOLV  OW      5019    0.607430087    1.057411360    2.325084284
 1110 SOLV  HW1     5020    0.606718524    1.117000228    2.405388219
 1110 SOLV  HW2     5021    0.545387168    0.980443210    2.340139514
 1111 SOLV  OW      5022    0.317794452    1.683417653    2.657385095
 1111 SOLV  HW1     5023    0.237272021    1.695752637    2.599384576
 1111 SOLV  HW2     5024    0.398574183    1.718789789    2.610230989
 1112 SOLV  OW      5025    3.175326171    3.717325675    5.411417221
 1112 SOLV  HW1     5026    3.155751702    3.763805292    5.497768664
 1112 SOLV  HW2     5027    3.236706760    3.773851093    5.356304439
 1113 SOLV  OW      5028    1.304782065    0.695733826    5.505811503
 1113 SOLV  HW1     5029    1.395124409    0.687286687    5.547846983
 1113 SOLV  HW2     5030    1.311925705    0.749879759    5.422042381
 1114 SOLV  OW      5031    3.287425474    0.984223647    6.133515580
 1114 SOLV  HW1     5032    3.328103872    1.052560598    6.194140619
 1114 SOLV  HW2     5033    3.188640462    0.998868556    6.128308501
 1115 SOLV  OW      5034    1.514436614    4.746799411    6.508826053
 1115 SOLV  HW1     5035    1.610358925    4.718534437    6.508586680
 1115 SOLV  HW2     5036    1.464447344    4.694497711    6.577859904
 1116 SOLV  OW      5037    2.807130101    2.974442324    1.829121571
 1116 SOLV  HW1     5038    2.846449270    2.989153038    1.919883295
 1116 SOLV  HW2     5039    2.870460246    2.920406720    1.773718393
 1117 SOLV  OW      5040    3.882089873    4.618792647    0.099839042
 1117 SOLV  HW1     5041    3.901140057    4.544771539    0.035356300
 1117 SOLV  HW2     5042    3.959012067    4.682682362    0.100916690
 1118 SOLV  OW      5043    0.056037649    1.227150096    3.717908304
 1118 SOLV  HW1     5044    0.034635830    1.262510072    3.808967098
 1118 SOLV  HW2     5045    0.137179248    1.273542809    3.682358069
 1119 SOLV  OW      5046    0.684646729    4.102613283    1.065418674
 1119 SOLV  HW1     5047    0.593591571    4.098306475    1.024303373
 1119 SOLV  HW2     5048    0.752606799    4.070800271    0.999317023
 1120 SOLV  OW      5049    4.624298667    3.277778587    0.859860289
 1120 SOLV  HW1     5050    4.633408790    3.311270071    0.953644157
 1120 SOLV  HW2     5051    4.538014817    3.228116548    0.850434379
 1121 SOLV  OW      5052    3.730642075    2.484231120    3.366375872
 1121 SOLV  HW1     5053    3.785810409    2.401259749    3.374879099
 1121 SOLV  HW2     5054    3.664296878    2.472714988    3.292444887
 1122 SOLV  OW      5055    1.202839903    0.122526389    4.247708090
 1122 SOLV  HW1     5056    1.169048368    0.209157027    4.284496199
 1122 SOLV  HW2     5057    1.251724934    0.072707231    4.319321162
 1123 SOLV  OW      5058    0.308024414    3.627449917    2.116312364
 1123 SOLV  HW1     5059    0.280065004    3.723336227    2.111395441
 1123 SOLV  HW2     5060    0.259565319    3.582402008    2.191295494
 1124 SOLV  OW      5061    4.359520010    5.741816302    7.309732265
 1124 SOLV  HW1     5062    4.372432565    5.793484402    7.225093389
 1124 SOLV  HW2     5063    4.337450125    5.646793368    7.287740820
 1125 SOLV  OW      5064    2.433210091    5.768434454    1.942853570
 1125 SOLV  HW1     5065    2.471190773    5.855214038    1.910808934
 1125 SOLV  HW2     5066    2.333859786    5.776479915    1.950907496
 1126 SOLV  OW      5067    5.910459136    5.651896795    6.186164776
 1126 SOLV  HW1     5068    5.855387585    5.697918111    6.255801113
 1126 SOLV  HW2     5069    5.856504520    5.579216915    6.143660563
 1127 SOLV  OW      5070    0.383793165    0.072788569    2.528091940
 1127 SOLV  HW1     5071    0.310616509    0.138552246    2.510191652
 1127 SOLV  HW2     5072    0.427596943    0.094583013    2.615306222
 1128 SOLV  OW      5073    0.627020231    5.880926732    3.405059176
 1128 SOLV  HW1     5074    0.538977203    5.918966006    3.376748545
 1128 SOLV  HW2     5075    0.688344733    5.876538743    3.326191479
 1129 SOLV  OW      5076    1.824129904    1.996587574    0.162494244
 1129 SOLV  HW1     5077    1.777669479    2.034751482    0.242400496
 1129 SOLV  HW2     5078    1.874104153    1.914186741    0.189191342
 1130 SOLV  OW      5079    1.328748218    4.010759837    8.155527868
 1130 SOLV  HW1     5080    1.425940589    4.002653340    8.133437181
 1130 SOLV  HW2     5081    1.310212781    3.964078755    8.241999653
 1131 SOLV  OW      5082    5.020783283    0.836219221    2.348544750
 1131 SOLV  HW1     5083    5.011762090    0.833334585    2.248993935
 1131 SOLV  HW2     5084    4.963478949    0.909569953    2.385095393
 1132 SOLV  OW      5085    3.066741645    4.600362949    4.206426730
 1132 SOLV  HW1     5086    3.000242907    4.535749751    4.168968186
 1132 SOLV  HW2     5087    3.134009048    4.623472104    4.136133547
 1133 SOLV  OW      5088    2.268568642    2.010355458    5.692596628
 1133 SOLV  HW1     5089    2.303564075    2.103780803    5.699459291
 1133 SOLV  HW2     5090    2.175124461    2.007074569    5.728058171
 1134 SOLV  OW      5091    5.140788871    6.278018855    5.898822229
 1134 SOLV  HW1     5092    5.129702072    6.254647946    5.802225430
 1134 SOLV  HW2     5093    5.238056344    6.278560142    5.922034739
 1135 SOLV  OW      5094    2.943648794    1.727111102    4.169231878
 1135 SOLV  HW1     5095    2.857411554    1.712935401    4.120628659
 1135 SOLV  HW2     5096    2.981401070    1.816424905    4.144780064
 1136 SOLV  OW      5097    3.951090345    1.722388610    4.154174264
 1136 SOLV  HW1     5098    3.856825764    1.701679981    4.180354618
 1136 SOLV  HW2     5099    3.963608078    1.821528510    4.150344772
 1137 SOLV  OW      5100    1.910364759    5.778905594    8.397368347
 1137 SOLV  HW1     5101    1.880981837    5.871143670    8.422445311
 1137 SOLV  HW2     5102    1.978876114    5.746813453    8.462762130
 1138 SOLV  OW      5103    1.872448569    2.741473460    6.654651565
 1138 SOLV  HW1     5104    1.840993902    2.775889535    6.743117429
 1138 SOLV  HW2     5105    1.793541295    2.723496878    6.595910158
 1139 SOLV  OW      5106    2.123139979    4.740088978    6.146334436
 1139 SOLV  HW1     5107    2.116102316    4.792254898    6.231359552
 1139 SOLV  HW2     5108    2.068974436    4.784852095    6.075183659
 1140 SOLV  OW      5109    4.348249450    0.535496161    3.864859274
 1140 SOLV  HW1     5110    4.406784981    0.457991180    3.841055007
 1140 SOLV  HW2     5111    4.256242700    0.502519604    3.886010410
 1141 SOLV  OW      5112    2.280750441    3.617709532    3.256852213
 1141 SOLV  HW1     5113    2.354384356    3.617607251    3.324513961
 1141 SOLV  HW2     5114    2.295966603    3.691537282    3.191140497
 1142 SOLV  OW      5115    0.783054920    2.886334208    5.396017953
 1142 SOLV  HW1     5116    0.818743260    2.801688418    5.356502088
 1142 SOLV  HW2     5117    0.832384245    2.964412975    5.357672489
 1143 SOLV  OW      5118    4.570233141    1.627440361    5.191902601
 1143 SOLV  HW1     5119    4.537962841    1.716583099    5.223718712
 1143 SOLV  HW2     5120    4.659119458    1.607501588    5.233154636
 1144 SOLV  OW      5121    1.596839831    3.612578986    4.748418971
 1144 SOLV  HW1     5122    1.500325525    3.617912666    4.774043570
 1144 SOLV  HW2     5123    1.608480657    3.646588794    4.655103060
 1145 SOLV  OW      5124    0.047539347    4.659492622    6.917404968
 1145 SOLV  HW1     5125    0.003588656    4.575187175    6.886405324
 1145 SOLV  HW2     5126    0.041829523    4.665360361    7.017069629
 1146 SOLV  OW      5127    2.534580046    0.618619525    3.214220684
 1146 SOLV  HW1     5128    2.481792805    0.557867409    3.154867851
 1146 SOLV  HW2     5129    2.604662943    0.665293573    3.160276394
 1147 SOLV  OW      5130    5.917524187    2.173515369    1.844286235
 1147 SOLV  HW1     5131    5.853505949    2.131919772    1.779698547
 1147 SOLV  HW2     5132    5.999464588    2.116625647    1.851314957
 1148 SOLV  OW      5133    1.463334283    4.145503973    0.973150915
 1148 SOLV  HW1     5134    1.482242012    4.125993878    1.069389787
 1148 SOLV  HW2     5135    1.539937473    4.196304465    0.933763856
 1149 SOLV  OW      5136    2.773149381    3.547722480    2.262548314
 1149 SOLV  HW1     5137    2.780412827    3.645109640    2.241028820
 1149 SOLV  HW2     5138    2.864612534    3.509726778    2.276365670
 1150 SOLV  OW      5139    3.071997600    0.310176059    0.086456675
 1150 SOLV  HW1     5140    3.154200784    0.343066577    0.039970877
 1150 SOLV  HW2     5141    3.002079690    0.287667393    0.018597249
 1151 SOLV  OW      5142    5.721957928    0.678063851    5.061994086
 1151 SOLV  HW1     5143    5.676938629    0.590377678    5.045127584
 1151 SOLV  HW2     5144    5.755866527    0.715287433    4.975595675
 1152 SOLV  OW      5145    0.489641232    2.371903172    1.978153465
 1152 SOLV  HW1     5146    0.572303582    2.331210708    1.939280260
 1152 SOLV  HW2     5147    0.499161288    2.378254426    2.077496737
 1153 SOLV  OW      5148    2.662792923    4.716896138    6.007520719
 1153 SOLV  HW1     5149    2.686217864    4.730963954    5.911325895
 1153 SOLV  HW2     5150    2.563388735    4.711965387    6.017244653
 1154 SOLV  OW      5151    4.434381069    3.646014680    4.319076709
 1154 SOLV  HW1     5152    4.368342123    3.668896979    4.247555190
 1154 SOLV  HW2     5153    4.447663532    3.725160374    4.378739249
 1155 SOLV  OW      5154    0.266537804    0.884463916    4.899011797
 1155 SOLV  HW1     5155    0.238584668    0.798787678    4.942350955
 1155 SOLV  HW2     5156    0.190661123    0.920768928    4.844930893
 1156 SOLV  OW      5157    2.665561925    2.333402259    3.676163456
 1156 SOLV  HW1     5158    2.608219444    2.259182071    3.710851090
 1156 SOLV  HW2     5159    2.670770196    2.327692592    3.576462198
 1157 SOLV  OW      5160    1.713022901    5.176053815    2.272267241
 1157 SOLV  HW1     5161    1.657097347    5.104802067    2.229892728
 1157 SOLV  HW2     5162    1.678496200    5.265955799    2.245329906
 1158 SOLV  OW      5163    4.016398656    5.669315356    6.160843209
 1158 SOLV  HW1     5164    4.024997012    5.590336616    6.221576251
 1158 SOLV  HW2     5165    3.995753923    5.637991104    6.068146712
 1159 SOLV  OW      5166    3.737778920    2.029430200    1.515388742
 1159 SOLV  HW1     5167    3.783088137    2.015544894    1.427329740
 1159 SOLV  HW2     5168    3.734095102    2.127229586    1.535925113
 1160 SOLV  OW      5169    4.317459138    2.485084423    1.295767428
 1160 SOLV  HW1     5170    4.276005043    2.395992350    1.314321224
 1160 SOLV  HW2     5171    4.354838765    2.522756829    1.380523726
 1161 SOLV  OW      5172    3.240117349    3.036785890    3.437716192
 1161 SOLV  HW1     5173    3.184012027    3.084832399    3.370308599
 1161 SOLV  HW2     5174    3.312871735    2.986655118    3.390878469
 1162 SOLV  OW      5175    3.866769521    5.442195277    4.819757861
 1162 SOLV  HW1     5176    3.937236511    5.371356472    4.823800500
 1162 SOLV  HW2     5177    3.908440697    5.529198975    4.793414905
 1163 SOLV  OW      5178    3.235676789    2.904170838    6.380751221
 1163 SOLV  HW1     5179    3.309384852    2.836665254    6.383941749
 1163 SOLV  HW2     5180    3.203579104    2.914049983    6.286558881
 1164 SOLV  OW      5181    5.012746404    2.918545141    4.607727940
 1164 SOLV  HW1     5182    5.031371368    3.008258774    4.647785970
 1164 SOLV  HW2     5183    5.084585975    2.854427736    4.634711529
 1165 SOLV  OW      5184    5.857475319    4.746764005    3.780933510
 1165 SOLV  HW1     5185    5.831525933    4.749621461    3.877465937
 1165 SOLV  HW2     5186    5.775233362    4.739500440    3.724510375
 1166 SOLV  OW      5187    4.034706879    2.995962056    4.327900133
 1166 SOLV  HW1     5188    4.128334285    2.995123297    4.363017876
 1166 SOLV  HW2     5189    3.971288281    2.972257926    4.401495424
 1167 SOLV  OW      5190    2.569389274    0.512979002    7.759534128
 1167 SOLV  HW1     5191    2.543205343    0.561504913    7.842958973
 1167 SOLV  HW2     5192    2.491096406    0.508747714    7.697466414
 1168 SOLV  OW      5193    2.621166093    2.246961171    5.057349200
 1168 SOLV  HW1     5194    2.719023654    2.263866058    5.045594648
 1168 SOLV  HW2     5195    2.572919788    2.334236965    5.064785500
 1169 SOLV  OW      5196    2.340825923    0.807854647    3.263696994
 1169 SOLV  HW1     5197    2.312717710    0.777288449    3.354668050
 1169 SOLV  HW2     5198    2.410791279    0.746021776    3.227897849
 1170 SOLV  OW      5199    0.915852243    4.981599574    1.618189571
 1170 SOLV  HW1     5200    0.922235326    4.920539419    1.697126171
 1170 SOLV  HW2     5201    1.006457564    4.992965859    1.577427488
 1171 SOLV  OW      5202    0.119103767    2.454822091    7.560585443
 1171 SOLV  HW1     5203    0.094772869    2.424443649    7.652700733
 1171 SOLV  HW2     5204    0.174529401    2.384609256    7.515883838
 1172 SOLV  OW      5205    3.434654918    3.086332534    2.538923570
 1172 SOLV  HW1     5206    3.440845000    3.031538041    2.622346030
 1172 SOLV  HW2     5207    3.412216079    3.180836727    2.562704710
 1173 SOLV  OW      5208    4.204091801    3.830336933    0.354296487
 1173 SOLV  HW1     5209    4.185499978    3.739111006    0.390796615
 1173 SOLV  HW2     5210    4.300787187    3.852330166    0.367195094
 1174 SOLV  OW      5211    5.501717291    3.589584630    4.283444293
 1174 SOLV  HW1     5212    5.432535381    3.639798372    4.231555178
 1174 SOLV  HW2     5213    5.535969929    3.513474015    4.228363219
 1175 SOLV  OW      5214    3.027628917    0.641511778    3.990649572
 1175 SOLV  HW1     5215    3.010421237    0.739335841    3.979054999
 1175 SOLV  HW2     5216    2.989452492    0.591508799    3.912917228
 1176 SOLV  OW      5217    0.532534039    6.362926043    3.034230034
 1176 SOLV  HW1     5218    0.566154627    6.455919875    3.049125523
 1176 SOLV  HW2     5219    0.492690855    6.356137558    2.942761397
 1177 SOLV  OW      5220    0.408012520    3.403942965    5.679408699
 1177 SOLV  HW1     5221    0.444392693    3.406769903    5.586303312
 1177 SOLV  HW2     5222    0.316188191    3.364361058    5.678128387
 1178 SOLV  OW      5223    2.026585141    0.751483308    4.220968881
 1178 SOLV  HW1     5224    2.123590830    0.773178099    4.210045936
 1178 SOLV  HW2     5225    1.979825262    0.828637485    4.264106097
 1179 SOLV  OW      5226    4.871888480    3.179646060    3.413398847
 1179 SOLV  HW1     5227    4.907337983    3.247494491    3.477741798
 1179 SOLV  HW2     5228    4.877200582    3.088678581    3.454590800
 1180 SOLV  OW      5229    2.760035362    1.286057204    1.907585624
 1180 SOLV  HW1     5230    2.675764844    1.334396015    1.883880778
 1180 SOLV  HW2     5231    2.742357996    1.223578693    1.983638541
 1181 SOLV  OW      5232    1.788543190    4.704595725    2.221948357
 1181 SOLV  HW1     5233    1.882433215    4.700410035    2.256112899
 1181 SOLV  HW2     5234    1.787967050    4.746342241    2.131080536
 1182 SOLV  OW      5235    1.221713657    4.984797612    8.452505255
 1182 SOLV  HW1     5236    1.282389718    4.957036537    8.526988993
 1182 SOLV  HW2     5237    1.263856188    4.961692272    8.364811362
 1183 SOLV  OW      5238    2.634638218    0.775032227    3.435345589
 1183 SOLV  HW1     5239    2.602731984    0.701086639    3.376065950
 1183 SOLV  HW2     5240    2.720042420    0.812330494    3.399082479
 1184 SOLV  OW      5241    4.653873755    1.806361819    7.826324215
 1184 SOLV  HW1     5242    4.635718836    1.715792738    7.788013500
 1184 SOLV  HW2     5243    4.621718373    1.876513738    7.762725371
 1185 SOLV  OW      5244    0.045951951    3.121384950    3.917286263
 1185 SOLV  HW1     5245    0.103844823    3.113948650    3.836088017
 1185 SOLV  HW2     5246   -0.045995548    3.149856275    3.890173451
 1186 SOLV  OW      5247    3.647508102    3.347930864    3.490163685
 1186 SOLV  HW1     5248    3.565321607    3.394303908    3.523254386
 1186 SOLV  HW2     5249    3.624167084    3.254920130    3.461804178
 1187 SOLV  OW      5250    4.612601217    5.893595265    8.071839123
 1187 SOLV  HW1     5251    4.525136594    5.846860359    8.084718061
 1187 SOLV  HW2     5252    4.672061815    5.837709049    8.014035658
 1188 SOLV  OW      5253    4.230194669    0.439757225    0.985508250
 1188 SOLV  HW1     5254    4.240107669    0.507323635    1.058560183
 1188 SOLV  HW2     5255    4.191140503    0.483646505    0.904585021
 1189 SOLV  OW      5256    4.964082031    0.216091187    5.567401425
 1189 SOLV  HW1     5257    5.017165269    0.256610469    5.492967375
 1189 SOLV  HW2     5258    4.985678773    0.262922413    5.653078140
 1190 SOLV  OW      5259    0.767957490    2.589057441    2.116792063
 1190 SOLV  HW1     5260    0.735906596    2.495539828    2.101716091
 1190 SOLV  HW2     5261    0.766082858    2.609568183    2.214648432
 1191 SOLV  OW      5262    2.898534127    4.019166503    2.275901468
 1191 SOLV  HW1     5263    2.886197355    4.031064584    2.177380624
 1191 SOLV  HW2     5264    2.942069027    3.930901746    2.293623895
 1192 SOLV  OW      5265    2.080513695    1.526971512    0.151075238
 1192 SOLV  HW1     5266    2.123086573    1.518746878    0.241186211
 1192 SOLV  HW2     5267    2.140449702    1.579357850    0.090549009
 1193 SOLV  OW      5268    3.248523540    5.914147610    3.789121070
 1193 SOLV  HW1     5269    3.279315878    6.006157459    3.764911729
 1193 SOLV  HW2     5270    3.186262229    5.880204619    3.718612356
 1194 SOLV  OW      5271    4.063364649    0.076549486    0.851933143
 1194 SOLV  HW1     5272    4.161474696    0.083589965    0.869958720
 1194 SOLV  HW2     5273    4.047669025    0.074629591    0.753190867
 1195 SOLV  OW      5274    2.771594886    5.441444971    7.934453002
 1195 SOLV  HW1     5275    2.807166580    5.516541648    7.878818319
 1195 SOLV  HW2     5276    2.755503010    5.361649346    7.876368679
 1196 SOLV  OW      5277    0.061277350    3.966856340    0.658601499
 1196 SOLV  HW1     5278    0.052720140    4.066304874    0.652533250
 1196 SOLV  HW2     5279    0.029399667    3.925394497    0.573367707
 1197 SOLV  OW      5280    2.959962162    0.400996762    3.298750602
 1197 SOLV  HW1     5281    2.876482243    0.406979836    3.353480960
 1197 SOLV  HW2     5282    2.936698392    0.374010729    3.205312859
 1198 SOLV  OW      5283    4.579795546    0.949278222    6.335857569
 1198 SOLV  HW1     5284    4.559599637    0.952191766    6.433753993
 1198 SOLV  HW2     5285    4.636835711    1.027640410    6.311243630
 1199 SOLV  OW      5286    2.711401864    5.045088625    5.239325644
 1199 SOLV  HW1     5287    2.753358427    5.102525282    5.309616204
 1199 SOLV  HW2     5288    2.621006114    5.081172085    5.216376588
 1200 SOLV  OW      5289    3.012583940    3.776464884    2.195970421
 1200 SOLV  HW1     5290    3.033414401    3.809368426    2.103864488
 1200 SOLV  HW2     5291    3.097811950    3.756212589    2.244200275
 1201 SOLV  OW      5292    5.887268367    3.400068888    3.054369318
 1201 SOLV  HW1     5293    5.820990122    3.337544124    3.013163775
 1201 SOLV  HW2     5294    5.895852388    3.481815737    2.997414984
 1202 SOLV  OW      5295    4.323523811    5.392277175    3.551261748
 1202 SOLV  HW1     5296    4.323084881    5.484165311    3.511810018
 1202 SOLV  HW2     5297    4.246002946    5.340248704    3.515434231
 1203 SOLV  OW      5298    3.060244956    2.021477006    3.279392380
 1203 SOLV  HW1     5299    3.124136817    1.984701653    3.211824092
 1203 SOLV  HW2     5300    3.005949951    1.946890129    3.317978886
 1204 SOLV  OW      5301    3.806248433    1.594003595    2.278703849
 1204 SOLV  HW1     5302    3.885403902    1.653851982    2.291058741
 1204 SOLV  HW2     5303    3.722375121    1.645716041    2.295767523
 1205 SOLV  OW      5304    3.131370461    3.531047430    0.445405260
 1205 SOLV  HW1     5305    3.113352394    3.619160553    0.489125919
 1205 SOLV  HW2     5306    3.050457126    3.472803724    0.453200709
 1206 SOLV  OW      5307    3.679146829    4.814638781    2.618138167
 1206 SOLV  HW1     5308    3.750567973    4.747642342    2.597875858
 1206 SOLV  HW2     5309    3.686121311    4.891177120    2.554159283
 1207 SOLV  OW      5310    0.124259310    2.369779571    3.058983448
 1207 SOLV  HW1     5311    0.069064682    2.295038437    3.095961577
 1207 SOLV  HW2     5312    0.199163486    2.390238814    3.121998164
 1208 SOLV  OW      5313    0.561576260    3.136001249    0.087389334
 1208 SOLV  HW1     5314    0.491228718    3.109247735    0.021544580
 1208 SOLV  HW2     5315    0.577949651    3.234413612    0.080533682
 1209 SOLV  OW      5316    0.039702703    5.501401959    4.161619147
 1209 SOLV  HW1     5317    0.110006727    5.432359882    4.144572163
 1209 SOLV  HW2     5318   -0.050701633    5.461232825    4.147005471
 1210 SOLV  OW      5319    1.651452649    4.407441029    8.599219443
 1210 SOLV  HW1     5320    1.556010276    4.385459479    8.579029873
 1210 SOLV  HW2     5321    1.657146819    4.452554742    8.688283421
 1211 SOLV  OW      5322    0.935183763    5.086450690    0.537996585
 1211 SOLV  HW1     5323    0.921511664    4.988697914    0.554045010
 1211 SOLV  HW2     5324    0.883487291    5.138888408    0.605656187
 1212 SOLV  OW      5325    4.443436118    6.365679660    5.031308082
 1212 SOLV  HW1     5326    4.447297439    6.454067695    4.984695665
 1212 SOLV  HW2     5327    4.348350301    6.343534084    5.052948932
 1213 SOLV  OW      5328    1.066108541    2.191466202    7.855635671
 1213 SOLV  HW1     5329    1.147746194    2.244086787    7.831835517
 1213 SOLV  HW2     5330    1.090747037    2.095283537    7.867548652
 1214 SOLV  OW      5331    2.644167840    3.698062820    3.729518850
 1214 SOLV  HW1     5332    2.629561793    3.682278981    3.827179477
 1214 SOLV  HW2     5333    2.557942998    3.725461974    3.686920223
 1215 SOLV  OW      5334    2.435257875    0.466797736    3.912411302
 1215 SOLV  HW1     5335    2.387090248    0.509409566    3.988989219
 1215 SOLV  HW2     5336    2.378045332    0.394933042    3.872885662
 1216 SOLV  OW      5337    3.771383653    1.597466636    7.679436605
 1216 SOLV  HW1     5338    3.686025704    1.644879069    7.701026790
 1216 SOLV  HW2     5339    3.797633626    1.617412085    7.585026885
 1217 SOLV  OW      5340    2.974057277    0.604338264    1.499320826
 1217 SOLV  HW1     5341    2.883772630    0.600092671    1.456533967
 1217 SOLV  HW2     5342    2.976657955    0.680399229    1.564190206
 1218 SOLV  OW      5343    4.951637255    4.205219681    4.008087087
 1218 SOLV  HW1     5344    4.900307949    4.180476995    4.090264999
 1218 SOLV  HW2     5345    4.978740888    4.301330820    4.013392395
 1219 SOLV  OW      5346    3.541983927    3.642138935    5.620888903
 1219 SOLV  HW1     5347    3.444145440    3.646641961    5.641074440
 1219 SOLV  HW2     5348    3.592394365    3.621387867    5.704723590
 1220 SOLV  OW      5349    3.741420299    4.832168446    4.712317749
 1220 SOLV  HW1     5350    3.757069908    4.930934981    4.712886379
 1220 SOLV  HW2     5351    3.656448590    4.811603464    4.760866369
 1221 SOLV  OW      5352    1.438019868    4.390286517    4.855845970
 1221 SOLV  HW1     5353    1.369580396    4.432558271    4.796438778
 1221 SOLV  HW2     5354    1.494070712    4.461526701    4.898074094
 1222 SOLV  OW      5355    1.777196693    5.927716593    1.435400355
 1222 SOLV  HW1     5356    1.688993328    5.885616560    1.414238728
 1222 SOLV  HW2     5357    1.797614690    5.915305792    1.532504153
 1223 SOLV  OW      5358    1.400607220    6.100857603    4.322915738
 1223 SOLV  HW1     5359    1.487505716    6.065145511    4.288661550
 1223 SOLV  HW2     5360    1.325964672    6.041582882    4.292666042
 1224 SOLV  OW      5361    0.056159634    2.518761159    5.572040589
 1224 SOLV  HW1     5362    0.042081026    2.561986591    5.482970927
 1224 SOLV  HW2     5363    0.123041851    2.444960828    5.563077451
 1225 SOLV  OW      5364    3.501708459    5.356174403    0.017914926
 1225 SOLV  HW1     5365    3.537250111    5.377501016   -0.073090766
 1225 SOLV  HW2     5366    3.458017632    5.437420571    0.056518634
 1226 SOLV  OW      5367    4.197722427    4.303969646    0.112137779
 1226 SOLV  HW1     5368    4.204662815    4.388610191    0.164938222
 1226 SOLV  HW2     5369    4.277737398    4.295025343    0.052827835
 1227 SOLV  OW      5370    4.970568349    1.917225872    6.414105137
 1227 SOLV  HW1     5371    5.033016461    1.918718378    6.336014926
 1227 SOLV  HW2     5372    5.023389087    1.916179927    6.499010804
 1228 SOLV  OW      5373    4.888199464    2.144180250    4.184761085
 1228 SOLV  HW1     5374    4.956554059    2.164710303    4.114716812
 1228 SOLV  HW2     5375    4.829500258    2.223973491    4.198454463
 1229 SOLV  OW      5376    3.013192147    3.371146473    8.436282560
 1229 SOLV  HW1     5377    3.030277995    3.430266132    8.357459895
 1229 SOLV  HW2     5378    3.098121418    3.325437188    8.462697280
 1230 SOLV  OW      5379    5.064540449    5.721780611    6.419833639
 1230 SOLV  HW1     5380    5.055164071    5.624041723    6.438787502
 1230 SOLV  HW2     5381    5.091201457    5.769559495    6.503537911
 1231 SOLV  OW      5382    4.041418384    2.835075712    6.686610131
 1231 SOLV  HW1     5383    4.052504885    2.815689357    6.784084910
 1231 SOLV  HW2     5384    4.072473699    2.928169416    6.667396272
 1232 SOLV  OW      5385    3.379630589    1.238490871    5.800552203
 1232 SOLV  HW1     5386    3.479159947    1.231212523    5.794150404
 1232 SOLV  HW2     5387    3.354231774    1.333578952    5.818250311
 1233 SOLV  OW      5388    2.011888018    3.899250382    8.531939853
 1233 SOLV  HW1     5389    2.071082779    3.979587696    8.538417797
 1233 SOLV  HW2     5390    1.925598326    3.917540724    8.579052595
 1234 SOLV  OW      5391    3.608248776    2.454510715    1.004649630
 1234 SOLV  HW1     5392    3.552908780    2.462352805    0.921727612
 1234 SOLV  HW2     5393    3.644012159    2.544531909    1.029493882
 1235 SOLV  OW      5394    5.028367403    3.504255530    2.751406011
 1235 SOLV  HW1     5395    5.032290236    3.434443954    2.822897251
 1235 SOLV  HW2     5396    5.113306807    3.557031565    2.751655875
 1236 SOLV  OW      5397    2.373430725    4.322047079    1.627250341
 1236 SOLV  HW1     5398    2.407770744    4.408146989    1.589732192
 1236 SOLV  HW2     5399    2.351593419    4.259427662    1.552403587
 1237 SOLV  OW      5400    2.272654911    1.295984152    2.233246574
 1237 SOLV  HW1     5401    2.310709742    1.249225583    2.313030993
 1237 SOLV  HW2     5402    2.336861009    1.365916248    2.201827669
 1238 SOLV  OW      5403    0.445690052    1.178716989    0.174923016
 1238 SOLV  HW1     5404    0.519176475    1.246087031    0.182739312
 1238 SOLV  HW2     5405    0.483416490    1.091796201    0.142961246
 1239 SOLV  OW      5406    3.727243883    3.856295557    2.809032926
 1239 SOLV  HW1     5407    3.716708132    3.955497326    2.815968546
 1239 SOLV  HW2     5408    3.679719035    3.823351007    2.727447726
 1240 SOLV  OW      5409    3.304454101    4.660207284    7.985895378
 1240 SOLV  HW1     5410    3.328800772    4.717356645    8.064261560
 1240 SOLV  HW2     5411    3.233664052    4.594957267    8.012937558
 1241 SOLV  OW      5412    5.294741920    5.594074078    0.659823220
 1241 SOLV  HW1     5413    5.227295763    5.655222566    0.618447386
 1241 SOLV  HW2     5414    5.273632388    5.581904557    0.756809716
 1242 SOLV  OW      5415    1.246190624    1.362767324    2.807586674
 1242 SOLV  HW1     5416    1.317506983    1.298990381    2.836681944
 1242 SOLV  HW2     5417    1.251064989    1.375274924    2.708491240
 1243 SOLV  OW      5418    5.157379163    1.746133630    5.503781124
 1243 SOLV  HW1     5419    5.088333570    1.816286860    5.486137375
 1243 SOLV  HW2     5420    5.247706368    1.781357946    5.479279719
 1244 SOLV  OW      5421    2.479087222    1.371720091    0.497729788
 1244 SOLV  HW1     5422    2.439515091    1.374780799    0.405943278
 1244 SOLV  HW2     5423    2.408434027    1.393021431    0.565216626
 1245 SOLV  OW      5424    5.679808900    4.215442865    5.991650334
 1245 SOLV  HW1     5425    5.733266218    4.180158944    5.914855455
 1245 SOLV  HW2     5426    5.602976173    4.269182114    5.956881160
 1246 SOLV  OW      5427    5.721465115    1.133723678    2.718888232
 1246 SOLV  HW1     5428    5.688402667    1.142976137    2.624966259
 1246 SOLV  HW2     5429    5.820220087    1.149293297    2.721148447
 1247 SOLV  OW      5430    4.240342870    0.983210186    4.532488747
 1247 SOLV  HW1     5431    4.244022396    1.080558185    4.555069923
 1247 SOLV  HW2     5432    4.289493619    0.930951521    4.602154410
 1248 SOLV  OW      5433    3.175030531    4.072626325    6.001151346
 1248 SOLV  HW1     5434    3.178436351    3.973466517    5.988668423
 1248 SOLV  HW2     5435    3.123341927    4.094031854    6.084037839
 1249 SOLV  OW      5436    1.896869984    3.161757455    7.333044196
 1249 SOLV  HW1     5437    1.891178199    3.227108681    7.408521927
 1249 SOLV  HW2     5438    1.862427207    3.072867323    7.363248473
 1250 SOLV  OW      5439    3.577909673    6.447944669    0.904287176
 1250 SOLV  HW1     5440    3.571346942    6.456289447    1.003722417
 1250 SOLV  HW2     5441    3.538772180    6.360533981    0.875517408
 1251 SOLV  OW      5442    1.287269924    3.735722590    1.659009947
 1251 SOLV  HW1     5443    1.257710690    3.663177298    1.596852825
 1251 SOLV  HW2     5444    1.267567901    3.824795351    1.618047234
 1252 SOLV  OW      5445    0.917266547    1.411552576    5.354845789
 1252 SOLV  HW1     5446    0.867620482    1.387183137    5.271530379
 1252 SOLV  HW2     5447    0.940800923    1.328394165    5.405153706
 1253 SOLV  OW      5448    4.529076236    5.789430140    6.982360895
 1253 SOLV  HW1     5449    4.488595727    5.703909768    6.949993320
 1253 SOLV  HW2     5450    4.528756396    5.856597526    6.908276367
 1254 SOLV  OW      5451    4.856822164    2.510052892    8.603479919
 1254 SOLV  HW1     5452    4.828642425    2.526230361    8.508905763
 1254 SOLV  HW2     5453    4.941335989    2.560155530    8.622113514
 1255 SOLV  OW      5454    3.351169992    6.220472541    0.143433048
 1255 SOLV  HW1     5455    3.319962327    6.314591150    0.156388250
 1255 SOLV  HW2     5456    3.428573317    6.219435834    0.080126365
 1256 SOLV  OW      5457    3.622509592    6.377582262    6.135327806
 1256 SOLV  HW1     5458    3.572751947    6.331444806    6.208782430
 1256 SOLV  HW2     5459    3.600246230    6.475069769    6.136100285
 1257 SOLV  OW      5460    0.563191790    2.175026471    0.772443112
 1257 SOLV  HW1     5461    0.618859315    2.131120114    0.842965654
 1257 SOLV  HW2     5462    0.466650989    2.154622303    0.788679292
 1258 SOLV  OW      5463    3.402971607    4.599325825    6.235594357
 1258 SOLV  HW1     5464    3.348232904    4.568463272    6.313383921
 1258 SOLV  HW2     5465    3.358238650    4.677597235    6.192320526
 1259 SOLV  OW      5466    3.625374678    1.279395886    3.816649924
 1259 SOLV  HW1     5467    3.533493814    1.301855348    3.784191511
 1259 SOLV  HW2     5468    3.693082203    1.327568996    3.761016433
 1260 SOLV  OW      5469    1.053736244    0.986748091    2.748274850
 1260 SOLV  HW1     5470    1.146494134    0.993233932    2.711478396
 1260 SOLV  HW2     5471    1.057356046    0.987967308    2.848202129
 1261 SOLV  OW      5472    1.603280373    2.161358604    3.122380351
 1261 SOLV  HW1     5473    1.515137567    2.208461927    3.118889653
 1261 SOLV  HW2     5474    1.663125304    2.207435770    3.187920881
 1262 SOLV  OW      5475    0.818206816    0.430453594    3.751691136
 1262 SOLV  HW1     5476    0.844547567    0.493263568    3.678471356
 1262 SOLV  HW2     5477    0.722041258    0.444894953    3.775008551
 1263 SOLV  OW      5478    1.591993600    2.723562205    0.765873407
 1263 SOLV  HW1     5479    1.574493857    2.718548484    0.667543835
 1263 SOLV  HW2     5480    1.505857212    2.713298728    0.815625628
 1264 SOLV  OW      5481    2.699217919    0.765006574    6.099516740
 1264 SOLV  HW1     5482    2.692788463    0.725406249    6.191116746
 1264 SOLV  HW2     5483    2.780901587    0.822397096    6.093671412
 1265 SOLV  OW      5484    5.646422112    2.978112313    2.626241803
 1265 SOLV  HW1     5485    5.580663875    2.922976404    2.677583268
 1265 SOLV  HW2     5486    5.606827718    3.067910108    2.607039745
 1266 SOLV  OW      5487    1.357752173    1.548466806    7.328669678
 1266 SOLV  HW1     5488    1.443901078    1.497908191    7.333390619
 1266 SOLV  HW2     5489    1.346440962    1.602884955    7.411800909
 1267 SOLV  OW      5490    5.014933902    3.228194204    8.431199355
 1267 SOLV  HW1     5491    5.032743829    3.302748180    8.495422470
 1267 SOLV  HW2     5492    5.038098132    3.140924609    8.474181748
 1268 SOLV  OW      5493    5.516142140    3.711880653    7.358346929
 1268 SOLV  HW1     5494    5.517851606    3.618846793    7.321715581
 1268 SOLV  HW2     5495    5.429386934    3.755513782    7.334477335
 1269 SOLV  OW      5496    2.826167411    1.932229961    0.449375897
 1269 SOLV  HW1     5497    2.910333025    1.975431431    0.481777893
 1269 SOLV  HW2     5498    2.749188234    1.963171907    0.505204861
 1270 SOLV  OW      5499    3.230400568    6.103160168    5.214918415
 1270 SOLV  HW1     5500    3.153564204    6.077669591    5.156211698
 1270 SOLV  HW2     5501    3.310987507    6.049717840    5.189428762
 1271 SOLV  OW      5502    3.351987771    4.223863360    7.742351244
 1271 SOLV  HW1     5503    3.372125863    4.208832688    7.839142832
 1271 SOLV  HW2     5504    3.436735127    4.244661397    7.693510857
 1272 SOLV  OW      5505    4.493034618    0.070539090    4.251385470
 1272 SOLV  HW1     5506    4.424469499    0.007844186    4.214395659
 1272 SOLV  HW2     5507    4.484382737    0.074434222    4.350934617
 1273 SOLV  OW      5508    4.169049876    5.439976666    8.037197981
 1273 SOLV  HW1     5509    4.199164388    5.382291338    8.113129484
 1273 SOLV  HW2     5510    4.172632007    5.536014312    8.064838475
 1274 SOLV  OW      5511    1.444395679    5.900665531    2.725448579
 1274 SOLV  HW1     5512    1.379313986    5.845572299    2.777690078
 1274 SOLV  HW2     5513    1.524124308    5.920906978    2.782314221
 1275 SOLV  OW      5514    5.680536884    2.911229958    7.579849847
 1275 SOLV  HW1     5515    5.704958925    2.921178960    7.676310450
 1275 SOLV  HW2     5516    5.664391214    3.001543931    7.540066238
 1276 SOLV  OW      5517    2.470878682    5.174086498    5.255668100
 1276 SOLV  HW1     5518    2.437055795    5.172227780    5.161579710
 1276 SOLV  HW2     5519    2.410993697    5.118907792    5.313712964
 1277 SOLV  OW      5520    1.541015486    2.445568797    8.281647930
 1277 SOLV  HW1     5521    1.598951869    2.367915609    8.306415947
 1277 SOLV  HW2     5522    1.597630192    2.527288943    8.270847621
 1278 SOLV  OW      5523    5.134660718    3.532529206    6.658512409
 1278 SOLV  HW1     5524    5.215984850    3.484487226    6.691351696
 1278 SOLV  HW2     5525    5.054108589    3.498912790    6.707311489
 1279 SOLV  OW      5526    2.066466980    0.548223464    2.236827633
 1279 SOLV  HW1     5527    2.057576798    0.521184979    2.332692008
 1279 SOLV  HW2     5528    2.060752306    0.647799373    2.229612347
 1280 SOLV  OW      5529    2.281797579    1.756214597    2.181334094
 1280 SOLV  HW1     5530    2.335327257    1.683585739    2.224458436
 1280 SOLV  HW2     5531    2.324249101    1.844724688    2.200410981
 1281 SOLV  OW      5532    4.940933298    3.316866727    3.634157302
 1281 SOLV  HW1     5533    4.916985622    3.316687913    3.731247629
 1281 SOLV  HW2     5534    5.019940828    3.376370718    3.619422269
 1282 SOLV  OW      5535    3.280055932    4.720760439    6.749873161
 1282 SOLV  HW1     5536    3.372489214    4.715302185    6.712105626
 1282 SOLV  HW2     5537    3.213298031    4.713946175    6.675731413
 1283 SOLV  OW      5538    0.938253889    2.097892798    8.127491240
 1283 SOLV  HW1     5539    0.988632677    2.181523876    8.105859779
 1283 SOLV  HW2     5540    1.002777323    2.025421655    8.151672597
 1284 SOLV  OW      5541    4.606461203    3.625059763    7.275073123
 1284 SOLV  HW1     5542    4.616570184    3.645747412    7.372386491
 1284 SOLV  HW2     5543    4.666252608    3.685008883    7.221864357
 1285 SOLV  OW      5544    3.699135670    2.257117598    1.178376884
 1285 SOLV  HW1     5545    3.643900340    2.277331030    1.259250403
 1285 SOLV  HW2     5546    3.672083893    2.317686846    1.103546223
 1286 SOLV  OW      5547    2.048098436    4.452931683    4.468132207
 1286 SOLV  HW1     5548    2.119838109    4.404469370    4.518181201
 1286 SOLV  HW2     5549    2.088494068    4.528934652    4.417222042
 1287 SOLV  OW      5550    5.072910996    0.445509837    2.007185911
 1287 SOLV  HW1     5551    5.056078409    0.450135232    2.105650965
 1287 SOLV  HW2     5552    5.124558890    0.362526098    1.986060882
 1288 SOLV  OW      5553    1.367824080    0.619863955    3.293569988
 1288 SOLV  HW1     5554    1.378395833    0.696697100    3.356696522
 1288 SOLV  HW2     5555    1.320859637    0.544782417    3.340015511
 1289 SOLV  OW      5556    1.670143893    5.623818861    4.725173321
 1289 SOLV  HW1     5557    1.595910354    5.671726312    4.772016766
 1289 SOLV  HW2     5558    1.747139283    5.686285332    4.712145610
 1290 SOLV  OW      5559    3.555206666    2.194933058    0.265845345
 1290 SOLV  HW1     5560    3.525620729    2.277807869    0.313348288
 1290 SOLV  HW2     5561    3.629189150    2.151615358    0.317326077
 1291 SOLV  OW      5562    5.501673839    3.840337910    6.265486423
 1291 SOLV  HW1     5563    5.530953943    3.745165666    6.274704193
 1291 SOLV  HW2     5564    5.561083982    3.887315109    6.200189795
 1292 SOLV  OW      5565    4.229964832    4.671014715    2.842743279
 1292 SOLV  HW1     5566    4.246840036    4.751737314    2.786182099
 1292 SOLV  HW2     5567    4.141495034    4.680235226    2.888439928
 1293 SOLV  OW      5568    1.266153955    2.206502835    4.450559746
 1293 SOLV  HW1     5569    1.277923408    2.176384031    4.545187440
 1293 SOLV  HW2     5570    1.327419626    2.283371623    4.432180950
 1294 SOLV  OW      5571    5.539667813    1.115768673    6.005686797
 1294 SOLV  HW1     5572    5.564316800    1.212580884    6.010146670
 1294 SOLV  HW2     5573    5.452841916    1.101258947    6.053129391
 1295 SOLV  OW      5574    5.944353146    1.770064616    1.553667567
 1295 SOLV  HW1     5575    5.853400464    1.749164297    1.589595936
 1295 SOLV  HW2     5576    5.990204142    1.685120086    1.527548964
 1296 SOLV  OW      5577    5.549862804    5.082138518    5.906458086
 1296 SOLV  HW1     5578    5.623727002    5.059105061    5.969811358
 1296 SOLV  HW2     5579    5.475633914    5.015855072    5.916289071
 1297 SOLV  OW      5580    0.463364438    2.663861518    6.444897475
 1297 SOLV  HW1     5581    0.500326920    2.625838159    6.360115071
 1297 SOLV  HW2     5582    0.515249410    2.745514192    6.470213798
 1298 SOLV  OW      5583    4.108236605    4.554212589    7.912774601
 1298 SOLV  HW1     5584    4.200440170    4.564070634    7.950209840
 1298 SOLV  HW2     5585    4.102533017    4.602099119    7.825170801
 1299 SOLV  OW      5586    4.830542865    4.348347835    6.325135373
 1299 SOLV  HW1     5587    4.830116691    4.375458501    6.421389802
 1299 SOLV  HW2     5588    4.894817628    4.405904893    6.274578546
 1300 SOLV  OW      5589    3.835946665    1.628293426    0.219707397
 1300 SOLV  HW1     5590    3.857933461    1.574513169    0.138317388
 1300 SOLV  HW2     5591    3.916206969    1.633103775    0.279165060
 1301 SOLV  OW      5592    0.995074529    5.637071759    0.732653482
 1301 SOLV  HW1     5593    1.076814524    5.602979637    0.686216482
 1301 SOLV  HW2     5594    0.925732342    5.661110154    0.664727804
 1302 SOLV  OW      5595    3.865388119    0.982663192    5.684835123
 1302 SOLV  HW1     5596    3.883092188    0.963148030    5.781301746
 1302 SOLV  HW2     5597    3.831886145    0.899956884    5.639698284
 1303 SOLV  OW      5598    4.797065806    5.490387699    4.165243599
 1303 SOLV  HW1     5599    4.860027712    5.412978414    4.158635568
 1303 SOLV  HW2     5600    4.772539963    5.521342282    4.073372033
 1304 SOLV  OW      5601    2.313079869    0.674265950    1.428993907
 1304 SOLV  HW1     5602    2.403068637    0.700558242    1.394197196
 1304 SOLV  HW2     5603    2.322083300    0.593151747    1.486782232
 1305 SOLV  OW      5604    3.792803249    2.506288250    8.537284925
 1305 SOLV  HW1     5605    3.769894248    2.602834981    8.524875815
 1305 SOLV  HW2     5606    3.839294311    2.494065204    8.624973227
 1306 SOLV  OW      5607    0.256492511    4.356092888    5.852329260
 1306 SOLV  HW1     5608    0.340459134    4.318889930    5.812761420
 1306 SOLV  HW2     5609    0.251194594    4.454099700    5.833180370
 1307 SOLV  OW      5610    4.454614529    4.802907714    6.139318708
 1307 SOLV  HW1     5611    4.533258231    4.742967415    6.154231839
 1307 SOLV  HW2     5612    4.429561183    4.847080504    6.225464633
 1308 SOLV  OW      5613    3.805940395    4.995537331    2.808204657
 1308 SOLV  HW1     5614    3.753634523    5.078407851    2.788288772
 1308 SOLV  HW2     5615    3.756454309    4.915786291    2.773694169
 1309 SOLV  OW      5616    1.984944722    1.951439052    3.978486131
 1309 SOLV  HW1     5617    1.906607627    1.893557266    4.001137163
 1309 SOLV  HW2     5618    1.957683613    2.047560801    3.982673252
 1310 SOLV  OW      5619    5.187150471    2.321991031    7.210521913
 1310 SOLV  HW1     5620    5.092168247    2.321780030    7.179242126
 1310 SOLV  HW2     5621    5.195255239    2.265813229    7.292853366
 1311 SOLV  OW      5622    0.381083440    2.654012414    0.021809943
 1311 SOLV  HW1     5623    0.477737162    2.643623529   -0.001646332
 1311 SOLV  HW2     5624    0.330099514    2.574459738   -0.010932475
 1312 SOLV  OW      5625    1.144731738    0.895041690    6.620436359
 1312 SOLV  HW1     5626    1.198779979    0.966767653    6.664416268
 1312 SOLV  HW2     5627    1.057145164    0.932909540    6.590524741
 1313 SOLV  OW      5628    2.472913353    1.365269655    6.583933876
 1313 SOLV  HW1     5629    2.515126456    1.274744562    6.588762584
 1313 SOLV  HW2     5630    2.536386311    1.433613282    6.619995283
 1314 SOLV  OW      5631    5.917483880    3.971846934    7.943202575
 1314 SOLV  HW1     5632    6.000198562    4.024234107    7.963548330
 1314 SOLV  HW2     5633    5.921597836    3.938271288    7.849097139
 1315 SOLV  OW      5634    3.285577009    0.686549197    4.089044768
 1315 SOLV  HW1     5635    3.200869945    0.644341279    4.056745143
 1315 SOLV  HW2     5636    3.322524143    0.633167279    4.165106269
 1316 SOLV  OW      5637    5.752277868    5.188092443    3.487780684
 1316 SOLV  HW1     5638    5.776366301    5.284492547    3.476517991
 1316 SOLV  HW2     5639    5.821643227    5.142717780    3.543724120
 1317 SOLV  OW      5640    2.273984099    5.709876869    8.415968634
 1317 SOLV  HW1     5641    2.192400329    5.715046456    8.473565776
 1317 SOLV  HW2     5642    2.247261103    5.687410909    8.322260404
 1318 SOLV  OW      5643    1.663233188    0.781993536    7.093478387
 1318 SOLV  HW1     5644    1.679505906    0.696102541    7.044918919
 1318 SOLV  HW2     5645    1.570684631    0.781852333    7.131357384
 1319 SOLV  OW      5646    1.910274160    4.260192988    7.882554827
 1319 SOLV  HW1     5647    1.929163649    4.358061517    7.890616501
 1319 SOLV  HW2     5648    1.870498895    4.241205031    7.792791425
 1320 SOLV  OW      5649    5.595493828    2.329037754    6.251357930
 1320 SOLV  HW1     5650    5.541995263    2.409598944    6.276811343
 1320 SOLV  HW2     5651    5.584471492    2.311237126    6.153573802
 1321 SOLV  OW      5652    2.699025276    3.089251741    0.275844594
 1321 SOLV  HW1     5653    2.776290318    3.125204905    0.328166261
 1321 SOLV  HW2     5654    2.639640018    3.036170529    0.336308014
 1322 SOLV  OW      5655    5.304861332    3.694313676    2.944891435
 1322 SOLV  HW1     5656    5.293221579    3.716802344    2.848150154
 1322 SOLV  HW2     5657    5.290631749    3.596237723    2.958260325
 1323 SOLV  OW      5658    0.377873928    5.785847770    5.928272028
 1323 SOLV  HW1     5659    0.474758738    5.783620814    5.952938419
 1323 SOLV  HW2     5660    0.328496144    5.844595137    5.992386334
 1324 SOLV  OW      5661    2.599194318    0.088089810    8.207059443
 1324 SOLV  HW1     5662    2.638095060    0.164215185    8.258941286
 1324 SOLV  HW2     5663    2.552085750    0.025805669    8.269521771
 1325 SOLV  OW      5664    0.064951114    4.432362291    2.076664415
 1325 SOLV  HW1     5665    0.127119217    4.473700871    2.143194863
 1325 SOLV  HW2     5666    0.097744886    4.451348817    1.984121817
 1326 SOLV  OW      5667    0.701637984    2.787423072    1.065544917
 1326 SOLV  HW1     5668    0.781989364    2.736579664    1.096507010
 1326 SOLV  HW2     5669    0.730868914    2.865873058    1.010852706
 1327 SOLV  OW      5670    1.528484998    0.830078610    5.763103911
 1327 SOLV  HW1     5671    1.617980358    0.840230626    5.719657226
 1327 SOLV  HW2     5672    1.532153676    0.866930914    5.855993766
 1328 SOLV  OW      5673    3.444540739    4.237811132    2.122530579
 1328 SOLV  HW1     5674    3.431832987    4.249726855    2.221001832
 1328 SOLV  HW2     5675    3.443214889    4.140320736    2.100306079
 1329 SOLV  OW      5676    3.817955778    4.944078921    3.252582360
 1329 SOLV  HW1     5677    3.777125745    4.865479685    3.206159009
 1329 SOLV  HW2     5678    3.916791812    4.930778935    3.259974791
 1330 SOLV  OW      5679    1.763164760    4.588718786    3.042417594
 1330 SOLV  HW1     5680    1.768822094    4.648712490    2.962612670
 1330 SOLV  HW2     5681    1.679789387    4.609217964    3.093685626
 1331 SOLV  OW      5682    3.707086479    6.458360926    6.948748413
 1331 SOLV  HW1     5683    3.637010258    6.392575786    6.921149464
 1331 SOLV  HW2     5684    3.670866047    6.517328771    7.020935361
 1332 SOLV  OW      5685    1.294365284    1.781185807    2.807526354
 1332 SOLV  HW1     5686    1.271186988    1.775410098    2.710420768
 1332 SOLV  HW2     5687    1.308185263    1.876932045    2.832859128
 1333 SOLV  OW      5688    4.057773238    5.923150683    2.711001796
 1333 SOLV  HW1     5689    4.036070400    5.828364262    2.687665070
 1333 SOLV  HW2     5690    4.063643957    5.977576759    2.627315405
 1334 SOLV  OW      5691    1.562345317    4.798066370    8.024135580
 1334 SOLV  HW1     5692    1.529404105    4.705619259    8.004939423
 1334 SOLV  HW2     5693    1.661353967    4.795959219    8.038025356
 1335 SOLV  OW      5694    0.264186632    5.087046738    1.447631149
 1335 SOLV  HW1     5695    0.315723273    5.149749364    1.506046994
 1335 SOLV  HW2     5696    0.327771498    5.032444650    1.393081513
 1336 SOLV  OW      5697    1.679851853    4.384679132    2.474639986
 1336 SOLV  HW1     5698    1.704058214    4.299390086    2.520898589
 1336 SOLV  HW2     5699    1.626752760    4.364106401    2.392437041
 1337 SOLV  OW      5700    4.141564056    6.095787883    6.883112872
 1337 SOLV  HW1     5701    4.200628163    6.022042597    6.850354051
 1337 SOLV  HW2     5702    4.129890925    6.087668452    6.982097084
 1338 SOLV  OW      5703    5.132534912    0.175540239    4.011373460
 1338 SOLV  HW1     5704    5.123759052    0.275136310    4.013297504
 1338 SOLV  HW2     5705    5.068442957    0.135163383    4.076657452
 1339 SOLV  OW      5706    4.824403090    4.841461914    2.248936714
 1339 SOLV  HW1     5707    4.817615410    4.933666075    2.210826331
 1339 SOLV  HW2     5708    4.908789718    4.833451738    2.301991461
 1340 SOLV  OW      5709    5.127795850    1.237779069    6.291039019
 1340 SOLV  HW1     5710    5.120183119    1.192314880    6.379780854
 1340 SOLV  HW2     5711    5.110105073    1.335582509    6.302066392
 1341 SOLV  OW      5712    3.772024286    2.780371342    8.521088635
[truncated: 5,215,888 more chars]
