# Supplementary material for: Accelerated Enveloping Distribution Sampling (AEDS) Allows for Efficient Sampling of Orthogonal Degrees of Freedom
Source: J Chem Inf Model. 2022 Dec 13;63(1):197–207. doi: 10.1021/acs.jcim.2c01272 (PMC9832482; doi:10.1021/acs.jcim.2c01272)
Supplement: Supplementary file 2 — ci2c01272_si_002.zip [file ci2c01272_si_002.zip › Accelerated_Enveloping_Distribution_Sampling_AEDS_allows_for_efficient_sampling_of_orthogonal_degrees_of_freedom/equilibration/protein/holo_protein/cnfs/box_holo_repl1_2.cnf]

TITLE
	final configuration
END
TIMESTEP
         500000 2000.000000000
END
POSITION
# first 24 chars ignored
    1 MET   H1         1    4.996626777    5.415504309    7.893985090
    1 MET   H2         2    4.926148735    5.348002282    8.021731113
    1 MET   N          3    5.014735009    5.365951326    7.978940805
    1 MET   H3         4    5.061801138    5.280364425    7.957487082
    1 MET   CA         5    5.106240961    5.436731720    8.069619710
    1 MET   CB         6    5.251136787    5.428502376    8.021223610
    1 MET   CG         7    5.337155027    5.352256889    8.122181635
    1 MET   SD         8    5.339839666    5.433686562    8.286044941
    1 MET   CE         9    5.466919434    5.323964393    8.345121079
    1 MET   C         10    5.067118165    5.581737635    8.098786051
    1 MET   O         11    5.043428396    5.657390390    8.004740636
    2 ASN   N         12    5.106596625    5.623085351    8.218886775
    2 ASN   H         13    5.169913056    5.566741274    8.271973285
    2 ASN   CA        14    5.060775478    5.745992598    8.285235699
    2 ASN   CB        15    4.947520151    5.711269353    8.382060287
    2 ASN   CG        16    4.975397367    5.625698502    8.505786037
    2 ASN   OD1       17    5.054794243    5.646542398    8.597387047
    2 ASN   ND2       18    4.902906203    5.514222065    8.507989722
    2 ASN   HD21      19    4.922706532    5.442117951    8.574381054
    2 ASN   HD22      20    4.812776931    5.514726094    8.464683180
    2 ASN   C         21    5.180566649    5.815842276    8.349871420
    2 ASN   O         22    5.261869279    5.745793065    8.409971925
    3 ILE   N         23    5.154729181    5.941618666    8.384529536
    3 ILE   H         24    5.096916928    6.000780072    8.328331490
    3 ILE   CA        25    5.260374919    6.021117599    8.448782210
    3 ILE   CB        26    5.220175551    6.168345118    8.438027521
    3 ILE   CG1       27    5.314039776    6.275524494    8.493805787
    3 ILE   CG2       28    5.080565560    6.192898131    8.495576094
    3 ILE   CD        29    5.453221606    6.263240952    8.431478357
    3 ILE   C         30    5.301592190    5.982401318    8.590957554
    3 ILE   O         31    5.422431520    5.971059270    8.610952426
    4 PHE   N         32    5.203251819    5.954147708    0.074930815
    4 PHE   H         33    5.108103297    5.957647531    0.044345923
    4 PHE   CA        34    5.223286406    5.895101276    0.208061833
    4 PHE   CB        35    5.088530052    5.857900404    0.270238573
    4 PHE   CG        36    5.002855905    5.980553173    0.302315098
    4 PHE   CD1       37    5.021823927    6.049751686    0.421350008
    4 PHE   HD1       38    5.081259419    6.007641641    0.502437809
    4 PHE   CD2       39    4.910025109    6.026260636    0.209500549
    4 PHE   HD2       40    4.883518905    5.967752591    0.121436402
    4 PHE   CE1       41    4.965859644    6.176105113    0.436258280
    4 PHE   HE1       42    5.012228894    6.243465522    0.508324415
    4 PHE   CE2       43    4.848419539    6.148597137    0.233209490
    4 PHE   HE2       44    4.757326042    6.172402960    0.178288462
    4 PHE   CZ        45    4.878349823    6.229355735    0.342304550
    4 PHE   HZ        46    4.862187731    6.337101226    0.345444704
    4 PHE   C         47    5.317574980    5.774648431    0.204359595
    4 PHE   O         48    5.431658194    5.786656111    0.248755982
    5 GLU   N         49    5.283191838    5.676799554    0.121097380
    5 GLU   H         50    5.190923541    5.667951152    0.083569812
    5 GLU   CA        51    5.369831011    5.559468575    0.102710491
    5 GLU   CB        52    5.284287197    5.446452224    0.045102504
    5 GLU   CG        53    5.186847684    5.385340058    0.146009094
    5 GLU   CD        54    5.087054895    5.284807657    0.088164025
    5 GLU   OE1       55    4.965015965    5.311431262    0.083469854
    5 GLU   OE2       56    5.135625060    5.174334402    0.055580822
    5 GLU   C         57    5.507378707    5.579847735    0.038843674
    5 GLU   O         58    5.593580999    5.499023674    0.073002001
    6 MET   N         59    5.522585958    5.670463235    8.543681412
    6 MET   H         60    5.438040471    5.711424114    8.509404763
    6 MET   CA        61    5.649229122    5.714666167    8.483511510
    6 MET   CB        62    5.621665687    5.816585401    8.372771604
    6 MET   CG        63    5.545874546    5.751017506    8.257157847
    6 MET   SD        64    5.498631148    5.879221458    8.135423548
    6 MET   CE        65    5.466169225    5.765950394    8.002006645
    6 MET   C         66    5.748377973    5.770116099    8.586006563
    6 MET   O         67    5.832381619    5.689216900    8.625093477
    7 LEU   N         68    5.702363535    5.864516066    0.066639595
    7 LEU   H         69    5.614642208    5.909169088    0.049000775
    7 LEU   CA        70    5.779947657    5.919338055    0.178833567
    7 LEU   CB        71    5.731658025    6.048398951    0.245288796
    7 LEU   CG        72    5.737012048    6.157784834    0.138457200
    7 LEU   CD1       73    5.658594708    6.283788884    0.175643430
    7 LEU   CD2       74    5.879207435    6.213897223    0.144575432
    7 LEU   C         75    5.802649919    5.814710304    0.288114121
    7 LEU   O         76    5.910064708    5.820763173    0.347733815
    8 ARG   N         77    5.718761211    5.712551829    0.302711807
    8 ARG   H         78    5.640853598    5.697298451    0.241897282
    8 ARG   CA        79    5.744422837    5.605009363    0.399595306
    8 ARG   CB        80    5.608900218    5.548067558    0.442076762
    8 ARG   CG        81    5.530753836    5.650700981    0.524346745
    8 ARG   CD        82    5.395009583    5.592475144    0.564251268
    8 ARG   NE        83    5.412466366    5.503180276    0.679698562
    8 ARG   HE        84    5.438837559    5.409450530    0.656924896
    8 ARG   CZ        85    5.390709950    5.534072277    0.808261518
    8 ARG   NH1       86    5.344194112    5.653898660    0.846091905
    8 ARG   HH11      87    5.299394285    5.664077873    0.934913799
    8 ARG   HH12      88    5.336571916    5.727200258    0.778498765
    8 ARG   NH2       89    5.431415213    5.436894002    0.891054410
    8 ARG   HH21      90    5.423275162    5.457532959    0.988558772
    8 ARG   HH22      91    5.460069479    5.344116080    0.867173608
    8 ARG   C         92    5.846118710    5.500109787    0.354147229
    8 ARG   O         93    5.914976259    5.458389150    0.447143813
    9 ILE   N         94    5.862714870    5.470538482    0.225542416
    9 ILE   H         95    5.789308497    5.487327728    0.159736359
    9 ILE   CA        96    5.979030326    5.400751128    0.168868183
    9 ILE   CB        97    5.933561852    5.340127384    0.035939063
    9 ILE   CG1       98    5.852242869    5.218368255    0.080369654
    9 ILE   CG2       99    6.038962247    5.293767271   -0.064817850
    9 ILE   CD       100    5.771167103    5.175194390   -0.041996020
    9 ILE   C        101    0.042021753    5.493702239    0.146766276
    9 ILE   O        102    0.160011202    5.462020784    0.161077441
   10 ASP   N        103    0.018089292    5.613216019    0.093530287
   10 ASP   H        104   -0.073783841    5.628984018    0.057306474
   10 ASP   CA       105    0.117177991    5.720489424    0.076675277
   10 ASP   CB       106    0.073288327    5.836821101    8.588487488
   10 ASP   CG       107    0.064366490    5.810638406    8.437999647
   10 ASP   OD1      108    0.157031027    5.852679451    8.365398490
   10 ASP   OD2      109   -0.044005804    5.762976777    8.397857404
   10 ASP   C        110    0.188313997    5.768875874    0.203196209
   10 ASP   O        111    0.311135405    5.775660637    0.204080531
   11 GLU   N        112    0.121069253    5.779121214    0.317497097
   11 GLU   H        113    0.022151567    5.790499805    0.308127389
   11 GLU   CA       114    0.189905744    5.808900267    0.443924379
   11 GLU   CB       115    0.168977846    5.956472381    0.478512309
   11 GLU   CG       116    0.269602085    6.048350684    0.408954581
   11 GLU   CD       117    0.299703136    6.170912483    0.495444703
   11 GLU   OE1      118    0.391227161    6.156609279    0.579372471
   11 GLU   OE2      119    0.217631000    6.264127342    0.509503710
   11 GLU   C        120    0.145556623    5.722427926    0.562113293
   11 GLU   O        121    0.218088106    5.639660476    0.617057143
   12 GLY   N        122    0.014589383    5.723792605    0.585239239
   12 GLY   H        123   -0.049544231    5.766591070    0.521552925
   12 GLY   CA       124    6.003269643    5.656410599    0.696904799
   12 GLY   C        125    5.997960071    5.736535564    0.827151531
   12 GLY   O        126    6.084301157    5.821560482    0.848283159
   13 LEU   N        127    5.913356056    5.699981739    0.923048534
   13 LEU   H        128    5.860673309    5.615065359    0.919101519
   13 LEU   CA       129    5.898012313    5.775688826    1.048130997
   13 LEU   CB       130    5.772232506    5.732422286    1.123747491
   13 LEU   CG       131    5.642252507    5.787704703    1.064916079
   13 LEU   CD1      132    5.523139875    5.741404991    1.149052726
   13 LEU   CD2      133    5.643816169    5.940396469    1.055329948
   13 LEU   C        134    6.009949667    5.763907654    1.151786744
   13 LEU   O        135    6.020014611    5.658899850    1.215056758
   14 ARG   N        136    0.047035034    5.858361533    1.154315937
   14 ARG   H        137    0.038851847    5.937650717    1.093915740
   14 ARG   CA       138    0.149575434    5.868211804    1.259190858
   14 ARG   CB       139    0.283265719    5.922444696    1.208212711
   14 ARG   CG       140    0.364939131    5.807330188    1.149159844
   14 ARG   CD       141    0.502199074    5.850137830    1.096859004
   14 ARG   NE       142    0.488396240    5.896432149    0.958029378
   14 ARG   HE       143    0.411528518    5.952984779    0.928166451
   14 ARG   CZ       144    0.559081529    5.867806040    0.847846755
   14 ARG   NH1      145    0.664414479    5.785167269    0.842459411
   14 ARG   HH11     146    0.710411490    5.769136831    0.755133129
   14 ARG   HH12     147    0.697539580    5.738510899    0.924463418
   14 ARG   NH2      148    0.508498519    5.899616338    0.727913064
   14 ARG   HH21     149    0.567248243    5.865604110    0.654485005
   14 ARG   HH22     150    0.432185367    5.962404999    0.712655763
   14 ARG   C        151    0.116815911    5.936048954    1.392369523
   14 ARG   O        152    0.095901991    6.056601929    1.405013956
   15 LEU   N        153    0.157180565    5.858612692    1.492686056
   15 LEU   H        154    0.214747017    5.779044534    1.473822353
   15 LEU   CA       155    0.141076565    5.892038509    1.634925780
   15 LEU   CB       156    0.157673045    5.769611609    1.725173619
   15 LEU   CG       157    0.049945055    5.661560219    1.713829029
   15 LEU   CD1      158   -0.095151673    5.710117407    1.714073326
   15 LEU   CD2      159    0.070085771    5.562242052    1.599214476
   15 LEU   C        160    0.239189609    5.998415536    1.684593513
   15 LEU   O        161    0.204163773    6.107113331    1.730253407
   16 LYSH  N        162    0.368884940    5.979924264    1.661672574
   16 LYSH  H        163    0.401115713    5.913330077    1.594399713
   16 LYSH  CA       164    0.467873760    6.079398692    1.705435085
   16 LYSH  CB       165    0.603189689    6.011276673    1.726857196
   16 LYSH  CG       166    0.601862009    5.888451204    1.818102028
   16 LYSH  CD       167    0.747873756    5.850750007    1.844026424
   16 LYSH  CE       168    0.756976020    5.745805575    1.954990138
   16 LYSH  NZ       169    0.890996810    5.703782327    1.998393847
   16 LYSH  HZ1      170    0.922958395    5.623624511    1.947861462
   16 LYSH  HZ2      171    0.890291700    5.684241806    2.096464427
   16 LYSH  HZ3      172    0.955808461    5.775639197    1.973173007
   16 LYSH  C        173    0.494295029    6.182916885    1.595895907
   16 LYSH  O        174    0.508369801    6.152143005    1.477634285
   17 ILE   N        175    0.518745743    6.305700475    1.640808753
   17 ILE   H        176    0.503492172    6.327859701    1.737122566
   17 ILE   CA       177    0.561144368    6.415309896    1.552494334
   17 ILE   CB       178    0.594444873    0.056944646    1.631692047
   17 ILE   CG1      179    0.675822379    0.028836767    1.758162924
   17 ILE   CG2      180    0.466990334    0.138119139    1.655763501
   17 ILE   CD       181    0.728412744    0.153246235    1.830035482
   17 ILE   C        182    0.687115024    6.378684409    1.473740095
   17 ILE   O        183    0.784189289    6.324054062    1.525916422
   18 TYR   N        184    0.680410779    6.393584612    1.341741443
   18 TYR   H        185    0.596671213    6.419553862    1.293626592
   18 TYR   CA       186    0.785970466    6.344497756    1.251967183
   18 TYR   CB       187    0.729427060    6.225458165    1.174230804
   18 TYR   CG       188    0.616902400    6.243348507    1.072109781
   18 TYR   CD1      189    0.484829703    6.236697365    1.114916896
   18 TYR   HD1      190    0.457635962    6.237091188    1.220465096
   18 TYR   CD2      191    0.644997754    6.247923830    0.936048844
   18 TYR   HD2      192    0.746354204    6.257182717    0.897052477
   18 TYR   CE1      193    0.378283990    6.234535611    1.025673177
   18 TYR   HE1      194    0.274982276    6.215807257    1.054953127
   18 TYR   CE2      195    0.539991841    6.243488098    0.845095010
   18 TYR   HE2      196    0.561202205    6.236978784    0.738376636
   18 TYR   CZ       197    0.408543229    6.239989838    0.890119744
   18 TYR   OH       198    0.305598591    6.261506785    0.803895848
   18 TYR   HH       199    0.334766583    6.226694677    0.714813468
   18 TYR   C        200    0.846908545    6.445216044    1.154228715
   18 TYR   O        201    0.784864072    6.547025719    1.123990467
   19 LYSH  N        202    0.965446672    6.424518671    1.097549160
   19 LYSH  H        203    1.022884510    6.351486738    1.134544016
   19 LYSH  CA       204    1.026026214    0.033402926    1.001996285
   19 LYSH  CB       205    1.129035120    0.125774676    1.067306233
   19 LYSH  CG       206    1.255030351    0.057622935    1.121051819
   19 LYSH  CD       207    1.359622282    0.169126695    1.127098422
   19 LYSH  CE       208    1.488325352    0.088029778    1.143565006
   19 LYSH  NZ       209    1.539998508    0.018754506    1.024649801
   19 LYSH  HZ1      210    1.561223171    0.086870507    0.954577731
   19 LYSH  HZ2      211    1.476189291   -0.049389982    0.988804947
   19 LYSH  HZ3      212    1.625460540   -0.028134880    1.046958440
   19 LYSH  C        213    1.089533599    6.450827431    0.880280668
   19 LYSH  O        214    1.100154344    6.328289966    0.881200856
   20 ASP   N        215    1.126097249    0.046882183    0.781350183
   20 ASP   H        216    1.109349823    0.145320178    0.775791471
   20 ASP   CA       217    1.196866803    6.474722350    0.665856922
   20 ASP   CB       218    1.138777933    0.054244646    0.539859968
   20 ASP   CG       219    1.172029326    0.199875596    0.506817284
   20 ASP   OD1      220    1.172076730    0.239312590    0.388205195
   20 ASP   OD2      221    1.198768001    0.280610803    0.598424851
   20 ASP   C        222    1.349231130    0.003260063    0.662109410
   20 ASP   O        223    1.405485152    0.042318021    0.764281048
   21 THR   N        224    1.408654460    6.478287566    0.543533096
   21 THR   H        225    1.356112715    6.458290628    0.460822529
   21 THR   CA       226    1.551078965    0.022674707    0.522010992
   21 THR   CB       227    1.599971180    6.461729586    0.384485001
   21 THR   OG1      228    1.518634980    6.518463852    0.281440401
   21 THR   HG1      229    1.572109261    6.564160147    0.210355893
   21 THR   CG2      230    1.611395422    6.310185562    0.366759678
   21 THR   C        231    1.598918818    0.166764359    0.541064731
   21 THR   O        232    1.715295099    0.186940673    0.575418121
   22 GLU   N        233    1.505096493    0.260243588    0.528836959
   22 GLU   H        234    1.410978563    0.239328898    0.502261424
   22 GLU   CA       235    1.530798598    0.403741293    0.547768679
   22 GLU   CB       236    1.479809931    0.483211075    0.427360349
   22 GLU   CG       237    1.530406928    0.451250146    0.286548889
   22 GLU   CD       238    1.476380306    0.548539053    0.181548347
   22 GLU   OE1      239    1.514176982    0.667379970    0.173136455
   22 GLU   OE2      240    1.373233290    0.505478161    0.125598179
   22 GLU   C        241    1.503343098    0.477431387    0.679013074
   22 GLU   O        242    1.581581829    0.562695661    0.720733389
   23 GLY   N        243    1.393599044    0.447019702    0.747737578
   23 GLY   H        244    1.332661125    0.379935909    0.705451832
   23 GLY   CA       245    1.354727127    0.500225979    0.879142247
   23 GLY   C        246    1.204595985    0.527710334    0.889955300
   23 GLY   O        247    1.163880801    0.593660819    0.985463913
   24 TYR   N        248    1.121545533    0.483318958    0.796030916
   24 TYR   H        249    1.150087219    0.425727608    0.719432106
   24 TYR   CA       250    0.978243611    0.516019634    0.794619433
   24 TYR   CB       251    0.927433269    0.516745400    0.650307931
   24 TYR   CG       252    0.988831044    0.624922450    0.561239162
   24 TYR   CD1      253    0.936340994    0.753604498    0.563102330
   24 TYR   HD1      254    0.852636651    0.771479370    0.630601275
   24 TYR   CD2      255    1.088957579    0.587559659    0.472352164
   24 TYR   HD2      256    1.130029762    0.486603664    0.473662591
   24 TYR   CE1      257    0.982354948    0.846006655    0.470012821
   24 TYR   HE1      258    0.938582480    0.945659718    0.464151291
   24 TYR   CE2      259    1.138434064    0.682535754    0.383746451
   24 TYR   HE2      260    1.229255366    0.657853491    0.328761480
   24 TYR   CZ       261    1.082855837    0.809912215    0.381047613
   24 TYR   OH       262    1.119313584    0.905133442    0.291055181
   24 TYR   HH       263    1.033885356    0.947967041    0.261604267
   24 TYR   C        264    0.896566619    0.416063345    0.876757922
   24 TYR   O        265    0.873442524    0.302387191    0.835902637
   25 TYR   N        266    0.838547538    0.464815141    0.986054890
   25 TYR   H        267    0.862138333    0.561988347    0.984841801
   25 TYR   CA       268    0.763191246    0.379031493    1.078660982
   25 TYR   CB       269    0.782246823    0.431609298    1.221088624
   25 TYR   CG       270    0.910640631    0.376755919    1.283683982
   25 TYR   CD1      271    0.902456702    0.250200962    1.340619774
   25 TYR   HD1      272    0.807425993    0.198721840    1.354792113
   25 TYR   CD2      273    1.033889052    0.441021918    1.285742168
   25 TYR   HD2      274    1.058662906    0.519074582    1.213804000
   25 TYR   CE1      275    1.012905951    0.191596832    1.401345586
   25 TYR   HE1      276    0.991373095    0.103063738    1.461186000
   25 TYR   CE2      277    1.145908404    0.380694238    1.341744913
   25 TYR   HE2      278    1.242637241    0.429801547    1.331111653
   25 TYR   CZ       279    1.137081684    0.253990471    1.398245393
   25 TYR   OH       280    1.243139814    0.179962909    1.440300956
   25 TYR   HH       281    1.324763823    0.229356938    1.470264306
   25 TYR   C        282    0.612510679    0.366961251    1.054944877
   25 TYR   O        283    0.538839416    0.464566792    1.041655846
   26 THR   N        284    0.567119540    0.242128272    1.061841698
   26 THR   H        285    0.635118690    0.169265950    1.070042443
   26 THR   CA       286    0.427957590    0.196542663    1.048876154
   26 THR   CB       287    0.390404376    0.157532560    0.905766134
   26 THR   OG1      288    0.483828523    0.058818489    0.861286304
   26 THR   HG1      289    0.436784209   -0.029265237    0.855981384
   26 THR   CG2      290    0.364689231    0.268906587    0.804062257
   26 THR   C        291    0.387615235    0.090439981    1.151481492
   26 THR   O        292    0.476874398    0.027903810    1.208520355
   27 ILE   N        293    0.256308848    0.087681153    1.172506370
   27 ILE   H        294    0.202223086    0.157849796    1.126125938
   27 ILE   CA       295    0.182191949    6.469875888    1.247029358
   27 ILE   CB       296    0.147443695    0.058567167    1.376545406
   27 ILE   CG1      297    0.084053222   -0.026146141    1.487071576
   27 ILE   CG2      298    0.057441988    0.180431689    1.355095569
   27 ILE   CD       299    0.185048664   -0.129366554    1.537599583
   27 ILE   C        300    0.054632156    6.421421741    1.177790452
   27 ILE   O        301    0.002955009    6.500282881    1.098790375
   28 GLY   N        302    0.008479478    6.301007443    1.210339184
   28 GLY   H        303    0.044901361    6.240332244    1.281001065
   28 GLY   CA       304    5.946718174    6.245429054    1.143018915
   28 GLY   C        305    5.992044649    6.214543783    1.000171888
   28 GLY   O        306    6.085685414    6.137111624    0.981020513
   29 ILE   N        307    5.927380535    6.274933969    0.900863254
   29 ILE   H        308    5.842143508    6.327050452    0.905173164
   29 ILE   CA       309    5.972640151    6.268994588    0.761119549
   29 ILE   CB       310    5.877330388    6.191077251    0.670256645
   29 ILE   CG1      311    5.861918274    6.049106903    0.725194414
   29 ILE   CG2      312    5.923512411    6.193813904    0.524414386
   29 ILE   CD       313    5.781580694    5.947173746    0.644150346
   29 ILE   C        314    5.984592653    6.413024296    0.710887377
   29 ILE   O        315    5.890972496    6.489323097    0.734186235
   30 GLY   N        316    0.042203255    6.445548985    0.650819552
   30 GLY   H        317    0.111893535    6.378283335    0.625946971
   30 GLY   CA       318    0.071422400    0.094608767    0.597983265
   30 GLY   C        319    0.051293352    0.227594092    0.670921575
   30 GLY   O        320    0.100544933    0.331046404    0.626166125
   31 HISH  N        321    6.040041843    0.227572298    0.785358986
   31 HISH  H        322    5.990118591    0.144127053    0.808709347
   31 HISH  CA       323    6.015631385    0.349352725    0.863997412
   31 HISH  CB       324    5.926503755    0.314840483    0.983475608
   31 HISH  CG       325    5.864257182    0.437009873    1.051390040
   31 HISH  ND1      326    5.756418352    0.503736926    1.011297936
   31 HISH  HD1      327    5.704416918    0.493213032    0.926521518
   31 HISH  CD2      328    5.905474858    0.493030751    1.164762063
   31 HISH  HD2      329    5.983789147    0.458751155    1.232369075
   31 HISH  CE1      330    5.731161505    0.599191125    1.100414993
   31 HISH  HE1      331    5.660812873    0.681280890    1.086508064
   31 HISH  NE2      332    5.824058549    0.593630729    1.195425577
   31 HISH  HE2      333    5.836326320    0.650161019    1.276996887
   31 HISH  C        334    0.081638980    0.425669122    0.914737844
   31 HISH  O        335    0.122780445    0.409833733    1.029574944
   32 LEU   N        336    0.115642003    0.536381515    0.849337768
   32 LEU   H        337    0.064015395    0.556769985    0.766156916
   32 LEU   CA       338    0.239105173    0.610099345    0.879929556
   32 LEU   CB       339    0.273303004    0.711630915    0.770695686
   32 LEU   CG       340    0.389096789    0.658920257    0.685691174
   32 LEU   CD1      341    0.409695612    0.760482397    0.573116426
   32 LEU   CD2      342    0.513215337    0.650688734    0.774775214
   32 LEU   C        343    0.232696271    0.674417734    1.018609832
   32 LEU   O        344    0.132578292    0.739286940    1.048567318
   33 LEU   N        345    0.332407695    0.653895000    1.104205821
   33 LEU   H        346    0.405202265    0.585534528    1.098842448
   33 LEU   CA       347    0.341071787    0.728248707    1.230704936
   33 LEU   CB       348    0.391802817    0.634893800    1.340789037
   33 LEU   CG       349    0.306068585    0.510873272    1.366796078
   33 LEU   CD1      350    0.385401632    0.412698535    1.453246286
   33 LEU   CD2      351    0.176453974    0.547161354    1.439534282
   33 LEU   C        352    0.442928092    0.842268619    1.224656038
   33 LEU   O        353    0.400896191    0.957480674    1.215233819
   34 THR   N        354    0.558573806    0.804311502    1.171017860
   34 THR   H        355    0.551137860    0.706406822    1.152059194
   34 THR   CA       356    0.667317552    0.902439560    1.158580795
   34 THR   CB       357    0.740017656    0.941192137    1.287500904
   34 THR   OG1      358    0.839960660    1.039979852    1.260962832
   34 THR   HG1      359    0.867984339    1.102126753    1.334133193
   34 THR   CG2      360    0.805715729    0.819570450    1.353090910
   34 THR   C        361    0.764302008    0.864334862    1.046539267
   34 THR   O        362    0.788701859    0.747048890    1.018644522
   35 LYSH  N        363    0.815469295    0.968582686    0.981705686
   35 LYSH  H        364    0.758413000    1.050298112    0.989997954
   35 LYSH  CA       365    0.933342931    0.961780118    0.894113213
   35 LYSH  CB       366    0.912804091    1.065724462    0.783737271
   35 LYSH  CG       367    0.784304394    1.043717971    0.703632245
   35 LYSH  CD       368    0.756156226    1.160253146    0.608560372
   35 LYSH  CE       369    0.715693353    1.289020860    0.680607099
   35 LYSH  NZ       370    0.677685890    1.399121043    0.590909816
   35 LYSH  HZ1      371    0.659366038    1.479138568    0.648022748
   35 LYSH  HZ2      372    0.597638725    1.376419037    0.535436762
   35 LYSH  HZ3      373    0.752828261    1.424355262    0.529943391
   35 LYSH  C        374    1.071410582    0.966631662    0.959895030
   35 LYSH  O        375    1.169204241    0.931275239    0.894191366
   36 SER   N        376    1.081194656    1.007845128    1.085974017
   36 SER   H        377    1.001122556    1.019795759    1.144689581
   36 SER   CA       378    1.212039083    1.010336626    1.152926540
   36 SER   CB       379    1.216173872    1.108754686    1.270010825
   36 SER   OG       380    1.335523780    1.108863326    1.348801467
   36 SER   HG       381    1.411516688    1.127360757    1.286487970
   36 SER   C        382    1.243404783    0.873382163    1.213531092
   36 SER   O        383    1.153941392    0.807477428    1.266287138
   37 PRO   N        384    1.367868802    0.828836226    1.198920964
   37 PRO   CA       385    1.417123127    0.707332590    1.265388663
   37 PRO   CB       386    1.553726087    0.674628998    1.204716420
   37 PRO   CG       387    1.557161325    0.761510431    1.078837222
   37 PRO   CD       388    1.477229303    0.885698906    1.118802328
   37 PRO   C        389    1.430252206    0.744809066    1.413159990
   37 PRO   O        390    1.529028188    0.807508044    1.451145700
   38 SER   N        391    1.317321870    0.716322180    1.477394681
   38 SER   H        392    1.233382397    0.707755285    1.423704497
   38 SER   CA       393    1.297778398    0.712948056    1.623046252
   38 SER   CB       394    1.275250985    0.857618823    1.667470812
   38 SER   OG       395    1.217330254    0.867533660    1.797849341
   38 SER   HG       396    1.229358804    0.960736219    1.832035004
   38 SER   C        397    1.175890899    0.631333238    1.666511724
   38 SER   O        398    1.059556988    0.650026019    1.631226582
   39 LEU   N        399    1.212642991    0.526125302    1.739103407
   39 LEU   H        400    1.304676742    0.487727504    1.731657074
   39 LEU   CA       401    1.120707802    0.440575310    1.815510694
   39 LEU   CB       402    1.202910691    0.331555460    1.884569736
   39 LEU   CG       403    1.118762134    0.208064591    1.917376082
   39 LEU   CD1      404    1.106703475    0.128111294    1.787480367
   39 LEU   CD2      405    1.186065653    0.125236452    2.027006611
   39 LEU   C        406    1.038842246    0.520118096    1.917412853
   39 LEU   O        407    0.917317084    0.501980334    1.911599593
   40 ASN   N        408    1.098609454    0.622359662    1.977961549
   40 ASN   H        409    1.196041613    0.640317672    1.964346497
   40 ASN   CA       410    1.023688462    0.701163781    2.076885102
   40 ASN   CB       411    1.114578547    0.802125962    2.147305318
   40 ASN   CG       412    1.223944579    0.746131294    2.238470930
   40 ASN   OD1      413    1.207927871    0.638505022    2.295821860
   40 ASN   ND2      414    1.341880356    0.805526724    2.222686596
   40 ASN   HD21     415    1.414677725    0.771943697    2.282449493
   40 ASN   HD22     416    1.357706629    0.868942301    2.147012666
   40 ASN   C        417    0.900248453    0.775175454    2.024942924
   40 ASN   O        418    0.798440834    0.770130010    2.093790077
   41 ALA   N        419    0.918109797    0.844865290    1.913079656
   41 ALA   H        420    1.012236821    0.859534872    1.882656904
   41 ALA   CA       421    0.817556552    0.931172864    1.849418839
   41 ALA   CB       422    0.872105723    0.993435446    1.720756175
   41 ALA   C        423    0.700305915    0.844855272    1.802362270
   41 ALA   O        424    0.584865956    0.887174803    1.798768109
   42 ALA   N        425    0.735695076    0.740572107    1.727765526
   42 ALA   H        426    0.831072452    0.725390812    1.701828366
   42 ALA   CA       427    0.645935513    0.630881683    1.688772657
   42 ALA   CB       428    0.718441428    0.526291399    1.603830589
   42 ALA   C        429    0.558927040    0.561618091    1.793862808
   42 ALA   O        430    0.436672594    0.570238706    1.783441033
   43 LYSH  N        431    0.621743654    0.543265639    1.909661007
   43 LYSH  H        432    0.717648813    0.515078768    1.906600999
   43 LYSH  CA       433    0.549596323    0.500204387    2.030296179
   43 LYSH  CB       434    0.633895814    0.477020733    2.155844875
   43 LYSH  CG       435    0.720317685    0.350785061    2.153607996
   43 LYSH  CD       436    0.787887125    0.335451188    2.290018948
   43 LYSH  CE       437    0.866116781    0.203955488    2.290366896
   43 LYSH  NZ       438    0.936104448    0.173189458    2.415934856
   43 LYSH  HZ1      439    1.010857529    0.238545364    2.427797566
   43 LYSH  HZ2      440    0.976927505    0.081934228    2.413482714
   43 LYSH  HZ3      441    0.874098178    0.179183687    2.494169826
   43 LYSH  C        442    0.447564202    0.603707046    2.078141201
   43 LYSH  O        443    0.328422125    0.573121644    2.077800822
   44 SER   N        444    0.488108809    0.729100243    2.096114905
   44 SER   H        445    0.585597610    0.749312594    2.105538716
   44 SER   CA       446    0.411131379    0.852063732    2.119938730
   44 SER   CB       447    0.505936747    0.970315904    2.098990736
   44 SER   OG       448    0.437798173    1.093933434    2.121984658
   44 SER   HG       449    0.449711501    1.152643769    2.041914554
   44 SER   C        450    0.294419848    0.855383633    2.021047775
   44 SER   O        451    0.180553575    0.835409580    2.063068922
   45 GLU   N        452    0.315426131    0.854012482    1.889723958
   45 GLU   H        453    0.403311064    0.844550901    1.842950182
   45 GLU   CA       454    0.205238937    0.858689453    1.792514192
   45 GLU   CB       455    0.251319437    0.865026968    1.646741936
   45 GLU   CG       456    0.342862728    0.979259532    1.602217361
   45 GLU   CD       457    0.268624179    1.112547756    1.613588841
   45 GLU   OE1      458    0.146022331    1.120967889    1.590742588
   45 GLU   OE2      459    0.337940546    1.210063908    1.649795504
   45 GLU   C        460    0.101976645    0.745782370    1.794072439
   45 GLU   O        461   -0.017118807    0.771809501    1.777633245
   46 LEU   N        462    0.148566114    0.627188780    1.832230829
   46 LEU   H        463    0.248321401    0.633073434    1.836013234
   46 LEU   CA       464    0.060230621    0.512019368    1.855577575
   46 LEU   CB       465    0.137475423    0.379951200    1.854050231
   46 LEU   CG       466    0.043064091    0.264761527    1.818985918
   46 LEU   CD1      467   -0.024950060    0.278873179    1.682662879
   46 LEU   CD2      468    0.107621771    0.127353986    1.838042041
   46 LEU   C        469    6.025165388    0.525746047    1.977379982
   46 LEU   O        470    5.905862894    0.548570288    1.957971169
   47 ASP   N        471    0.027804500    0.538536993    2.095809365
   47 ASP   H        472    0.126009215    0.557407745    2.094968577
   47 ASP   CA       473    6.012725924    0.555171578    2.223117451
   47 ASP   CB       474    0.050369655    0.594832810    2.336982009
   47 ASP   CG       475    0.131475589    0.478869208    2.395139189
   47 ASP   OD1      476    0.156669920    0.380269205    2.322555673
   47 ASP   OD2      477    0.156633058    0.471282461    2.517336814
   47 ASP   C        478    5.914280720    0.671867936    2.212954989
   47 ASP   O        479    5.796127344    0.648922398    2.238356565
   48 LYSH  N        480    5.970575733    0.782289611    2.164702560
   48 LYSH  H        481    6.065180075    0.778344502    2.132538887
   48 LYSH  CA       482    5.886948945    0.902437922    2.151279450
   48 LYSH  CB       483    5.975197518    1.022911045    2.117972364
   48 LYSH  CG       484    6.047293614    1.074605181    2.242639942
   48 LYSH  CD       485    6.130833286    1.201602473    2.225149399
   48 LYSH  CE       486    0.075582870    1.282833125    2.354810874
   48 LYSH  NZ       487    0.199386935    1.359169940    2.376141403
   48 LYSH  HZ1      488    0.196076935    1.403816377    2.465561620
   48 LYSH  HZ2      489    0.217240663    1.426637104    2.304520696
   48 LYSH  HZ3      490    0.280185073    1.300509898    2.381682403
   48 LYSH  C        491    5.769965333    0.900189216    2.052681470
   48 LYSH  O        492    5.660323404    0.948633413    2.080265590
   49 ALA   N        493    5.792990981    0.844853342    1.933937203
   49 ALA   H        494    5.877104685    0.808351666    1.894030256
   49 ALA   CA       495    5.685171746    0.819735985    1.837224719
   49 ALA   CB       496    5.736757387    0.773985315    1.700634547
   49 ALA   C        497    5.572280746    0.727413297    1.883510538
   49 ALA   O        498    5.453119425    0.757588936    1.878944452
   50 ILE   N        499    5.612074336    0.619065157    1.949606847
   50 ILE   H        500    5.708546097    0.593835190    1.957264493
   50 ILE   CA       501    5.524987531    0.518055266    2.011447207
   50 ILE   CB       502    5.607543840    0.389310379    2.015905003
   50 ILE   CG1      503    5.573527235    0.305460539    1.892511936
   50 ILE   CG2      504    5.586773094    0.307342249    2.143419552
   50 ILE   CD       505    5.447412232    0.220647659    1.874879630
   50 ILE   C        506    5.458397665    0.557354083    2.143481063
   50 ILE   O        507    5.338834299    0.531784554    2.156934610
   51 GLY   N        508    5.530967916    0.605292255    2.244102541
   51 GLY   H        509    5.628522176    0.613587897    2.223745724
   51 GLY   CA       510    5.479091033    0.634596675    2.378492022
   51 GLY   C        511    5.572122461    0.605218688    2.496346300
   51 GLY   O        512    5.637819637    0.694544226    2.549597834
   52 ARG   N        513    5.559332631    0.477217439    2.530154094
   52 ARG   H        514    5.475378926    0.434344450    2.496753088
   52 ARG   CA       515    5.631385676    0.410003215    2.639245192
   52 ARG   CB       516    5.577325721    0.267233391    2.649511746
   52 ARG   CG       517    5.589561671    0.178928248    2.525163966
   52 ARG   CD       518    5.564111477    0.033577679    2.565594447
   52 ARG   NE       519    5.618299200   -0.048038912    2.455983078
   52 ARG   HE       520    5.538781927   -0.047886333    2.395344575
   52 ARG   CZ       521    5.720562644   -0.131465130    2.479255905
   52 ARG   NH1      522    5.775793892   -0.156748460    2.598702553
   52 ARG   HH11     523    5.858228675   -0.213163414    2.603504913
   52 ARG   HH12     524    5.776048298   -0.089662719    2.672861091
   52 ARG   NH2      525    5.757716495   -0.213789113    2.380268800
   52 ARG   HH21     526    5.830954957   -0.281464653    2.387823904
   52 ARG   HH22     527    5.702270682   -0.214641299    2.297047557
   52 ARG   C        528    5.783712868    0.404365961    2.626062903
   52 ARG   O        529    5.831710906    0.435399713    2.517144256
   53 ASN   N        530    5.854891832    0.356290290    2.727623033
   53 ASN   H        531    5.811862918    0.316278418    2.808547943
   53 ASN   CA       532    5.995605169    0.318180929    2.708699074
   53 ASN   CB       533    6.064142559    0.326443930    2.845226544
   53 ASN   CG       534    0.149783824    0.272689297    2.827672908
   53 ASN   OD1      535    0.182282215    0.160994553    2.867638048
   53 ASN   ND2      536    0.231156856    0.333832214    2.742076930
   53 ASN   HD21     537    0.327576827    0.307345908    2.741634675
   53 ASN   HD22     538    0.193273632    0.389108699    2.667860929
   53 ASN   C        539    6.008673976    0.184171618    2.636017499
   53 ASN   O        540    5.956463331    0.082994374    2.682575624
   54 THR   N        541    0.015399950    0.192803148    2.519331164
   54 THR   H        542    0.047220084    0.282246551    2.487882055
   54 THR   CA       543    0.041675108    0.076635775    2.433169278
   54 THR   CB       544    6.036570421    0.089481890    2.293710891
   54 THR   OG1      545    6.125044236    0.171426171    2.216832679
   54 THR   HG1      546    6.142184806    0.261875258    2.255887011
   54 THR   CG2      547    5.902011997    0.161133176    2.280560879
   54 THR   C        548    0.192327934    0.052492060    2.421578299
   54 THR   O        549    0.234330851   -0.063103731    2.419549640
   55 ASN   N        550    0.272419207    0.157022900    2.440227306
   55 ASN   H        551    0.234755309    0.235202190    2.489931052
   55 ASN   CA       552    0.419065962    0.157618876    2.429925612
   55 ASN   CB       553    0.490761454    0.070540460    2.533294850
   55 ASN   CG       554    0.505160141    0.123978656    2.675929326
   55 ASN   OD1      555    0.488461206    0.239763272    2.713931334
   55 ASN   ND2      556    0.556781522    0.037994753    2.763270612
   55 ASN   HD21     557    0.567635811    0.066679610    2.858444472
   55 ASN   HD22     558    0.571333479   -0.057890446    2.738918712
   55 ASN   C        559    0.454301267    0.100342044    2.292491242
   55 ASN   O        560    0.570184398    0.066578537    2.268822593
   56 GLY   N        561    0.373699035    0.128925996    2.190621573
   56 GLY   H        562    0.294033194    0.187349275    2.206174712
   56 GLY   CA       563    0.371131748    0.089475944    2.049032807
   56 GLY   C        564    0.338391079    6.429531978    2.012554507
   56 GLY   O        565    0.375370591    6.382012082    1.905306652
   57 VAL   N        566    0.303271046    6.354310211    2.116449571
   57 VAL   H        567    0.269826271    6.400152633    2.198785132
   57 VAL   CA       568    0.256751180    6.216358568    2.096170301
   57 VAL   CB       569    0.334781863    6.127473110    2.193216536
   57 VAL   CG1      570    0.362947813    5.994696243    2.122602628
   57 VAL   CG2      571    0.455675384    6.189336961    2.263674617
   57 VAL   C        572    0.105156610    6.206080325    2.114074393
   57 VAL   O        573    0.049720652    6.249806971    2.214791404
   58 ILE   N        574    0.046992125    6.181899597    1.996951251
   58 ILE   H        575    0.111799677    6.171132222    1.921569247
   58 ILE   CA       576    5.956579459    6.178044874    1.994706544
   58 ILE   CB       577    5.890142600    6.271555615    1.893439949
   58 ILE   CG1      578    5.960323167    6.267061441    1.757548032
   58 ILE   CG2      579    5.858586690    6.404553492    1.962177983
   58 ILE   CD       580    5.930963988    6.141673083    1.674906913
   58 ILE   C        581    5.914488132    6.031239715    1.985313493
   58 ILE   O        582    6.001281902    5.946186776    1.966256585
   59 THR   N        583    5.782469258    6.015116804    1.985719516
   59 THR   H        584    5.715583241    6.088518692    1.997521734
   59 THR   CA       585    5.713941969    5.885274433    1.993308750
   59 THR   CB       586    5.625682755    5.861116902    2.115937531
   59 THR   OG1      587    5.523624370    5.961084109    2.109554865
   59 THR   HG1      588    5.567775130    6.050730086    2.113426019
   59 THR   CG2      589    5.706745059    5.866065382    2.245604574
   59 THR   C        590    5.631552802    5.866056147    1.865810775
   59 THR   O        591    5.619679910    5.962086221    1.789862837
   60 LYSH  N        592    5.585129106    5.747529501    1.827243993
   60 LYSH  H        593    5.598065312    5.670006490    1.889073515
   60 LYSH  CA       594    5.531518579    5.714575969    1.694383374
   60 LYSH  CB       595    5.516938132    5.563660166    1.673866177
   60 LYSH  CG       596    5.648090115    5.491399090    1.642383128
   60 LYSH  CD       597    5.620812490    5.343101803    1.616441610
   60 LYSH  CE       598    5.547124597    5.319967130    1.484363856
   60 LYSH  NZ       599    5.490625606    5.184257522    1.484280248
   60 LYSH  HZ1      600    5.430151923    5.166799896    1.406574342
   60 LYSH  HZ2      601    5.441272156    5.165053338    1.569108302
   60 LYSH  HZ3      602    5.567632321    5.120680757    1.478862155
   60 LYSH  C        603    5.410158252    5.793992110    1.645619830
   60 LYSH  O        604    5.417737401    5.841603994    1.532456149
   61 ASP   N        605    5.311269476    5.818993736    1.730972188
   61 ASP   H        606    5.303239473    5.782392881    1.823691509
   61 ASP   CA       607    5.201171934    5.907373854    1.689984792
   61 ASP   CB       608    5.075132048    5.886907858    1.774271295
   61 ASP   CG       609    5.079736984    5.894577047    1.927017810
   61 ASP   OD1      610    4.994868445    5.829873194    1.992113600
   61 ASP   OD2      611    5.163403662    5.973391789    1.976142124
   61 ASP   C        612    5.239914616    6.055141490    1.681236239
   61 ASP   O        613    5.205458790    6.112313176    1.577918381
   62 GLU   N        614    5.336879734    6.104781733    1.757553943
   62 GLU   H        615    5.390412048    6.039644416    1.811342617
   62 GLU   CA       616    5.396751382    6.238137338    1.741964222
   62 GLU   CB       617    5.488580634    6.250402473    1.863726607
   62 GLU   CG       618    5.416870590    6.266722766    1.997896945
   62 GLU   CD       619    5.511936182    6.273735706    2.117558787
   62 GLU   OE1      620    5.625011768    6.220798993    2.123522543
   62 GLU   OE2      621    5.469012648    6.334118758    2.218239152
   62 GLU   C        622    5.473319453    6.255107983    1.610577191
   62 GLU   O        623    5.459687899    6.360490796    1.548617212
   63 ALA   N        624    5.539444480    6.151071196    1.560635466
   63 ALA   H        625    5.570611678    6.078123325    1.621535942
   63 ALA   CA       626    5.604210720    6.155197870    1.428736186
   63 ALA   CB       627    5.702378485    6.038544782    1.415832691
   63 ALA   C        628    5.499706432    6.157278989    1.316990175
   63 ALA   O        629    5.526795168    6.220523922    1.215026137
   64 GLU   N        630    5.389869810    6.087272252    1.343919405
   64 GLU   H        631    5.391844713    6.019803490    1.417713403
   64 GLU   CA       632    5.272085692    6.089004430    1.255972615
   64 GLU   CB       633    5.166322022    5.981901305    1.283473036
   64 GLU   CG       634    5.210585353    5.835772529    1.273720172
   64 GLU   CD       635    5.085286327    5.754585324    1.240332949
   64 GLU   OE1      636    5.008097969    5.707146119    1.326446115
   64 GLU   OE2      637    5.071667531    5.723261946    1.120089596
   64 GLU   C        638    5.212215941    6.225341528    1.220747466
   64 GLU   O        639    5.218567652    6.259279653    1.102682797
   65 LYSH  N        640    5.181178683    6.299197113    1.326920153
   65 LYSH  H        641    5.151528677    6.251590731    1.409712442
   65 LYSH  CA       642    5.150897733    6.442811411    1.318606430
   65 LYSH  CB       643    5.127865069    6.499482275    1.458861135
   65 LYSH  CG       644    5.004533704    6.443249065    1.529859161
   65 LYSH  CD       645    5.012435033    6.473852011    1.679543718
   65 LYSH  CE       646    4.913580082    6.380969637    1.750322851
   65 LYSH  NZ       647    4.920249899    6.393767667    1.896606538
   65 LYSH  HZ1      648    5.014945023    6.395601257    1.928690464
   65 LYSH  HZ2      649    4.880983071    6.309801411    1.934139825
   65 LYSH  HZ3      650    4.873316064    6.473108425    1.935366270
   65 LYSH  C        651    5.247479500    0.048955127    1.242574214
   65 LYSH  O        652    5.213424998    0.106627610    1.139402041
   66 LEU   N        653    5.376274699    0.042249662    1.275087383
   66 LEU   H        654    5.402804179    0.003898495    1.363557358
   66 LEU   CA       655    5.483189924    0.113240323    1.203403529
   66 LEU   CB       656    5.616947630    0.075587320    1.267462069
   66 LEU   CG       657    5.638356189    0.144170991    1.402560134
   66 LEU   CD1      658    5.749745095    0.065453949    1.471889521
   66 LEU   CD2      659    5.663990967    0.294289778    1.387852089
   66 LEU   C        660    5.479935122    0.088475838    1.052448353
   66 LEU   O        661    5.475499152    0.185907024    0.977487906
   67 PHE   N        662    5.473544258    6.445761988    1.015788340
   67 PHE   H        663    5.458303487    6.376383411    1.086185841
   67 PHE   CA       664    5.463546149    6.400670587    0.876228933
   67 PHE   CB       665    5.499741333    6.252011419    0.874238114
   67 PHE   CG       666    5.442693588    6.175660081    0.754564872
   67 PHE   CD1      667    5.515815326    6.185864123    0.636808651
   67 PHE   HD1      668    5.591874877    6.262994334    0.624738586
   67 PHE   CD2      669    5.347216174    6.076634414    0.774454582
   67 PHE   HD2      670    5.282391813    6.086675943    0.861506484
   67 PHE   CE1      671    5.492586560    6.088751643    0.540115762
   67 PHE   HE1      672    5.553854148    6.084099876    0.450095289
   67 PHE   CE2      673    5.322753597    5.981487990    0.676132597
   67 PHE   HE2      674    5.240743188    5.909740103    0.678888734
   67 PHE   CZ       675    5.405396703    5.983253843    0.564390081
   67 PHE   HZ       676    5.395804443    5.904113453    0.490059917
   67 PHE   C        677    5.330789527    6.442788222    0.812879515
   67 PHE   O        678    5.329739566    6.534421240    0.730829286
   68 ASN   N        679    5.215353951    6.406789511    0.868267340
   68 ASN   H        680    5.217713956    6.332856047    0.935564581
   68 ASN   CA       681    5.080570955    6.442375952    0.821578755
   68 ASN   CB       682    4.975513723    6.368523669    0.904773217
   68 ASN   CG       683    4.960427535    6.222037602    0.863259809
   68 ASN   OD1      684    5.024950925    6.132210234    0.917057179
   68 ASN   ND2      685    4.872837731    6.194942141    0.766916803
   68 ASN   HD21     686    4.855153461    6.099608846    0.742468370
   68 ASN   HD22     687    4.820165918    6.265675389    0.719785566
   68 ASN   C        688    5.040431351    0.104161770    0.805376384
   68 ASN   O        689    4.969105188    0.134532739    0.709870666
   69 GLN   N        690    5.080734654    0.193134085    0.895655196
   69 GLN   H        691    5.117664058    0.161432427    0.983012373
   69 GLN   CA       692    5.064118934    0.338195603    0.878517119
   69 GLN   CB       693    5.084364670    0.413792327    1.009991218
   69 GLN   CG       694    4.985528278    0.366506970    1.116788812
   69 GLN   CD       695    5.009702997    0.421215012    1.257629966
   69 GLN   OE1      696    5.062339787    0.532077840    1.265948997
   69 GLN   NE2      697    4.971547228    0.347854153    1.361800117
   69 GLN   HE21     698    4.982135686    0.375936251    1.457195746
   69 GLN   HE22     699    4.915251386    0.266214091    1.348894223
   69 GLN   C        700    5.147306502    0.392771329    0.762277767
   69 GLN   O        701    5.086568643    0.427764351    0.661206093
   70 ASP   N        702    5.273669260    0.351786872    0.755641721
   70 ASP   H        703    5.310118835    0.297730517    0.831475586
   70 ASP   CA       704    5.367976361    0.395678660    0.651767665
   70 ASP   CB       705    5.508166278    0.342519877    0.682335893
   70 ASP   CG       706    5.596192287    0.446395539    0.752111554
   70 ASP   OD1      707    5.720003494    0.439391071    0.736435373
   70 ASP   OD2      708    5.537644780    0.538573812    0.812942764
   70 ASP   C        709    5.331347547    0.354227098    0.509102321
   70 ASP   O        710    5.351795722    0.431565456    0.415662141
   71 VAL   N        711    5.271275611    0.236625508    0.493244283
   71 VAL   H        712    5.222905172    0.170196821    0.550244926
   71 VAL   CA       713    5.223249511    0.186911883    0.363509311
   71 VAL   CB       714    5.178086335    0.040962220    0.371988196
   71 VAL   CG1      715    5.142715991   -0.016965142    0.234858734
   71 VAL   CG2      716    5.302334307   -0.039151425    0.411414701
   71 VAL   C        717    5.133315513    0.290086137    0.295114795
   71 VAL   O        718    5.167994737    0.349323955    0.193038964
   72 ASP   N        719    5.035006842    0.328548076    0.376023977
   72 ASP   H        720    5.040769992    0.322070720    0.475650330
   72 ASP   CA       721    4.938450204    0.431984878    0.336175423
   72 ASP   CB       722    4.831765272    0.441900385    0.445416772
   72 ASP   CG       723    4.713239634    0.345156818    0.444203263
   72 ASP   OD1      724    4.664498571    0.311419590    0.554259029
   72 ASP   OD2      725    4.663613904    0.317148108    0.332942198
   72 ASP   C        726    4.994665096    0.572668413    0.314741390
   72 ASP   O        727    4.967547041    0.634837322    0.212126760
   73 ALA   N        728    5.087987947    0.613028385    0.400480564
   73 ALA   H        729    5.123349302    0.600381077    0.493161080
   73 ALA   CA       730    5.160387882    0.740969112    0.401363058
   73 ALA   CB       731    5.237087033    0.770630624    0.530401127
   73 ALA   C        732    5.250611699    0.760352176    0.279325833
   73 ALA   O        733    5.252244805    0.869160311    0.221969594
   74 ALA   N        734    5.317104799    0.657503764    0.227435683
   74 ALA   H        735    5.323858977    0.574184783    0.282334232
   74 ALA   CA       736    5.387307433    0.636480443    0.100000814
   74 ALA   CB       737    5.438328709    0.492363916    0.106327720
   74 ALA   C        738    5.292992973    0.656481573    8.582186825
   74 ALA   O        739    5.320636669    0.748085628    8.504890423
   75 VAL   N        740    5.173769301    0.597644483    8.585933803
   75 VAL   H        741    5.144005543    0.526708978    8.649838715
   75 VAL   CA       742    5.077755216    0.622418715    8.477395585
   75 VAL   CB       743    4.965545296    0.518604113    8.470767719
   75 VAL   CG1      744    4.889084239    0.527405762    8.338535477
   75 VAL   CG2      745    5.023232389    0.377640818    8.485374093
   75 VAL   C        746    5.024505674    0.765864436    8.478121175
   75 VAL   O        747    5.028701854    0.825489691    8.370613481
   76 ARG   N        748    5.004070836    0.828728163    8.593532012
   76 ARG   H        749    4.996664131    0.778165114    8.679495136
   76 ARG   CA       750    4.972659318    0.971757420    0.005536825
   76 ARG   CB       751    4.940100607    1.010744535    0.149849765
   76 ARG   CG       752    4.827718761    0.917817050    0.196152379
   76 ARG   CD       753    4.766032365    0.964710938    0.328070200
   76 ARG   NE       754    4.673251257    0.862848693    0.379342551
   76 ARG   HE       755    4.587300081    0.853554103    0.329074229
   76 ARG   CZ       756    4.684151351    0.802498651    0.498489901
   76 ARG   NH1      757    4.782704435    0.838696860    0.581748852
   76 ARG   HH11     758    4.798362456    0.805799557    0.674878431
   76 ARG   HH12     759    4.852646710    0.901290189    0.547249426
   76 ARG   NH2      760    4.588034915    0.715005555    0.531088789
   76 ARG   HH21     761    4.585520876    0.693976525    0.628823269
   76 ARG   HH22     762    4.522056389    0.680616483    0.464277992
   76 ARG   C        763    5.076617012    1.072094742    8.556148465
   76 ARG   O        764    5.037012995    1.157331172    8.476794651
   77 GLY   N        765    5.201975456    1.041704322    8.588595194
   77 GLY   H        766    5.219691968    0.966041880    8.651549995
   77 GLY   CA       767    5.322876744    1.114457625    8.547365506
   77 GLY   C        768    5.349330004    1.115607209    8.396673661
   77 GLY   O        769    5.380040546    1.220224664    8.339719620
   78 ILE   N        770    5.328712024    0.997429772    8.339222320
   78 ILE   H        771    5.335785469    0.909247990    8.385858153
   78 ILE   CA       772    5.324362016    0.987276510    8.192622988
   78 ILE   CB       773    5.317939901    0.838235614    8.158625422
   78 ILE   CG1      774    5.450077425    0.766152993    8.186105019
   78 ILE   CG2      775    5.283832418    0.807507789    8.012661317
   78 ILE   CD       776    5.452187023    0.613950654    8.170565999
   78 ILE   C        777    5.205765472    1.061220728    8.130337614
   78 ILE   O        778    5.229891421    1.127558941    8.029600744
   79 LEU   N        779    5.085850444    1.045216004    8.185605513
   79 LEU   H        780    5.070667999    0.973857070    8.254010037
   79 LEU   CA       781    4.966449375    1.117089993    8.138844099
   79 LEU   CB       782    4.836016640    1.052035462    8.185397914
   79 LEU   CG       783    4.780888143    0.939535543    8.097551931
   79 LEU   CD1      784    4.654225835    0.887315483    8.165632796
   79 LEU   CD2      785    4.728640434    0.988975499    7.962514855
   79 LEU   C        786    4.964616919    1.269862355    8.147160073
   79 LEU   O        787    4.875458132    1.336473773    8.094789194
   80 ARG   N        788    5.041554394    1.322822248    8.241859737
   80 ARG   H        789    5.065093749    1.261607122    8.317356504
   80 ARG   CA       790    5.052410033    1.467502178    8.265531534
   80 ARG   CB       791    5.101255467    1.500538955    8.406710742
   80 ARG   CG       792    4.984267482    1.469493131    8.500300767
   80 ARG   CD       793    5.004019647    1.522667536    0.041399720
   80 ARG   NE       794    4.881663301    1.478367284    0.109797882
   80 ARG   HE       795    4.816260620    1.494246515    0.035835742
   80 ARG   CZ       796    4.877203037    1.431773079    0.235368887
   80 ARG   NH1      797    4.993157791    1.411553952    0.299424611
   80 ARG   HH11     798    4.997808470    1.364162741    0.387366283
   80 ARG   HH12     799    5.083512933    1.429772712    0.260626269
   80 ARG   NH2      800    4.756254831    1.418634904    0.291538435
   80 ARG   HH21     801    4.750381173    1.376002431    0.381809293
   80 ARG   HH22     802    4.674361869    1.455125251    0.247234425
   80 ARG   C        803    5.155110639    1.526987063    8.168974525
   80 ARG   O        804    5.141053786    1.643024786    8.130640705
   81 ASN   N        805    5.252913682    1.450322285    8.121565086
   81 ASN   H        806    5.278116012    1.357104413    8.147574832
   81 ASN   CA       807    5.348912966    1.495615182    8.019850921
   81 ASN   CB       808    5.471804104    1.404887773    8.011196642
   81 ASN   CG       809    5.573327793    1.459979699    7.910870894
   81 ASN   OD1      810    5.564310340    1.437595231    7.790261198
   81 ASN   ND2      811    5.670792353    1.536158540    7.959687851
   81 ASN   HD21     812    5.723625576    1.588202258    7.892616512
   81 ASN   HD22     813    5.676840361    1.558135678    8.057046944
   81 ASN   C        814    5.286051950    1.529367242    7.884505401
   81 ASN   O        815    5.190218434    1.470471407    7.834713421
   82 ALA   N        816    5.341388559    1.634481086    7.824698283
   82 ALA   H        817    5.390731261    1.705925823    7.874307305
   82 ALA   CA       818    5.289633995    1.685756147    7.697012824
   82 ALA   CB       819    5.333278153    1.831747190    7.683157513
   82 ALA   C        820    5.318771182    1.601339729    7.572779147
   82 ALA   O        821    5.233115747    1.599101442    7.484528113
   83 LYSH  N        822    5.430626288    1.529367688    7.573096892
   83 LYSH  H        823    5.490013186    1.517453166    7.652675542
   83 LYSH  CA       824    5.463846968    1.440339111    7.460933782
   83 LYSH  CB       825    5.611775047    1.446094985    7.422243045
   83 LYSH  CG       826    5.679913149    1.579317233    7.390307461
   83 LYSH  CD       827    5.832844999    1.574533559    7.388731977
   83 LYSH  CE       828    5.892375021    1.571744442    7.529652547
   83 LYSH  NZ       829    6.037197892    1.594578541    7.540332878
   83 LYSH  HZ1      830    6.059483301    1.687040791    7.509427662
   83 LYSH  HZ2      831    6.089657943    1.531025437    7.483677989
   83 LYSH  HZ3      832    6.067669035    1.585594723    7.635155983
   83 LYSH  C        833    5.431956112    1.294421462    7.494154784
   83 LYSH  O        834    5.382565212    1.219697565    7.409852500
   84 LEU   N        835    5.433542789    1.248845146    7.619092268
   84 LEU   H        836    5.457082326    1.306321068    7.697471136
   84 LEU   CA       837    5.400320371    1.109725344    7.653058362
   84 LEU   CB       838    5.446248506    1.055072041    7.788398193
   84 LEU   CG       839    5.592804197    1.011315951    7.792803661
   84 LEU   CD1      840    5.644217802    0.977178944    7.932805175
   84 LEU   CD2      841    5.615900616    0.890863114    7.701311025
   84 LEU   C        842    5.257008607    1.060327857    7.632211367
   84 LEU   O        843    5.234052329    0.966629620    7.555886033
   85 LYSH  N        844    5.164159108    1.150855730    7.661773190
   85 LYSH  H        845    5.185526246    1.245972129    7.684052489
   85 LYSH  CA       846    5.020038196    1.122132928    7.657959997
   85 LYSH  CB       847    4.945033500    1.240194728    7.719995867
   85 LYSH  CG       848    4.793189175    1.221733332    7.723561881
   85 LYSH  CD       849    4.729613672    1.349506872    7.778735514
   85 LYSH  CE       850    4.576741247    1.354087146    7.774473146
   85 LYSH  NZ       851    4.510894420    1.456082172    7.857379816
   85 LYSH  HZ1      852    4.516836053    1.548067558    7.818600911
   85 LYSH  HZ2      853    4.552672483    1.461817388    7.948054284
   85 LYSH  HZ3      854    4.415326927    1.428755416    7.868340915
   85 LYSH  C        855    4.958013408    1.080757110    7.524347372
   85 LYSH  O        856    4.883852757    0.982625191    7.525076228
   86 PRO   N        857    5.006125100    1.136853263    7.413763335
   86 PRO   CA       858    4.980819323    1.089191635    7.277014721
   86 PRO   CB       859    5.043738011    1.183546798    7.174293238
   86 PRO   CG       860    5.097058550    1.301173611    7.256345074
   86 PRO   CD       861    5.065108687    1.271063639    7.402918021
   86 PRO   C        862    5.021245038    0.944436288    7.248321100
   86 PRO   O        863    4.934266115    0.859669936    7.228834556
   87 VAL   N        864    5.148928466    0.912994138    7.268256550
   87 VAL   H        865    5.215315997    0.981620143    7.297990420
   87 VAL   CA       866    5.212496468    0.782101281    7.247322279
   87 VAL   CB       867    5.364882509    0.792072360    7.237869486
   87 VAL   CG1      868    5.429328410    0.840508866    7.367907075
   87 VAL   CG2      869    5.429765012    0.665399127    7.181691904
   87 VAL   C        870    5.154982009    0.673862618    7.338915067
   87 VAL   O        871    5.107021832    0.572832483    7.287703658
   88 TYR   N        872    5.133820492    0.721315252    7.461354079
   88 TYR   H        873    5.173374942    0.801008929    7.507009458
   88 TYR   CA       874    5.067054410    0.641844555    7.565440764
   88 TYR   CB       875    5.092484161    0.707663446    7.701213730
   88 TYR   CG       876    5.024338909    0.632200982    7.815529941
   88 TYR   CD1      877    5.090871749    0.529595246    7.881609748
   88 TYR   HD1      878    5.199771630    0.532934399    7.884891700
   88 TYR   CD2      879    4.892441384    0.662000504    7.847737778
   88 TYR   HD2      880    4.846908327    0.746162832    7.795526532
   88 TYR   CE1      881    5.019119691    0.457930710    7.976685889
   88 TYR   HE1      882    5.070799665    0.373651151    8.022590078
   88 TYR   CE2      883    4.819701813    0.584445477    7.937275864
   88 TYR   HE2      884    4.710754011    0.582977215    7.934229301
   88 TYR   CZ       885    4.884584288    0.480686273    8.003213007
   88 TYR   OH       886    4.814234308    0.383384426    8.067090656
   88 TYR   HH       887    4.730229648    0.414999218    8.111200228
   88 TYR   C        888    4.924448673    0.599701530    7.529418674
   88 TYR   O        889    4.906780777    0.478981389    7.545025493
   89 ASP   N        890    4.837443158    0.693963218    7.494256224
   89 ASP   H        891    4.862281350    0.790021684    7.506792525
   89 ASP   CA       892    4.700347839    0.661684158    7.452134219
   89 ASP   CB       893    4.616726224    0.784738489    7.416489552
   89 ASP   CG       894    4.468442780    0.761998268    7.386422177
   89 ASP   OD1      895    4.427007601    0.830518212    7.290423362
   89 ASP   OD2      896    4.403621463    0.682884477    7.458271395
   89 ASP   C        897    4.698607118    0.575604530    7.325647887
   89 ASP   O        898    4.615283249    0.485736122    7.315065872
   90 SER   N        899    4.787896324    0.603848056    7.231215067
   90 SER   H        900    4.832140694    0.693054053    7.240419411
   90 SER   CA       901    4.798783518    0.514573725    7.114936656
   90 SER   CB       902    4.890453601    0.576523007    7.009276861
   90 SER   OG       903    4.848960495    0.706679871    6.967020454
   90 SER   HG       904    4.749630297    0.711296439    6.977649861
   90 SER   C        905    4.843314198    0.370467197    7.140586219
   90 SER   O        906    4.781182194    0.274629964    7.094922088
   91 LEU   N        907    4.944347627    0.350770479    7.224821899
   91 LEU   H        908    4.985660887    0.438534172    7.249153992
   91 LEU   CA       909    4.986088912    0.215336249    7.263887859
   91 LEU   CB       910    5.131184488    0.218484357    7.312363892
   91 LEU   CG       911    5.230138060    0.267645491    7.206546663
   91 LEU   CD1      912    5.366110448    0.292329438    7.272184000
   91 LEU   CD2      913    5.251850551    0.163076009    7.096988862
   91 LEU   C        914    4.896656572    0.142243520    7.364243710
   91 LEU   O        915    4.825612571    0.210871600    7.437546358
   92 ASP   N        916    4.881689892    0.011940185    7.342167811
   92 ASP   H        917    4.912021416   -0.029329282    7.256271163
   92 ASP   CA       918    4.821661943    6.398058279    7.432899991
   92 ASP   CB       919    4.796615376    6.272540508    7.349057860
   92 ASP   CG       920    4.906107150    6.212876670    7.260371607
   92 ASP   OD1      921    4.898904236    6.239751194    7.138503338
   92 ASP   OD2      922    4.999878545    6.141460170    7.301985083
   92 ASP   C        923    4.894183811    6.366588381    7.563902759
   92 ASP   O        924    5.012701781    6.396974091    7.576522989
   93 ALA   N        925    4.814680273    6.306538646    7.652018268
   93 ALA   H        926    4.715286777    6.317222228    7.649403766
   93 ALA   CA       927    4.866744277    6.268952900    7.784244922
   93 ALA   CB       928    4.762918684    6.194544970    7.868443573
   93 ALA   C        929    4.997884514    6.194908679    7.811279446
   93 ALA   O        930    5.064529139    6.227563637    7.909379271
   94 VAL   N        931    5.035562350    6.115334753    7.711579921
   94 VAL   H        932    4.969115397    6.094428862    7.639831786
   94 VAL   CA       933    5.162247631    6.041240401    7.720167446
   94 VAL   CB       934    5.155083946    5.909765713    7.642219809
   94 VAL   CG1      935    5.280925726    5.822975222    7.648573673
   94 VAL   CG2      936    5.040982278    5.818266499    7.687162392
   94 VAL   C        937    5.284166832    6.125571793    7.682282460
   94 VAL   O        938    5.392174830    6.115043101    7.740192109
   95 ARG   N        939    5.264871272    6.202448583    7.575474327
   95 ARG   H        940    5.178786790    6.187071345    7.526953227
   95 ARG   CA       941    5.353878427    6.307828996    7.524652168
   95 ARG   CB       942    5.305253871    6.350435931    7.385965944
   95 ARG   CG       943    5.348425893    6.244994784    7.283831541
   95 ARG   CD       944    5.275205403    6.272826229    7.152408271
   95 ARG   NE       945    5.338249135    6.177021737    7.060464274
   95 ARG   HE       946    5.423116985    6.151479590    7.014170465
   95 ARG   CZ       947    5.270362533    6.079642594    6.998309313
   95 ARG   NH1      948    5.144844598    6.040580381    7.024299362
   95 ARG   HH11     949    5.109402657    5.970241198    6.962691395
   95 ARG   HH12     950    5.081584149    6.084231940    7.088265519
   95 ARG   NH2      951    5.322197188    6.017255526    6.891662063
   95 ARG   HH21     952    5.272867039    5.944449010    6.844081534
   95 ARG   HH22     953    5.421606886    6.006701576    6.889460570
   95 ARG   C        954    5.369313779    6.425509024    7.621204120
   95 ARG   O        955    5.480617647    6.467303175    7.652774470
   96 ARG   N        956    5.257421214    6.472471079    7.675655184
   96 ARG   H        957    5.169023193    6.463472203    7.629764350
   96 ARG   CA       958    5.262536708    0.079504285    7.790182013
   96 ARG   CB       959    5.129449656    0.117804645    7.855250494
   96 ARG   CG       960    5.033730531    0.180575327    7.753728025
   96 ARG   CD       961    4.892942575    0.193202082    7.812287773
   96 ARG   NE       962    4.807759205    0.273099978    7.723026643
   96 ARG   HE       963    4.892011342    0.314008551    7.688005138
   96 ARG   CZ       964    4.677448828    0.258175660    7.695569141
   96 ARG   NH1      965    4.614956722    0.186139685    7.789706197
   96 ARG   HH11     966    4.652601177    0.154812626    7.876893086
   96 ARG   HH12     967    4.534588823    0.138834756    7.753591728
   96 ARG   NH2      968    4.616193261    0.341632361    7.610475280
   96 ARG   HH21     969    4.517714882    0.334053392    7.594822359
   96 ARG   HH22     970    4.663304045    0.401372992    7.545577755
   96 ARG   C        971    5.341418553    0.018602853    7.906291946
   96 ARG   O        972    5.421995009    0.093406167    7.961455108
   97 ALA   N        973    5.309080392    6.380235267    7.944114998
   97 ALA   H        974    5.244045758    6.326214289    7.890689554
   97 ALA   CA       975    5.375801607    6.302863285    8.049807798
   97 ALA   CB       976    5.318909565    6.161003575    8.056900340
   97 ALA   C        977    5.528702482    6.297465702    8.052129164
   97 ALA   O        978    5.592311138    6.328486339    8.152736406
   98 ALA   N        979    5.589961330    6.277594545    7.935760847
   98 ALA   H        980    5.548170208    6.220148661    7.865374236
   98 ALA   CA       981    5.733430065    6.299355179    7.912209745
   98 ALA   CB       982    5.770585876    6.251770896    7.771609144
   98 ALA   C        983    5.778964197    6.443228351    7.937458487
   98 ALA   O        984    5.878564970    6.466361609    8.005839793
   99 ALA   N        985    5.701967849    0.053921492    7.886379811
   99 ALA   H        986    5.628049070    0.032935474    7.822382516
   99 ALA   CA       987    5.726666569    0.197528507    7.905798440
   99 ALA   CB       988    5.628402955    0.272286785    7.815422815
   99 ALA   C        989    5.718232774    0.238461675    8.052987261
   99 ALA   O        990    5.795792782    0.323777799    8.095833866
  100 ILE   N        991    5.624600385    0.173933203    8.121966567
  100 ILE   H        992    5.558846270    0.116596913    8.073082552
  100 ILE   CA       993    5.608016683    0.184352953    8.267667322
  100 ILE   CB       994    5.465301941    0.157952208    8.316088649
  100 ILE   CG1      995    5.360718228    0.239194712    8.239458879
  100 ILE   CG2      996    5.454047501    0.181562753    8.466851229
  100 ILE   CD       997    5.231082058    0.162637083    8.266752741
  100 ILE   C        998    5.723179614    0.114569649    8.340335960
  100 ILE   O        999    5.769216001    0.161884688    8.444125075
  101 ASN   N       1000    5.763715096    6.482308937    8.292359084
  101 ASN   H       1001    5.696937920    6.416207132    8.258112466
  101 ASN   CA      1002    5.893075278    6.430001785    8.338621526
  101 ASN   CB      1003    5.903920671    6.288862861    8.280551167
  101 ASN   CG      1004    6.020318562    6.197354807    8.319066400
  101 ASN   OD1     1005    6.124930786    6.238918329    8.368631944
  101 ASN   ND2     1006    6.012453936    6.069322425    8.283924644
  101 ASN   HD21    1007    6.087148558    6.009739687    8.313404210
  101 ASN   HD22    1008    5.941543456    6.031773201    8.224251135
  101 ASN   C       1009    6.017583226    0.031002023    8.315875933
  101 ASN   O       1010    6.091351951    0.048788258    8.412687711
  102 MET   N       1011    6.020405429    0.109292220    8.208381589
  102 MET   H       1012    5.966912323    0.079752541    8.129219680
  102 MET   CA      1013    0.064133032    0.214646550    8.186916249
  102 MET   CB      1014    0.065736890    0.261923145    8.041412064
  102 MET   CG      1015    0.091215998    0.165527923    7.925354811
  102 MET   SD      1016    0.143691367    0.244109533    7.768626198
  102 MET   CE      1017    0.298333123    0.319177171    7.814838451
  102 MET   C       1018    0.044547584    0.326896115    8.289031486
  102 MET   O       1019    0.143300985    0.365575818    8.351349197
  103 VAL   N       1020    5.983426935    0.384661700    8.311697716
  103 VAL   H       1021    5.902568674    0.345572793    8.267705773
  103 VAL   CA      1022    5.950199899    0.496675345    8.400927169
  103 VAL   CB      1023    5.800276739    0.527223973    8.399086579
  103 VAL   CG1     1024    5.742962451    0.628473909    8.498432007
  103 VAL   CG2     1025    5.762964318    0.585766944    8.262728869
  103 VAL   C       1026    5.995530430    0.470601981    8.544721863
  103 VAL   O       1027    6.053881734    0.560618088    8.604909601
  104 PHE   N       1028    5.975048828    0.347799905    8.591511250
  104 PHE   H       1029    5.914179000    0.288172674    8.539164176
  104 PHE   CA      1030    6.007143150    0.303649290    0.127016504
  104 PHE   CB      1031    5.960924315    0.159293774    0.147877408
  104 PHE   CG      1032    5.831585038    0.146214192    0.228551506
  104 PHE   CD1     1033    5.848057717    0.090831463    0.354959484
  104 PHE   HD1     1034    5.947665944    0.054743439    0.380571997
  104 PHE   CD2     1035    5.711937103    0.206091659    0.190900501
  104 PHE   HD2     1036    5.687969439    0.217140631    0.085143509
  104 PHE   CE1     1037    5.743080835    0.100547511    0.445548709
  104 PHE   HE1     1038    5.749157133    0.059791826    0.546460169
  104 PHE   CE2     1039    5.605289561    0.205614054    0.280037768
  104 PHE   HE2     1040    5.516215109    0.262074890    0.252488089
  104 PHE   CZ      1041    5.618973362    0.149376199    0.406413796
  104 PHE   HZ      1042    5.535291955    0.150674662    0.476247928
  104 PHE   C       1043    0.100037367    0.309914573    0.159340455
  104 PHE   O       1044    0.133281177    0.302906486    0.277565119
  105 GLN   N       1045    0.183007198    0.301691458    0.055713832
  105 GLN   H       1046    0.148815491    0.272318948   -0.033555433
  105 GLN   CA      1047    0.324082953    0.342966016    0.057569928
  105 GLN   CB      1048    0.418079315    0.258694901   -0.028854744
  105 GLN   CG      1049    0.408782707    0.112062908    0.013788443
  105 GLN   CD      1050    0.476232648    0.021069864    8.511928074
  105 GLN   OE1     1051    0.417773409    0.002071382    8.405382962
  105 GLN   NE2     1052    0.599383251   -0.021444338    8.538678051
  105 GLN   HE21    1053    0.651362910   -0.080894535    8.477319807
  105 GLN   HE22    1054    0.661476677    0.022063277    8.603888388
  105 GLN   C       1055    0.351484087    0.491211095    0.031460598
  105 GLN   O       1056    0.404723873    0.556936676    0.120746763
  106 MET   N       1057    0.316677798    0.545235829    8.516020431
  106 MET   H       1058    0.251643722    0.499915709    8.455064564
  106 MET   CA      1059    0.379449918    0.669476470    8.468730143
  106 MET   CB      1060    0.447018727    0.634272724    8.336037379
  106 MET   CG      1061    0.348131686    0.608466061    8.222175705
  106 MET   SD      1062    0.430036105    0.616482109    8.058724498
  106 MET   CE      1063    0.511255141    0.458409126    8.048696648
  106 MET   C       1064    0.281520310    0.786920049    8.463374250
  106 MET   O       1065    0.326253199    0.894577202    8.424137909
  107 GLY   N       1066    0.166478520    0.766763126    8.527024742
  107 GLY   H       1067    0.141797043    0.678043831    8.566016646
  107 GLY   CA      1068    0.058292098    0.866282945    8.525744446
  107 GLY   C       1069    6.036304977    0.887975927    8.396226315
  107 GLY   O       1070    6.079108375    0.851555573    8.286803902
  108 GLU   N       1071    5.929268331    0.964999487    8.413560641
  108 GLU   H       1072    5.888453129    0.977362870    8.504017210
  108 GLU   CA      1073    5.852446964    1.018694135    8.300307554
  108 GLU   CB      1074    5.727384434    1.090858105    8.350932779
  108 GLU   CG      1075    5.736858810    1.226358190    8.421353592
  108 GLU   CD      1076    5.778311044    1.210968100    8.567817445
  108 GLU   OE1     1077    5.899662026    1.219282756    8.596625020
  108 GLU   OE2     1078    5.687991398    1.196928379    8.653065970
  108 GLU   C       1079    5.937830798    1.103980996    8.206273034
  108 GLU   O       1080    5.938701872    1.091478010    8.083912944
  109 THR   N       1081    6.042892748    1.157769825    8.267600047
  109 THR   H       1082    6.034511380    1.167885400    8.366733685
  109 THR   CA      1083    0.078351800    1.251963386    8.202189473
  109 THR   CB      1084    0.165290066    1.318390787    8.309142102
  109 THR   OG1     1085    0.233182897    1.223624052    8.391968959
  109 THR   HG1     1086    0.332095915    1.220784491    8.377559767
  109 THR   CG2     1087    0.085972984    1.405503277    8.406764381
  109 THR   C       1088    0.177745776    1.191005727    8.103123262
  109 THR   O       1089    0.191852297    1.230410404    7.987464920
  110 GLY   N       1090    0.221250295    1.074826562    8.151077445
  110 GLY   H       1091    0.214382557    1.055676885    8.248981322
  110 GLY   CA      1092    0.298651758    0.971733888    8.080461916
  110 GLY   C       1093    0.222744072    0.908798950    7.963470947
  110 GLY   O       1094    0.265755243    0.925276907    7.849411140
  111 VAL   N       1095    0.096674484    0.872353938    7.985088290
  111 VAL   H       1096    0.055771016    0.867959941    8.076243405
  111 VAL   CA      1097    0.010665714    0.826163245    7.875174311
  111 VAL   CB      1098   -0.087835037    0.728687846    7.940038608
  111 VAL   CG1     1099   -0.160478727    0.658125851    7.825352009
  111 VAL   CG2     1100   -0.020727290    0.624322716    8.029580478
  111 VAL   C       1101    6.010418358    0.931204884    7.779504671
  111 VAL   O       1102    6.021581104    0.912668381    7.658412039
  112 ALA   N       1103    6.003259523    1.055014778    7.827568612
  112 ALA   H       1104    5.991146533    1.066602141    7.926158317
  112 ALA   CA      1105    5.970575800    1.174708360    7.748717986
  112 ALA   CB      1106    5.916696574    1.288871403    7.835180545
  112 ALA   C       1107    0.029177771    1.224902024    7.661309255
  112 ALA   O       1108    0.007049152    1.310929250    7.576216040
  113 GLY   N       1109    0.150444578    1.200431101    7.710168473
  113 GLY   H       1110    0.155898139    1.211000040    7.809459003
  113 GLY   CA      1111    0.277506488    1.208301871    7.636657597
  113 GLY   C       1112    0.294428937    1.097065869    7.532961658
  113 GLY   O       1113    0.307022542    1.126949495    7.414305910
  114 PHE   N       1114    0.264461077    0.973008944    7.570418071
  114 PHE   H       1115    0.232360516    0.949784108    7.662234254
  114 PHE   CA      1116    0.259154854    0.853353786    7.485174761
  114 PHE   CB      1117    0.265677734    0.721740961    7.562929704
  114 PHE   CG      1118    0.402436056    0.664042170    7.600039302
  114 PHE   CD1     1119    0.472425848    0.577853428    7.516400615
  114 PHE   HD1     1120    0.440949466    0.570561765    7.412293459
  114 PHE   CD2     1121    0.458553005    0.693663890    7.723713720
  114 PHE   HD2     1122    0.394442987    0.729731083    7.804150780
  114 PHE   CE1     1123    0.593631888    0.521315964    7.554238273
  114 PHE   HE1     1124    0.670292856    0.500968410    7.479476456
  114 PHE   CE2     1125    0.575549297    0.630996340    7.764973876
  114 PHE   HE2     1126    0.612128064    0.650892180    7.865707209
  114 PHE   CZ      1127    0.644095362    0.543136545    7.681891875
  114 PHE   HZ      1128    0.717235415    0.474495765    7.724553720
  114 PHE   C       1129    0.150273706    0.845149078    7.377981519
  114 PHE   O       1130    0.119018125    0.739688319    7.322924108
  115 THR   N       1131    0.109073854    0.960911405    7.327082120
  115 THR   H       1132    0.158661901    1.045674733    7.345978308
  115 THR   CA      1133    0.004402047    0.976050842    7.224969326
  115 THR   CB      1134    6.002835911    1.117148163    7.213526497
  115 THR   OG1     1135    6.109423679    1.212484025    7.212137419
  115 THR   HG1     1136    6.119583622    1.242280716    7.117221698
  115 THR   CG2     1137    5.906203930    1.157287113    7.325168631
  115 THR   C       1138    0.030392341    0.926443108    7.082575562
  115 THR   O       1139   -0.062295410    0.894897619    7.008115619
  116 ASN   N       1140    0.157319704    0.924711416    7.042882457
  116 ASN   H       1141    0.230881689    0.954196051    7.103876245
  116 ASN   CA      1142    0.197015670    0.872004991    6.911516945
  116 ASN   CB      1143    0.343132202    0.893907346    6.871787054
  116 ASN   CG      1144    0.436327757    0.854565380    6.986561633
  116 ASN   OD1     1145    0.414155105    0.756640513    7.057612116
  116 ASN   ND2     1146    0.528998525    0.943456715    7.021181517
  116 ASN   HD21    1147    0.602088811    0.919524708    7.085088076
  116 ASN   HD22    1148    0.528237579    1.041011320    6.999238539
  116 ASN   C       1149    0.157427945    0.728046948    6.878021123
  116 ASN   O       1150    0.075051976    0.707567442    6.789005004
  117 SER   N       1151    0.178225346    0.643713363    6.978743427
  117 SER   H       1152    0.236248821    0.677293474    7.052943848
  117 SER   CA      1153    0.147285198    0.500022204    6.981731833
  117 SER   CB      1154    0.234390656    0.429951482    7.086204296
  117 SER   OG      1155    0.211599056    0.289046027    7.094965817
  117 SER   HG      1156    0.270881125    0.228460492    7.041908468
  117 SER   C       1157    6.056504872    0.463033015    7.000311225
  117 SER   O       1158    6.005947901    0.378323403    6.926831540
  118 LEU   N       1159    5.993018415    0.540371756    7.087940861
  118 LEU   H       1160    6.041668302    0.605119831    7.146600300
  118 LEU   CA      1161    5.846222054    0.539908714    7.095848267
  118 LEU   CB      1162    5.796750650    0.636772421    7.203454646
  118 LEU   CG      1163    5.840293055    0.584074291    7.340340616
  118 LEU   CD1     1164    5.820335229    0.690049059    7.448888202
  118 LEU   CD2     1165    5.761446193    0.459343135    7.380768739
  118 LEU   C       1166    5.777392991    0.570367396    6.962627874
  118 LEU   O       1167    5.691946056    0.493297587    6.919140450
  119 ARG   N       1168    5.810850974    0.683877774    6.901923259
  119 ARG   H       1169    5.873607874    0.752145818    6.939366885
  119 ARG   CA      1170    5.759710530    0.720518171    6.769049365
  119 ARG   CB      1171    5.805948543    0.865018915    6.749237261
  119 ARG   CG      1172    5.706074376    0.952574563    6.825177664
  119 ARG   CD      1173    5.738531249    1.100918776    6.806478124
  119 ARG   NE      1174    5.634969478    1.181269513    6.873033930
  119 ARG   HE      1175    5.591001625    1.120528019    6.939195508
  119 ARG   CZ      1176    5.656392896    1.310682169    6.900356929
  119 ARG   NH1     1177    5.769393889    1.377885155    6.874460109
  119 ARG   HH11    1178    5.779461403    1.477356871    6.872942309
  119 ARG   HH12    1179    5.850070110    1.319783081    6.863776373
  119 ARG   NH2     1180    5.556143025    1.392418323    6.935347714
  119 ARG   HH21    1181    5.583299200    1.486785583    6.954249457
  119 ARG   HH22    1182    5.459439222    1.366955323    6.935081011
  119 ARG   C       1183    5.805767926    0.630062999    6.654556462
  119 ARG   O       1184    5.730727169    0.601421014    6.561394052
  120 MET   N       1185    5.929993060    0.583570787    6.664401962
  120 MET   H       1186    5.998182923    0.617638384    6.729143049
  120 MET   CA      1187    5.982886516    0.474283714    6.581521579
  120 MET   CB      1188    6.129520224    0.443079419    6.612133649
  120 MET   CG      1189    0.163828220    0.539073123    6.535034013
  120 MET   SD      1190    0.326646416    0.528579325    6.617902795
  120 MET   CE      1191    0.422950210    0.599896707    6.486283827
  120 MET   C       1192    5.894537499    0.349408636    6.585140128
  120 MET   O       1193    5.868526657    0.297327953    6.476781023
  121 LEU   N       1194    5.851439681    0.302320915    6.701820972
  121 LEU   H       1195    5.902133195    0.324864593    6.785025327
  121 LEU   CA      1196    5.749622878    0.199225910    6.726636016
  121 LEU   CB      1197    5.738114937    0.177578358    6.877669212
  121 LEU   CG      1198    5.673523162    0.042169295    6.907692640
  121 LEU   CD1     1199    5.772569609   -0.069649111    6.874606829
  121 LEU   CD2     1200    5.640060844    0.032567640    7.056673657
  121 LEU   C       1201    5.612632440    0.225635912    6.663817805
  121 LEU   O       1202    5.570706433    0.146505607    6.579488556
  122 GLN   N       1203    5.568167338    0.350520930    6.674507028
  122 GLN   H       1204    5.603056178    0.420069696    6.737322559
  122 GLN   CA      1205    5.452759024    0.398567995    6.597174859
  122 GLN   CB      1206    5.428269365    0.542905869    6.641626620
  122 GLN   CG      1207    5.377378041    0.556745737    6.785249068
  122 GLN   CD      1208    5.300516190    0.688154337    6.800477534
  122 GLN   OE1     1209    5.363166316    0.793956149    6.803643661
  122 GLN   NE2     1210    5.171236053    0.659685767    6.813373108
  122 GLN   HE21    1211    5.108251485    0.732980956    6.839084774
  122 GLN   HE22    1212    5.131836682    0.569107459    6.797774399
  122 GLN   C       1213    5.458347689    0.398086177    6.444271781
  122 GLN   O       1214    5.384179377    0.317441220    6.388347963
  123 GLN   N       1215    5.566631450    0.455480610    6.392602593
  123 GLN   H       1216    5.634729054    0.500437689    6.450409444
  123 GLN   CA      1217    5.605836483    0.440112199    6.251754292
  123 GLN   CB      1218    5.724021845    0.532318776    6.221061830
  123 GLN   CG      1219    5.690914315    0.676820997    6.183207400
  123 GLN   CD      1220    5.804842399    0.755209337    6.117758571
  123 GLN   OE1     1221    5.881148897    0.706026096    6.034768255
  123 GLN   NE2     1222    5.798836857    0.885257753    6.144921369
  123 GLN   HE21    1223    5.869044165    0.950885825    6.117302110
  123 GLN   HE22    1224    5.715984740    0.924846943    6.184512580
  123 GLN   C       1225    5.648522064    0.299204948    6.210134423
  123 GLN   O       1226    5.700294507    0.289535602    6.098967532
  124 LYSH  N       1227    5.639748255    0.194713397    6.291969401
  124 LYSH  H       1228    5.601583892    0.201819575    6.384127094
  124 LYSH  CA      1229    5.677862382    0.057192742    6.256650743
  124 LYSH  CB      1230    5.572978206   -0.021352687    6.177652262
  124 LYSH  CG      1231    5.460113853    6.426410769    6.274034855
  124 LYSH  CD      1232    5.331281525    6.366808344    6.216962085
  124 LYSH  CE      1233    5.283002239    6.476695909    6.122078108
  124 LYSH  NZ      1234    5.157678064    6.448709953    6.050550079
  124 LYSH  HZ1     1235    5.148082166    6.517497038    5.978602966
  124 LYSH  HZ2     1236    5.082000636    6.458823275    6.115129539
  124 LYSH  HZ3     1237    5.154211534    6.359840990    6.004829693
  124 LYSH  C       1238    5.822627695    0.034049663    6.212853069
  124 LYSH  O       1239    5.859089065   -0.040607648    6.122156130
  125 ARG   N       1240    5.906368237    0.125534743    6.260913707
  125 ARG   H       1241    5.880811790    0.201918067    6.320193532
  125 ARG   CA      1242    6.051926212    0.123123488    6.240427122
  125 ARG   CB      1243    6.111994628    0.263734163    6.234770009
  125 ARG   CG      1244    6.117698130    0.315148672    6.090779915
  125 ARG   CD      1245    0.044937045    0.467162205    6.084680799
  125 ARG   NE      1246    0.169607372    0.533920170    6.124768668
  125 ARG   HE      1247    0.250024327    0.485748108    6.089946006
  125 ARG   CZ      1248    0.183360565    0.664538989    6.151300756
  125 ARG   NH1     1249    0.080409902    0.750093272    6.157442873
  125 ARG   HH11    1250    0.102818386    0.845665282    6.176494724
  125 ARG   HH12    1251   -0.013237644    0.723641239    6.134431558
  125 ARG   NH2     1252    0.307479653    0.714959517    6.149119835
  125 ARG   HH21    1253    0.335712648    0.810683087    6.155290420
  125 ARG   HH22    1254    0.375309588    0.655268878    6.106284095
  125 ARG   C       1255    0.060155938    0.038291586    6.350073121
  125 ARG   O       1256    0.118516327    0.087807609    6.446365390
  126 TRP   N       1257    0.019258174    6.397076433    6.359647233
  126 TRP   H       1258   -0.049957068    6.362213649    6.296449987
  126 TRP   CA      1259    0.038295790    6.302483996    6.470553632
  126 TRP   CB      1260   -0.001550891    6.162490042    6.423395535
  126 TRP   CG      1261    5.905754187    6.151547184    6.391325013
  126 TRP   CD1     1262    5.868553956    6.106451587    6.271857389
  126 TRP   HD1     1263    5.927255704    6.063542351    6.190654147
  126 TRP   CD2     1264    5.790767366    6.168486935    6.467558823
  126 TRP   NE1     1265    5.735853342    6.106665494    6.263052523
  126 TRP   HE1     1266    5.681341147    6.069665930    6.187830132
  126 TRP   CE2     1267    5.685365401    6.141386566    6.381088575
  126 TRP   CE3     1268    5.761266855    6.200345319    6.599603725
  126 TRP   HE3     1269    5.843859063    6.179818896    6.667700967
  126 TRP   CZ2     1270    5.553783206    6.129535610    6.424280690
  126 TRP   HZ2     1271    5.475851922    6.136864204    6.348430438
  126 TRP   CZ3     1272    5.630309459    6.190712283    6.645179403
  126 TRP   HZ3     1273    5.595368304    6.215511552    6.745393487
  126 TRP   CH2     1274    5.527399734    6.157473966    6.557853560
  126 TRP   HH2     1275    5.430739176    6.167281925    6.607266140
  126 TRP   C       1276    0.183521478    6.289534046    6.516953277
  126 TRP   O       1277    0.214700171    6.327593246    6.629696081
  127 ASP   N       1278    0.282521063    6.268024405    6.430766946
  127 ASP   H       1279    0.263077598    6.250464602    6.334250954
  127 ASP   CA      1280    0.425684346    6.262791822    6.463717182
  127 ASP   CB      1281    0.514029642    6.217813267    6.347185667
  127 ASP   CG      1282    0.481054492    6.072430244    6.312818878
  127 ASP   OD1     1283    0.540117161    5.979231652    6.371547916
  127 ASP   OD2     1284    0.412416753    6.052724168    6.210224496
  127 ASP   C       1285    0.482425812    6.399863531    6.501199909
  127 ASP   O       1286    0.576261171    6.405348428    6.580546682
  128 GLU   N       1287    0.447587922    0.018098150    6.424873390
  128 GLU   H       1288    0.395535177    0.009415070    6.339926805
  128 GLU   CA      1289    0.489445507    0.154230357    6.461275093
  128 GLU   CB      1290    0.443242164    0.261457402    6.362376908
  128 GLU   CG      1291    0.509734106    0.260043234    6.224592350
  128 GLU   CD      1292    0.481998792    0.390242044    6.149179892
  128 GLU   OE1     1293    0.434990800    0.382135345    6.033639333
  128 GLU   OE2     1294    0.512770569    0.500426631    6.199529256
  128 GLU   C       1295    0.449032894    0.194481691    6.603259132
  128 GLU   O       1296    0.532863074    0.242364856    6.679482141
  129 ALA   N       1297    0.338341645    0.134587185    6.646261375
  129 ALA   H       1298    0.281400771    0.081176027    6.583764942
  129 ALA   CA      1299    0.290960967    0.149523366    6.784617373
  129 ALA   CB      1300    0.145042495    0.111960058    6.811220301
  129 ALA   C       1301    0.381532601    0.070331167    6.879157032
  129 ALA   O       1302    0.425402666    0.123030746    6.981270975
  130 ALA   N       1303    0.420417538    6.433307723    6.843221081
  130 ALA   H       1304    0.403205933    6.394942472    6.752488843
  130 ALA   CA      1305    0.506551567    6.348556168    6.926937875
  130 ALA   CB      1306    0.509431783    6.213204749    6.855629792
  130 ALA   C       1307    0.649254903    6.403544746    6.931852573
  130 ALA   O       1308    0.695865241    6.426222245    7.043403796
  131 VAL   N       1309    0.702370856    6.455774716    6.821666568
  131 VAL   H       1310    0.681598019    6.416240667    6.732184313
  131 VAL   CA      1311    0.836143148    0.031693398    6.819301662
  131 VAL   CB      1312    0.894725252    0.077156652    6.685459340
  131 VAL   CG1     1313    1.046524387    0.096271635    6.684588122
  131 VAL   CG2     1314    0.864606691   -0.018260884    6.569693078
  131 VAL   C       1315    0.838605684    0.146688056    6.920210768
  131 VAL   O       1316    0.905669662    0.148244295    7.023313032
  132 ASN   N       1317    0.735559114    0.230294095    6.911170618
  132 ASN   H       1318    0.683230378    0.232237568    6.825969289
  132 ASN   CA      1319    0.706538766    0.344730240    6.998777767
  132 ASN   CB      1320    0.601435132    0.442158029    6.945188953
  132 ASN   CG      1321    0.648136126    0.528006841    6.827480372
  132 ASN   OD1     1322    0.703575214    0.485537355    6.726234580
  132 ASN   ND2     1323    0.618700505    0.657665038    6.830855032
  132 ASN   HD21    1324    0.632712406    0.723211597    6.756651399
  132 ASN   HD22    1325    0.550473603    0.686834694    6.897888072
  132 ASN   C       1326    0.684206000    0.319792031    7.148083858
  132 ASN   O       1327    0.736714599    0.399254946    7.225925697
  133 LEU   N       1328    0.614263041    0.214942488    7.190568952
  133 LEU   H       1329    0.548402972    0.174747857    7.126939384
  133 LEU   CA      1330    0.609453822    0.164345341    7.328503393
  133 LEU   CB      1331    0.494875070    0.064820836    7.347957147
  133 LEU   CG      1332    0.358415526    0.129349366    7.373019350
  133 LEU   CD1     1333    0.255794741    0.025384059    7.418514845
  133 LEU   CD2     1334    0.362883286    0.242285730    7.476151953
  133 LEU   C       1335    0.740424775    0.101984532    7.377200479
  133 LEU   O       1336    0.782292488    0.116516873    7.491945437
  134 ALA   N       1337    0.805762698    0.030300636    7.286191054
  134 ALA   H       1338    0.766882919   -0.005920802    7.201467550
  134 ALA   CA      1339    0.941087138    6.460891558    7.304673402
  134 ALA   CB      1340    0.972925368    6.347361397    7.207164407
  134 ALA   C       1341    1.057059461    0.075390343    7.312888128
  134 ALA   O       1342    1.145175523    0.047795134    7.394160245
  135 LYSH  N       1343    1.053014706    0.187445758    7.241359701
  135 LYSH  H       1344    0.989239591    0.194634846    7.164663439
  135 LYSH  CA      1345    1.153344668    0.294463602    7.251047968
  135 LYSH  CB      1346    1.154252439    0.384777443    7.127543628
  135 LYSH  CG      1347    1.189708912    0.332852426    6.988059779
  135 LYSH  CD      1348    1.338786748    0.301439609    6.973941341
  135 LYSH  CE      1349    1.372407859    0.237458418    6.839097281
  135 LYSH  NZ      1350    1.510589341    0.187361680    6.836634387
  135 LYSH  HZ1     1351    1.514836918    0.103925188    6.891594307
  135 LYSH  HZ2     1352    1.568372171    0.254815706    6.882582278
  135 LYSH  HZ3     1353    1.544135229    0.172294310    6.743641401
  135 LYSH  C       1354    1.136300455    0.384500714    7.373589702
  135 LYSH  O       1355    1.056891650    0.478438112    7.374882060
  136 SER   N       1356    1.188690262    0.326362742    7.481127472
  136 SER   H       1357    1.231141206    0.236009756    7.475140719
  136 SER   CA      1358    1.165362416    0.384743385    7.614016322
  136 SER   CB      1359    1.017835712    0.367095734    7.650548310
  136 SER   OG      1360    0.977476088    0.235688984    7.689980621
  136 SER   HG      1361    0.952699758    0.185978421    7.606819470
  136 SER   C       1362    1.258098933    0.332721358    7.724028900
  136 SER   O       1363    1.308621477    0.220641188    7.719860801
  137 ARG   N       1364    1.252477818    0.403149344    7.836716357
  137 ARG   H       1365    1.202400764    0.489623880    7.840651504
  137 ARG   CA      1366    1.305675289    0.357210388    7.965840246
  137 ARG   CB      1367    1.340904369    0.461454677    8.072157206
  137 ARG   CG      1368    1.418827500    0.582637193    8.020660542
  137 ARG   CD      1369    1.456708747    0.681643345    8.130999460
  137 ARG   NE      1370    1.526810498    0.627908183    8.248513133
  137 ARG   HE      1371    1.608314868    0.575494405    8.223776934
  137 ARG   CZ      1372    1.481748523    0.626784080    8.374708659
  137 ARG   NH1     1373    1.353393415    0.651806116    8.403952933
  137 ARG   HH11    1374    1.320830080    0.641070033    8.497891713
  137 ARG   HH12    1375    1.291112213    0.700771721    8.342932637
  137 ARG   NH2     1376    1.569223528    0.608625377    8.474595051
  137 ARG   HH21    1377    1.542645360    0.631274807    8.568307347
  137 ARG   HH22    1378    1.666794500    0.600120458    8.454373937
  137 ARG   C       1379    1.209299347    0.260911823    8.035490872
  137 ARG   O       1380    1.247093041    0.146733486    8.061279015
  138 TRP   N       1381    1.080138130    0.289433611    8.021495523
  138 TRP   H       1382    1.053300191    0.378781111    7.985484414
  138 TRP   CA      1383    0.971288740    0.202087952    8.067666594
  138 TRP   CB      1384    0.836700072    0.265437936    8.031807902
  138 TRP   CG      1385    0.717285048    0.178596370    8.071866624
  138 TRP   CD1     1386    0.652420981    0.164388205    8.187101335
  138 TRP   HD1     1387    0.682835269    0.206431689    8.282958238
  138 TRP   CD2     1388    0.645003563    0.110498490    7.974608342
  138 TRP   NE1     1389    0.547891202    0.084286965    8.168440907
  138 TRP   HE1     1390    0.487990198    0.056873717    8.243676787
  138 TRP   CE2     1391    0.537456584    0.051470926    8.039965918
  138 TRP   CE3     1392    0.660059763    0.097516533    7.837048534
  138 TRP   HE3     1393    0.753262390    0.119582773    7.785015705
  138 TRP   CZ2     1394    0.443641573    6.460541541    7.970989067
  138 TRP   HZ2     1395    0.352914732    6.429049421    8.022557410
  138 TRP   CZ3     1396    0.564454192    0.024269893    7.767671477
  138 TRP   HZ3     1397    0.562340165    0.043151020    7.660339746
  138 TRP   CH2     1398    0.461316381    6.443886974    7.834118512
  138 TRP   HH2     1399    0.415117876    6.363357144    7.777007123
  138 TRP   C       1400    0.981251653    0.057807561    8.017701220
  138 TRP   O       1401    0.998178750   -0.026404530    8.105747510
  139 TYR   N       1402    0.991162404    0.035084274    7.887031719
  139 TYR   H       1403    0.979215052    0.110277746    7.822193279
  139 TYR   CA      1404    1.030925940    6.390996531    7.828945088
  139 TYR   CB      1405    1.042790491    6.388076031    7.676426111
  139 TYR   CG      1406    1.053443343    6.252323265    7.606663455
  139 TYR   CD1     1407    0.951018632    6.158934099    7.596118750
  139 TYR   HD1     1408    0.850463576    6.194875301    7.618006505
  139 TYR   CD2     1409    1.175003087    6.210166026    7.554048744
  139 TYR   HD2     1410    1.265197468    6.270993668    7.560915094
  139 TYR   CE1     1411    0.965940976    6.027787594    7.552500188
  139 TYR   HE1     1412    0.878491665    5.962828475    7.548759417
  139 TYR   CE2     1413    1.193969038    6.080815115    7.506798961
  139 TYR   HE2     1414    1.284251173    6.061922160    7.448701729
  139 TYR   CZ      1415    1.092393000    5.986104237    7.512565972
  139 TYR   OH      1416    1.123414587    5.854859482    7.494920342
  139 TYR   HH      1417    1.198820857    5.846294905    7.429795994
  139 TYR   C       1418    1.148967500    6.316370517    7.891455216
  139 TYR   O       1419    1.140265376    6.203934322    7.940561778
  140 ASN   N       1420    1.260246279    6.386162525    7.912373653
  140 ASN   H       1421    1.253184168    6.485638492    7.919843523
  140 ASN   CA      1422    1.382765773    6.335058992    7.975530226
  140 ASN   CB      1423    1.483011793    6.449009705    7.956213466
  140 ASN   CG      1424    1.624759707    6.446100987    8.013701470
  140 ASN   OD1     1425    1.654427541    6.468496360    8.130946625
  140 ASN   ND2     1426    1.722726772    6.418538055    7.928075943
  140 ASN   HD21    1427    1.818377363    6.434794405    7.952282066
  140 ASN   HD22    1428    1.695318627    6.401167259    7.833486841
  140 ASN   C       1429    1.371042164    6.307865934    8.125641828
  140 ASN   O       1430    1.410725638    6.199190930    8.167431351
  141 GLN   N       1431    1.291579643    6.387542723    8.196550461
  141 GLN   H       1432    1.235432607    6.455277691    8.149015903
  141 GLN   CA      1433    1.276676258    6.379187809    8.342555106
  141 GLN   CB      1434    1.260065965    6.518674008    8.403209578
  141 GLN   CG      1435    1.381647274    6.610069662    8.386782302
  141 GLN   CD      1436    1.363068619    0.262878426    8.450635756
  141 GLN   OE1     1437    1.265234312    0.333680301    8.427298777
  141 GLN   NE2     1438    1.445135071    0.298903311    8.548890506
  141 GLN   HE21    1439    1.431701747    0.387937099    8.592376893
  141 GLN   HE22    1440    1.515755691    0.239538817    8.587453081
  141 GLN   C       1441    1.172950404    6.282932736    8.400772850
  141 GLN   O       1442    1.204962903    6.204282450    8.489766397
  142 THR   N       1443    1.063229293    6.267087628    8.327281882
  142 THR   H       1444    1.056937719    6.321549277    8.243638730
  142 THR   CA      1445    0.958842258    6.165816898    8.348652443
  142 THR   CB      1446    0.834782318    6.212932163    8.424823585
  142 THR   OG1     1447    0.776523194    6.329567179    8.366063373
  142 THR   HG1     1448    0.846683826    6.400798540    8.368119269
  142 THR   CG2     1449    0.870582470    6.224121167    8.573170734
  142 THR   C       1450    0.919264019    6.074887952    8.232122960
  142 THR   O       1451    0.799419231    6.064822567    8.206315126
  143 PRO   N       1452    1.003784863    5.976743401    8.201887828
  143 PRO   CA      1453    0.996468173    5.896248429    8.079097988
  143 PRO   CB      1454    1.123174459    5.811174913    8.068396548
  143 PRO   CG      1455    1.215240830    5.900119013    8.152171372
  143 PRO   CD      1456    1.130840550    5.948564377    8.270239177
  143 PRO   C       1457    0.873815293    5.807903283    8.055337140
  143 PRO   O       1458    0.811381740    5.825642006    7.950855227
  144 ASN   N       1459    0.844402702    5.712020960    8.142707091
  144 ASN   H       1460    0.911542181    5.682199238    8.210559228
  144 ASN   CA      1461    0.730242089    5.621512605    8.123093177
  144 ASN   CB      1462    0.724552267    5.523809542    8.240698508
  144 ASN   CG      1463    0.844566683    5.435182579    8.274598895
  144 ASN   OD1     1464    0.963090613    5.466858762    8.283418959
  144 ASN   ND2     1465    0.804213430    5.317189280    8.320814222
  144 ASN   HD21    1466    0.875677027    5.253123025    8.348859414
  144 ASN   HD22    1467    0.721087672    5.294401534    8.371501866
  144 ASN   C       1468    0.594650596    5.692348285    8.119776163
  144 ASN   O       1469    0.519079027    5.671231559    8.025054989
  145 ARG   N       1470    0.592106253    5.803098211    8.193362129
  145 ARG   H       1471    0.667218407    5.826940260    8.254920237
  145 ARG   CA      1472    0.479950216    5.898096525    8.195239201
  145 ARG   CB      1473    0.500777188    5.990219579    8.315604279
  145 ARG   CG      1474    0.374868839    6.070214773    8.349618668
  145 ARG   CD      1475    0.384920801    6.102070548    8.498913459
  145 ARG   NE      1476    0.274140371    6.193776667    8.529315393
  145 ARG   HE      1477    0.201554806    6.198973879    8.460726918
  145 ARG   CZ      1478    0.253838209    6.259241354    8.644453692
  145 ARG   NH1     1479    0.333222763    6.253164175    8.752236613
  145 ARG   HH11    1480    0.302986431    6.308802605    8.829632877
  145 ARG   HH12    1481    0.413544629    6.194281671    8.761199020
  145 ARG   NH2     1482    0.153189986    6.346890861    8.656303628
  145 ARG   HH21    1483    0.143660369    6.396306833    8.742708292
  145 ARG   HH22    1484    0.096160217    6.369206116    8.577258190
  145 ARG   C       1485    0.472843989    5.982041762    8.067525216
  145 ARG   O       1486    0.367309830    5.991425170    8.005066825
  146 ALA   N       1487    0.591282748    6.024544901    8.024457415
  146 ALA   H       1488    0.672999027    6.024764897    8.082091563
  146 ALA   CA      1489    0.600166875    6.099861966    7.898537491
  146 ALA   CB      1490    0.743278113    6.144361041    7.867708138
  146 ALA   C       1491    0.555696936    6.009094162    7.783662559
  146 ALA   O       1492    0.453343314    6.044259398    7.725199854
  147 LYSH  N       1493    0.604972741    5.886231397    7.770721820
  147 LYSH  H       1494    0.671645093    5.850554207    7.836158721
  147 LYSH  CA      1495    0.568214221    5.797041613    7.659797135
  147 LYSH  CB      1496    0.659370586    5.674164141    7.657767147
  147 LYSH  CG      1497    0.808830995    5.705723237    7.649114881
  147 LYSH  CD      1498    0.874185750    5.576183655    7.697652120
  147 LYSH  CE      1499    1.023566124    5.566750607    7.665940143
  147 LYSH  NZ      1500    1.071374763    5.441870578    7.726992731
  147 LYSH  HZ1     1501    1.018126087    5.359139758    7.709099765
  147 LYSH  HZ2     1502    1.073599634    5.460325999    7.825253115
  147 LYSH  HZ3     1503    1.166869651    5.426402706    7.701664662
  147 LYSH  C       1504    0.422362267    5.750944174    7.656427567
  147 LYSH  O       1505    0.357558828    5.747259565    7.551934329
  148 ARG   N       1506    0.362063853    5.735554369    7.773981852
  148 ARG   H       1507    0.415135622    5.753838731    7.856752281
  148 ARG   CA      1508    0.219020793    5.714689809    7.800706946
  148 ARG   CB      1509    0.193627130    5.691037400    7.949722804
  148 ARG   CG      1510    0.227422505    5.544198626    7.976337027
  148 ARG   CD      1511    0.194497458    5.491718150    8.116227015
  148 ARG   NE      1512    0.240311468    5.576270154    8.227391758
  148 ARG   HE      1513    0.217110958    5.673491014    8.224546130
  148 ARG   CZ      1514    0.315680999    5.535685488    8.330468728
  148 ARG   NH1     1515    0.359944071    5.409911387    8.343766381
  148 ARG   HH11    1516    0.392738914    5.377530759    8.432506619
  148 ARG   HH12    1517    0.399702304    5.354215067    8.270855755
  148 ARG   NH2     1518    0.372949868    5.613508778    8.423311624
  148 ARG   HH21    1519    0.445246512    5.569568409    8.476626600
  148 ARG   HH22    1520    0.356549279    5.711434722    8.435163902
  148 ARG   C       1521    0.126989538    5.821885916    7.741975526
  148 ARG   O       1522    0.060267204    5.792538349    7.642890522
  149 VAL   N       1523    0.153828036    5.947821604    7.775277024
  149 VAL   H       1524    0.221339523    5.971816153    7.845042278
  149 VAL   CA      1525    0.075841717    6.064254234    7.730884855
  149 VAL   CB      1526    0.122287543    6.184878886    7.812753961
  149 VAL   CG1     1527    0.079006468    6.318749804    7.752669823
  149 VAL   CG2     1528    0.080124603    6.184805545    7.959830136
  149 VAL   C       1529    0.091688778    6.090855336    7.581050363
  149 VAL   O       1530   -0.016700400    6.083365271    7.523382779
  150 ILE   N       1531    0.211184048    6.062666409    7.529876106
  150 ILE   H       1532    0.294710134    6.044113885    7.581637571
  150 ILE   CA      1533    0.228683992    6.083216423    7.385365095
  150 ILE   CB      1534    0.378260835    6.075732072    7.354027889
  150 ILE   CG1     1535    0.463663978    6.174454527    7.433843628
  150 ILE   CG2     1536    0.387604329    6.111478793    7.205542750
  150 ILE   CD      1537    0.614698528    6.161709057    7.412899818
  150 ILE   C       1538    0.135922688    5.996019678    7.300486021
  150 ILE   O       1539    0.057652946    6.051284765    7.223350035
  151 THR   N       1540    0.119284969    5.868025298    7.332575225
  151 THR   H       1541    0.178437497    5.828330676    7.402762114
  151 THR   CA      1542    0.040406296    5.766998046    7.260578350
  151 THR   CB      1543    0.064741668    5.621148097    7.299904279
  151 THR   OG1     1544    0.202846343    5.607820908    7.334535846
  151 THR   HG1     1545    0.228936145    5.511420575    7.339714867
  151 THR   CG2     1546    0.036557950    5.530747519    7.179708888
  151 THR   C       1547    5.945763984    5.782011360    7.278931040
  151 THR   O       1548    5.860419389    5.739453011    7.201242008
  152 THR   N       1549    5.914830076    5.823681383    7.401395174
  152 THR   H       1550    5.988550761    5.859964221    7.458410065
  152 THR   CA      1551    5.778385829    5.845039979    7.451777861
  152 THR   CB      1552    5.774276740    5.872564763    7.602231434
  152 THR   OG1     1553    5.843543212    5.767878910    7.670755142
  152 THR   HG1     1554    5.942302428    5.783348736    7.673566658
  152 THR   CG2     1555    5.632823669    5.878122941    7.660288250
  152 THR   C       1556    5.708989536    5.952734546    7.368119901
  152 THR   O       1557    5.599563833    5.927267725    7.318032007
  153 PHE   N       1558    5.786150371    6.057306537    7.339791458
  153 PHE   H       1559    5.883769216    6.064531906    7.360246327
  153 PHE   CA      1560    5.757073182    6.159244688    7.237927122
  153 PHE   CB      1561    5.856585413    6.275344263    7.243475459
  153 PHE   CG      1562    5.831759114    6.360726572    7.367985013
  153 PHE   CD1     1563    5.714006589    6.431303353    7.389844505
  153 PHE   HD1     1564    5.616705532    6.401358826    7.350897319
  153 PHE   CD2     1565    5.944964884    6.410851840    7.431188431
  153 PHE   HD2     1566    6.036916917    6.353273062    7.420624908
  153 PHE   CE1     1567    5.720248223    0.062523604    7.465856953
  153 PHE   HE1     1568    5.626460861    0.115747254    7.481738718
  153 PHE   CE2     1569    5.945840815    0.037439376    7.514097804
  153 PHE   HE2     1570    6.034892306    0.076131721    7.563615769
  153 PHE   CZ      1571    5.830589676    0.112556414    7.533982463
  153 PHE   HZ      1572    5.831115975    0.212222716    7.578111926
  153 PHE   C       1573    5.727113659    6.108736753    7.096630618
  153 PHE   O       1574    5.625772298    6.147160918    7.038453174
  154 ARG   N       1575    5.820469923    6.032930537    7.039812449
  154 ARG   H       1576    5.915469197    6.020297548    7.068371047
  154 ARG   CA      1577    5.798365767    5.965941735    6.910837203
  154 ARG   CB      1578    5.929456903    5.911740329    6.853472889
  154 ARG   CG      1579    5.925242259    5.869018799    6.706604311
  154 ARG   CD      1580    6.041905926    5.781515373    6.660332886
  154 ARG   NE      1581    6.169390652    5.854672789    6.658859491
  154 ARG   HE      1582    6.205504224    5.863966166    6.751646890
  154 ARG   CZ      1583    6.244498891    5.870957398    6.549095283
  154 ARG   NH1     1584    6.198842136    5.836637085    6.427877808
  154 ARG   HH11    1585    6.251877697    5.857221841    6.345642780
  154 ARG   HH12    1586    6.114012102    5.784766952    6.417270282
  154 ARG   NH2     1587    6.377926001    5.879178612    6.558163058
  154 ARG   HH21    1588    6.423874027    5.932515736    6.487154128
  154 ARG   HH22    1589    6.418782024    5.824907246    6.631538538
  154 ARG   C       1590    5.681656567    5.866990556    6.910456673
  154 ARG   O       1591    5.575775124    5.898820715    6.856539760
  155 THR   N       1592    5.691731486    5.766981046    6.997564031
  155 THR   H       1593    5.762603274    5.777741356    7.067288180
  155 THR   CA      1594    5.588033685    5.662838060    7.000994538
  155 THR   CB      1595    5.633350583    5.522058597    7.040253196
  155 THR   OG1     1596    5.654062432    5.520859440    7.181747727
  155 THR   HG1     1597    5.652693276    5.429440581    7.222254194
  155 THR   CG2     1598    5.756878084    5.477899879    6.961486191
  155 THR   C       1599    5.446615841    5.672509930    7.058584174
  155 THR   O       1600    5.349331790    5.625617928    6.999689267
  156 GLY   N       1601    5.442392132    5.742461294    7.171628335
  156 GLY   H       1602    5.515594033    5.801869816    7.205005902
  156 GLY   CA      1603    5.321960313    5.760162507    7.254033120
  156 GLY   C       1604    5.287026395    5.628512811    7.323746831
  156 GLY   O       1605    5.179408469    5.620408391    7.382765027
  157 THR   N       1606    5.367983080    5.523032985    7.320455825
  157 THR   H       1607    5.443795477    5.527354865    7.255372833
  157 THR   CA      1608    5.335211250    5.391085839    7.376383342
  157 THR   CB      1609    5.313698702    5.294437249    7.259730225
  157 THR   OG1     1610    5.413320499    5.314313805    7.159065926
  157 THR   HG1     1611    5.505436313    5.284725454    7.184367428
  157 THR   CG2     1612    5.173671495    5.312705457    7.200817566
  157 THR   C       1613    5.421658944    5.352098836    7.496465411
  157 THR   O       1614    5.512950495    5.420783138    7.542058983
  158 TRP   N       1615    5.401040114    5.232982121    7.551930472
  158 TRP   H       1616    5.343454700    5.166052695    7.504961249
  158 TRP   CA      1617    5.468967901    5.182125980    7.671971058
  158 TRP   CB      1618    5.393855069    5.073703505    7.749519204
  158 TRP   CG      1619    5.329716364    4.975306150    7.651492367
  158 TRP   CD1     1620    5.377375293    4.856520366    7.615353534
  158 TRP   HD1     1621    5.479932819    4.824913923    7.634433949
  158 TRP   CD2     1622    5.205590296    4.994575498    7.591993189
  158 TRP   NE1     1623    5.288130189    4.792710997    7.540175206
  158 TRP   HE1     1624    5.281029030    4.693322793    7.531820962
  158 TRP   CE2     1625    5.185325341    4.875400044    7.523407653
  158 TRP   CE3     1626    5.104419288    5.088498818    7.608239961
  158 TRP   HE3     1627    5.126222867    5.185351708    7.653222003
  158 TRP   CZ2     1628    5.060580299    4.844155394    7.470648120
  158 TRP   HZ2     1629    5.041575661    4.748735314    7.421518318
  158 TRP   CZ3     1630    4.981474704    5.060515208    7.549752326
  158 TRP   HZ3     1631    4.893835193    5.121494176    7.571705835
  158 TRP   CH2     1632    4.959709912    4.938361221    7.487081562
  158 TRP   HH2     1633    4.857835703    4.907508947    7.463632709
  158 TRP   C       1634    5.615895310    5.141244991    7.659715147
  158 TRP   O       1635    5.677764526    5.089684091    7.752695682
  159 ASP   N       1636    5.676019196    5.192307618    7.552627377
  159 ASP   H       1637    5.645131291    5.274906761    7.505463928
  159 ASP   CA      1638    5.796952141    5.137723339    7.489330252
  159 ASP   CB      1639    5.854666943    5.224586705    7.377364326
  159 ASP   CG      1640    5.793498632    5.186629923    7.242371064
  159 ASP   OD1     1641    5.828543443    5.083448692    7.181129071
  159 ASP   OD2     1642    5.682534531    5.240519458    7.222199559
  159 ASP   C       1643    5.908743556    5.106460925    7.588988129
  159 ASP   O       1644    5.946858407    4.990607898    7.604943962
  160 ALA   N       1645    5.948419862    5.199697179    7.675138504
  160 ALA   H       1646    5.898015694    5.285409383    7.685754410
  160 ALA   CA      1647    0.006479967    5.179628103    7.765005061
  160 ALA   CB      1648    0.108371066    5.289137669    7.732792776
  160 ALA   C       1649    6.023924591    5.174595066    7.912845512
  160 ALA   O       1650    6.116654941    5.168357567    7.993432139
  161 TYR   N       1651    5.893508512    5.157004843    7.932201225
  161 TYR   H       1652    5.827976936    5.172660777    7.858305648
  161 TYR   CA      1653    5.849543158    5.136921357    8.071036240
  161 TYR   CB      1654    5.723067822    5.217240969    8.102092848
  161 TYR   CG      1655    5.763642587    5.364749707    8.101338146
  161 TYR   CD1     1656    5.749980383    5.453759931    7.995466490
  161 TYR   HD1     1657    5.714439963    5.420909951    7.897799620
  161 TYR   CD2     1658    5.823854019    5.407349304    8.219143905
  161 TYR   HD2     1659    5.805433097    5.350415659    8.310249833
  161 TYR   CE1     1660    5.801048694    5.582668854    8.005095263
  161 TYR   HE1     1661    5.806765774    5.645120305    7.915941627
  161 TYR   CE2     1662    5.871077586    5.537520394    8.231111548
  161 TYR   HE2     1663    5.885412003    5.575114343    8.332414473
  161 TYR   CZ      1664    5.858088536    5.625585845    8.124366739
  161 TYR   OH      1665    5.914820743    5.748731619    8.134931280
  161 TYR   HH      1666    5.951705256    5.759769134    8.227220737
  161 TYR   C       1667    5.829319604    4.993184938    8.119413309
  161 TYR   O       1668    5.833311918    4.963853645    8.238798426
  162 LYSH  N       1669    5.805520640    4.902041319    8.025523569
  162 LYSH  H       1670    5.838720952    4.914512321    7.932030812
  162 LYSH  CA      1671    5.771381742    4.760962681    8.048771474
  162 LYSH  CB      1672    5.664931384    4.730014580    7.943342016
  162 LYSH  CG      1673    5.525023195    4.752983941    8.000844333
  162 LYSH  CD      1674    5.427206481    4.676827171    7.911171696
  162 LYSH  CE      1675    5.279692236    4.716211814    7.921226093
  162 LYSH  NZ      1676    5.202104617    4.607046454    7.860619472
  162 LYSH  HZ1     1677    5.215480072    4.519792598    7.907610617
  162 LYSH  HZ2     1678    5.225315862    4.595041738    7.764093454
  162 LYSH  HZ3     1679    5.104441064    4.625578356    7.871503005
  162 LYSH  C       1680    5.885969641    4.671033653    8.001981245
  162 LYSH  O1      1681    5.883649801    4.546149056    8.006832786
  162 LYSH  O2      1682    5.985728390    4.718166705    7.943247940
  163 CL-   CL      1683    2.065501142    6.077821881    6.900998982
  164 CL-   CL      1684    1.831333976    6.383224229    1.068087868
  165 CL-   CL      1685    1.211243441    3.114377800    0.889756187
  166 CL-   CL      1686    5.099924657    4.441342004    2.338793985
  167 CL-   CL      1687    2.565110253    4.600810081    3.824490333
  168 CL-   CL      1688    3.258813396    1.267102755    3.434437401
  169 CL-   CL      1689    4.474158735    0.674689954    1.098601860
  170 CL-   CL      1690    0.070697963    0.048071344    5.361480639
  171 CL-   CL      1691    1.725262255    2.411193015    7.247184716
    1 SOLV  OW      1692    1.207249207    2.672319215    8.274546682
    1 SOLV  HW1     1693    1.252656621    2.583222675    8.274686426
    1 SOLV  HW2     1694    1.268990362    2.741256696    8.312437424
    2 SOLV  OW      1695    5.568732945    5.104750080    0.276889896
    2 SOLV  HW1     1696    5.641558984    5.036509618    0.270592798
    2 SOLV  HW2     1697    5.500494151    5.087323186    0.205898135
    3 SOLV  OW      1698    5.343678214    1.886224649    2.353693889
    3 SOLV  HW1     1699    5.279211928    1.815879779    2.323764888
    3 SOLV  HW2     1700    5.333824706    1.967231506    2.295893922
    4 SOLV  OW      1701    1.452584113    3.865307009    2.209928781
    4 SOLV  HW1     1702    1.467001680    3.776063127    2.252680681
    4 SOLV  HW2     1703    1.466418268    3.857592479    2.111191045
    5 SOLV  OW      1704    5.042108981    4.717641462    5.495223888
    5 SOLV  HW1     1705    5.022105968    4.715480550    5.397268406
    5 SOLV  HW2     1706    5.137943843    4.742587144    5.509132548
    6 SOLV  OW      1707    5.462964287    3.853270893    2.666017795
    6 SOLV  HW1     1708    5.411316072    3.786891650    2.611922148
    6 SOLV  HW2     1709    5.400641747    3.902377142    2.726882641
    7 SOLV  OW      1710    4.448726866    5.254745201    4.453969995
    7 SOLV  HW1     1711    4.498457297    5.288618371    4.374097656
    7 SOLV  HW2     1712    4.481748402    5.301375348    4.536038652
    8 SOLV  OW      1713    1.098618744    4.200864867    3.145482859
    8 SOLV  HW1     1714    1.156357318    4.282316495    3.139830655
    8 SOLV  HW2     1715    1.133465379    4.130910289    3.083095707
    9 SOLV  OW      1716    3.569904756    0.359759254    0.973120361
    9 SOLV  HW1     1717    3.605921314    0.448314045    0.943778945
    9 SOLV  HW2     1718    3.645828635    0.297309994    0.991443175
   10 SOLV  OW      1719    0.019780406    4.970285228    0.795486732
   10 SOLV  HW1     1720    0.014204455    5.069533180    0.806387020
   10 SOLV  HW2     1721   -0.015316786    4.925685102    0.877821823
   11 SOLV  OW      1722    1.033384986    4.963181051    2.779023489
   11 SOLV  HW1     1723    1.083596070    4.993235341    2.697933305
   11 SOLV  HW2     1724    0.970691704    4.889411886    2.753968731
   12 SOLV  OW      1725    0.808942337    2.408001253    0.484606901
   12 SOLV  HW1     1726    0.740295132    2.458721838    0.432500862
   12 SOLV  HW2     1727    0.899416105    2.424303642    0.445252236
   13 SOLV  OW      1728    4.871629716    3.182058033    1.335794230
   13 SOLV  HW1     1729    4.922056092    3.220886745    1.258660850
   13 SOLV  HW2     1730    4.932351272    3.123050473    1.389001647
   14 SOLV  OW      1731    1.629715512    4.184293063    0.206104085
   14 SOLV  HW1     1732    1.636309949    4.089485668    0.174989560
   14 SOLV  HW2     1733    1.701634425    4.202442725    0.273173537
   15 SOLV  OW      1734    5.288389636    4.259221780    8.283816689
   15 SOLV  HW1     1735    5.238323810    4.177336468    8.255740474
   15 SOLV  HW2     1736    5.384906616    4.236480642    8.296754298
   16 SOLV  OW      1737    0.882349642    4.215073459    7.699433766
   16 SOLV  HW1     1738    0.804495104    4.161152811    7.667319833
   16 SOLV  HW2     1739    0.857845513    4.312024004    7.699851537
   17 SOLV  OW      1740    5.997107587    3.575935004    6.798402490
   17 SOLV  HW1     1741    5.925158219    3.623783115    6.748064687
   17 SOLV  HW2     1742    6.055897879    3.642710023    6.844062747
   18 SOLV  OW      1743    2.805928142    4.414172564    5.771645677
   18 SOLV  HW1     1744    2.883783693    4.438673713    5.829423232
   18 SOLV  HW2     1745    2.832312564    4.421150379    5.675441623
   19 SOLV  OW      1746    2.822733358    0.262467710    7.110724966
   19 SOLV  HW1     1747    2.880025492    0.262706755    7.028764075
   19 SOLV  HW2     1748    2.761618411    0.341598685    7.108904635
   20 SOLV  OW      1749    1.041345684    0.446114062    2.493244938
   20 SOLV  HW1     1750    1.066818868    0.456924197    2.589340273
   20 SOLV  HW2     1751    1.112757241    0.485277515    2.435222050
   21 SOLV  OW      1752    2.317954613    4.248910388    1.848058980
   21 SOLV  HW1     1753    2.328792911    4.149807872    1.855886283
   21 SOLV  HW2     1754    2.291648630    4.272275232    1.754452622
   22 SOLV  OW      1755    1.016602659    5.795880252    1.261266892
   22 SOLV  HW1     1756    0.946715256    5.754997737    1.319956162
   22 SOLV  HW2     1757    1.107172629    5.766611077    1.291933800
   23 SOLV  OW      1758    5.553114997    1.390886947    6.162353472
   23 SOLV  HW1     1759    5.487918731    1.459152443    6.195358080
   23 SOLV  HW2     1760    5.511885582    1.299956248    6.167993039
   24 SOLV  OW      1761    5.827403889    5.262154436    4.497062835
   24 SOLV  HW1     1762    5.754532074    5.284617577    4.561755977
   24 SOLV  HW2     1763    5.914389167    5.297831962    4.531132462
   25 SOLV  OW      1764    0.773540245    1.482392116    4.795181248
   25 SOLV  HW1     1765    0.812908679    1.390634580    4.800724018
   25 SOLV  HW2     1766    0.783478392    1.528315826    4.883455242
   26 SOLV  OW      1767    1.357925731    0.814613197    2.628446029
   26 SOLV  HW1     1768    1.416923038    0.865796733    2.690892786
   26 SOLV  HW2     1769    1.405672990    0.800201353    2.541770875
   27 SOLV  OW      1770    2.717075505    0.226754093    3.586752928
   27 SOLV  HW1     1771    2.787483556    0.166337848    3.549434840
   27 SOLV  HW2     1772    2.644649951    0.171798214    3.628399517
   28 SOLV  OW      1773    2.592114758    3.866796414    6.779894246
   28 SOLV  HW1     1774    2.642078600    3.825893931    6.703535491
   28 SOLV  HW2     1775    2.554473611    3.955032499    6.751652896
   29 SOLV  OW      1776    2.614614616    3.951777600    5.674983858
   29 SOLV  HW1     1777    2.585646683    3.911170995    5.588312041
   29 SOLV  HW2     1778    2.708659308    3.924237560    5.694913319
   30 SOLV  OW      1779    5.438883888    2.774688074    4.955322180
   30 SOLV  HW1     1780    5.495686547    2.747076747    4.877790878
   30 SOLV  HW2     1781    5.472766893    2.861187275    4.992333899
   31 SOLV  OW      1782    4.103008059    0.111358523    0.554377211
   31 SOLV  HW1     1783    4.149672538    0.102922193    0.466335706
   31 SOLV  HW2     1784    4.048583036    0.195245580    0.555352703
   32 SOLV  OW      1785    2.264230661    0.690611253    8.370822084
   32 SOLV  HW1     1786    2.227059677    0.740068872    8.449386083
   32 SOLV  HW2     1787    2.332632175    0.624762373    8.402210374
   33 SOLV  OW      1788    1.298719448    3.681549941    2.717653195
   33 SOLV  HW1     1789    1.281665681    3.700805629    2.814288788
   33 SOLV  HW2     1790    1.228615740    3.726042778    2.661922469
   34 SOLV  OW      1791    3.501512778    4.268355620    2.607317796
   34 SOLV  HW1     1792    3.562798433    4.323502219    2.550723039
   34 SOLV  HW2     1793    3.459519766    4.197011297    2.551222765
   35 SOLV  OW      1794    3.212904906    3.722384474    5.111603819
   35 SOLV  HW1     1795    3.139219068    3.768093726    5.161414597
   35 SOLV  HW2     1796    3.175822853    3.679385333    5.029286968
   36 SOLV  OW      1797    2.468113647    0.367079379    4.534907591
   36 SOLV  HW1     1798    2.463111851    0.402190153    4.628407495
   36 SOLV  HW2     1799    2.529032852    0.425018344    4.480759253
   37 SOLV  OW      1800    4.381001151    3.274121331    2.264394931
   37 SOLV  HW1     1801    4.417027603    3.182231949    2.280473445
   37 SOLV  HW2     1802    4.304892735    3.269239221    2.199713233
   38 SOLV  OW      1803    2.992320458    5.277878897    0.777593193
   38 SOLV  HW1     1804    2.950912288    5.237085134    0.696221793
   38 SOLV  HW2     1805    2.939537308    5.358223664    0.805138120
   39 SOLV  OW      1806    3.169272047    0.736007103    4.234983499
   39 SOLV  HW1     1807    3.218403806    0.674473372    4.173341646
   39 SOLV  HW2     1808    3.105431968    0.683151950    4.290937147
   40 SOLV  OW      1809    4.362415659    3.647084300    2.073707971
   40 SOLV  HW1     1810    4.307738865    3.641604473    2.157257449
   40 SOLV  HW2     1811    4.352924906    3.562005362    2.022020834
   41 SOLV  OW      1812    1.266756613    2.052931645    2.536855863
   41 SOLV  HW1     1813    1.309844088    1.985769076    2.476583966
   41 SOLV  HW2     1814    1.309685778    2.049124090    2.627092523
   42 SOLV  OW      1815    0.282463392    0.532373622    5.860562687
   42 SOLV  HW1     1816    0.335715691    0.463543817    5.909824385
   42 SOLV  HW2     1817    0.331825971    0.619340065    5.861048347
   43 SOLV  OW      1818    4.847648440    5.225590825    5.504122884
   43 SOLV  HW1     1819    4.824461577    5.129418838    5.489515178
   43 SOLV  HW2     1820    4.764002402    5.277968066    5.520248367
   44 SOLV  OW      1821    5.474835775    3.939113964    1.028940614
   44 SOLV  HW1     1822    5.399146262    3.987878320    1.072451522
   44 SOLV  HW2     1823    5.531162490    3.895543094    1.099147081
   45 SOLV  OW      1824    1.124007528    3.944597844    1.403915244
   45 SOLV  HW1     1825    1.087469309    3.889008739    1.329250219
   45 SOLV  HW2     1826    1.116712496    3.893953553    1.489833775
   46 SOLV  OW      1827    1.559551602    5.540104075    1.707153353
   46 SOLV  HW1     1828    1.607528221    5.470982713    1.761195356
   46 SOLV  HW2     1829    1.622832469    5.580698043    1.641216139
   47 SOLV  OW      1830    5.906539557    5.690036611    3.000159681
   47 SOLV  HW1     1831    5.889592780    5.704307967    3.097674564
   47 SOLV  HW2     1832    5.820549426    5.667574245    2.954320729
   48 SOLV  OW      1833    4.519030847    6.375915541    1.750306870
   48 SOLV  HW1     1834    4.516202361    6.324697837    1.836148630
   48 SOLV  HW2     1835    4.461622961    6.457413465    1.758210467
   49 SOLV  OW      1836    2.796688444    0.142502053    6.119114481
   49 SOLV  HW1     1837    2.796384460    0.058167829    6.065377177
   49 SOLV  HW2     1838    2.718488378    0.199033927    6.092866196
   50 SOLV  OW      1839    2.874027580    5.383563810    5.808158385
   50 SOLV  HW1     1840    2.870815119    5.461008804    5.871340665
   50 SOLV  HW2     1841    2.852658544    5.299305154    5.857594130
   51 SOLV  OW      1842    1.516957178    5.710057446    1.296997108
   51 SOLV  HW1     1843    1.565218231    5.797108349    1.287349594
   51 SOLV  HW2     1844    1.583403536    5.636170800    1.308209009
   52 SOLV  OW      1845    1.453252164    5.693559613    7.070149595
   52 SOLV  HW1     1846    1.541241485    5.650202843    7.089595064
   52 SOLV  HW2     1847    1.458673340    5.742374752    6.983041948
   53 SOLV  OW      1848    4.172317832    6.481317617    6.223679181
   53 SOLV  HW1     1849    4.081176133    6.441193660    6.232806822
   53 SOLV  HW2     1850    4.177062493    6.534360514    6.139038696
   54 SOLV  OW      1851    0.660216202    2.660589705    3.026488552
   54 SOLV  HW1     1852    0.665300432    2.634947482    3.123011611
   54 SOLV  HW2     1853    0.569394878    2.638580275    2.990891850
   55 SOLV  OW      1854    0.012270827    4.656500289    1.312175828
   55 SOLV  HW1     1855   -0.057678976    4.585408809    1.319461680
   55 SOLV  HW2     1856   -0.006935181    4.729057569    1.378256332
   56 SOLV  OW      1857    1.556391356    1.355078171    5.524828161
   56 SOLV  HW1     1858    1.533840118    1.381554623    5.618585796
   56 SOLV  HW2     1859    1.557267070    1.255339552    5.517651982
   57 SOLV  OW      1860    5.342771387    3.874637306    5.272282862
   57 SOLV  HW1     1861    5.329270244    3.847074855    5.177109017
   57 SOLV  HW2     1862    5.440226427    3.871292762    5.294449888
   58 SOLV  OW      1863    0.437523341    0.494889325    2.474802021
   58 SOLV  HW1     1864    0.476623464    0.449550964    2.394704137
   58 SOLV  HW2     1865    0.338658559    0.479970274    2.476600655
   59 SOLV  OW      1866    2.415906757    1.167496740    4.518844813
   59 SOLV  HW1     1867    2.408887457    1.116662190    4.433015332
   59 SOLV  HW2     1868    2.372926927    1.257147723    4.508097829
   60 SOLV  OW      1869    1.082043245    4.698970020    1.255014586
   60 SOLV  HW1     1870    1.081271363    4.703792764    1.354895423
   60 SOLV  HW2     1871    1.145087957    4.627136461    1.225597472
   61 SOLV  OW      1872    3.582433208    3.652136164    7.723662224
   61 SOLV  HW1     1873    3.650178593    3.725693017    7.723599996
   61 SOLV  HW2     1874    3.613812035    3.577870491    7.664501003
   62 SOLV  OW      1875    0.951696667    5.750207120    6.909006468
   62 SOLV  HW1     1876    0.999060370    5.713134306    6.988896093
   62 SOLV  HW2     1877    0.876308993    5.808620301    6.939084004
   63 SOLV  OW      1878    4.003696568    1.143488641    8.114210545
   63 SOLV  HW1     1879    3.907695647    1.115949913    8.119265301
   63 SOLV  HW2     1880    4.025438015    1.202945264    8.191620581
   64 SOLV  OW      1881    0.475253567    3.592100303    0.839786033
   64 SOLV  HW1     1882    0.406714663    3.579045183    0.768147799
   64 SOLV  HW2     1883    0.432613932    3.635353837    0.919228145
   65 SOLV  OW      1884    4.600270401    6.185037517    3.339830269
   65 SOLV  HW1     1885    4.697411562    6.201535440    3.356902515
   65 SOLV  HW2     1886    4.585063905    6.174191410    3.241589877
   66 SOLV  OW      1887    5.964322685    4.262221332    2.378067722
   66 SOLV  HW1     1888    5.933875354    4.352398626    2.408745121
   66 SOLV  HW2     1889    6.013877602    4.216802475    2.452104752
   67 SOLV  OW      1890    4.667138523    3.817309410    4.984706869
   67 SOLV  HW1     1891    4.745587618    3.875927154    4.964465079
   67 SOLV  HW2     1892    4.644450552    3.824351598    5.081844573
   68 SOLV  OW      1893    2.462572547    2.980595717    4.358855993
   68 SOLV  HW1     1894    2.488456050    3.075308459    4.339891653
   68 SOLV  HW2     1895    2.419416764    2.975226278    4.448905018
   69 SOLV  OW      1896    0.461039760    5.870778690    7.027574363
   69 SOLV  HW1     1897    0.559236790    5.889409541    7.024364764
   69 SOLV  HW2     1898    0.443462125    5.795426719    7.090924132
   70 SOLV  OW      1899    5.271748751    3.495538143    6.104489132
   70 SOLV  HW1     1900    5.207478684    3.542676956    6.164882384
   70 SOLV  HW2     1901    5.329192281    3.433997379    6.158461517
   71 SOLV  OW      1902    3.638853442    5.230851425    3.777269419
   71 SOLV  HW1     1903    3.573559484    5.158093992    3.756219150
   71 SOLV  HW2     1904    3.640526907    5.296885318    3.702190975
   72 SOLV  OW      1905    1.947121919    4.943895680    3.588695091
   72 SOLV  HW1     1906    1.957839816    4.844754897    3.581192039
   72 SOLV  HW2     1907    2.021643178    4.989271741    3.539831315
   73 SOLV  OW      1908    2.629371811    3.110459078    3.364253455
   73 SOLV  HW1     1909    2.704541808    3.061071495    3.320545732
   73 SOLV  HW2     1910    2.571626681    3.045868218    3.414188926
   74 SOLV  OW      1911    4.477904489    0.962225438    0.095670472
   74 SOLV  HW1     1912    4.449772573    1.010428555    0.178647074
   74 SOLV  HW2     1913    4.413473846    0.982438141    0.021912747
   75 SOLV  OW      1914    1.472253697    4.478745782    1.953079538
   75 SOLV  HW1     1915    1.504970891    4.445480104    2.041527578
   75 SOLV  HW2     1916    1.397857847    4.544003739    1.967456216
   76 SOLV  OW      1917    4.845727855    3.596039941    7.308379012
   76 SOLV  HW1     1918    4.866931309    3.502050325    7.335145025
   76 SOLV  HW2     1919    4.752058792    3.600481930    7.273645269
   77 SOLV  OW      1920    5.547540280    4.554420512    1.752511890
   77 SOLV  HW1     1921    5.531894675    4.642120392    1.797943265
   77 SOLV  HW2     1922    5.485047627    4.545437354    1.674961754
   78 SOLV  OW      1923    4.183580040    0.698160618    3.607218832
   78 SOLV  HW1     1924    4.140320187    0.754629669    3.677503382
   78 SOLV  HW2     1925    4.176725726    0.601785676    3.633005538
   79 SOLV  OW      1926    1.133076994    0.703804715    2.729372929
   79 SOLV  HW1     1927    1.218634678    0.720294443    2.680301251
   79 SOLV  HW2     1928    1.143603559    0.731378015    2.824918470
   80 SOLV  OW      1929    4.198155917    2.311621245    8.238042497
   80 SOLV  HW1     1930    4.165013383    2.387533680    8.182016549
   80 SOLV  HW2     1931    4.247944402    2.246869690    8.180350147
   81 SOLV  OW      1932    5.649172454    4.377314625    8.068274348
   81 SOLV  HW1     1933    5.686714597    4.296053255    8.112852510
   81 SOLV  HW2     1934    5.722415189    4.426141923    8.020824815
   82 SOLV  OW      1935    1.738062018    5.947030991    2.465146043
   82 SOLV  HW1     1936    1.686056472    5.960226361    2.549534281
   82 SOLV  HW2     1937    1.760862761    5.850212054    2.454837036
   83 SOLV  OW      1938    3.113788323    5.573018322    3.520693167
   83 SOLV  HW1     1939    3.167321778    5.528364493    3.448997414
   83 SOLV  HW2     1940    3.044814602    5.509416067    3.555297330
   84 SOLV  OW      1941    4.355465620    5.066525760    2.360132876
   84 SOLV  HW1     1942    4.275889159    5.119150719    2.390103600
   84 SOLV  HW2     1943    4.439044424    5.115956975    2.384032494
   85 SOLV  OW      1944    5.554075171    3.388537513    5.765130634
   85 SOLV  HW1     1945    5.536468628    3.293801167    5.791871732
   85 SOLV  HW2     1946    5.602569368    3.435529461    5.838887759
   86 SOLV  OW      1947    5.773414457    5.006733682    1.372665282
   86 SOLV  HW1     1948    5.837959943    5.080529789    1.352965896
   86 SOLV  HW2     1949    5.820222077    4.934036211    1.422906526
   87 SOLV  OW      1950    2.372336840    5.110119519    6.729580523
   87 SOLV  HW1     1951    2.402348095    5.142926120    6.819152232
   87 SOLV  HW2     1952    2.272487594    5.104950591    6.727714774
   88 SOLV  OW      1953    3.131718400    1.139598594    5.707245790
   88 SOLV  HW1     1954    3.097427759    1.055530792    5.749160124
   88 SOLV  HW2     1955    3.164679378    1.201392678    5.778625876
   89 SOLV  OW      1956    3.010894982    1.220696885    7.086015081
   89 SOLV  HW1     1957    2.944639002    1.273728825    7.033120709
   89 SOLV  HW2     1958    2.979019289    1.126275133    7.094293353
   90 SOLV  OW      1959    3.274971146    5.214052051    4.633654625
   90 SOLV  HW1     1960    3.253809773    5.135220769    4.691429081
   90 SOLV  HW2     1961    3.346199597    5.189127112    4.568039754
   91 SOLV  OW      1962    6.034369017    1.638990019    8.149216802
   91 SOLV  HW1     1963    6.003999760    1.692186468    8.228260426
   91 SOLV  HW2     1964    6.130125208    1.612873818    8.161413077
   92 SOLV  OW      1965    0.938009856    2.574942138    2.376675354
   92 SOLV  HW1     1966    0.870757164    2.633960427    2.332021345
   92 SOLV  HW2     1967    0.944093002    2.598738758    2.473612309
   93 SOLV  OW      1968    0.081947451    4.432223282    1.888578800
   93 SOLV  HW1     1969    0.048411916    4.366948158    1.820647687
   93 SOLV  HW2     1970    0.088775784    4.387152754    1.977584860
   94 SOLV  OW      1971    2.492902330    1.945465383    1.539426519
   94 SOLV  HW1     1972    2.422419892    1.897532753    1.487131532
   94 SOLV  HW2     1973    2.478632225    2.044158772    1.531938844
   95 SOLV  OW      1974    3.466613691    4.537455198    6.666755753
   95 SOLV  HW1     1975    3.417348654    4.598154819    6.604397330
   95 SOLV  HW2     1976    3.542418360    4.494052771    6.618073771
   96 SOLV  OW      1977    5.016720197    5.160165855    8.392809981
   96 SOLV  HW1     1978    4.966416011    5.204999512    8.466698297
   96 SOLV  HW2     1979    5.111397832    5.145135193    8.421275684
   97 SOLV  OW      1980    4.069798053    0.759782325    2.330349073
   97 SOLV  HW1     1981    4.082776164    0.718647264    2.420568329
   97 SOLV  HW2     1982    4.157448223    0.793834368    2.296319739
   98 SOLV  OW      1983    4.715507699    4.777899054    4.139812277
   98 SOLV  HW1     1984    4.765146457    4.726550830    4.069816691
   98 SOLV  HW2     1985    4.766232695    4.774466175    4.225924523
   99 SOLV  OW      1986    4.655094061    1.368579135    4.590715327
   99 SOLV  HW1     1987    4.749841613    1.390848799    4.613671996
   99 SOLV  HW2     1988    4.642332316    1.269462552    4.594336915
  100 SOLV  OW      1989    4.757685128    1.245243572    3.204647060
  100 SOLV  HW1     1990    4.794404903    1.220308380    3.115037204
  100 SOLV  HW2     1991    4.660457897    1.266957362    3.195961687
  101 SOLV  OW      1992    5.744841644    4.161283226    2.589800422
  101 SOLV  HW1     1993    5.720729059    4.096642298    2.517411347
  101 SOLV  HW2     1994    5.758031918    4.111764035    2.675672342
  102 SOLV  OW      1995    3.194248842    5.293013390    6.047936098
  102 SOLV  HW1     1996    3.258018587    5.225123404    6.011543314
  102 SOLV  HW2     1997    3.119840356    5.307213996    5.982653821
  103 SOLV  OW      1998    3.037038560    1.522352485    3.015242080
  103 SOLV  HW1     1999    3.037111516    1.585177613    3.093043510
  103 SOLV  HW2     2000    2.946743487    1.480285563    3.006452517
  104 SOLV  OW      2001    3.172551741    1.150159134    1.625213800
  104 SOLV  HW1     2002    3.090317145    1.099360466    1.599580279
  104 SOLV  HW2     2003    3.163735238    1.245161317    1.595265130
  105 SOLV  OW      2004    2.286297788    5.661403598    5.264049532
  105 SOLV  HW1     2005    2.265493090    5.592220784    5.333193961
  105 SOLV  HW2     2006    2.383643632    5.657732658    5.241458836
  106 SOLV  OW      2007    5.715490483    2.684611393    1.571983614
  106 SOLV  HW1     2008    5.734432977    2.714322002    1.665570660
  106 SOLV  HW2     2009    5.786965310    2.718885345    1.511018871
  107 SOLV  OW      2010    5.174571887    5.152727414    1.564191598
  107 SOLV  HW1     2011    5.085647009    5.116558149    1.592195721
  107 SOLV  HW2     2012    5.173104119    5.252577733    1.569466265
  108 SOLV  OW      2013    3.226050625    1.035402013    6.693996219
  108 SOLV  HW1     2014    3.217657316    1.092515332    6.775652053
  108 SOLV  HW2     2015    3.135121834    1.006529924    6.664022754
  109 SOLV  OW      2016    4.703583639    0.373721172    6.367475046
  109 SOLV  HW1     2017    4.702017225    0.274046359    6.359567158
  109 SOLV  HW2     2018    4.611419360    0.407032089    6.387379711
  110 SOLV  OW      2019    4.445156062    3.389592280    7.729138117
  110 SOLV  HW1     2020    4.402916167    3.467900589    7.774785082
  110 SOLV  HW2     2021    4.374069828    3.325281800    7.700660374
  111 SOLV  OW      2022    3.030520417    3.386144976    0.798365763
  111 SOLV  HW1     2023    3.129884718    3.382194132    0.808908362
  111 SOLV  HW2     2024    3.005826625    3.467241360    0.745321843
  112 SOLV  OW      2025    0.721224039    3.930398550    6.904916864
  112 SOLV  HW1     2026    0.630697581    3.890349131    6.919096130
  112 SOLV  HW2     2027    0.720072951    3.987059588    6.822525983
  113 SOLV  OW      2028    1.343973201    3.646797005    7.477953595
  113 SOLV  HW1     2029    1.390019577    3.734075121    7.494149888
  113 SOLV  HW2     2030    1.249248895    3.652735073    7.509451394
  114 SOLV  OW      2031    3.159863310    6.065222541    5.138878976
  114 SOLV  HW1     2032    3.248992990    6.055374457    5.183139354
  114 SOLV  HW2     2033    3.168013670    6.041926303    5.041972061
  115 SOLV  OW      2034    3.643347167    0.143011540    2.432085883
  115 SOLV  HW1     2035    3.566614571    0.144278142    2.367972576
  115 SOLV  HW2     2036    3.613437240    0.178710836    2.520578984
  116 SOLV  OW      2037    2.230284773    1.617888966    0.905864629
  116 SOLV  HW1     2038    2.246814138    1.659609584    0.816498974
  116 SOLV  HW2     2039    2.134010385    1.591861815    0.913205855
  117 SOLV  OW      2040    4.832641978    0.210565012    4.206577282
  117 SOLV  HW1     2041    4.867821566    0.128133243    4.162221297
  117 SOLV  HW2     2042    4.908617833    0.272057675    4.227705038
  118 SOLV  OW      2043    5.712045832    0.972412375    4.620042796
  118 SOLV  HW1     2044    5.731556301    1.069106858    4.636461772
  118 SOLV  HW2     2045    5.758196845    0.942829440    4.536406771
  119 SOLV  OW      2046    4.607783109    2.282644014    0.732136546
  119 SOLV  HW1     2047    4.577011416    2.347203642    0.802030803
  119 SOLV  HW2     2048    4.701568401    2.254195835    0.752013018
  120 SOLV  OW      2049    0.062070416    3.489192616    0.567937005
  120 SOLV  HW1     2050   -0.034192871    3.502804445    0.591349651
  120 SOLV  HW2     2051    0.093613734    3.402195119    0.605838266
  121 SOLV  OW      2052    0.644864509    4.789556203    5.781767287
  121 SOLV  HW1     2053    0.668382656    4.797667701    5.684910918
  121 SOLV  HW2     2054    0.552671858    4.751848418    5.790638389
  122 SOLV  OW      2055    5.243118539    3.936554534    2.829657051
  122 SOLV  HW1     2056    5.251118099    4.034855008    2.846181886
  122 SOLV  HW2     2057    5.300187036    3.886994335    2.895132447
  123 SOLV  OW      2058    1.145002842    0.126332880    3.960894165
  123 SOLV  HW1     2059    1.221133549    0.138721961    4.024539455
  123 SOLV  HW2     2060    1.060519356    0.159082305    4.003203321
  124 SOLV  OW      2061    4.964567189    2.707480801    8.596646511
  124 SOLV  HW1     2062    5.039260348    2.649256210    8.564539177
  124 SOLV  HW2     2063    4.906514379    2.655634878    8.659431337
  125 SOLV  OW      2064    0.342190352    4.697646913    0.723019276
  125 SOLV  HW1     2065    0.390031638    4.785047815    0.731524464
  125 SOLV  HW2     2066    0.247583855    4.714015106    0.695059559
  126 SOLV  OW      2067    1.298469227    1.108933355    7.882684849
  126 SOLV  HW1     2068    1.217181274    1.062218212    7.917470032
  126 SOLV  HW2     2069    1.340090544    1.162547038    7.956123864
  127 SOLV  OW      2070    3.411972540    4.833820873    4.194707344
  127 SOLV  HW1     2071    3.490690453    4.773291722    4.182884136
  127 SOLV  HW2     2072    3.437140071    4.909946812    4.254469500
  128 SOLV  OW      2073    4.326688661    3.424812518    5.150830453
  128 SOLV  HW1     2074    4.397677262    3.490066660    5.177336231
  128 SOLV  HW2     2075    4.247499035    3.474371524    5.115151974
  129 SOLV  OW      2076    0.115085097    4.110762913    6.053038507
  129 SOLV  HW1     2077    0.141385819    4.160599202    5.970426970
  129 SOLV  HW2     2078    0.100080527    4.014490194    6.030532688
  130 SOLV  OW      2079    3.065664123    3.409364384    2.459400379
  130 SOLV  HW1     2080    2.992287991    3.411434578    2.391490723
  130 SOLV  HW2     2081    3.026271787    3.399035110    2.550732814
  131 SOLV  OW      2082    0.007713450    2.902422591    4.529882668
  131 SOLV  HW1     2083   -0.018283843    2.998466666    4.519896242
  131 SOLV  HW2     2084   -0.060123879    2.855207722    4.586175825
  132 SOLV  OW      2085    4.591987956    3.755695690    7.902624384
  132 SOLV  HW1     2086    4.533965426    3.780242615    7.824965588
  132 SOLV  HW2     2087    4.665264429    3.695106695    7.871647054
  133 SOLV  OW      2088    5.388400411    4.468359764    1.173340871
  133 SOLV  HW1     2089    5.456039998    4.541925558    1.169733112
  133 SOLV  HW2     2090    5.368729635    4.436586591    1.080585312
  134 SOLV  OW      2091    3.022055147    2.341991798    4.573789471
  134 SOLV  HW1     2092    3.079048779    2.303937948    4.646615569
  134 SOLV  HW2     2093    2.933122163    2.368157828    4.611290189
  135 SOLV  OW      2094    2.465379694    0.259878835    2.172049692
  135 SOLV  HW1     2095    2.552957265    0.211612284    2.172799043
  135 SOLV  HW2     2096    2.424101224    0.255452851    2.263025213
  136 SOLV  OW      2097    4.864389164    4.604562573    6.577366673
  136 SOLV  HW1     2098    4.903203213    4.580707421    6.666386322
  136 SOLV  HW2     2099    4.856165728    4.522093849    6.521408256
  137 SOLV  OW      2100    5.167176064    2.370925398    4.430669764
  137 SOLV  HW1     2101    5.222949705    2.383745914    4.348663572
  137 SOLV  HW2     2102    5.181635175    2.447656326    4.493146561
  138 SOLV  OW      2103    5.292449856    2.466764433    4.202541322
  138 SOLV  HW1     2104    5.310346614    2.400841047    4.129507799
  138 SOLV  HW2     2105    5.361241067    2.539283924    4.199579678
  139 SOLV  OW      2106    3.129123207    4.288528507    1.715076142
  139 SOLV  HW1     2107    3.168352464    4.327186988    1.631609752
  139 SOLV  HW2     2108    3.199270666    4.284785087    1.786247492
  140 SOLV  OW      2109    3.492419708    1.406638111    6.374874624
  140 SOLV  HW1     2110    3.444455487    1.428789281    6.459779516
  140 SOLV  HW2     2111    3.544620876    1.322228535    6.387126987
  141 SOLV  OW      2112    4.389116583    4.268841041    3.563191628
  141 SOLV  HW1     2113    4.457246419    4.274731426    3.490227962
  141 SOLV  HW2     2114    4.311519120    4.327957082    3.541191496
  142 SOLV  OW      2115    3.754818872    1.620587037    1.201688079
  142 SOLV  HW1     2116    3.845661356    1.646202319    1.234726782
  142 SOLV  HW2     2117    3.709035472    1.701194780    1.164186647
  143 SOLV  OW      2118    4.785060420    0.837948059    3.579406279
  143 SOLV  HW1     2119    4.830589785    0.881920010    3.656824808
  143 SOLV  HW2     2120    4.784615053    0.900279302    3.501210027
  144 SOLV  OW      2121    0.444913353    1.551728830    1.382115743
  144 SOLV  HW1     2122    0.463759795    1.463836188    1.338300731
  144 SOLV  HW2     2123    0.426644571    1.537257977    1.479362404
  145 SOLV  OW      2124    4.415174609    3.150199029    0.511319359
  145 SOLV  HW1     2125    4.502006405    3.185899682    0.545754303
  145 SOLV  HW2     2126    4.345376077    3.157926911    0.582512703
  146 SOLV  OW      2127    2.836632244    4.795195532    8.052334117
  146 SOLV  HW1     2128    2.789204227    4.874331037    8.013756639
  146 SOLV  HW2     2129    2.912987900    4.769877320    7.992929947
  147 SOLV  OW      2130    5.397409736    3.530965090    7.606445689
  147 SOLV  HW1     2131    5.440881007    3.543547425    7.695619655
  147 SOLV  HW2     2132    5.425838365    3.604428244    7.544841863
  148 SOLV  OW      2133    2.616136207    1.771945916    5.968306946
  148 SOLV  HW1     2134    2.707116974    1.803752706    5.994968888
  148 SOLV  HW2     2135    2.607992999    1.674182958    5.987701633
  149 SOLV  OW      2136    6.017367418    2.335344909    4.965081631
  149 SOLV  HW1     2137    6.107229611    2.292382485    4.956189787
  149 SOLV  HW2     2138    5.974740807    2.342435973    4.874899807
  150 SOLV  OW      2139    0.954230825    3.258352047    0.754645881
  150 SOLV  HW1     2140    0.921540453    3.299275034    0.839832167
  150 SOLV  HW2     2141    1.046146016    3.221478610    0.768502745
  151 SOLV  OW      2142    3.754244282    0.706005325    2.011373510
  151 SOLV  HW1     2143    3.771847248    0.659797061    1.924454095
  151 SOLV  HW2     2144    3.656296191    0.703267319    2.031341833
  152 SOLV  OW      2145    3.417343886    5.328105716    6.702897123
  152 SOLV  HW1     2146    3.405405998    5.344336819    6.800846645
  152 SOLV  HW2     2147    3.514845656    5.320573815    6.681998131
  153 SOLV  OW      2148    1.548821427    0.471401369    7.625647435
  153 SOLV  HW1     2149    1.609709161    0.406349584    7.671045729
  153 SOLV  HW2     2150    1.542873345    0.449161030    7.528333241
  154 SOLV  OW      2151    1.736729135    1.648440837    2.941807774
  154 SOLV  HW1     2152    1.791719451    1.565605066    2.931113242
  154 SOLV  HW2     2153    1.639712191    1.624203737    2.942368774
  155 SOLV  OW      2154    6.028046784    1.950380991    6.839402248
  155 SOLV  HW1     2155    6.001374258    2.036296899    6.883072539
  155 SOLV  HW2     2156    5.958067959    1.923500060    6.773217317
  156 SOLV  OW      2157    0.369629630    2.770574151    1.118245651
  156 SOLV  HW1     2158    0.334741957    2.780293548    1.211457425
  156 SOLV  HW2     2159    0.469436228    2.764756246    1.120447810
  157 SOLV  OW      2160    3.912557491    1.335180420    3.541933695
  157 SOLV  HW1     2161    3.880988644    1.337472105    3.447074802
  157 SOLV  HW2     2162    4.006379500    1.369459021    3.546677522
  158 SOLV  OW      2163    2.123143000    5.837071639    1.560322889
  158 SOLV  HW1     2164    2.076926392    5.915194697    1.518360037
  158 SOLV  HW2     2165    2.200412994    5.809424132    1.503182509
  159 SOLV  OW      2166    1.734861002    4.146667176    4.692447369
  159 SOLV  HW1     2167    1.640715578    4.152337738    4.659212686
  159 SOLV  HW2     2168    1.780991898    4.069376916    4.648878644
  160 SOLV  OW      2169    3.051780973    6.023936174    1.901055754
  160 SOLV  HW1     2170    3.002014779    6.106354830    1.928084385
  160 SOLV  HW2     2171    3.067746714    5.966745696    1.981519373
  161 SOLV  OW      2172    4.645247706    1.406378711    4.259137271
  161 SOLV  HW1     2173    4.733495473    1.432853971    4.298014383
  161 SOLV  HW2     2174    4.605497265    1.484249879    4.210597983
  162 SOLV  OW      2175    0.727615700    0.919129380    7.223573065
  162 SOLV  HW1     2176    0.817054789    0.954771262    7.196547295
  162 SOLV  HW2     2177    0.739003197    0.829446150    7.266320197
  163 SOLV  OW      2178    2.947737736    0.070044111    5.293015081
  163 SOLV  HW1     2179    2.985313079   -0.001542349    5.234163209
  163 SOLV  HW2     2180    2.862868369    0.104819898    5.253166411
  164 SOLV  OW      2181    2.419860462    1.796611574    6.459469809
  164 SOLV  HW1     2182    2.363943769    1.741365912    6.397653194
  164 SOLV  HW2     2183    2.513590202    1.761758860    6.459756151
  165 SOLV  OW      2184    0.392459878    2.550164423    3.949460772
  165 SOLV  HW1     2185    0.375648433    2.601821518    4.033418663
  165 SOLV  HW2     2186    0.343251913    2.463198874    3.953413285
  166 SOLV  OW      2187    1.831180689    2.651035771    3.087194133
  166 SOLV  HW1     2188    1.803597614    2.741586430    3.119440330
  166 SOLV  HW2     2189    1.749760413    2.595899424    3.069006563
  167 SOLV  OW      2190    1.751045016    0.333546493    5.373280335
  167 SOLV  HW1     2191    1.764940683    0.251010922    5.428005647
  167 SOLV  HW2     2192    1.681820597    0.391124819    5.416786355
  168 SOLV  OW      2193    5.297101176    2.231899348    4.065908524
  168 SOLV  HW1     2194    5.357800558    2.153762462    4.080408226
  168 SOLV  HW2     2195    5.231800363    2.210357697    3.993301533
  169 SOLV  OW      2196    4.882894428    2.773007219    5.252319784
  169 SOLV  HW1     2197    4.867089500    2.675100613    5.265147691
  169 SOLV  HW2     2198    4.901148159    2.791452759    5.155745227
  170 SOLV  OW      2199    0.526397883    3.399943011    8.592291544
  170 SOLV  HW1     2200    0.481486024    3.409227293    8.681155406
  170 SOLV  HW2     2201    0.497503026    3.474611613    8.532376826
  171 SOLV  OW      2202    1.556179401    5.365361100    6.753868883
  171 SOLV  HW1     2203    1.581825082    5.423791924    6.676874145
  171 SOLV  HW2     2204    1.636792032    5.347104150    6.810157153
  172 SOLV  OW      2205    3.065127441    6.230495297    2.528323317
  172 SOLV  HW1     2206    3.125192867    6.302330048    2.563422437
  172 SOLV  HW2     2207    3.113211587    6.178317225    2.457857568
  173 SOLV  OW      2208    1.428314231    1.451753342    2.096021385
  173 SOLV  HW1     2209    1.480183043    1.366574149    2.103381863
  173 SOLV  HW2     2210    1.431158691    1.484455754    2.001562321
  174 SOLV  OW      2211    2.030813257    0.228666901    7.635310804
  174 SOLV  HW1     2212    2.078968214    0.235989127    7.547974572
  174 SOLV  HW2     2213    2.065849436    0.150037530    7.686202455
  175 SOLV  OW      2214    4.033063376    0.279888762    5.535299056
  175 SOLV  HW1     2215    4.038656929    0.352531516    5.603795938
  175 SOLV  HW2     2216    4.065692713    0.314450993    5.447317126
  176 SOLV  OW      2217    3.498639588    3.451534541    1.393725089
  176 SOLV  HW1     2218    3.419413842    3.452129636    1.332708966
  176 SOLV  HW2     2219    3.495573279    3.531926634    1.453120199
  177 SOLV  OW      2220    5.575743244    0.386683815    4.858438392
  177 SOLV  HW1     2221    5.664726088    0.407946277    4.898811822
  177 SOLV  HW2     2222    5.583192384    0.388075915    4.758725522
  178 SOLV  OW      2223    0.431702158    4.002543246    4.538028022
  178 SOLV  HW1     2224    0.475553350    3.984246957    4.450037032
  178 SOLV  HW2     2225    0.348676307    4.056314882    4.523352366
  179 SOLV  OW      2226    4.739912526    2.798400533    2.550014934
  179 SOLV  HW1     2227    4.754477913    2.814547473    2.452407544
  179 SOLV  HW2     2228    4.743842986    2.700203532    2.568506965
  180 SOLV  OW      2229    2.052944043    0.384383189    8.489791610
  180 SOLV  HW1     2230    2.056139337    0.296526518    8.537447108
  180 SOLV  HW2     2231    2.129412233    0.441396551    8.519827341
  181 SOLV  OW      2232    3.035449973    3.826231056    7.645954671
  181 SOLV  HW1     2233    3.135219348    3.832798551    7.644219933
  181 SOLV  HW2     2234    2.997958315    3.866133609    7.562275433
  182 SOLV  OW      2235    2.534454028    3.931935162    7.973203917
  182 SOLV  HW1     2236    2.617003099    3.974710904    7.936380728
  182 SOLV  HW2     2237    2.463728164    4.001472267    7.985952132
  183 SOLV  OW      2238    4.492084947    4.676367522    2.188245031
  183 SOLV  HW1     2239    4.500365961    4.610705444    2.113278405
  183 SOLV  HW2     2240    4.461567051    4.764491908    2.152150749
  184 SOLV  OW      2241    3.599247722    4.397666564    6.392717202
  184 SOLV  HW1     2242    3.689759041    4.439207295    6.383654173
  184 SOLV  HW2     2243    3.529008949    4.467749173    6.380266951
  185 SOLV  OW      2244    0.352317147    2.526300806    0.639807161
  185 SOLV  HW1     2245    0.307887998    2.556473710    0.555452481
  185 SOLV  HW2     2246    0.404300460    2.442738930    0.622053812
  186 SOLV  OW      2247    2.873751967    4.631110909    6.659939944
  186 SOLV  HW1     2248    2.881056893    4.565947008    6.735440748
  186 SOLV  HW2     2249    2.881630053    4.582382197    6.572971415
  187 SOLV  OW      2250    1.774101464    1.135937548    1.155712394
  187 SOLV  HW1     2251    1.837361826    1.199848914    1.199456237
  187 SOLV  HW2     2252    1.823622085    1.080614637    1.088726374
  188 SOLV  OW      2253    2.633026300    1.681802954    4.394678001
  188 SOLV  HW1     2254    2.587784827    1.624248679    4.326554483
  188 SOLV  HW2     2255    2.569061767    1.702314516    4.468758184
  189 SOLV  OW      2256    0.697860269    4.116515730    7.305077503
  189 SOLV  HW1     2257    0.723745144    4.201000289    7.258254118
  189 SOLV  HW2     2258    0.659403789    4.052164242    7.238895790
  190 SOLV  OW      2259    5.703443756    0.233302604    2.939790986
  190 SOLV  HW1     2260    5.734100472    0.234601214    3.034967215
  190 SOLV  HW2     2261    5.673080237    0.141091550    2.915806968
  191 SOLV  OW      2262    5.290750106    3.996117849    5.695460014
  191 SOLV  HW1     2263    5.274692275    4.027430873    5.601855921
  191 SOLV  HW2     2264    5.282006856    4.073332291    5.758400775
  192 SOLV  OW      2265    4.757404032    1.662708914    6.357275472
  192 SOLV  HW1     2266    4.667794295    1.640638211    6.318765288
  192 SOLV  HW2     2267    4.793188488    1.583149262    6.406161184
  193 SOLV  OW      2268    3.613674468    6.325400413    4.906799342
  193 SOLV  HW1     2269    3.637671122    6.331585425    5.003680507
  193 SOLV  HW2     2270    3.583572375    6.414991799    4.874129713
  194 SOLV  OW      2271    2.862406551    2.967304800    3.684389167
  194 SOLV  HW1     2272    2.917813743    2.922502018    3.754551884
  194 SOLV  HW2     2273    2.870521625    3.066527003    3.693831521
  195 SOLV  OW      2274    4.486139011    5.582375263    2.689114417
  195 SOLV  HW1     2275    4.544545635    5.662948733    2.679283440
  195 SOLV  HW2     2276    4.436175049    5.587772835    2.775569987
  196 SOLV  OW      2277    4.918792610    0.972750334    3.831687886
  196 SOLV  HW1     2278    4.900176124    1.070968316    3.829096031
  196 SOLV  HW2     2279    5.001262050    0.953045166    3.778672993
  197 SOLV  OW      2280    1.337703014    1.609341042    1.189230676
  197 SOLV  HW1     2281    1.431257277    1.574125691    1.186486471
  197 SOLV  HW2     2282    1.286866080    1.575097726    1.110217719
  198 SOLV  OW      2283    5.194748827    1.990334923    0.884658970
  198 SOLV  HW1     2284    5.102816589    1.952177837    0.875038100
  198 SOLV  HW2     2285    5.260621310    1.930478829    0.839072444
  199 SOLV  OW      2286    0.665540758    5.241830629    6.149416846
  199 SOLV  HW1     2287    0.694379647    5.337546640    6.152038980
  199 SOLV  HW2     2288    0.696232104    5.200101905    6.063878474
  200 SOLV  OW      2289    0.454106797    3.577424647    8.388869508
  200 SOLV  HW1     2290    0.491978138    3.645062982    8.325696333
  200 SOLV  HW2     2291    0.355590703    3.569221119    8.373791595
  201 SOLV  OW      2292    4.872196439    3.915744352    1.982336435
  201 SOLV  HW1     2293    4.929887567    3.972102598    1.923213242
  201 SOLV  HW2     2294    4.886153976    3.819203889    1.960309362
  202 SOLV  OW      2295    4.340612938    1.420552494    4.948369637
  202 SOLV  HW1     2296    4.374743362    1.494476512    5.006424951
  202 SOLV  HW2     2297    4.407906519    1.346637416    4.945510991
  203 SOLV  OW      2298    0.298092456    1.122511805    6.284799850
  203 SOLV  HW1     2299    0.200053274    1.119698578    6.265294537
  203 SOLV  HW2     2300    0.329186909    1.217550705    6.285694638
  204 SOLV  OW      2301    5.182206368    3.967618887    7.773967244
  204 SOLV  HW1     2302    5.213216897    4.032767887    7.843206027
  204 SOLV  HW2     2303    5.083009616    3.956764376    7.780466790
  205 SOLV  OW      2304    5.217144734    4.575535513    4.761988766
  205 SOLV  HW1     2305    5.306880357    4.532071216    4.769631532
  205 SOLV  HW2     2306    5.165811650    4.561120926    4.846588958
  206 SOLV  OW      2307    0.937204952    1.182320334    5.155871112
  206 SOLV  HW1     2308    1.015773913    1.236960412    5.126863840
  206 SOLV  HW2     2309    0.967652872    1.111129672    5.219155197
  207 SOLV  OW      2310    5.637562124    3.917434745    5.288183277
  207 SOLV  HW1     2311    5.686067169    3.870752504    5.362129707
  207 SOLV  HW2     2312    5.669740044    3.882731161    5.200090721
  208 SOLV  OW      2313    5.410623524    1.260491910    4.067741491
  208 SOLV  HW1     2314    5.325597754    1.252774042    4.015673122
  208 SOLV  HW2     2315    5.421955827    1.354706595    4.099289119
  209 SOLV  OW      2316    2.462402554    6.380205336    2.178076214
  209 SOLV  HW1     2317    2.431074271    6.344228348    2.265963968
  209 SOLV  HW2     2318    2.528567696    6.453530307    2.193750369
  210 SOLV  OW      2319    2.358330666    0.722854409    2.239627945
  210 SOLV  HW1     2320    2.435434958    0.659237551    2.236822705
  210 SOLV  HW2     2321    2.283997997    0.682796586    2.293200978
  211 SOLV  OW      2322    3.804539766    1.326104635    0.562078210
  211 SOLV  HW1     2323    3.829605491    1.231001362    0.543991074
  211 SOLV  HW2     2324    3.736352828    1.329283836    0.635156794
  212 SOLV  OW      2325    6.007249548    2.077615185    6.435594511
  212 SOLV  HW1     2326    6.035938668    2.101245150    6.342758127
  212 SOLV  HW2     2327    6.047547632    1.989872389    6.461619635
  213 SOLV  OW      2328    4.221513965    1.234683747    1.893335859
  213 SOLV  HW1     2329    4.317178477    1.246814039    1.919816245
  213 SOLV  HW2     2330    4.179710139    1.164272239    1.950735758
  214 SOLV  OW      2331    5.102341837    4.883882587    8.348819568
  214 SOLV  HW1     2332    5.077477575    4.842717009    8.436496321
  214 SOLV  HW2     2333    5.047490818    4.966150562    8.333872472
  215 SOLV  OW      2334    4.227124684    1.540365413    4.721416971
  215 SOLV  HW1     2335    4.131351811    1.557439328    4.744570813
  215 SOLV  HW2     2336    4.268097500    1.481020610    4.790695391
  216 SOLV  OW      2337    4.685479635    5.611750773    4.427931281
  216 SOLV  HW1     2338    4.667123145    5.553785761    4.507323920
  216 SOLV  HW2     2339    4.599556455    5.650122376    4.394095305
  217 SOLV  OW      2340    4.604413769    3.020460361    1.570193682
  217 SOLV  HW1     2341    4.519864003    3.008466921    1.622227838
  217 SOLV  HW2     2342    4.638158550    3.113790272    1.582477277
  218 SOLV  OW      2343    2.435079475    3.591345467    1.635878529
  218 SOLV  HW1     2344    2.486660038    3.577835920    1.720477648
  218 SOLV  HW2     2345    2.422229157    3.503293681    1.590251412
  219 SOLV  OW      2346    2.273185209    4.616205060    3.745530578
  219 SOLV  HW1     2347    2.295339836    4.708330239    3.713559041
  219 SOLV  HW2     2348    2.355899267    4.572311370    3.780627077
  220 SOLV  OW      2349    3.093641424    2.417709444    0.688588206
  220 SOLV  HW1     2350    3.023759802    2.381880760    0.750498996
  220 SOLV  HW2     2351    3.183990856    2.388145940    0.719620849
  221 SOLV  OW      2352    0.823507008    5.270134803    5.687863740
  221 SOLV  HW1     2353    0.730160706    5.241586369    5.666149473
  221 SOLV  HW2     2354    0.848653976    5.348194203    5.630641225
  222 SOLV  OW      2355    3.904747832    5.119343600    3.844675295
  222 SOLV  HW1     2356    3.953089948    5.206418822    3.835675209
  222 SOLV  HW2     2357    3.811732635    5.129042493    3.809261461
  223 SOLV  OW      2358    4.938561973    3.378537020    2.178551383
  223 SOLV  HW1     2359    4.904553024    3.469377357    2.202871334
  223 SOLV  HW2     2360    5.027086426    3.387218817    2.132855244
  224 SOLV  OW      2361    4.378434926    0.182706295    6.724206316
  224 SOLV  HW1     2362    4.348192165    0.276262585    6.742444908
  224 SOLV  HW2     2363    4.352934800    0.123874569    6.800943681
  225 SOLV  OW      2364    1.916262011    0.414058511    4.413051538
  225 SOLV  HW1     2365    2.008063536    0.376209255    4.424883330
  225 SOLV  HW2     2366    1.869726279    0.366017192    4.338711001
  226 SOLV  OW      2367    1.438622285    5.193368112    7.461685300
  226 SOLV  HW1     2368    1.344868584    5.174471841    7.432475252
  226 SOLV  HW2     2369    1.455265972    5.291925960    7.458621613
  227 SOLV  OW      2370    2.190613964    4.555349394    1.462459437
  227 SOLV  HW1     2371    2.222419086    4.469085751    1.501792644
  227 SOLV  HW2     2372    2.095645398    4.545429009    1.432750139
  228 SOLV  OW      2373    0.516651425    0.228487565    4.839456171
  228 SOLV  HW1     2374    0.608447705    0.215436289    4.801997415
  228 SOLV  HW2     2375    0.520392580    0.294251671    4.914696502
  229 SOLV  OW      2376    3.831286108    5.251565881    0.591140974
  229 SOLV  HW1     2377    3.761872027    5.202327906    0.643651611
  229 SOLV  HW2     2378    3.786605635    5.315332527    0.528391425
  230 SOLV  OW      2379    5.377320415    2.887020234    7.992085705
  230 SOLV  HW1     2380    5.350512501    2.923981647    8.081053438
  230 SOLV  HW2     2381    5.347487736    2.949298667    7.919756830
  231 SOLV  OW      2382    3.072895138    3.767756840    3.065396658
  231 SOLV  HW1     2383    3.151164109    3.827779827    3.081866894
  231 SOLV  HW2     2384    3.009303254    3.774039186    3.142316652
  232 SOLV  OW      2385    0.405784322    5.087952613    7.711187237
  232 SOLV  HW1     2386    0.417451485    5.187233825    7.708506273
  232 SOLV  HW2     2387    0.384264724    5.054430278    7.619463675
  233 SOLV  OW      2388    5.155102456    2.056998838    7.896843195
  233 SOLV  HW1     2389    5.106239096    2.138967836    7.926735002
  233 SOLV  HW2     2390    5.165395728    1.994307344    7.974069439
  234 SOLV  OW      2391    3.228754061    1.237262847    3.021822688
  234 SOLV  HW1     2392    3.269664411    1.324899069    3.047245089
  234 SOLV  HW2     2393    3.129561422    1.242135062    3.033534793
  235 SOLV  OW      2394    4.275482773    3.630811951    1.135911202
  235 SOLV  HW1     2395    4.370942841    3.626153955    1.106487412
  235 SOLV  HW2     2396    4.247020289    3.541592387    1.170979806
  236 SOLV  OW      2397    4.978950901    0.821531288    6.133660198
  236 SOLV  HW1     2398    4.882829339    0.832578621    6.108388478
  236 SOLV  HW2     2399    5.035903525    0.827867040    6.051707174
  237 SOLV  OW      2400    2.940639281    2.141444296    0.239503307
  237 SOLV  HW1     2401    2.980429777    2.137379249    0.147850332
  237 SOLV  HW2     2402    2.842149979    2.125078010    0.233839510
  238 SOLV  OW      2403    3.063200537    4.776895070    0.795077009
  238 SOLV  HW1     2404    3.039644720    4.810343734    0.703828080
  238 SOLV  HW2     2405    3.162672842    4.772223842    0.804215736
  239 SOLV  OW      2406    3.060407933    3.801607360    3.388712166
  239 SOLV  HW1     2407    3.157703709    3.813213845    3.408684065
  239 SOLV  HW2     2408    3.041441209    3.705172754    3.370254467
  240 SOLV  OW      2409    5.278346347    5.616065922    3.373195606
  240 SOLV  HW1     2410    5.221369105    5.698201694    3.375912393
  240 SOLV  HW2     2411    5.242355955    5.548392480    3.437422162
  241 SOLV  OW      2412    4.755884467    1.749443316    3.789249984
  241 SOLV  HW1     2413    4.704592868    1.831225750    3.763156433
  241 SOLV  HW2     2414    4.832230586    1.736386050    3.725997609
  242 SOLV  OW      2415    0.465375949    3.076516052    2.680185856
  242 SOLV  HW1     2416    0.428416175    3.126670630    2.601964332
  242 SOLV  HW2     2417    0.482948785    2.981701028    2.653701536
  243 SOLV  OW      2418    5.025875852    3.229325831    1.039241515
  243 SOLV  HW1     2419    4.975843583    3.148603051    1.070556804
  243 SOLV  HW2     2420    4.967493189    3.310075315    1.047671661
  244 SOLV  OW      2421    0.296003546    2.752406370    4.520296786
  244 SOLV  HW1     2422    0.246956559    2.791380995    4.598241744
  244 SOLV  HW2     2423    0.234313055    2.693394042    4.468221264
  245 SOLV  OW      2424    2.543963616    0.172106178    1.298298758
  245 SOLV  HW1     2425    2.478914991    0.189834910    1.372152919
  245 SOLV  HW2     2426    2.590445346    0.085150605    1.314978923
  246 SOLV  OW      2427    4.636239752    4.031069865    4.054379525
  246 SOLV  HW1     2428    4.723419044    3.999454764    4.091800372
  246 SOLV  HW2     2429    4.652266291    4.077758543    3.967411592
  247 SOLV  OW      2430    1.278872719    5.546124994    4.347360373
  247 SOLV  HW1     2431    1.209173250    5.617762632    4.344182245
  247 SOLV  HW2     2432    1.245815062    5.465272216    4.298677080
  248 SOLV  OW      2433    2.870110352    2.025515344    8.450759541
  248 SOLV  HW1     2434    2.812599111    1.977103730    8.516705122
  248 SOLV  HW2     2435    2.918926445    2.099481325    8.497085494
  249 SOLV  OW      2436    5.263699600    4.894166084    3.326744632
  249 SOLV  HW1     2437    5.280072979    4.956312194    3.250129814
  249 SOLV  HW2     2438    5.298147479    4.803139183    3.303777233
  250 SOLV  OW      2439    2.847790024    2.938669939    4.889010409
  250 SOLV  HW1     2440    2.836178532    2.890291584    4.802264921
  250 SOLV  HW2     2441    2.924913389    2.899328864    4.939053645
  251 SOLV  OW      2442    3.476674027    3.104586575    7.208953080
  251 SOLV  HW1     2443    3.380114490    3.081804429    7.196411157
  251 SOLV  HW2     2444    3.532627914    3.023704769    7.190860043
  252 SOLV  OW      2445    4.253217996    6.264894299    8.453595448
  252 SOLV  HW1     2446    4.272453538    6.233916910    8.360480174
  252 SOLV  HW2     2447    4.319082373    6.223841911    8.516656224
  253 SOLV  OW      2448    2.121985236    4.590648548    8.475505994
  253 SOLV  HW1     2449    2.043618276    4.609505480    8.534693046
  253 SOLV  HW2     2450    2.153872135    4.675966978    8.434225706
  254 SOLV  OW      2451    1.813946319    1.806128673    3.804658302
  254 SOLV  HW1     2452    1.865823476    1.768257809    3.728012251
  254 SOLV  HW2     2453    1.724211650    1.836338531    3.772485061
  255 SOLV  OW      2454    3.028999541    5.279564044    8.181054229
  255 SOLV  HW1     2455    3.042033680    5.378108421    8.170137491
  255 SOLV  HW2     2456    3.068176107    5.250217025    8.268255157
  256 SOLV  OW      2457    5.793667214    4.134208104    0.137029036
  256 SOLV  HW1     2458    5.709102904    4.123424642    0.189303801
  256 SOLV  HW2     2459    5.799965057    4.061665247    0.068487606
  257 SOLV  OW      2460    2.041464397    2.972968210    3.874574017
  257 SOLV  HW1     2461    2.006545998    2.995702911    3.783668114
  257 SOLV  HW2     2462    2.113271491    3.037804404    3.899874108
  258 SOLV  OW      2463    3.942493406    1.621849228    5.510302710
  258 SOLV  HW1     2464    3.947150448    1.669797117    5.597934640
  258 SOLV  HW2     2465    3.877021587    1.546553703    5.516942685
  259 SOLV  OW      2466    1.432953272    0.049719951    5.781161464
  259 SOLV  HW1     2467    1.451716625    0.145214056    5.804158903
  259 SOLV  HW2     2468    1.429285908    0.039474452    5.681754963
  260 SOLV  OW      2469    3.041074282    0.470643523    1.674311585
  260 SOLV  HW1     2470    2.949391132    0.435181379    1.655961293
  260 SOLV  HW2     2471    3.103673627    0.394376708    1.690582980
  261 SOLV  OW      2472    4.513307236    6.356632166    7.628207640
  261 SOLV  HW1     2473    4.466775796    6.275334125    7.663214850
  261 SOLV  HW2     2474    4.457338925    6.437488182    7.646371130
  262 SOLV  OW      2475    3.227956549    3.580452094    6.106681396
  262 SOLV  HW1     2476    3.202785203    3.528460496    6.188310647
  262 SOLV  HW2     2477    3.146479648    3.596569947    6.050988102
  263 SOLV  OW      2478    5.031408012    6.415234458    6.564369012
  263 SOLV  HW1     2479    5.116726799    6.467277039    6.567882119
  263 SOLV  HW2     2480    4.956992015    6.475173632    6.534880133
  264 SOLV  OW      2481    5.468729621    5.106112169    1.181408500
  264 SOLV  HW1     2482    5.514206712    5.018024500    1.194541106
  264 SOLV  HW2     2483    5.381853122    5.092022906    1.133931846
  265 SOLV  OW      2484    1.981918010    1.071823406    3.696838941
  265 SOLV  HW1     2485    2.017614371    0.978945240    3.686864197
  265 SOLV  HW2     2486    1.910452570    1.087565034    3.628685143
  266 SOLV  OW      2487    4.823633071    1.931697628    4.617933501
  266 SOLV  HW1     2488    4.791941794    1.843714863    4.582510845
  266 SOLV  HW2     2489    4.867683283    1.983294880    4.544466771
  267 SOLV  OW      2490    4.989793252    2.639855341    3.939057350
  267 SOLV  HW1     2491    4.965378053    2.589490239    4.021926857
  267 SOLV  HW2     2492    5.075926360    2.688484752    3.953765907
  268 SOLV  OW      2493    4.951747747    3.694908569    7.886820707
  268 SOLV  HW1     2494    5.048485741    3.679136900    7.866994601
  268 SOLV  HW2     2495    4.902775609    3.607732734    7.885344594
  269 SOLV  OW      2496    5.463864260    4.288131539    4.033023840
  269 SOLV  HW1     2497    5.440230242    4.293401318    3.935999624
  269 SOLV  HW2     2498    5.446709462    4.376604612    4.076363206
  270 SOLV  OW      2499    2.174812732    0.868475731    1.190688967
  270 SOLV  HW1     2500    2.274395425    0.864077194    1.182689645
  270 SOLV  HW2     2501    2.137101967    0.775876813    1.188847775
  271 SOLV  OW      2502    5.022076404    3.302467944    7.289841681
  271 SOLV  HW1     2503    5.095426726    3.287546478    7.356152498
  271 SOLV  HW2     2504    4.935548116    3.269915378    7.327962885
  272 SOLV  OW      2505    2.778222877    1.573844595    8.550604778
  272 SOLV  HW1     2506    2.722872907    1.643167838    8.504445294
  272 SOLV  HW2     2507    2.720209049    1.496553263    8.576304699
  273 SOLV  OW      2508    2.415261594    1.912551016    8.314942524
  273 SOLV  HW1     2509    2.466571313    1.826814638    8.310865675
  273 SOLV  HW2     2510    2.381353854    1.935475618    8.223702238
  274 SOLV  OW      2511    3.230388424    2.278613537    5.836077989
  274 SOLV  HW1     2512    3.266126270    2.359413327    5.882920448
  274 SOLV  HW2     2513    3.251959163    2.196861740    5.889476737
  275 SOLV  OW      2514    5.004597535    0.785667676    2.578072820
  275 SOLV  HW1     2515    4.984069880    0.875193788    2.538528612
  275 SOLV  HW2     2516    4.919893392    0.733489515    2.588207305
  276 SOLV  OW      2517    3.014239050    1.872064337    0.894437734
  276 SOLV  HW1     2518    3.046543183    1.793651481    0.947427474
  276 SOLV  HW2     2519    3.006586032    1.951839878    0.954248647
  277 SOLV  OW      2520    5.490384164    2.944756543    3.891269083
  277 SOLV  HW1     2521    5.577383181    2.977431894    3.928195448
  277 SOLV  HW2     2522    5.507319676    2.869297343    3.827872225
  278 SOLV  OW      2523    1.190386413    3.273941563    3.886422020
  278 SOLV  HW1     2524    1.176213584    3.290824980    3.788881626
  278 SOLV  HW2     2525    1.157908115    3.352605594    3.938930750
  279 SOLV  OW      2526    4.200422926    3.746222580    4.859763764
  279 SOLV  HW1     2527    4.235653058    3.820807973    4.916296294
  279 SOLV  HW2     2528    4.171395388    3.782394110    4.771168620
  280 SOLV  OW      2529    5.426309660    0.631513987    3.256044756
  280 SOLV  HW1     2530    5.352698984    0.573615017    3.220984259
  280 SOLV  HW2     2531    5.394622020    0.726217968    3.261252308
  281 SOLV  OW      2532    2.649451476    4.434826104    4.640508938
  281 SOLV  HW1     2533    2.615563524    4.409961604    4.731247233
  281 SOLV  HW2     2534    2.572355290    4.459134372    4.581641569
  282 SOLV  OW      2535    3.798880648    5.989960842    5.228456168
  282 SOLV  HW1     2536    3.892108277    5.992840975    5.264516595
  282 SOLV  HW2     2537    3.748167692    6.069870821    5.260746473
  283 SOLV  OW      2538    3.376596376    5.204561536    7.864239667
  283 SOLV  HW1     2539    3.287750892    5.161943389    7.881275971
  283 SOLV  HW2     2540    3.369115735    5.303463900    7.876984008
  284 SOLV  OW      2541    3.991966105    3.857909577    0.619550887
  284 SOLV  HW1     2542    3.951954834    3.891055568    0.534107943
  284 SOLV  HW2     2543    3.939006764    3.892765033    0.696884240
  285 SOLV  OW      2544    3.478854848    1.518783469    1.925259475
  285 SOLV  HW1     2545    3.431818793    1.439850621    1.885796806
  285 SOLV  HW2     2546    3.563393050    1.488602102    1.969332814
  286 SOLV  OW      2547    4.569954327    0.438537219    8.193554786
  286 SOLV  HW1     2548    4.532298637    0.365588454    8.250656304
  286 SOLV  HW2     2549    4.502060287    0.511234362    8.183279753
  287 SOLV  OW      2550    5.755904772    4.747087306    6.547007803
  287 SOLV  HW1     2551    5.717043784    4.771599542    6.458187591
  287 SOLV  HW2     2552    5.683923810    4.710302204    6.605877794
  288 SOLV  OW      2553    0.813855263    3.406994974    6.461551209
  288 SOLV  HW1     2554    0.855719946    3.497683200    6.466354402
  288 SOLV  HW2     2555    0.824657143    3.360596213    6.549474726
  289 SOLV  OW      2556    1.574849532    5.755029685    2.807213460
  289 SOLV  HW1     2557    1.580492080    5.655215308    2.809516113
  289 SOLV  HW2     2558    1.573839707    5.786175637    2.712192680
  290 SOLV  OW      2559    0.088595651    5.067758626    3.752830021
  290 SOLV  HW1     2560    0.043745766    5.126294354    3.820373465
  290 SOLV  HW2     2561    0.126234160    4.987086152    3.798386208
  291 SOLV  OW      2562    3.535935980    0.931573312    4.835479338
  291 SOLV  HW1     2563    3.520456137    0.837875163    4.804156778
  291 SOLV  HW2     2564    3.632672663    0.954658728    4.825031571
  292 SOLV  OW      2565    1.550705177    1.516624226    4.517341341
  292 SOLV  HW1     2566    1.578903254    1.424712790    4.544858732
  292 SOLV  HW2     2567    1.456384635    1.514037258    4.484220146
  293 SOLV  OW      2568    3.506726529    5.282485156    3.377393453
  293 SOLV  HW1     2569    3.478235434    5.187891981    3.361886668
  293 SOLV  HW2     2570    3.573876104    5.308850505    3.308141020
  294 SOLV  OW      2571    5.003830302    2.187825175    0.506145424
  294 SOLV  HW1     2572    5.060540692    2.204732196    0.586756505
  294 SOLV  HW2     2573    5.017351174    2.093761648    0.475011661
  295 SOLV  OW      2574    5.511636077    4.870221286    5.677858478
  295 SOLV  HW1     2575    5.577621958    4.812733887    5.629473447
  295 SOLV  HW2     2576    5.550532977    4.961322693    5.691556138
  296 SOLV  OW      2577    0.627483988    5.968055094    2.459483349
  296 SOLV  HW1     2578    0.670845764    5.932907753    2.542456091
  296 SOLV  HW2     2579    0.586485482    5.892321057    2.408654760
  297 SOLV  OW      2580    2.730774834    5.426824378    3.360602065
  297 SOLV  HW1     2581    2.744827023    5.507948597    3.303844229
  297 SOLV  HW2     2582    2.643698182    5.383961851    3.336508136
  298 SOLV  OW      2583    3.753550005    3.897619248    2.222792450
  298 SOLV  HW1     2584    3.727185610    3.926922398    2.130888763
  298 SOLV  HW2     2585    3.851480215    3.877452560    2.224538632
  299 SOLV  OW      2586    2.921256993    4.140907921    2.937479750
  299 SOLV  HW1     2587    2.920513363    4.059435074    2.879499777
  299 SOLV  HW2     2588    2.968332148    4.120335444    3.023274661
  300 SOLV  OW      2589    2.314328972    3.937889681    3.026792059
  300 SOLV  HW1     2590    2.375701412    3.993785632    2.971032723
  300 SOLV  HW2     2591    2.343805453    3.941159124    3.122293492
  301 SOLV  OW      2592    1.435994309    2.609500047    5.695928746
  301 SOLV  HW1     2593    1.420384766    2.513463363    5.719023222
  301 SOLV  HW2     2594    1.356349899    2.663634557    5.722878699
  302 SOLV  OW      2595    1.277387487    1.768113685    6.180147412
  302 SOLV  HW1     2596    1.361266460    1.820323556    6.164703093
  302 SOLV  HW2     2597    1.204819596    1.803378984    6.121068803
  303 SOLV  OW      2598    2.150516862    6.081903570    1.781618583
  303 SOLV  HW1     2599    2.242261047    6.089806928    1.820612997
  303 SOLV  HW2     2600    2.128359612    6.165453257    1.731333947
  304 SOLV  OW      2601    3.102876114    1.902970022    2.716899790
  304 SOLV  HW1     2602    3.109508937    1.815022901    2.764031213
  304 SOLV  HW2     2603    3.194255756    1.942276288    2.706661832
  305 SOLV  OW      2604    5.468745953    4.796325401    1.503607372
  305 SOLV  HW1     2605    5.401777099    4.850040293    1.452324356
  305 SOLV  HW2     2606    5.446526833    4.699136079    1.495822627
  306 SOLV  OW      2607    2.587902367    3.658610915    4.159713127
  306 SOLV  HW1     2608    2.569975628    3.756806961    4.153696857
  306 SOLV  HW2     2609    2.557199219    3.613912560    4.075692771
  307 SOLV  OW      2610    4.334687864    0.947061739    4.331948002
  307 SOLV  HW1     2611    4.413313151    1.007806063    4.343272437
  307 SOLV  HW2     2612    4.251167472    0.995406357    4.358162670
  308 SOLV  OW      2613    3.296330645    3.015329341    4.995680828
  308 SOLV  HW1     2614    3.258968926    3.000685395    4.904085417
  308 SOLV  HW2     2615    3.228297250    3.061741930    5.052402901
  309 SOLV  OW      2616    5.956542724    1.538375328    6.630615813
  309 SOLV  HW1     2617    6.013486408    1.478890930    6.573878838
  309 SOLV  HW2     2618    6.005362278    1.623714024    6.648891956
  310 SOLV  OW      2619    5.878660753    1.424542916    4.852747087
  310 SOLV  HW1     2620    5.826720043    1.480791608    4.917076640
  310 SOLV  HW2     2621    5.920031208    1.347681334    4.901540769
  311 SOLV  OW      2622    2.597122276    6.353937478    4.607222996
  311 SOLV  HW1     2623    2.601004933    6.452677214    4.591878813
  311 SOLV  HW2     2624    2.542380513    6.334999245    4.688738281
  312 SOLV  OW      2625    0.435029447    0.115907367    3.494291578
  312 SOLV  HW1     2626    0.502686080    0.104638178    3.421520555
  312 SOLV  HW2     2627    0.452350542    0.201542932    3.542939109
  313 SOLV  OW      2628    4.724175071    4.043555879    4.568052152
  313 SOLV  HW1     2629    4.657126228    4.072729567    4.499836127
  313 SOLV  HW2     2630    4.808267788    4.096511882    4.556909392
  314 SOLV  OW      2631    5.132387305    0.043203913    5.422607837
  314 SOLV  HW1     2632    5.165310016   -0.046742799    5.393872124
  314 SOLV  HW2     2633    5.131503306    0.048029872    5.522487838
  315 SOLV  OW      2634    5.433534477    5.686958322    5.138612184
  315 SOLV  HW1     2635    5.487126225    5.603080897    5.148233114
  315 SOLV  HW2     2636    5.344004729    5.674397623    5.181352164
  316 SOLV  OW      2637    2.783887956    2.039568010    7.714439752
  316 SOLV  HW1     2638    2.854520598    2.109436518    7.703060480
  316 SOLV  HW2     2639    2.712225582    2.053164819    7.646031502
  317 SOLV  OW      2640    1.520319127    2.293212422    4.248678298
  317 SOLV  HW1     2641    1.447855307    2.226444555    4.265739576
  317 SOLV  HW2     2642    1.573067468    2.307296798    4.332459282
  318 SOLV  OW      2643    3.568742224    0.523083975    7.125342090
  318 SOLV  HW1     2644    3.582397445    0.549255668    7.029798099
  318 SOLV  HW2     2645    3.654189042    0.535393916    7.175813646
  319 SOLV  OW      2646    4.733485937    2.747807025    3.823590693
  319 SOLV  HW1     2647    4.769210550    2.725909175    3.914388831
  319 SOLV  HW2     2648    4.648602145    2.799858943    3.832830629
  320 SOLV  OW      2649    4.348552059    0.100326129    3.384539830
  320 SOLV  HW1     2650    4.275783062    0.149451436    3.336670977
  320 SOLV  HW2     2651    4.317896953    0.007473375    3.405484718
  321 SOLV  OW      2652    3.995246754    3.218458923    4.537442941
  321 SOLV  HW1     2653    4.060869731    3.289573648    4.562669123
  321 SOLV  HW2     2654    3.916662832    3.222205204    4.599173010
  322 SOLV  OW      2655    3.767757405    4.366966039    1.640588262
  322 SOLV  HW1     2656    3.772154332    4.267856608    1.628016060
  322 SOLV  HW2     2657    3.806128830    4.412492424    1.560244926
  323 SOLV  OW      2658    5.381983716    4.248651227    7.403996913
  323 SOLV  HW1     2659    5.380177869    4.177091850    7.473825605
  323 SOLV  HW2     2660    5.445264940    4.320875078    7.431912106
  324 SOLV  OW      2661    4.641977310    3.025048261    2.693408585
  324 SOLV  HW1     2662    4.653251200    2.948790595    2.629708220
  324 SOLV  HW2     2663    4.655076418    3.111391059    2.644691198
  325 SOLV  OW      2664    1.900570809    6.162264341    3.403333462
  325 SOLV  HW1     2665    1.838791030    6.115709327    3.339962115
  325 SOLV  HW2     2666    1.990213329    6.173325591    3.360415860
  326 SOLV  OW      2667    3.160574991    0.580945454    3.616229648
  326 SOLV  HW1     2668    3.213002420    0.510538953    3.568330038
  326 SOLV  HW2     2669    3.102725672    0.629701346    3.550835791
  327 SOLV  OW      2670    3.945377325    2.177337830    6.738695170
  327 SOLV  HW1     2671    3.986915910    2.132094449    6.659779726
  327 SOLV  HW2     2672    4.001923445    2.255130200    6.766098596
  328 SOLV  OW      2673    5.773339474    1.156828672    6.460809487
  328 SOLV  HW1     2674    5.765351894    1.255722572    6.448310122
  328 SOLV  HW2     2675    5.701888399    1.110703021    6.408205151
  329 SOLV  OW      2676    5.048441276    0.514603464    2.480099934
  329 SOLV  HW1     2677    5.013666286    0.492835761    2.388902921
  329 SOLV  HW2     2678    5.055714134    0.613826800    2.490193649
  330 SOLV  OW      2679    5.433926915    4.403520471    4.408329408
  330 SOLV  HW1     2680    5.502065870    4.338273004    4.441494472
  330 SOLV  HW2     2681    5.342532074    4.372407481    4.434387673
  331 SOLV  OW      2682    3.760432929    1.986470982    3.184553805
  331 SOLV  HW1     2683    3.780203364    1.950604986    3.275783243
  331 SOLV  HW2     2684    3.693635260    1.927413116    3.139273708
  332 SOLV  OW      2685    0.695033094    2.844218027    3.825391235
  332 SOLV  HW1     2686    0.654245708    2.820527742    3.913568669
  332 SOLV  HW2     2687    0.741832041    2.764259142    3.787754619
  333 SOLV  OW      2688    2.222397866    5.577006658    1.682030764
  333 SOLV  HW1     2689    2.230174862    5.519883445    1.600320809
  333 SOLV  HW2     2690    2.172674827    5.660796404    1.659515289
  334 SOLV  OW      2691    3.774746187    0.931722384    5.853964913
  334 SOLV  HW1     2692    3.759746997    0.896125682    5.946203340
  334 SOLV  HW2     2693    3.723413103    0.876585321    5.788201030
  335 SOLV  OW      2694    1.831327079    3.506349261    3.961757004
  335 SOLV  HW1     2695    1.899556216    3.526611555    4.032001499
  335 SOLV  HW2     2696    1.786919357    3.419202514    3.982575768
  336 SOLV  OW      2697    3.887507025    3.631323360    1.919045913
  336 SOLV  HW1     2698    3.921696099    3.718273650    1.883397355
  336 SOLV  HW2     2699    3.845665170    3.579002267    1.844804201
  337 SOLV  OW      2700    1.334314839    2.707385672    0.328452906
  337 SOLV  HW1     2701    1.345746563    2.791559571    0.381217518
  337 SOLV  HW2     2702    1.419843912    2.655578849    0.329395645
  338 SOLV  OW      2703    2.490632341    3.964796957    7.657750282
  338 SOLV  HW1     2704    2.542615117    3.945517904    7.740973901
  338 SOLV  HW2     2705    2.414547529    4.025974608    7.679393739
  339 SOLV  OW      2706    3.162725771    4.888332323    8.151163823
  339 SOLV  HW1     2707    3.109590953    4.912298460    8.232418755
  339 SOLV  HW2     2708    3.140019441    4.795175266    8.122769407
  340 SOLV  OW      2709    2.096239301    4.379314246    8.041327554
  340 SOLV  HW1     2710    2.035383038    4.311827069    8.083065696
  340 SOLV  HW2     2711    2.143347120    4.430608707    8.113089737
  341 SOLV  OW      2712    2.009218915    0.761736766    0.812109498
  341 SOLV  HW1     2713    1.919825663    0.717757007    0.820751479
  341 SOLV  HW2     2714    2.028924977    0.778492271    0.715512529
  342 SOLV  OW      2715    4.940409602    5.615588071    1.603994610
  342 SOLV  HW1     2716    4.983713324    5.659650978    1.525360620
  342 SOLV  HW2     2717    4.846013600    5.647532607    1.612301016
  343 SOLV  OW      2718    1.961310961    5.065390289    1.238763695
  343 SOLV  HW1     2719    1.964801895    5.129738320    1.315230812
  343 SOLV  HW2     2720    2.021037593    4.987520194    1.257974561
  344 SOLV  OW      2721    1.970593932    2.458544216    0.358486125
  344 SOLV  HW1     2722    1.935083061    2.454094360    0.265109305
  344 SOLV  HW2     2723    2.058514469    2.506189193    0.358477125
  345 SOLV  OW      2724    4.934428261    6.383439991    8.238205010
  345 SOLV  HW1     2725    5.034141727    6.390792541    8.236410697
  345 SOLV  HW2     2726    4.894730272    6.473170938    8.257504895
  346 SOLV  OW      2727    1.832049608    1.298175257    2.699947947
  346 SOLV  HW1     2728    1.909084401    1.250423229    2.657693389
  346 SOLV  HW2     2729    1.751090077    1.288622872    2.642031155
  347 SOLV  OW      2730    1.912586660    0.634623153    2.618763825
  347 SOLV  HW1     2731    1.882214796    0.729554049    2.626871747
  347 SOLV  HW2     2732    1.998449401    0.622722458    2.668623956
  348 SOLV  OW      2733    4.060214913    2.466089230    2.164505393
  348 SOLV  HW1     2734    4.155958222    2.442767064    2.181516365
  348 SOLV  HW2     2735    4.042374361    2.464020228    2.066131247
  349 SOLV  OW      2736    4.829798829    5.505681767    3.406342074
  349 SOLV  HW1     2737    4.769772624    5.585345608    3.413454834
  349 SOLV  HW2     2738    4.900313692    5.510657099    3.477073659
  350 SOLV  OW      2739    2.844759239    4.117105818    7.566740786
  350 SOLV  HW1     2740    2.927264203    4.111206611    7.510542877
  350 SOLV  HW2     2741    2.777311162    4.050943536    7.533978412
  351 SOLV  OW      2742    1.023608488    0.928617927    6.584432941
  351 SOLV  HW1     2743    0.938186882    0.877333719    6.592984799
  351 SOLV  HW2     2744    1.006952761    1.012793674    6.533080307
  352 SOLV  OW      2745    3.702527343    5.191105633    7.501643642
  352 SOLV  HW1     2746    3.795486512    5.225023864    7.487214035
  352 SOLV  HW2     2747    3.686596410    5.111596764    7.443123531
  353 SOLV  OW      2748    5.670339489    4.498314753    8.326418445
  353 SOLV  HW1     2749    5.679163413    4.485027055    8.227698472
  353 SOLV  HW2     2750    5.737228443    4.566048813    8.357045358
  354 SOLV  OW      2751    1.332532417    5.711464299    3.426836350
  354 SOLV  HW1     2752    1.386602792    5.639330391    3.470116348
  354 SOLV  HW2     2753    1.285570391    5.764721008    3.497252030
  355 SOLV  OW      2754    1.628017014    3.932082982    5.098465491
  355 SOLV  HW1     2755    1.669321113    3.854121334    5.051391050
  355 SOLV  HW2     2756    1.676457834    4.015812467    5.073109370
  356 SOLV  OW      2757    3.182097808    3.605751709    1.628282851
  356 SOLV  HW1     2758    3.096329123    3.586782601    1.580491842
  356 SOLV  HW2     2759    3.224170213    3.519604177    1.656718274
  357 SOLV  OW      2760    1.733533364    6.479183050    4.524267896
  357 SOLV  HW1     2761    1.678705055    6.436950822    4.596450739
  357 SOLV  HW2     2762    1.766743371    6.568219423    4.555407351
  358 SOLV  OW      2763    2.613960394    2.463715290    4.317561788
  358 SOLV  HW1     2764    2.698018182    2.511589627    4.342906702
  358 SOLV  HW2     2765    2.602144100    2.467371210    4.218329333
  359 SOLV  OW      2766    0.648053247    3.870079446    7.228563655
  359 SOLV  HW1     2767    0.691326808    3.793349949    7.275892489
  359 SOLV  HW2     2768    0.637392034    3.847745051    7.131674265
  360 SOLV  OW      2769    0.228311358    2.120366370    4.362806599
  360 SOLV  HW1     2770    0.282439967    2.039650980    4.386369092
  360 SOLV  HW2     2771    0.218878824    2.126327804    4.263431093
  361 SOLV  OW      2772    4.988473363    2.184801543    4.748181195
  361 SOLV  HW1     2773    4.998893951    2.229320368    4.659245588
  361 SOLV  HW2     2774    4.936525634    2.100066882    4.737158121
  362 SOLV  OW      2775    4.196566018    3.299719686    2.964673844
  362 SOLV  HW1     2776    4.279190430    3.352530015    2.984278101
  362 SOLV  HW2     2777    4.140493041    3.293675520    3.047253195
  363 SOLV  OW      2778    3.394008369    5.860398633    3.517676926
  363 SOLV  HW1     2779    3.304399704    5.845098200    3.476008879
  363 SOLV  HW2     2780    3.418040547    5.781921881    3.574807411
  364 SOLV  OW      2781    1.753475938    1.645879142    2.370138853
  364 SOLV  HW1     2782    1.812143155    1.636833875    2.289662837
  364 SOLV  HW2     2783    1.798656377    1.703808689    2.437983898
  365 SOLV  OW      2784    0.772394820    6.194546837    2.484014539
  365 SOLV  HW1     2785    0.727875875    6.232013639    2.565343381
  365 SOLV  HW2     2786    0.723946310    6.112218631    2.454436014
  366 SOLV  OW      2787    1.976298946    3.792671170    6.846954295
  366 SOLV  HW1     2788    2.055787907    3.734129958    6.831001667
  366 SOLV  HW2     2789    1.892599263    3.739662475    6.833370957
  367 SOLV  OW      2790    1.582851596    1.223363484    2.130618634
  367 SOLV  HW1     2791    1.664685529    1.275527936    2.154745942
  367 SOLV  HW2     2792    1.608011378    1.148187765    2.069662236
  368 SOLV  OW      2793    4.905311793    4.527457327    5.677235489
  368 SOLV  HW1     2794    4.934425519    4.593701864    5.608212892
  368 SOLV  HW2     2795    4.805618593    4.528961037    5.684920932
  369 SOLV  OW      2796    2.953841268    0.641171396    7.536061957
  369 SOLV  HW1     2797    2.984541316    0.723420238    7.488179872
  369 SOLV  HW2     2798    2.943901571    0.566239639    7.470590614
  370 SOLV  OW      2799    2.820283601    4.627002708    4.928011975
  370 SOLV  HW1     2800    2.848878884    4.720965026    4.946812521
  370 SOLV  HW2     2801    2.843728076    4.603254844    4.833744123
  371 SOLV  OW      2802    1.108063005    4.385627348    4.051261955
  371 SOLV  HW1     2803    1.065517338    4.474809481    4.066638563
  371 SOLV  HW2     2804    1.132210460    4.344607564    4.139207169
  372 SOLV  OW      2805    1.011683117    2.678013381    6.465939553
  372 SOLV  HW1     2806    1.109847692    2.692189071    6.453179834
  372 SOLV  HW2     2807    0.994738962    2.643200363    6.558140549
  373 SOLV  OW      2808    3.439826340    1.945153054    2.917996372
  373 SOLV  HW1     2809    3.387256814    1.999252397    2.852347645
  373 SOLV  HW2     2810    3.415025975    1.972291000    3.010993926
  374 SOLV  OW      2811    1.867011996    0.337779537    1.980428605
  374 SOLV  HW1     2812    1.835304984    0.370286296    2.069524191
  374 SOLV  HW2     2813    1.905336928    0.245929524    1.990166718
  375 SOLV  OW      2814    4.062608641    4.309381842    6.313407293
  375 SOLV  HW1     2815    4.063288494    4.398242347    6.267544976
  375 SOLV  HW2     2816    3.972096249    4.267856132    6.304287759
  376 SOLV  OW      2817    5.679411846    3.519893141    4.823496151
  376 SOLV  HW1     2818    5.606045013    3.577638509    4.787679388
  376 SOLV  HW2     2819    5.647588754    3.425261938    4.829178873
  377 SOLV  OW      2820    1.234234446    1.725017626    1.667262364
  377 SOLV  HW1     2821    1.162979292    1.737429730    1.736318100
  377 SOLV  HW2     2822    1.203591261    1.658301736    1.599364986
  378 SOLV  OW      2823    1.126948429    5.079489447    6.455732827
  378 SOLV  HW1     2824    1.049188126    5.054861936    6.397880646
  378 SOLV  HW2     2825    1.172725749    5.159815855    6.417625571
  379 SOLV  OW      2826    3.403596873    4.271541854    7.191728128
  379 SOLV  HW1     2827    3.460297728    4.209124184    7.137977473
  379 SOLV  HW2     2828    3.325851710    4.301801304    7.136591184
  380 SOLV  OW      2829    4.224850999    2.641639671    7.393132031
  380 SOLV  HW1     2830    4.172354310    2.692583178    7.461314915
  380 SOLV  HW2     2831    4.313211420    2.686260777    7.378937744
  381 SOLV  OW      2832    1.600247137    3.583604950    5.363358520
  381 SOLV  HW1     2833    1.644312012    3.570998773    5.274479895
  381 SOLV  HW2     2834    1.500925752    3.581483257    5.351921312
  382 SOLV  OW      2835    4.002104643    6.290462002    8.550158331
  382 SOLV  HW1     2836    4.014191782    6.235457739    8.632793025
  382 SOLV  HW2     2837    4.087239014    6.290959598    8.497699088
  383 SOLV  OW      2838    4.334147367    0.287974839    2.649242620
  383 SOLV  HW1     2839    4.292008323    0.307390745    2.737827989
  383 SOLV  HW2     2840    4.289024746    0.342098799    2.578287636
  384 SOLV  OW      2841    4.043843024    1.274494150    7.159899999
  384 SOLV  HW1     2842    4.130849104    1.314748490    7.188353661
  384 SOLV  HW2     2843    4.031887493    1.185880529    7.204674290
  385 SOLV  OW      2844    1.616222416    6.379668386    2.225293468
  385 SOLV  HW1     2845    1.525304949    6.409286823    2.254564908
  385 SOLV  HW2     2846    1.657072923    6.322333672    2.296314732
  386 SOLV  OW      2847    2.978487137    2.820983838    7.753530725
  386 SOLV  HW1     2848    2.962592683    2.915175157    7.723943320
  386 SOLV  HW2     2849    2.890747441    2.774416515    7.765077427
  387 SOLV  OW      2850    4.508760582    5.369373457    0.958124926
  387 SOLV  HW1     2851    4.582693303    5.425306721    0.995614795
  387 SOLV  HW2     2852    4.431377339    5.369610803    1.021464026
  388 SOLV  OW      2853    3.233118563    0.034671766    1.394629413
  388 SOLV  HW1     2854    3.138811610    0.067517166    1.389394442
  388 SOLV  HW2     2855    3.294831227    0.104641412    1.358631332
  389 SOLV  OW      2856    0.601348535    1.560959587    6.875932003
  389 SOLV  HW1     2857    0.560527711    1.613528636    6.950565915
  389 SOLV  HW2     2858    0.698819549    1.547699546    6.893921566
  390 SOLV  OW      2859    2.972057687    3.583088057    8.471891290
  390 SOLV  HW1     2860    2.918451991    3.501230163    8.451256809
  390 SOLV  HW2     2861    2.978763704    3.594428943    8.571019990
  391 SOLV  OW      2862    1.703541898    3.440068485    4.279565028
  391 SOLV  HW1     2863    1.726048432    3.363002817    4.339183657
  391 SOLV  HW2     2864    1.736255396    3.524971470    4.321054261
  392 SOLV  OW      2865    0.872876353    1.710623306    4.070562466
  392 SOLV  HW1     2866    0.873393186    1.646238320    4.147076433
  392 SOLV  HW2     2867    0.947299502    1.776449059    4.081886425
  393 SOLV  OW      2868    3.669414492    4.263150213    1.244822523
  393 SOLV  HW1     2869    3.676241864    4.287957493    1.148188957
  393 SOLV  HW2     2870    3.721459019    4.328510214    1.299772427
  394 SOLV  OW      2871    2.625802675    3.665520065    1.377245077
  394 SOLV  HW1     2872    2.535971328    3.664450278    1.333322061
  394 SOLV  HW2     2873    2.669664655    3.753957137    1.361274805
  395 SOLV  OW      2874    3.691239386    1.518627662    6.560404816
  395 SOLV  HW1     2875    3.668069808    1.560233124    6.648337751
  395 SOLV  HW2     2876    3.614034719    1.528284355    6.497585648
  396 SOLV  OW      2877    0.718049428    2.341665879    5.479208078
  396 SOLV  HW1     2878    0.765468325    2.337956553    5.391243553
  396 SOLV  HW2     2879    0.762270885    2.409325433    5.538086891
  397 SOLV  OW      2880    3.348670812    4.176637900    4.546343607
  397 SOLV  HW1     2881    3.422573134    4.241995516    4.530005693
  397 SOLV  HW2     2882    3.263522733    4.226199529    4.563474980
  398 SOLV  OW      2883    3.817951561    3.627714886    6.361369607
  398 SOLV  HW1     2884    3.802704176    3.536958472    6.322219029
  398 SOLV  HW2     2885    3.913304936    3.635890042    6.390403105
  399 SOLV  OW      2886    3.294489810    1.461962929    6.194114485
  399 SOLV  HW1     2887    3.367924116    1.453423349    6.261453366
  399 SOLV  HW2     2888    3.258594846    1.371223800    6.172251206
  400 SOLV  OW      2889    5.761822843    2.184074841    6.627585863
  400 SOLV  HW1     2890    5.739831146    2.155663617    6.534262866
  400 SOLV  HW2     2891    5.755336768    2.105281826    6.688820019
  401 SOLV  OW      2892    3.669496747    5.300511913    6.669492805
  401 SOLV  HW1     2893    3.693527018    5.203492107    6.672618362
  401 SOLV  HW2     2894    3.749468507    5.353784537    6.641805064
  402 SOLV  OW      2895    1.957941860    3.803342813    0.430793602
  402 SOLV  HW1     2896    1.970830325    3.717627296    0.380926081
  402 SOLV  HW2     2897    2.045643408    3.833798005    0.467955168
  403 SOLV  OW      2898    4.112250737    3.033582953    6.018258153
  403 SOLV  HW1     2899    4.199298541    2.989823017    5.995723723
  403 SOLV  HW2     2900    4.051153195    2.966539951    6.060357738
  404 SOLV  OW      2901    3.788613125    1.249647413    3.888566124
  404 SOLV  HW1     2902    3.884907540    1.223594631    3.881590217
  404 SOLV  HW2     2903    3.748766362    1.254832196    3.796994316
  405 SOLV  OW      2904    1.240248928    3.796059106    8.307888564
  405 SOLV  HW1     2905    1.325689190    3.827212628    8.266301461
  405 SOLV  HW2     2906    1.198162098    3.726601156    8.249541873
  406 SOLV  OW      2907    3.561124015    4.126490712    1.969678760
  406 SOLV  HW1     2908    3.629520284    4.053882768    1.962597948
  406 SOLV  HW2     2909    3.477139183    4.097778127    1.923611521
  407 SOLV  OW      2910    2.139675702    4.327245639    5.057846250
  407 SOLV  HW1     2911    2.192100031    4.283739142    5.131050958
  407 SOLV  HW2     2912    2.082847532    4.258725868    5.012286964
  408 SOLV  OW      2913    3.149356653    2.108153108    7.264789426
  408 SOLV  HW1     2914    3.230521701    2.149276367    7.223302578
  408 SOLV  HW2     2915    3.148624706    2.009881005    7.246292150
  409 SOLV  OW      2916    5.166469926    1.681081498    1.779344302
  409 SOLV  HW1     2917    5.102881439    1.634732806    1.717632353
  409 SOLV  HW2     2918    5.157016127    1.780069097    1.768754794
  410 SOLV  OW      2919    4.076925357    2.123076481    2.256112725
  410 SOLV  HW1     2920    4.094521290    2.026480465    2.237148862
  410 SOLV  HW2     2921    3.978258193    2.139240826    2.257997668
  411 SOLV  OW      2922    0.423164307    0.961931646    3.119285119
  411 SOLV  HW1     2923    0.417840734    0.893062055    3.191595039
  411 SOLV  HW2     2924    0.414426332    0.917429987    3.030159969
  412 SOLV  OW      2925    0.262488870    4.383863046    8.278652887
  412 SOLV  HW1     2926    0.353097523    4.425721352    8.284818288
  412 SOLV  HW2     2927    0.222835346    4.403282052    8.188928023
  413 SOLV  OW      2928    3.962170381    0.751889040    4.952029134
  413 SOLV  HW1     2929    3.877738513    0.749329967    5.005552575
  413 SOLV  HW2     2930    3.944580051    0.796196149    4.864122544
  414 SOLV  OW      2931    3.264308801    5.655122981    6.228463063
  414 SOLV  HW1     2932    3.360138060    5.645806870    6.201443491
  414 SOLV  HW2     2933    3.233874113    5.570883577    6.272932296
  415 SOLV  OW      2934    2.182656724    4.939678044    2.836220732
  415 SOLV  HW1     2935    2.199055911    4.871095688    2.907126364
  415 SOLV  HW2     2936    2.206121226    4.901475897    2.746833321
  416 SOLV  OW      2937    1.378152500    0.342937349    6.456832893
  416 SOLV  HW1     2938    1.283272030    0.311777062    6.462008497
  416 SOLV  HW2     2939    1.418331619    0.313183080    6.370228072
  417 SOLV  OW      2940    2.743324267    1.241881622    3.217279225
  417 SOLV  HW1     2941    2.833389742    1.255721619    3.258470671
  417 SOLV  HW2     2942    2.715153131    1.146766667    3.229911866
  418 SOLV  OW      2943    4.795018713    3.368882234    1.108203792
  418 SOLV  HW1     2944    4.753461532    3.341417773    1.194914590
  418 SOLV  HW2     2945    4.723663304    3.399928944    1.045397976
  419 SOLV  OW      2946    0.044710536    6.326721166    4.542232306
  419 SOLV  HW1     2947    0.095154034    6.406575214    4.575078365
  419 SOLV  HW2     2948   -0.052614811    6.338295778    4.562078320
  420 SOLV  OW      2949    3.879053157    1.387465750    2.106051443
  420 SOLV  HW1     2950    3.900687553    1.377667079    2.008912547
  420 SOLV  HW2     2951    3.780039094    1.381837388    2.118881972
  421 SOLV  OW      2952    0.613935280    1.133273332    8.137620211
  421 SOLV  HW1     2953    0.594996749    1.038566312    8.111697875
  421 SOLV  HW2     2954    0.560924142    1.194985996    8.079469798
  422 SOLV  OW      2955    2.599422783    3.073454273    2.936481489
  422 SOLV  HW1     2956    2.690768331    3.037403144    2.955358329
  422 SOLV  HW2     2957    2.530783326    3.005344822    2.961972555
  423 SOLV  OW      2958    2.338771947    2.248772752    8.436852400
  423 SOLV  HW1     2959    2.280126069    2.264692717    8.516270737
  423 SOLV  HW2     2960    2.434665579    2.252175232    8.465010810
  424 SOLV  OW      2961    5.273371373    1.370448103    1.025694536
  424 SOLV  HW1     2962    5.340159207    1.307028477    0.986740892
  424 SOLV  HW2     2963    5.240587660    1.432329568    0.954308431
  425 SOLV  OW      2964    4.238016865    2.345074081    6.283936058
  425 SOLV  HW1     2965    4.259980995    2.423232902    6.342321343
  425 SOLV  HW2     2966    4.249591283    2.370834084    6.188006424
  426 SOLV  OW      2967    3.522682734    1.394432002    2.323075619
  426 SOLV  HW1     2968    3.425127319    1.380485074    2.340060126
  426 SOLV  HW2     2969    3.575918642    1.341779386    2.389360448
  427 SOLV  OW      2970    5.222975097    6.205947745    5.631088261
  427 SOLV  HW1     2971    5.205888428    6.198962182    5.729370138
  427 SOLV  HW2     2972    5.154514693    6.152546017    5.581474894
  428 SOLV  OW      2973    1.420392038    5.882234673    2.055484161
  428 SOLV  HW1     2974    1.498871532    5.862473178    1.996743035
  428 SOLV  HW2     2975    1.382953071    5.971946871    2.032029672
  429 SOLV  OW      2976    3.179870495    6.031004498    4.881891927
  429 SOLV  HW1     2977    3.263738502    6.018965849    4.828775944
  429 SOLV  HW2     2978    3.102465080    5.993415208    4.830946036
  430 SOLV  OW      2979    5.228883602    5.268648975    6.435958338
  430 SOLV  HW1     2980    5.215794268    5.270962952    6.336845331
  430 SOLV  HW2     2981    5.217909524    5.174852120    6.468848744
  431 SOLV  OW      2982    5.997216485    3.356741929    2.550299129
  431 SOLV  HW1     2983    5.955266615    3.441981323    2.581516309
  431 SOLV  HW2     2984    6.086997358    3.376276806    2.510829546
  432 SOLV  OW      2985    2.719837830    5.541605937    1.917226894
  432 SOLV  HW1     2986    2.767591765    5.560912707    1.831513046
  432 SOLV  HW2     2987    2.621123222    5.547912065    1.902538840
  433 SOLV  OW      2988    2.729000280    1.676441503    7.412747494
  433 SOLV  HW1     2989    2.778577645    1.748525521    7.461183308
  433 SOLV  HW2     2990    2.667724162    1.717652738    7.345316465
  434 SOLV  OW      2991    2.003308742    1.207827851    6.656721166
  434 SOLV  HW1     2992    1.977810285    1.276449188    6.588596217
  434 SOLV  HW2     2993    1.961129882    1.230686053    6.744462292
  435 SOLV  OW      2994    0.905590626    0.215310091    4.045456448
  435 SOLV  HW1     2995    0.939518513    0.284898158    4.108753408
  435 SOLV  HW2     2996    0.828384767    0.252155662    3.993671083
  436 SOLV  OW      2997    1.630132507    5.088484884    5.113653271
  436 SOLV  HW1     2998    1.636688320    5.005974198    5.169769521
  436 SOLV  HW2     2999    1.556890010    5.077378602    5.046480092
  437 SOLV  OW      3000    2.680519405    5.892753907    1.183317165
  437 SOLV  HW1     3001    2.641929588    5.962132106    1.244124551
  437 SOLV  HW2     3002    2.780247056    5.893773805    1.190625786
  438 SOLV  OW      3003    6.042472493    4.382116149    6.597793476
  438 SOLV  HW1     3004    6.042057807    4.285143669    6.573376012
  438 SOLV  HW2     3005    5.992239473    4.434102502    6.528698400
  439 SOLV  OW      3006    0.723663723    4.500628611    5.225351474
  439 SOLV  HW1     3007    0.652604908    4.520581675    5.292824345
  439 SOLV  HW2     3008    0.687873902    4.516988340    5.133419414
  440 SOLV  OW      3009    2.796506054    1.857778735    4.922799893
  440 SOLV  HW1     3010    2.746431108    1.839402099    5.007386257
  440 SOLV  HW2     3011    2.745950693    1.924363615    4.867930099
  441 SOLV  OW      3012    2.505942906    1.778247216    0.893129587
  441 SOLV  HW1     3013    2.430679687    1.716713843    0.869695722
  441 SOLV  HW2     3014    2.543158713    1.752894553    0.982417220
  442 SOLV  OW      3015    0.358691017    3.828193961    3.288075899
  442 SOLV  HW1     3016    0.370113442    3.834075286    3.188904240
  442 SOLV  HW2     3017    0.424912039    3.888258195    3.332876774
  443 SOLV  OW      3018    2.102387416    5.201894818    3.715510263
  443 SOLV  HW1     3019    2.088285398    5.249041857    3.802564027
  443 SOLV  HW2     3020    2.093602623    5.103230754    3.729232004
  444 SOLV  OW      3021    0.637496342    2.137465080    7.023648433
  444 SOLV  HW1     3022    0.666918404    2.084038675    6.944401944
  444 SOLV  HW2     3023    0.698286980    2.216002033    7.035332762
  445 SOLV  OW      3024    2.728807637    3.334949460    4.610515803
  445 SOLV  HW1     3025    2.652537097    3.270370282    4.614037493
  445 SOLV  HW2     3026    2.722226314    3.389791837    4.527154676
  446 SOLV  OW      3027    5.705706146    3.848717563    1.162160203
  446 SOLV  HW1     3028    5.724963622    3.750772333    1.156165033
  446 SOLV  HW2     3029    5.786350636    3.900367745    1.133371680
  447 SOLV  OW      3030    3.994378908    6.192896499    5.208259439
  447 SOLV  HW1     3031    4.025805658    6.250877650    5.283429914
  447 SOLV  HW2     3032    4.072516390    6.145141759    5.168083659
  448 SOLV  OW      3033    0.893894853    2.804847626    7.592312676
  448 SOLV  HW1     3034    0.963456814    2.759750873    7.536388830
  448 SOLV  HW2     3035    0.871412876    2.746920105    7.670664675
  449 SOLV  OW      3036    0.754249628    3.241345020    5.864220276
  449 SOLV  HW1     3037    0.759653936    3.285923688    5.953570971
  449 SOLV  HW2     3038    0.671036738    3.186085887    5.859517219
  450 SOLV  OW      3039    2.153595807    5.742707227    8.034338892
  450 SOLV  HW1     3040    2.239813435    5.707962457    8.071208573
  450 SOLV  HW2     3041    2.080925635    5.676083366    8.051082416
  451 SOLV  OW      3042    3.713948338    5.959516170    6.529511886
  451 SOLV  HW1     3043    3.708813027    5.939890038    6.627432797
  451 SOLV  HW2     3044    3.631069294    6.007512071    6.500744703
  452 SOLV  OW      3045    3.814424626    0.639456029    0.945766586
  452 SOLV  HW1     3046    3.747531589    0.692188396    0.998156344
  452 SOLV  HW2     3047    3.888620919    0.610357502    1.006167050
  453 SOLV  OW      3048    2.357791600    5.192947422    3.535591267
  453 SOLV  HW1     3049    2.433944123    5.213899582    3.596925560
  453 SOLV  HW2     3050    2.273333983    5.185576096    3.588625473
  454 SOLV  OW      3051    2.600081058    0.815784253    6.226502303
  454 SOLV  HW1     3052    2.619722986    0.751720239    6.152272631
  454 SOLV  HW2     3053    2.501206947    0.828657876    6.234133863
  455 SOLV  OW      3054    4.700336250    5.824829111    0.393573951
  455 SOLV  HW1     3055    4.744483499    5.890878561    0.454307338
  455 SOLV  HW2     3056    4.673737251    5.743934132    0.446000604
  456 SOLV  OW      3057    5.655384049    2.664390346    3.171783596
  456 SOLV  HW1     3058    5.642315637    2.754001156    3.214200279
  456 SOLV  HW2     3059    5.609653965    2.662610785    3.082869686
  457 SOLV  OW      3060    2.759241848    1.821320982    3.645888758
  457 SOLV  HW1     3061    2.687704644    1.853195722    3.583707600
  457 SOLV  HW2     3062    2.808361448    1.745019686    3.603871665
  458 SOLV  OW      3063    4.537043417    3.024371866    1.057671677
  458 SOLV  HW1     3064    4.494640563    2.999922692    1.144874334
  458 SOLV  HW2     3065    4.527003704    3.122643730    1.042117805
  459 SOLV  OW      3066    4.331688788    5.348822676    5.177731292
  459 SOLV  HW1     3067    4.283520481    5.322758570    5.094062127
  459 SOLV  HW2     3068    4.265121552    5.371065876    5.248964034
  460 SOLV  OW      3069    1.867201300    0.703181905    6.916686428
  460 SOLV  HW1     3070    1.788928396    0.680324418    6.858798723
  460 SOLV  HW2     3071    1.881200441    0.802196504    6.916242372
  461 SOLV  OW      3072    0.428120237    1.448143437    3.021847722
  461 SOLV  HW1     3073    0.465862950    1.432371768    2.930596350
  461 SOLV  HW2     3074    0.479209866    1.394251876    3.088822298
  462 SOLV  OW      3075    5.472360626    3.735308225    1.879868155
  462 SOLV  HW1     3076    5.503693975    3.825685553    1.850709844
  462 SOLV  HW2     3077    5.489279389    3.669027211    1.806925350
  463 SOLV  OW      3078    1.217722367    1.149096380    7.566663061
  463 SOLV  HW1     3079    1.223146403    1.049727311    7.576483071
  463 SOLV  HW2     3080    1.240480433    1.192497615    7.653832220
  464 SOLV  OW      3081    0.972792535    4.961072114    4.940465802
  464 SOLV  HW1     3082    0.982950921    5.015494157    5.023743006
  464 SOLV  HW2     3083    1.005579705    4.868093752    4.957201638
  465 SOLV  OW      3084    2.491661358    0.418679820    0.575601884
  465 SOLV  HW1     3085    2.433527604    0.419272829    0.656966310
  465 SOLV  HW2     3086    2.496146500    0.510889847    0.537166801
  466 SOLV  OW      3087    3.566849890    0.697636572    4.715794807
  466 SOLV  HW1     3088    3.551832819    0.753298634    4.634086402
  466 SOLV  HW2     3089    3.649999302    0.643288379    4.704284405
  467 SOLV  OW      3090    3.633117315    3.661694390    4.487907538
  467 SOLV  HW1     3091    3.544018629    3.620028012    4.505946334
  467 SOLV  HW2     3092    3.647735988    3.737796845    4.551111514
  468 SOLV  OW      3093    5.686394131    2.710182568    3.834543195
  468 SOLV  HW1     3094    5.597755476    2.663954039    3.832054813
  468 SOLV  HW2     3095    5.721908042    2.719201013    3.741497479
  469 SOLV  OW      3096    0.044369813    1.709720651    3.454957894
  469 SOLV  HW1     3097    0.018938585    1.805638006    3.467333996
  469 SOLV  HW2     3098    0.038493346    1.662090693    3.542689722
  470 SOLV  OW      3099    5.015331048    0.303714559    4.700240100
  470 SOLV  HW1     3100    4.995820251    0.369286425    4.773176348
  470 SOLV  HW2     3101    4.950731366    0.317225865    4.625110873
  471 SOLV  OW      3102    5.298359851    0.071435704    2.199443104
  471 SOLV  HW1     3103    5.358461218   -0.005504471    2.177807039
  471 SOLV  HW2     3104    5.254921124    0.055878397    2.288162465
  472 SOLV  OW      3105    1.973016867    4.921231908    5.152293632
  472 SOLV  HW1     3106    2.065936220    4.917745981    5.189089105
  472 SOLV  HW2     3107    1.970491650    4.874930423    5.063694196
  473 SOLV  OW      3108    4.132754908    1.189245220    4.870058229
  473 SOLV  HW1     3109    4.200324101    1.240111718    4.923415969
  473 SOLV  HW2     3110    4.138386369    1.092092376    4.893073072
  474 SOLV  OW      3111    6.006888455    6.187339782    5.966070336
  474 SOLV  HW1     3112    5.918431266    6.233005314    5.975559658
  474 SOLV  HW2     3113    6.076384362    6.254371862    5.940049264
  475 SOLV  OW      3114    0.574167137    3.128523386    4.961086917
  475 SOLV  HW1     3115    0.502970991    3.189053729    4.996685526
  475 SOLV  HW2     3116    0.548892436    3.097655014    4.869389701
  476 SOLV  OW      3117    3.284516258    4.709046688    7.845211073
  476 SOLV  HW1     3118    3.277954485    4.708542193    7.745427632
  476 SOLV  HW2     3119    3.348763557    4.780051383    7.874032378
  477 SOLV  OW      3120    2.515957705    4.400354502    7.085570429
  477 SOLV  HW1     3121    2.567125088    4.333852473    7.139971134
  477 SOLV  HW2     3122    2.576518327    4.441213593    7.017284309
  478 SOLV  OW      3123    3.408499964    2.099892598    5.970885450
  478 SOLV  HW1     3124    3.433054042    2.006277776    5.996053696
  478 SOLV  HW2     3125    3.355081904    2.141302675    6.044586308
  479 SOLV  OW      3126    2.530043749    0.762197869    0.898022486
  479 SOLV  HW1     3127    2.499241181    0.756242515    0.803071026
  479 SOLV  HW2     3128    2.622743518    0.799609298    0.900709172
  480 SOLV  OW      3129    3.186448720    5.869239456    2.509991026
  480 SOLV  HW1     3130    3.218761912    5.797657965    2.571894425
  480 SOLV  HW2     3131    3.263623822    5.926212704    2.481740020
  481 SOLV  OW      3132    1.142205231    2.632111009    5.504823121
  481 SOLV  HW1     3133    1.055298810    2.591027566    5.532381997
  481 SOLV  HW2     3134    1.189505335    2.667356042    5.585573082
  482 SOLV  OW      3135    4.314182501    3.928043922    1.054626229
  482 SOLV  HW1     3136    4.274024482    3.905747674    0.965791534
  482 SOLV  HW2     3137    4.254462902    3.991957911    1.103094945
  483 SOLV  OW      3138    4.656304039    0.025380081    8.009700830
  483 SOLV  HW1     3139    4.746326003    0.020291908    8.052946735
  483 SOLV  HW2     3140    4.585692140    0.003458809    8.077031962
  484 SOLV  OW      3141    0.981216600    1.803188487    6.993928884
  484 SOLV  HW1     3142    0.982417220    1.849790261    6.905459029
  484 SOLV  HW2     3143    0.939229787    1.713025856    6.983542747
  485 SOLV  OW      3144    0.465801051    6.210854710    3.207278970
  485 SOLV  HW1     3145    0.389214933    6.267886580    3.236977419
  485 SOLV  HW2     3146    0.455604726    6.189286117    3.110166300
  486 SOLV  OW      3147    0.512543641    3.404750972    4.278952768
  486 SOLV  HW1     3148    0.418599861    3.399032011    4.245160184
  486 SOLV  HW2     3149    0.540126001    3.316026605    4.315928725
  487 SOLV  OW      3150    1.422559507    1.219464376    3.371234608
  487 SOLV  HW1     3151    1.463279360    1.310779764    3.373090940
  487 SOLV  HW2     3152    1.493294549    1.151836890    3.350664515
  488 SOLV  OW      3153    5.145464717    2.401399187    4.921889609
  488 SOLV  HW1     3154    5.109746481    2.312965691    4.891826617
  488 SOLV  HW2     3155    5.244971295    2.402262264    4.912002841
  489 SOLV  OW      3156    0.681047066    0.438434669    5.896496752
  489 SOLV  HW1     3157    0.590424763    0.421326393    5.935161670
  489 SOLV  HW2     3158    0.747128822    0.450612675    5.970557146
  490 SOLV  OW      3159    5.670995648    2.276176655    3.874707770
  490 SOLV  HW1     3160    5.626781851    2.190234401    3.849034075
  490 SOLV  HW2     3161    5.694147404    2.327702143    3.792190169
  491 SOLV  OW      3162    4.497164945    3.604892685    5.287768189
  491 SOLV  HW1     3163    4.533923702    3.572967639    5.375115924
  491 SOLV  HW2     3164    4.556839721    3.574652309    5.213441242
  492 SOLV  OW      3165    1.480540314    4.560888229    1.223654355
  492 SOLV  HW1     3166    1.412801009    4.628934142    1.195704234
  492 SOLV  HW2     3167    1.571563281    4.590715782    1.194928418
  493 SOLV  OW      3168    5.294307618    4.730605387    6.096007607
  493 SOLV  HW1     3169    5.382170935    4.685413623    6.111428323
  493 SOLV  HW2     3170    5.297521092    4.781199252    6.009810245
  494 SOLV  OW      3171    1.368149265    2.984623094    7.169277264
  494 SOLV  HW1     3172    1.343829672    3.066591138    7.221141070
  494 SOLV  HW2     3173    1.403747993    2.915046411    7.231662271
  495 SOLV  OW      3174    0.841761634    1.677731470    4.606486280
  495 SOLV  HW1     3175    0.830181196    1.611650489    4.680643234
  495 SOLV  HW2     3176    0.769181763    1.746350542    4.611349078
  496 SOLV  OW      3177    3.214682798    2.373142935    1.095833531
  496 SOLV  HW1     3178    3.188294799    2.301564723    1.160488765
  496 SOLV  HW2     3179    3.138543388    2.391662147    1.033705541
  497 SOLV  OW      3180    5.571238522    2.323684303    6.841706331
  497 SOLV  HW1     3181    5.593106033    2.268380824    6.761311019
  497 SOLV  HW2     3182    5.477232723    2.357047970    6.834647335
  498 SOLV  OW      3183    3.288961823    3.430076337    5.235739398
  498 SOLV  HW1     3184    3.236360349    3.485589148    5.300171233
  498 SOLV  HW2     3185    3.249330353    3.438581942    5.144322563
  499 SOLV  OW      3186    0.885306338    5.416565677    6.837816283
  499 SOLV  HW1     3187    0.895426577    5.317864658    6.825336350
  499 SOLV  HW2     3188    0.812373309    5.434511490    6.903837302
  500 SOLV  OW      3189    3.963253996    2.361534066    7.124452905
  500 SOLV  HW1     3190    3.863636733    2.369506327    7.120861597
  500 SOLV  HW2     3191    3.997377268    2.329931840    7.035926307
  501 SOLV  OW      3192    3.401922217    2.678821383    6.476162968
  501 SOLV  HW1     3193    3.317423115    2.655590532    6.524332706
  501 SOLV  HW2     3194    3.448879594    2.752470028    6.524855083
  502 SOLV  OW      3195    1.625436006    5.313665857    5.964727559
  502 SOLV  HW1     3196    1.547317360    5.376017604    5.961595207
  502 SOLV  HW2     3197    1.670504626    5.312187778    5.875471040
  503 SOLV  OW      3198    3.829534443    5.617092794    1.201562313
  503 SOLV  HW1     3199    3.762218212    5.587628055    1.269388642
  503 SOLV  HW2     3200    3.859827748    5.538141587    1.148185619
  504 SOLV  OW      3201    1.840717934    0.910555587    2.664535782
  504 SOLV  HW1     3202    1.937690771    0.934239375    2.670486248
  504 SOLV  HW2     3203    1.810410801    0.917780821    2.569513094
  505 SOLV  OW      3204    5.184672218    4.845090710    2.970400673
  505 SOLV  HW1     3205    5.204108449    4.942936638    2.977362276
  505 SOLV  HW2     3206    5.142205706    4.825752290    2.881954780
  506 SOLV  OW      3207    5.061993202    1.973339091    2.407120771
  506 SOLV  HW1     3208    5.153798899    1.981167108    2.368255580
  506 SOLV  HW2     3209    5.030952631    1.878511788    2.400464107
  507 SOLV  OW      3210    4.395837858    6.094835815    0.012382889
  507 SOLV  HW1     3211    4.468108797    6.029036616   -0.008769429
  507 SOLV  HW2     3212    4.333227188    6.055149062    0.079501731
  508 SOLV  OW      3213    5.368136984    3.713575838    2.963583315
  508 SOLV  HW1     3214    5.439672341    3.660321811    3.008824312
  508 SOLV  HW2     3215    5.381832677    3.710454693    2.864574497
  509 SOLV  OW      3216    5.978208570    5.467780863    2.636467881
  509 SOLV  HW1     3217    5.909510007    5.398243519    2.615369451
  509 SOLV  HW2     3218    6.054074639    5.425679847    2.686186152
  510 SOLV  OW      3219    3.488180376    4.379609409    6.887738880
  510 SOLV  HW1     3220    3.532049032    4.438406207    6.955698842
  510 SOLV  HW2     3221    3.466216007    4.433388198    6.806341730
  511 SOLV  OW      3222    3.020294659    0.204398896    1.418307658
  511 SOLV  HW1     3223    3.092902604    0.261014873    1.379285230
  511 SOLV  HW2     3224    2.978389385    0.252390475    1.495384294
  512 SOLV  OW      3225    4.163157409    1.636675684    7.826220925
  512 SOLV  HW1     3226    4.182927010    1.580747546    7.745714748
  512 SOLV  HW2     3227    4.135159008    1.728179065    7.797181764
  513 SOLV  OW      3228    1.332121621    0.256831480    2.692056271
  513 SOLV  HW1     3229    1.381219406    0.229414002    2.774746964
  513 SOLV  HW2     3230    1.271396727    0.333419267    2.713195471
  514 SOLV  OW      3231    1.188798541    2.107353927    1.886246941
  514 SOLV  HW1     3232    1.123855536    2.102514732    1.810358468
  514 SOLV  HW2     3233    1.139893757    2.129526435    1.970607760
  515 SOLV  OW      3234    5.009358289    2.831461169    4.344908470
  515 SOLV  HW1     3235    5.030388412    2.910831398    4.287827576
  515 SOLV  HW2     3236    5.029127056    2.747655629    4.294056516
  516 SOLV  OW      3237    3.123133640    5.235589053    8.465761294
  516 SOLV  HW1     3238    3.136321560    5.334097668    8.476815146
  516 SOLV  HW2     3239    3.158119273    5.188012264    8.546461358
  517 SOLV  OW      3240    2.056250917    5.223570461    3.172237785
  517 SOLV  HW1     3241    1.965757360    5.239280498    3.132688093
  517 SOLV  HW2     3242    2.122380535    5.207731200    3.098916251
  518 SOLV  OW      3243    5.202142623    5.806352994    6.116834001
  518 SOLV  HW1     3244    5.143822069    5.837585194    6.041845202
  518 SOLV  HW2     3245    5.261784319    5.732959697    6.084331981
  519 SOLV  OW      3246    0.377096621    5.181813484    0.771363716
  519 SOLV  HW1     3247    0.453876097    5.227570181    0.816211143
  519 SOLV  HW2     3248    0.402177755    5.159114068    0.677258824
  520 SOLV  OW      3249    1.031863156    0.171472787    3.052869874
  520 SOLV  HW1     3250    0.962586405    0.242659142    3.041324425
  520 SOLV  HW2     3251    1.111524495    0.209759275    3.099649152
  521 SOLV  OW      3252    5.442573664    5.190622715    0.507437656
  521 SOLV  HW1     3253    5.342856026    5.184078228    0.511127372
  521 SOLV  HW2     3254    5.473433453    5.176694504    0.413343373
  522 SOLV  OW      3255    2.098470666    5.428384832    6.246442970
  522 SOLV  HW1     3256    2.100061160    5.369791287    6.165422404
  522 SOLV  HW2     3257    2.040406531    5.386861267    6.316474318
  523 SOLV  OW      3258    2.583742191    5.393570741    4.929975834
  523 SOLV  HW1     3259    2.526872297    5.465499429    4.890074236
  523 SOLV  HW2     3260    2.601948119    5.414874689    5.025969365
  524 SOLV  OW      3261    4.547102800    1.069889946    3.390237572
  524 SOLV  HW1     3262    4.457585093    1.109442022    3.369688221
  524 SOLV  HW2     3263    4.536761010    0.997824643    3.458791675
  525 SOLV  OW      3264    2.933579451    2.921347830    6.089808708
  525 SOLV  HW1     3265    2.860450798    2.853270327    6.085597748
  525 SOLV  HW2     3266    2.973745456    2.921499942    6.181387668
  526 SOLV  OW      3267    4.640891787    5.179970622    2.480321902
  526 SOLV  HW1     3268    4.564244306    5.230275047    2.520255449
  526 SOLV  HW2     3269    4.647803441    5.090009575    2.523441445
  527 SOLV  OW      3270    2.504144987    6.296293199    1.134673330
  527 SOLV  HW1     3271    2.444877074    6.357274512    1.082055285
  527 SOLV  HW2     3272    2.593196704    6.289381233    1.089705562
  528 SOLV  OW      3273    0.567914116    1.978776241    7.230737562
  528 SOLV  HW1     3274    0.647277669    1.975332275    7.291479979
  528 SOLV  HW2     3275    0.588697058    2.036812838    7.151998191
  529 SOLV  OW      3276    0.978229088    0.267525594    5.847782941
  529 SOLV  HW1     3277    0.936241977    0.225104963    5.928017916
  529 SOLV  HW2     3278    0.911997367    0.270026850    5.772902146
  530 SOLV  OW      3279    5.891384053    1.075663863    2.854592839
  530 SOLV  HW1     3280    5.928592365    1.101129656    2.765334412
  530 SOLV  HW2     3281    5.891919617    0.976085223    2.863750282
  531 SOLV  OW      3282    4.704054875    2.067758458    4.800095545
  531 SOLV  HW1     3283    4.740995903    2.160477778    4.806301835
  531 SOLV  HW2     3284    4.748398819    2.019182692    4.724769145
  532 SOLV  OW      3285    2.370618076    3.939666381    1.921420091
  532 SOLV  HW1     3286    2.469153632    3.924047063    1.914574361
  532 SOLV  HW2     3287    2.321844183    3.865717329    1.875022761
  533 SOLV  OW      3288    2.396266737    2.095374077    2.543311778
  533 SOLV  HW1     3289    2.358412205    2.172441415    2.594573098
  533 SOLV  HW2     3290    2.342105285    2.013331885    2.561634055
  534 SOLV  OW      3291    3.105461294    4.903542872    5.705256182
  534 SOLV  HW1     3292    3.099754492    5.001835956    5.722748283
  534 SOLV  HW2     3293    3.057730485    4.853950368    5.777798800
  535 SOLV  OW      3294    1.661653909    5.180239678    3.431894174
  535 SOLV  HW1     3295    1.754242694    5.209405857    3.455908710
  535 SOLV  HW2     3296    1.615836177    5.144421485    3.513244236
  536 SOLV  OW      3297    0.618327022    4.479409779    4.527565234
  536 SOLV  HW1     3298    0.646366371    4.537160870    4.450892480
  536 SOLV  HW2     3299    0.536329175    4.428024004    4.502348112
  537 SOLV  OW      3300    2.643313850    4.140618481    8.164377253
  537 SOLV  HW1     3301    2.696997986    4.112689340    8.243988970
  537 SOLV  HW2     3302    2.699456326    4.132997172    8.081975882
  538 SOLV  OW      3303    0.740885517    1.352757160    4.166468020
  538 SOLV  HW1     3304    0.702679496    1.318419788    4.252266030
  538 SOLV  HW2     3305    0.754607436    1.276525005    4.103219221
  539 SOLV  OW      3306    2.063515550    1.131062710    3.174951949
  539 SOLV  HW1     3307    2.050373169    1.044039106    3.222430987
  539 SOLV  HW2     3308    2.112962500    1.194384465    3.234495475
  540 SOLV  OW      3309    0.464151488    3.664921156    2.323158112
  540 SOLV  HW1     3310    0.476491708    3.566421363    2.335224269
  540 SOLV  HW2     3311    0.373799224    3.682663836    2.284148916
  541 SOLV  OW      3312    1.190279601    5.087302682    2.564327477
  541 SOLV  HW1     3313    1.199951792    5.147337352    2.484940321
  541 SOLV  HW2     3314    1.241323006    5.002760903    2.548601585
  542 SOLV  OW      3315    5.381260590    2.740490655    8.342867760
  542 SOLV  HW1     3316    5.287363123    2.726415339    8.311479724
  542 SOLV  HW2     3317    5.380127444    2.780959691    8.434306456
  543 SOLV  OW      3318    4.630138009    0.207468498    2.417948340
  543 SOLV  HW1     3319    4.668698619    0.279240650    2.475930221
  543 SOLV  HW2     3320    4.691768776    0.189936804    2.341173782
  544 SOLV  OW      3321    0.731196697    4.286616862    1.816412170
  544 SOLV  HW1     3322    0.786501547    4.362964411    1.849766062
  544 SOLV  HW2     3323    0.785676438    4.230854664    1.753781592
  545 SOLV  OW      3324    4.641360400    4.235076830    0.704945551
  545 SOLV  HW1     3325    4.591982354    4.211290223    0.621303030
  545 SOLV  HW2     3326    4.576367803    4.245321703    0.780251924
  546 SOLV  OW      3327    2.663320559    1.138203961    8.149920019
  546 SOLV  HW1     3328    2.647449470    1.064349560    8.084393691
  546 SOLV  HW2     3329    2.687892518    1.221718153    8.100709552
  547 SOLV  OW      3330    4.135844582    2.276144945    0.644537755
  547 SOLV  HW1     3331    4.092708708    2.209783822    0.583418755
  547 SOLV  HW2     3332    4.228037234    2.296692627    0.611698789
  548 SOLV  OW      3333    0.968894917    5.157873096    8.456852448
  548 SOLV  HW1     3334    1.034576605    5.220274911    8.499184269
  548 SOLV  HW2     3335    1.010547288    5.067534274    8.446652577
  549 SOLV  OW      3336    4.366909742    6.030385413    4.784658617
  549 SOLV  HW1     3337    4.354648438    6.083906321    4.701080767
  549 SOLV  HW2     3338    4.454189527    6.054430109    4.827134190
  550 SOLV  OW      3339    4.218327731    0.136012402    5.078709837
  550 SOLV  HW1     3340    4.305939157    0.110436101    5.037842164
  550 SOLV  HW2     3341    4.150838050    0.064550963    5.060312697
  551 SOLV  OW      3342    3.831084167    3.651736574    1.414600001
  551 SOLV  HW1     3343    3.801775295    3.567805386    1.368811594
  551 SOLV  HW2     3344    3.911408311    3.688828879    1.367992147
  552 SOLV  OW      3345    3.579670883    5.037589061    5.197929451
  552 SOLV  HW1     3346    3.633803962    4.958540221    5.169276947
  552 SOLV  HW2     3347    3.538130629    5.080401162    5.117669919
  553 SOLV  OW      3348    2.663482446    2.477243195    0.138373109
  553 SOLV  HW1     3349    2.615663184    2.452419226    0.222617803
  553 SOLV  HW2     3350    2.738382314    2.539941723    0.159796296
  554 SOLV  OW      3351    3.198043522    6.444413127    3.723801053
  554 SOLV  HW1     3352    3.262415991    6.384725905    3.675908596
  554 SOLV  HW2     3353    3.202693889    6.426431488    3.822061473
  555 SOLV  OW      3354    1.399130529    4.493394972    4.172521484
  555 SOLV  HW1     3355    1.336223146    4.563070122    4.206990224
  555 SOLV  HW2     3356    1.378146897    4.405461442    4.215270046
  556 SOLV  OW      3357    3.549546617    6.273235321    7.434321571
  556 SOLV  HW1     3358    3.537265406    6.174096549    7.438874781
  556 SOLV  HW2     3359    3.461432365    6.318414284    7.448278392
  557 SOLV  OW      3360    5.004616489    3.410404845    8.545586542
  557 SOLV  HW1     3361    5.061561246    3.463693682    8.608177786
  557 SOLV  HW2     3362    5.013446344    3.447160026    8.453005971
  558 SOLV  OW      3363    5.298463801    0.836836370    6.038133492
  558 SOLV  HW1     3364    5.320206679    0.740570565    6.022002765
  558 SOLV  HW2     3365    5.369045004    0.894337180    5.996756794
  559 SOLV  OW      3366    4.661698989    5.240450302    1.362455099
  559 SOLV  HW1     3367    4.713795491    5.319740540    1.394063167
  559 SOLV  HW2     3368    4.673164210    5.230270755    1.263637136
  560 SOLV  OW      3369    2.519687058    0.788520421    5.547369743
  560 SOLV  HW1     3370    2.530821711    0.887529716    5.538811447
  560 SOLV  HW2     3371    2.608725900    0.746314620    5.564422915
  561 SOLV  OW      3372    3.440072150    0.466861122    6.367036593
  561 SOLV  HW1     3373    3.508206158    0.445138153    6.436935857
  561 SOLV  HW2     3374    3.457499401    0.411951035    6.285297670
  562 SOLV  OW      3375    3.189421807    2.144510367    1.271005243
  562 SOLV  HW1     3376    3.119827004    2.200241809    1.316289632
  562 SOLV  HW2     3377    3.203799677    2.060351250    1.323068367
  563 SOLV  OW      3378    2.641871652    2.514717448    3.594500837
  563 SOLV  HW1     3379    2.647820927    2.421215875    3.559541430
  563 SOLV  HW2     3380    2.733973228    2.551964488    3.605902520
  564 SOLV  OW      3381    3.774141556    6.478969653    6.560785333
  564 SOLV  HW1     3382    3.771584510    6.448182069    6.655893851
  564 SOLV  HW2     3383    3.789228723    6.577789667    6.558132681
  565 SOLV  OW      3384    2.037040052    4.540648943    5.239134726
  565 SOLV  HW1     3385    1.937445438    4.532292111    5.235800195
  565 SOLV  HW2     3386    2.076251665    4.506250536    5.153816177
  566 SOLV  OW      3387    2.533150113    3.480549920    1.047299965
  566 SOLV  HW1     3388    2.514448273    3.392180559    1.004391304
  566 SOLV  HW2     3389    2.486562048    3.485224605    1.135661578
  567 SOLV  OW      3390    2.278449743    2.849133277    2.244161725
  567 SOLV  HW1     3391    2.332517734    2.920932504    2.287997717
  567 SOLV  HW2     3392    2.190530756    2.886761788    2.214931054
  568 SOLV  OW      3393    4.248616148    4.500319381    0.794662398
  568 SOLV  HW1     3394    4.214142163    4.591294426    0.817795677
  568 SOLV  HW2     3395    4.246019763    4.442042576    0.875885084
  569 SOLV  OW      3396    3.013765073    3.803230994    6.504631651
  569 SOLV  HW1     3397    3.042851977    3.889448384    6.546111585
  569 SOLV  HW2     3398    2.980172284    3.820453682    6.412030587
  570 SOLV  OW      3399    0.386801385    2.742851243    0.204858643
  570 SOLV  HW1     3400    0.397191903    2.647357678    0.232662643
  570 SOLV  HW2     3401    0.475657360    2.779322228    0.177027850
  571 SOLV  OW      3402    0.193587122    4.700419132    0.142789408
  571 SOLV  HW1     3403    0.114998208    4.745203556    0.100149140
  571 SOLV  HW2     3404    0.164304669    4.614444334    0.184633452
  572 SOLV  OW      3405    5.007685063    5.883083505    5.906004910
  572 SOLV  HW1     3406    4.980548428    5.957923709    5.845485534
  572 SOLV  HW2     3407    4.954379179    5.801395782    5.883967585
  573 SOLV  OW      3408    2.270451494    1.641679507    7.231988070
  573 SOLV  HW1     3409    2.278771848    1.554509156    7.280280475
  573 SOLV  HW2     3410    2.273502783    1.716762362    7.297967723
  574 SOLV  OW      3411    4.599283465    5.877016630    8.530337507
  574 SOLV  HW1     3412    4.530995795    5.804956692    8.518327907
  574 SOLV  HW2     3413    4.667554564    5.847440967    8.597153630
  575 SOLV  OW      3414    4.527300417    2.011632194    2.899706281
  575 SOLV  HW1     3415    4.616643840    2.019721996    2.943891796
  575 SOLV  HW2     3416    4.501658670    2.099749070    2.859982543
  576 SOLV  OW      3417    3.926161453    6.289332491    4.812262315
  576 SOLV  HW1     3418    3.943618745    6.367856272    4.752854211
  576 SOLV  HW2     3419    3.830319795    6.289779020    4.840797517
  577 SOLV  OW      3420    1.945494470    0.237829798    0.413262489
  577 SOLV  HW1     3421    2.015871288    0.292833941    0.458225877
  577 SOLV  HW2     3422    1.867381784    0.226918126    0.474739327
  578 SOLV  OW      3423    4.727318628    5.720045840    2.674267815
  578 SOLV  HW1     3424    4.790477781    5.732181854    2.750842578
  578 SOLV  HW2     3425    4.733268975    5.626024931    2.640731055
  579 SOLV  OW      3426    4.112229637    4.296157921    6.944105828
  579 SOLV  HW1     3427    4.072783658    4.380947895    6.908683649
  579 SOLV  HW2     3428    4.056344296    4.218592049    6.914772637
  580 SOLV  OW      3429    4.747097646    1.672726216    4.547987745
  580 SOLV  HW1     3430    4.789391305    1.607873333    4.611276122
  580 SOLV  HW2     3431    4.652637390    1.645150175    4.530186891
  581 SOLV  OW      3432    5.799379798    5.451610796    7.672432554
  581 SOLV  HW1     3433    5.725743879    5.456997401    7.604987875
  581 SOLV  HW2     3434    5.826276091    5.543937260    7.699863756
  582 SOLV  OW      3435    3.263747324    2.495552598    7.064632574
  582 SOLV  HW1     3436    3.345721328    2.547389700    7.040276265
  582 SOLV  HW2     3437    3.188929471    2.558874830    7.084447236
  583 SOLV  OW      3438    1.892635503    1.696249608    7.592650158
  583 SOLV  HW1     3439    1.968380210    1.734453424    7.645595910
  583 SOLV  HW2     3440    1.845595514    1.769812899    7.543908571
  584 SOLV  OW      3441    4.935934593    0.648616810    3.742718901
  584 SOLV  HW1     3442    4.954338290    0.565820200    3.795691355
  584 SOLV  HW2     3443    4.837132366    0.661177627    3.733752432
  585 SOLV  OW      3444    5.126496861    3.480206834    7.607363782
  585 SOLV  HW1     3445    5.066400381    3.554462733    7.577791516
  585 SOLV  HW2     3446    5.219296885    3.515350301    7.619738752
  586 SOLV  OW      3447    0.060029510    2.707068813    6.614614785
  586 SOLV  HW1     3448   -0.013330931    2.709162611    6.682540534
  586 SOLV  HW2     3449    0.031585194    2.757785345    6.533258644
  587 SOLV  OW      3450    0.266469546    0.690741787    4.299906478
  587 SOLV  HW1     3451    0.205043969    0.702520530    4.221879503
  587 SOLV  HW2     3452    0.250356730    0.763737401    4.366330067
  588 SOLV  OW      3453    3.995169267    0.346095747    7.024413282
  588 SOLV  HW1     3454    3.942520109    0.421976979    6.986070945
  588 SOLV  HW2     3455    3.949860321    0.259675493    7.002534625
  589 SOLV  OW      3456    3.081659190    2.437965063    6.125853638
  589 SOLV  HW1     3457    2.986600501    2.466612083    6.137821328
  589 SOLV  HW2     3458    3.128723378    2.502786474    6.065993729
  590 SOLV  OW      3459    3.322719597    4.066793883    3.830772833
  590 SOLV  HW1     3460    3.389833648    3.993839992    3.817602557
  590 SOLV  HW2     3461    3.365840809    4.143609449    3.878101667
  591 SOLV  OW      3462    3.704116168    3.070199136    4.967032139
  591 SOLV  HW1     3463    3.684756768    3.128159797    5.046188982
  591 SOLV  HW2     3464    3.761594031    2.993379277    4.995228785
  592 SOLV  OW      3465    2.903131411    6.375679387    5.483462430
  592 SOLV  HW1     3466    2.807923711    6.384730465    5.512679988
  592 SOLV  HW2     3467    2.919876069    6.435790876    5.405319584
  593 SOLV  OW      3468    3.623341889    3.836569151    2.771816554
  593 SOLV  HW1     3469    3.695689957    3.896830796    2.738136027
  593 SOLV  HW2     3470    3.606123970    3.764433992    2.704733497
  594 SOLV  OW      3471    2.444703266    1.660678179    8.477035639
  594 SOLV  HW1     3472    2.378875248    1.722213936    8.520395538
  594 SOLV  HW2     3473    2.473346472    1.590893237    8.542683848
  595 SOLV  OW      3474    3.922944224    3.213905116    2.335414527
  595 SOLV  HW1     3475    3.897940249    3.118782054    2.353483126
  595 SOLV  HW2     3476    3.889430114    3.271865777    2.409693791
  596 SOLV  OW      3477    3.973576594    4.643635308    0.422879724
  596 SOLV  HW1     3478    3.973763276    4.738748356    0.453759003
  596 SOLV  HW2     3479    4.045247313    4.592911266    0.470738235
  597 SOLV  OW      3480    2.101661192    2.269177859    3.224309015
  597 SOLV  HW1     3481    2.068701406    2.217738917    3.145140012
  597 SOLV  HW2     3482    2.045108634    2.350667634    3.237009844
  598 SOLV  OW      3483    4.529220883    2.534604947    2.647618986
  598 SOLV  HW1     3484    4.584974021    2.549630840    2.729263733
  598 SOLV  HW2     3485    4.506219391    2.622709663    2.606284487
  599 SOLV  OW      3486    5.599692930    4.876325771    1.184168202
  599 SOLV  HW1     3487    5.623308143    4.864857688    1.280660982
  599 SOLV  HW2     3488    5.629310346    4.795798494    1.132804600
  600 SOLV  OW      3489    0.721865923    5.154514962    2.510006046
  600 SOLV  HW1     3490    0.804044492    5.172241072    2.455853178
  600 SOLV  HW2     3491    0.747984091    5.116664007    2.598804562
  601 SOLV  OW      3492    3.006601529    5.575300233    2.088298511
  601 SOLV  HW1     3493    3.072292456    5.580312698    2.163528828
  601 SOLV  HW2     3494    2.921823715    5.533398595    2.120810306
  602 SOLV  OW      3495    4.390564145    2.708112851    7.649321567
  602 SOLV  HW1     3496    4.354145970    2.796130067    7.679764063
  602 SOLV  HW2     3497    4.422878410    2.716223395    7.555034403
  603 SOLV  OW      3498    1.649864080    5.998654798    3.206293822
  603 SOLV  HW1     3499    1.596359474    6.040564453    3.132939148
  603 SOLV  HW2     3500    1.726882184    5.948492203    3.166898625
  604 SOLV  OW      3501    0.148305742    1.566313648    7.762660392
  604 SOLV  HW1     3502    0.225386491    1.517424718    7.721813283
  604 SOLV  HW2     3503    0.181764107    1.648027537    7.809601020
  605 SOLV  OW      3504    4.927990823    1.573662920    7.544353938
  605 SOLV  HW1     3505    5.025929973    1.585584118    7.560659666
  605 SOLV  HW2     3506    4.876379385    1.617079652    7.618186941
  606 SOLV  OW      3507    4.831729071    4.369477309    0.440574750
  606 SOLV  HW1     3508    4.766423549    4.435309141    0.478010230
  606 SOLV  HW2     3509    4.802053749    4.341289960    0.349333808
  607 SOLV  OW      3510    2.867579771    0.617812453    4.178865342
  607 SOLV  HW1     3511    2.849861886    0.552646526    4.105112270
  607 SOLV  HW2     3512    2.808975855    0.698008566    4.167280553
  608 SOLV  OW      3513    4.199770730    5.261441682    5.473547768
  608 SOLV  HW1     3514    4.182409282    5.193311488    5.544659632
  608 SOLV  HW2     3515    4.156168269    5.232526082    5.388325778
  609 SOLV  OW      3516    1.591512411    5.220379577    1.497787321
  609 SOLV  HW1     3517    1.629716823    5.137608061    1.456685400
  609 SOLV  HW2     3518    1.638346645    5.300627069    1.460815179
  610 SOLV  OW      3519    5.146779659    1.780402049    2.792619821
  610 SOLV  HW1     3520    5.241851699    1.755796949    2.811486647
  610 SOLV  HW2     3521    5.144032176    1.867092939    2.742848144
  611 SOLV  OW      3522    2.557435254    3.897502423    8.441466706
  611 SOLV  HW1     3523    2.572070617    3.819916047    8.380097306
  611 SOLV  HW2     3524    2.635001842    3.960276767    8.434917360
  612 SOLV  OW      3525    4.776864403    4.748257467    7.741630627
  612 SOLV  HW1     3526    4.730251065    4.771987926    7.656400889
  612 SOLV  HW2     3527    4.726119379    4.786119390    7.819035208
  613 SOLV  OW      3528    2.383805280    3.111482851    5.482972955
  613 SOLV  HW1     3529    2.427111028    3.024409775    5.506274379
  613 SOLV  HW2     3530    2.309257557    3.129835645    5.547050023
  614 SOLV  OW      3531    0.057672073    1.892967740    1.454369039
  614 SOLV  HW1     3532    0.039337257    1.795687223    1.440212541
  614 SOLV  HW2     3533    0.003975163    1.926060683    1.531967693
  615 SOLV  OW      3534    2.875286672    3.384573317    7.904811522
  615 SOLV  HW1     3535    2.866141388    3.478911741    7.936697050
  615 SOLV  HW2     3536    2.806186827    3.366168309    7.834907966
  616 SOLV  OW      3537    4.521361156    0.211649864    0.027128715
  616 SOLV  HW1     3538    4.564009940    0.275363506    0.091329246
  616 SOLV  HW2     3539    4.467423223    0.144388545    0.077791081
  617 SOLV  OW      3540    2.956736631    2.557380895    8.008117012
  617 SOLV  HW1     3541    3.052468853    2.582041546    7.993041468
  617 SOLV  HW2     3542    2.901731891    2.588321270    7.930546192
  618 SOLV  OW      3543    2.182416159    4.650932843    1.862507422
  618 SOLV  HW1     3544    2.248368393    4.612296654    1.926987060
  618 SOLV  HW2     3545    2.229622922    4.677511934    1.778453210
  619 SOLV  OW      3546    4.343303618    3.129278698    0.254206157
  619 SOLV  HW1     3547    4.369869358    3.153791768    0.347444813
  619 SOLV  HW2     3548    4.346306508    3.029873627    0.243734592
  620 SOLV  OW      3549    3.452083948    2.772375408    3.643717236
  620 SOLV  HW1     3550    3.489501695    2.818798011    3.723997510
  620 SOLV  HW2     3551    3.352532011    2.781815855    3.643137400
  621 SOLV  OW      3552    4.098534600    6.416005848    1.739312884
  621 SOLV  HW1     3553    4.068891702    6.475872245    1.664899391
  621 SOLV  HW2     3554    4.094669229    6.465974763    1.825847371
  622 SOLV  OW      3555    5.720126812    1.904487441    6.776315216
  622 SOLV  HW1     3556    5.707330913    1.824719887    6.835251250
  622 SOLV  HW2     3557    5.631000232    1.943539790    6.753262464
  623 SOLV  OW      3558    2.919188706    5.800591594    4.088422926
  623 SOLV  HW1     3559    2.828834505    5.759585936    4.075985073
  623 SOLV  HW2     3560    2.972512829    5.745032232    4.152217704
  624 SOLV  OW      3561    0.579513270    0.578643696    3.962714495
  624 SOLV  HW1     3562    0.593176359    0.589727983    4.061154922
  624 SOLV  HW2     3563    0.485856129    0.604406678    3.938951730
  625 SOLV  OW      3564    4.918828373    5.498479123    4.297178962
  625 SOLV  HW1     3565    4.841530246    5.552963393    4.329683128
  625 SOLV  HW2     3566    4.953770734    5.537651814    4.212063785
  626 SOLV  OW      3567    4.138158440    6.200752114    8.206135422
  626 SOLV  HW1     3568    4.111484339    6.134947759    8.276550804
  626 SOLV  HW2     3569    4.058574588    6.255101529    8.179440906
  627 SOLV  OW      3570    0.445857940    2.008486015    3.527190805
  627 SOLV  HW1     3571    0.350872685    2.005061838    3.496108333
  627 SOLV  HW2     3572    0.503669977    2.044204310    3.453828502
  628 SOLV  OW      3573    2.132445163    5.742896651    2.039678160
  628 SOLV  HW1     3574    2.221306145    5.763001768    1.998452023
  628 SOLV  HW2     3575    2.068863531    5.712576286    1.968698499
  629 SOLV  OW      3576    2.357127364    1.327703474    7.140247104
  629 SOLV  HW1     3577    2.448893483    1.367115718    7.145316850
  629 SOLV  HW2     3578    2.363522482    1.227935649    7.142600540
  630 SOLV  OW      3579    5.479414795    3.358372716    6.199374251
  630 SOLV  HW1     3580    5.514612323    3.406195554    6.118912063
  630 SOLV  HW2     3581    5.538646290    3.376975851    6.277768153
  631 SOLV  OW      3582    5.229134538    3.250274405    1.651725300
  631 SOLV  HW1     3583    5.143779928    3.239401297    1.702680370
  631 SOLV  HW2     3584    5.272648486    3.160985222    1.640145994
  632 SOLV  OW      3585    5.915160840    4.547171496    6.427344253
  632 SOLV  HW1     3586    5.855225949    4.598164117    6.489050002
  632 SOLV  HW2     3587    5.865118990    4.523897848    6.343952369
  633 SOLV  OW      3588    4.239573981    3.087651659    1.340601238
  633 SOLV  HW1     3589    4.302967024    3.010440794    1.345054789
  633 SOLV  HW2     3590    4.156455684    3.059804058    1.292477276
  634 SOLV  OW      3591    4.684523574    0.057757126    3.773744153
  634 SOLV  HW1     3592    4.670447900    0.111616552    3.856816793
  634 SOLV  HW2     3593    4.663816389    0.113964377    3.693669157
  635 SOLV  OW      3594    3.808594084    2.359351815    1.116723344
  635 SOLV  HW1     3595    3.798148462    2.456996637    1.135601854
  635 SOLV  HW2     3596    3.722752682    2.312149344    1.136804440
  636 SOLV  OW      3597    1.781073199    2.762868919    6.014560509
  636 SOLV  HW1     3598    1.811420625    2.790118327    6.105865287
  636 SOLV  HW2     3599    1.788698203    2.663605470    6.005143428
  637 SOLV  OW      3600    2.610540270    3.943774583    4.187403133
  637 SOLV  HW1     3601    2.650536045    3.965438305    4.098346409
  637 SOLV  HW2     3602    2.674219177    3.970164965    4.259850145
  638 SOLV  OW      3603    2.574083352    4.962750943    0.417891577
  638 SOLV  HW1     3604    2.492887309    5.004254599    0.376846728
  638 SOLV  HW2     3605    2.559937941    4.864218963    0.427452127
  639 SOLV  OW      3606    5.033912606    4.234260721    2.558678372
  639 SOLV  HW1     3607    4.976516521    4.157930337    2.529023554
  639 SOLV  HW2     3608    5.050653329    4.295392357    2.481330177
  640 SOLV  OW      3609    4.791612061    6.101081474    1.599274268
  640 SOLV  HW1     3610    4.817377189    6.024082205    1.540902095
  640 SOLV  HW2     3611    4.717858631    6.152701079    1.555732246
  641 SOLV  OW      3612    1.574437901    1.317353220    0.329152457
  641 SOLV  HW1     3613    1.547278736    1.305175483    0.233684463
  641 SOLV  HW2     3614    1.548720099    1.236269592    0.381727050
  642 SOLV  OW      3615    2.942075042    1.190799117    3.032582070
  642 SOLV  HW1     3616    2.920617791    1.182303287    2.935281287
  642 SOLV  HW2     3617    2.858844807    1.213337480    3.083226122
  643 SOLV  OW      3618    5.200905705    4.587051995    3.866151858
  643 SOLV  HW1     3619    5.256256450    4.614621360    3.787562691
  643 SOLV  HW2     3620    5.216433709    4.650592619    3.941792734
  644 SOLV  OW      3621    3.911409980    1.946499407    0.826194470
  644 SOLV  HW1     3622    3.970285932    1.935688288    0.746089493
  644 SOLV  HW2     3623    3.926991628    2.036399181    0.867125205
  645 SOLV  OW      3624    5.123128832    2.760187896    8.270303893
  645 SOLV  HW1     3625    5.078322175    2.674829769    8.243725755
  645 SOLV  HW2     3626    5.055732731    2.834041819    8.272149556
  646 SOLV  OW      3627    1.676815702    6.199090779    6.057118098
  646 SOLV  HW1     3628    1.622397831    6.229795477    5.979041294
  646 SOLV  HW2     3629    1.748495957    6.136981356    6.025425749
  647 SOLV  OW      3630    0.816860060    3.300762293    6.725285878
  647 SOLV  HW1     3631    0.750370786    3.340690594    6.788412368
  647 SOLV  HW2     3632    0.904480129    3.289210644    6.772076361
  648 SOLV  OW      3633    3.387896016    1.954418024    3.597502773
  648 SOLV  HW1     3634    3.419213093    1.890826616    3.668039332
  648 SOLV  HW2     3635    3.466868799    1.999087768    3.555455402
  649 SOLV  OW      3636    4.893558561    0.579607624    5.632985124
  649 SOLV  HW1     3637    4.880490804    0.481275172    5.645635170
  649 SOLV  HW2     3638    4.959065190    0.595291972    5.559073503
  650 SOLV  OW      3639    2.668118507    1.761169607    7.068968466
  650 SOLV  HW1     3640    2.694302895    1.807125026    6.984100768
  650 SOLV  HW2     3641    2.639782623    1.829343550    7.136418211
  651 SOLV  OW      3642    0.224217045    5.286605874    1.933218623
  651 SOLV  HW1     3643    0.218561712    5.386200607    1.926221020
  651 SOLV  HW2     3644    0.211812019    5.246069365    1.842648414
  652 SOLV  OW      3645    4.997313470    4.343549698    7.943892780
  652 SOLV  HW1     3646    4.980229185    4.248265703    7.918808875
  652 SOLV  HW2     3647    4.959749929    4.403804428    7.873476564
  653 SOLV  OW      3648    0.103994342    1.621932675    1.394937927
  653 SOLV  HW1     3649    0.178487169    1.612885262    1.461036551
  653 SOLV  HW2     3650    0.034104950    1.552950371    1.413831933
  654 SOLV  OW      3651    1.802493018    4.256072263    1.488644540
  654 SOLV  HW1     3652    1.791072858    4.193637665    1.565920375
  654 SOLV  HW2     3653    1.725863776    4.245119046    1.425335421
  655 SOLV  OW      3654    4.445615734    1.513608104    5.651274737
  655 SOLV  HW1     3655    4.394798827    1.503577927    5.736814539
  655 SOLV  HW2     3656    4.538658231    1.479069268    5.663531153
  656 SOLV  OW      3657    4.920177945    1.829745883    6.197247552
  656 SOLV  HW1     3658    4.854000643    1.776343558    6.249866908
  656 SOLV  HW2     3659    5.009755615    1.785515187    6.201669513
  657 SOLV  OW      3660    0.480126766    3.607969485    7.324853779
  657 SOLV  HW1     3661    0.403277284    3.591705004    7.262969334
  657 SOLV  HW2     3662    0.557791314    3.551399523    7.297139216
  658 SOLV  OW      3663    0.638342433    1.863795244    4.640656281
  658 SOLV  HW1     3664    0.576360295    1.812911341    4.580914391
  658 SOLV  HW2     3665    0.606075553    1.857708521    4.735111769
  659 SOLV  OW      3666    3.793287810    1.977726242    3.789790957
  659 SOLV  HW1     3667    3.764850598    1.894630476    3.741973602
  659 SOLV  HW2     3668    3.746071749    1.983376301    3.877761204
  660 SOLV  OW      3669    5.170857137    0.492192894    3.448072109
  660 SOLV  HW1     3670    5.121869680    0.570918556    3.485522759
  660 SOLV  HW2     3671    5.230001251    0.522249568    3.373248058
  661 SOLV  OW      3672    2.215845153    2.150612468    5.965275446
  661 SOLV  HW1     3673    2.281401850    2.225272487    5.953949342
  661 SOLV  HW2     3674    2.264932328    2.063638336    5.970376425
  662 SOLV  OW      3675    2.159998555    0.603256425    0.534402331
  662 SOLV  HW1     3676    2.152384399    0.573874179    0.439119796
  662 SOLV  HW2     3677    2.124195621    0.531652106    0.594327328
  663 SOLV  OW      3678    1.690939297    2.944675480    2.134459806
  663 SOLV  HW1     3679    1.737666599    2.870217641    2.086787410
  663 SOLV  HW2     3680    1.595029691    2.920173854    2.148640741
  664 SOLV  OW      3681    2.332083573    4.708739723    1.645707957
  664 SOLV  HW1     3682    2.291314843    4.631879215    1.596408350
  664 SOLV  HW2     3683    2.369543759    4.774294871    1.580138743
  665 SOLV  OW      3684    1.431198030    6.140303489    4.802859777
  665 SOLV  HW1     3685    1.436941668    6.108219536    4.897399189
  665 SOLV  HW2     3686    1.336329719    6.163324442    4.781177935
  666 SOLV  OW      3687    2.906617100    0.441292242    3.134270958
  666 SOLV  HW1     3688    2.870362361    0.532853381    3.151655294
  666 SOLV  HW2     3689    2.851824553    0.373806079    3.183702410
  667 SOLV  OW      3690    4.920636306    5.310459358    4.653255306
  667 SOLV  HW1     3691    4.902719580    5.402255279    4.688646728
  667 SOLV  HW2     3692    4.902117572    5.308412410    4.555005853
  668 SOLV  OW      3693    3.960149540    1.360486234    1.789901862
  668 SOLV  HW1     3694    4.048319106    1.320227125    1.814506246
  668 SOLV  HW2     3695    3.964611079    1.459779009    1.800906577
  669 SOLV  OW      3696    3.434202269    0.143812703    3.788973656
  669 SOLV  HW1     3697    3.381473002    0.120722072    3.870744766
  669 SOLV  HW2     3698    3.403189653    0.231842078    3.753069632
  670 SOLV  OW      3699    1.474700474    0.161440793    7.295034690
  670 SOLV  HW1     3700    1.462511412    0.119088386    7.384799757
  670 SOLV  HW2     3701    1.571327842    0.183225110    7.281300194
  671 SOLV  OW      3702    1.361745564    3.050258231    3.561784716
  671 SOLV  HW1     3703    1.369584668    2.959367110    3.520828351
  671 SOLV  HW2     3704    1.280444974    3.096097660    3.525882122
  672 SOLV  OW      3705    4.823657270    1.834797270    1.185040220
  672 SOLV  HW1     3706    4.877874988    1.794829868    1.258953033
  672 SOLV  HW2     3707    4.821575990    1.934253362    1.195248973
  673 SOLV  OW      3708    2.161907101    0.033245657    2.408832620
  673 SOLV  HW1     3709    2.117950230   -0.042311272    2.457402426
  673 SOLV  HW2     3710    2.141263574    0.026618241    2.311211164
  674 SOLV  OW      3711    3.090345517    3.689265663    2.020002139
  674 SOLV  HW1     3712    3.039240123    3.721934577    2.099507074
  674 SOLV  HW2     3713    3.154260697    3.617836463    2.048511591
  675 SOLV  OW      3714    3.738581094    0.132582041    1.306182089
  675 SOLV  HW1     3715    3.767677773    0.132668364    1.401855660
  675 SOLV  HW2     3716    3.816800473    0.153611359    1.247534423
  676 SOLV  OW      3717    0.162467634    1.976281184    0.995985001
  676 SOLV  HW1     3718    0.160324246    2.001401865    1.092755062
  676 SOLV  HW2     3719    0.254907884    1.947384538    0.971088433
  677 SOLV  OW      3720    4.332447796    5.557885498    0.506771632
  677 SOLV  HW1     3721    4.300536340    5.511805385    0.589586660
  677 SOLV  HW2     3722    4.254275862    5.578716959    0.447990332
  678 SOLV  OW      3723    4.135964507    4.144220279    4.447003386
  678 SOLV  HW1     3724    4.142208110    4.079103228    4.371366802
  678 SOLV  HW2     3725    4.217321840    4.136299994    4.504607849
  679 SOLV  OW      3726    4.613175079    6.287348500    1.507471789
  679 SOLV  HW1     3727    4.602762478    6.308555665    1.604641203
  679 SOLV  HW2     3728    4.522945690    6.274660605    1.466268183
  680 SOLV  OW      3729    2.061625124    0.129919033    3.077014110
  680 SOLV  HW1     3730    2.088789416    0.099065405    2.985853814
  680 SOLV  HW2     3731    1.968156334    0.099813147    3.095916461
  681 SOLV  OW      3732    4.368777756    4.594834593    7.619526976
  681 SOLV  HW1     3733    4.319271440    4.614751656    7.534954500
  681 SOLV  HW2     3734    4.312232709    4.620190356    7.698011417
  682 SOLV  OW      3735    1.730806921    0.976451196    2.404566109
  682 SOLV  HW1     3736    1.640554406    1.014736432    2.384848841
  682 SOLV  HW2     3737    1.801485340    1.038536510    2.370653839
  683 SOLV  OW      3738    1.228335955    4.436183901    0.844350628
  683 SOLV  HW1     3739    1.261642998    4.519411037    0.800034221
  683 SOLV  HW2     3740    1.302023462    4.368689810    0.848192694
  684 SOLV  OW      3741    3.943023889    5.357487545    2.822862343
  684 SOLV  HW1     3742    3.954311369    5.386588396    2.727858014
  684 SOLV  HW2     3743    3.957437045    5.435617040    2.883592243
  685 SOLV  OW      3744    5.466865719    4.511475373    2.675659945
  685 SOLV  HW1     3745    5.490482393    4.416130701    2.694413284
  685 SOLV  HW2     3746    5.550578694    4.565557669    2.667455940
  686 SOLV  OW      3747    0.988921653    4.088542721    5.743945181
  686 SOLV  HW1     3748    0.977134744    4.029867040    5.824059277
  686 SOLV  HW2     3749    0.900216121    4.125628350    5.716448771
  687 SOLV  OW      3750    2.802985334    0.591875425    6.857364512
  687 SOLV  HW1     3751    2.825049362    0.686559020    6.880779185
  687 SOLV  HW2     3752    2.754500406    0.589590355    6.769934165
  688 SOLV  OW      3753    0.587366560    3.647883720    0.339820733
  688 SOLV  HW1     3754    0.677256916    3.616219027    0.370104829
  688 SOLV  HW2     3755    0.580301722    3.746625985    0.353967277
  689 SOLV  OW      3756    3.452309731    0.485195946    5.797117192
  689 SOLV  HW1     3757    3.510671890    0.419726451    5.749079300
  689 SOLV  HW2     3758    3.360065581    0.447555604    5.805735570
  690 SOLV  OW      3759    2.907616077    5.754308348    6.233135602
  690 SOLV  HW1     3760    2.820902060    5.717437832    6.266621102
  690 SOLV  HW2     3761    2.954103052    5.802712393    6.307271098
  691 SOLV  OW      3762    2.459111177    6.045211720    6.461905738
  691 SOLV  HW1     3763    2.371996854    6.091208267    6.444715952
  691 SOLV  HW2     3764    2.466220837    5.964371518    6.403473007
  692 SOLV  OW      3765    4.794306794    1.321687085    1.145916345
  692 SOLV  HW1     3766    4.739274040    1.394590193    1.105215088
  692 SOLV  HW2     3767    4.758231704    1.299277230    1.236450552
  693 SOLV  OW      3768    0.459829812    3.526475180    6.200035149
  693 SOLV  HW1     3769    0.447797093    3.608034811    6.256632529
  693 SOLV  HW2     3770    0.530095109    3.543853078    6.131036156
  694 SOLV  OW      3771    2.893485686    6.093367719    7.772763406
  694 SOLV  HW1     3772    2.980983148    6.046886436    7.759208619
  694 SOLV  HW2     3773    2.908866585    6.191909027    7.780049854
  695 SOLV  OW      3774    2.987104561    1.183813077    4.807285076
  695 SOLV  HW1     3775    3.075477498    1.226610754    4.826222236
  695 SOLV  HW2     3776    2.914253905    1.237565997    4.849752542
  696 SOLV  OW      3777    0.322488879    0.371646835    3.805484186
  696 SOLV  HW1     3778    0.226694131    0.347305785    3.790287346
  696 SOLV  HW2     3779    0.368648952    0.297000227    3.853413359
  697 SOLV  OW      3780    5.375075758    4.890316806    4.896414041
  697 SOLV  HW1     3781    5.431291250    4.821700475    4.942583680
  697 SOLV  HW2     3782    5.432745607    4.966773194    4.867627306
  698 SOLV  OW      3783    4.216387118    3.261486544    0.999368527
  698 SOLV  HW1     3784    4.125001754    3.300924656    1.009033207
  698 SOLV  HW2     3785    4.209199971    3.161975854    0.992585322
  699 SOLV  OW      3786    4.721798031    0.036505016    0.330350812
  699 SOLV  HW1     3787    4.713365502    0.136147585    0.330919084
  699 SOLV  HW2     3788    4.717645484    0.002166037    0.424178572
  700 SOLV  OW      3789    0.631277118    2.592292857    0.377106158
  700 SOLV  HW1     3790    0.680907233    2.640344577    0.304801602
  700 SOLV  HW2     3791    0.544679212    2.557833653    0.340865098
  701 SOLV  OW      3792    3.660356947    1.816670378    4.636380948
  701 SOLV  HW1     3793    3.681358579    1.724025207    4.605142311
  701 SOLV  HW2     3794    3.616923168    1.812464424    4.726358209
  702 SOLV  OW      3795    3.086395387    3.701432672    8.078584011
  702 SOLV  HW1     3796    3.103615691    3.745252929    8.166807102
  702 SOLV  HW2     3797    3.143170628    3.619519464    8.070405577
  703 SOLV  OW      3798    4.424112945    5.690467018    8.447304474
  703 SOLV  HW1     3799    4.369331961    5.610020148    8.470269623
  703 SOLV  HW2     3800    4.365318293    5.760269662    8.406428575
  704 SOLV  OW      3801    0.875143839    2.100935682    4.218576443
  704 SOLV  HW1     3802    0.901484273    2.170863795    4.152120906
  704 SOLV  HW2     3803    0.948997047    2.034136106    4.227716959
  705 SOLV  OW      3804    4.696680926    1.380103604    5.710258694
  705 SOLV  HW1     3805    4.791164667    1.372924563    5.678300269
  705 SOLV  HW2     3806    4.693484798    1.363553616    5.808828105
  706 SOLV  OW      3807    1.970335009    4.803945755    1.936425957
  706 SOLV  HW1     3808    2.062661056    4.775848887    1.910224403
  706 SOLV  HW2     3809    1.938796798    4.876255914    1.874971501
  707 SOLV  OW      3810    0.995425312    5.589022330    0.240033417
  707 SOLV  HW1     3811    1.095138062    5.584412316    0.234018652
  707 SOLV  HW2     3812    0.955055994    5.537871041    0.164178709
  708 SOLV  OW      3813    3.857511982    5.199234059    8.007234026
  708 SOLV  HW1     3814    3.777743593    5.212675657    8.066025220
  708 SOLV  HW2     3815    3.850164141    5.258492674    7.927018780
  709 SOLV  OW      3816    4.482977692    2.318840340    4.512855723
  709 SOLV  HW1     3817    4.537715640    2.237444264    4.493400239
  709 SOLV  HW2     3818    4.491888371    2.383825784    4.437373635
  710 SOLV  OW      3819    4.436669292    3.914589927    8.265174155
  710 SOLV  HW1     3820    4.492179361    3.944737558    8.187651109
  710 SOLV  HW2     3821    4.402013988    3.822461172    8.247529376
  711 SOLV  OW      3822    4.597498063    2.237936361    3.190995892
  711 SOLV  HW1     3823    4.511902351    2.201271541    3.227453764
  711 SOLV  HW2     3824    4.657762211    2.162441875    3.165132892
  712 SOLV  OW      3825    1.077867929    2.917070351    2.995560098
  712 SOLV  HW1     3826    1.007827759    2.866041729    3.045465051
  712 SOLV  HW2     3827    1.155799178    2.934337862    3.055797901
  713 SOLV  OW      3828    3.072272149    3.006853777    7.391878185
  713 SOLV  HW1     3829    2.975185944    3.026761542    7.378535769
  713 SOLV  HW2     3830    3.109631722    3.068227886    7.461430668
  714 SOLV  OW      3831    2.903786349    3.501795693    1.983250296
  714 SOLV  HW1     3832    2.950489809    3.586757328    2.007752876
  714 SOLV  HW2     3833    2.893145223    3.497055681    1.883930580
  715 SOLV  OW      3834    1.419874191    5.093601122    2.166197216
  715 SOLV  HW1     3835    1.509881969    5.087191698    2.123097462
  715 SOLV  HW2     3836    1.350555001    5.056753315    2.104252331
  716 SOLV  OW      3837    5.126928936    2.688979710    2.902294322
  716 SOLV  HW1     3838    5.066725465    2.653813593    2.973980776
  716 SOLV  HW2     3839    5.071913586    2.731777387    2.830588317
  717 SOLV  OW      3840    4.345248523    4.106053419    4.640938808
  717 SOLV  HW1     3841    4.401766032    4.165401918    4.583636184
  717 SOLV  HW2     3842    4.372506513    4.116299245    4.736605227
  718 SOLV  OW      3843    3.358560679    0.527625742    4.111046523
  718 SOLV  HW1     3844    3.457700150    0.524064236    4.098448453
  718 SOLV  HW2     3845    3.315353636    0.559385146    4.026639451
  719 SOLV  OW      3846    0.080558703    1.903314537    5.419357468
  719 SOLV  HW1     3847    0.063936385    1.804705787    5.419614484
  719 SOLV  HW2     3848    0.121702414    1.930409091    5.506381191
  720 SOLV  OW      3849    5.790856818    5.599879464    4.993878617
  720 SOLV  HW1     3850    5.806247672    5.667352336    4.921694105
  720 SOLV  HW2     3851    5.870985756    5.596075962    5.053585699
  721 SOLV  OW      3852    3.457978386    1.940730497    3.977399687
  721 SOLV  HW1     3853    3.480145411    1.891423737    3.893271804
  721 SOLV  HW2     3854    3.408444174    2.024611497    3.954807322
  722 SOLV  OW      3855    4.900351243    5.738074683    3.614111531
  722 SOLV  HW1     3856    4.849939649    5.789403595    3.544655965
  722 SOLV  HW2     3857    4.983646328    5.787797841    3.638393096
  723 SOLV  OW      3858    3.715236040    2.584654859    1.807205016
  723 SOLV  HW1     3859    3.637714991    2.593877152    1.744710814
  723 SOLV  HW2     3860    3.734235904    2.487701215    1.822666859
  724 SOLV  OW      3861    2.985527895    2.024538303    4.409388943
  724 SOLV  HW1     3862    2.885799528    2.029402769    4.414926944
  724 SOLV  HW2     3863    3.014594295    2.042252611    4.315360225
  725 SOLV  OW      3864    4.478135278    6.389022875    5.893391342
  725 SOLV  HW1     3865    4.457808611    6.486695130    5.886534644
  725 SOLV  HW2     3866    4.573533476    6.376667090    5.920714421
  726 SOLV  OW      3867    4.953712679    2.975275392    3.918564505
  726 SOLV  HW1     3868    4.936327150    2.998780903    3.822933372
  726 SOLV  HW2     3869    4.929234179    2.879612073    3.934356916
  727 SOLV  OW      3870    4.386405279    4.815782076    2.516083352
  727 SOLV  HW1     3871    4.481316983    4.793583222    2.493743711
  727 SOLV  HW2     3872    4.359310964    4.898920639    2.467565998
  728 SOLV  OW      3873    5.707822385    3.755756486    1.447675420
  728 SOLV  HW1     3874    5.745453965    3.809926044    1.522839099
  728 SOLV  HW2     3875    5.737647375    3.794526548    1.360455001
  729 SOLV  OW      3876    1.618959707    2.266809880    8.508510825
  729 SOLV  HW1     3877    1.694858432    2.227402047    8.456679773
  729 SOLV  HW2     3878    1.565547369    2.193392263    8.550427752
  730 SOLV  OW      3879    5.493561756    2.190372446    0.272537881
  730 SOLV  HW1     3880    5.583577103    2.233897540    0.270846178
  730 SOLV  HW2     3881    5.471365524    2.156144985    0.181236888
  731 SOLV  OW      3882    5.738812142    3.835315781    6.404743305
  731 SOLV  HW1     3883    5.831406649    3.847299446    6.368928449
  731 SOLV  HW2     3884    5.684196592    3.783187331    6.339170157
  732 SOLV  OW      3885    1.237111570    2.149621836    4.712603328
  732 SOLV  HW1     3886    1.310448004    2.216256426    4.726080927
  732 SOLV  HW2     3887    1.199662470    2.159462112    4.620403763
  733 SOLV  OW      3888    3.577491731    6.259495565    3.058234783
  733 SOLV  HW1     3889    3.518270310    6.190492578    3.099845371
  733 SOLV  HW2     3890    3.546873938    6.350644193    3.085703536
  734 SOLV  OW      3891    4.979383512    6.290337979    5.075337636
  734 SOLV  HW1     3892    5.046849351    6.266569641    5.145219496
  734 SOLV  HW2     3893    4.970496913    6.214725416    5.010500489
  735 SOLV  OW      3894    4.372570052    4.344550105    5.123597735
  735 SOLV  HW1     3895    4.440156411    4.412590176    5.095265905
  735 SOLV  HW2     3896    4.406060678    4.295892084    5.204287614
  736 SOLV  OW      3897    2.174080308    2.024781729    4.444826142
  736 SOLV  HW1     3898    2.175027786    1.926071769    4.428841565
  736 SOLV  HW2     3899    2.083730637    2.052371598    4.477625471
  737 SOLV  OW      3900    3.486890051    1.804655600    3.225691369
  737 SOLV  HW1     3901    3.552538063    1.768873765    3.159283039
  737 SOLV  HW2     3902    3.507476596    1.767536591    3.316236544
  738 SOLV  OW      3903    3.114061551    0.914220507    3.077311896
  738 SOLV  HW1     3904    3.049854545    0.985097171    3.048088854
  738 SOLV  HW2     3905    3.147885129    0.935616365    3.168953799
  739 SOLV  OW      3906    1.242772237    3.948220862    7.072766961
  739 SOLV  HW1     3907    1.145117521    3.952738429    7.051714188
  739 SOLV  HW2     3908    1.294516833    3.934954264    6.988229711
  740 SOLV  OW      3909    2.891008510    0.968498724    7.134646280
  740 SOLV  HW1     3910    2.818884080    0.920651090    7.184733623
  740 SOLV  HW2     3911    2.980208286    0.932989343    7.162620600
  741 SOLV  OW      3912    3.215656025    4.777692225    0.080248244
  741 SOLV  HW1     3913    3.298795184    4.760637265    0.133135755
  741 SOLV  HW2     3914    3.236294783    4.771025190   -0.017371696
  742 SOLV  OW      3915    2.809423606    2.335353969    0.556750554
  742 SOLV  HW1     3916    2.844293606    2.351680677    0.649041315
  742 SOLV  HW2     3917    2.882370106    2.351344029    0.490243400
  743 SOLV  OW      3918    2.478719248    4.369159496    0.288840271
  743 SOLV  HW1     3919    2.578204189    4.376766499    0.282136638
  743 SOLV  HW2     3920    2.436607504    4.454402704    0.257852361
  744 SOLV  OW      3921    5.871447276    4.547949815    5.473133634
  744 SOLV  HW1     3922    5.919675576    4.509645267    5.551917351
  744 SOLV  HW2     3923    5.934291411    4.604717665    5.419953993
  745 SOLV  OW      3924    2.095952005    6.388106280    3.709178326
  745 SOLV  HW1     3925    2.036141688    6.309820672    3.726328296
  745 SOLV  HW2     3926    2.187139005    6.368974018    3.745496008
  746 SOLV  OW      3927    2.663507718    0.234946207    8.013011639
  746 SOLV  HW1     3928    2.659133679    0.312955598    8.075425195
  746 SOLV  HW2     3929    2.615325820    0.157189391    8.053414991
  747 SOLV  OW      3930    0.673427785    1.345186277    6.504480493
  747 SOLV  HW1     3931    0.617559967    1.410677528    6.555370118
  747 SOLV  HW2     3932    0.769682384    1.357717471    6.528523877
  748 SOLV  OW      3933    0.617896913    1.861142234    7.987393853
  748 SOLV  HW1     3934    0.661763423    1.895042702    7.904168029
  748 SOLV  HW2     3935    0.584371836    1.938437858    8.041259605
  749 SOLV  OW      3936    1.646462434    1.746714608    0.018899270
  749 SOLV  HW1     3937    1.665072006    1.808510004    0.095286945
  749 SOLV  HW2     3938    1.566146039    1.778918724   -0.031222751
  750 SOLV  OW      3939    4.762548522    5.493975026    5.152955722
  750 SOLV  HW1     3940    4.676321953    5.535973045    5.124650595
  750 SOLV  HW2     3941    4.798165489    5.541825521    5.233216684
  751 SOLV  OW      3942    4.284030579    6.375199836    2.518084881
  751 SOLV  HW1     3943    4.192949199    6.344716541    2.490245625
  751 SOLV  HW2     3944    4.333187968    6.299064196    2.560357559
  752 SOLV  OW      3945    0.458034933    2.052154160    5.989485724
  752 SOLV  HW1     3946    0.414298272    2.080648115    6.074780669
  752 SOLV  HW2     3947    0.457996279    1.952319100    5.983737437
  753 SOLV  OW      3948    3.074161621    4.185826576    5.269462125
  753 SOLV  HW1     3949    2.987427339    4.140373147    5.289740393
  753 SOLV  HW2     3950    3.070387922    4.280555530    5.301277737
  754 SOLV  OW      3951    5.192764881    1.656238694    2.280192349
  754 SOLV  HW1     3952    5.100098014    1.679606160    2.309635451
  754 SOLV  HW2     3953    5.191570937    1.630655837    2.183527192
  755 SOLV  OW      3954    4.036841844    0.372400180    4.402275467
  755 SOLV  HW1     3955    3.958271274    0.369541832    4.340481026
  755 SOLV  HW2     3956    4.096125374    0.293860127    4.384472229
  756 SOLV  OW      3957    0.712109273    5.601448680    2.384269006
  756 SOLV  HW1     3958    0.767452211    5.573403846    2.462695571
  756 SOLV  HW2     3959    0.620917327    5.561086753    2.391684796
  757 SOLV  OW      3960    4.708599621    5.157254995    1.089699363
  757 SOLV  HW1     3961    4.657227436    5.073262533    1.072200109
  757 SOLV  HW2     3962    4.753929787    5.186740655    1.005581374
  758 SOLV  OW      3963    2.982569589    4.582682963    2.756925129
  758 SOLV  HW1     3964    2.928662531    4.640114214    2.818534796
  758 SOLV  HW2     3965    2.947994037    4.488900294    2.759991200
  759 SOLV  OW      3966    4.131204468    6.126464208    6.007748634
  759 SOLV  HW1     3967    4.141171702    6.123642129    6.107210925
  759 SOLV  HW2     3968    4.109616563    6.034913143    5.973801316
  760 SOLV  OW      3969    5.696276041    5.064026412    5.778044848
  760 SOLV  HW1     3970    5.762736555    5.005587005    5.731483963
  760 SOLV  HW2     3971    5.630578498    5.099396377    5.711465095
  761 SOLV  OW      3972    4.868867630    4.617468324    4.000192086
  761 SOLV  HW1     3973    4.897457311    4.571204270    3.916273296
  761 SOLV  HW2     3974    4.906936262    4.569567761    4.079289086
  762 SOLV  OW      3975    5.426777498    0.028347551    2.897215277
  762 SOLV  HW1     3976    5.501815947   -0.037310019    2.889575373
  762 SOLV  HW2     3977    5.341351601   -0.020564844    2.914823727
  763 SOLV  OW      3978    2.409876658    2.227212742    0.434198526
  763 SOLV  HW1     3979    2.479254976    2.159885306    0.459765945
  763 SOLV  HW2     3980    2.340714586    2.183592042    0.376631912
  764 SOLV  OW      3981    1.529869247    1.860468581    6.155288157
  764 SOLV  HW1     3982    1.561421882    1.938014425    6.100596938
  764 SOLV  HW2     3983    1.570133719    1.865558711    6.246682581
  765 SOLV  OW      3984    5.740505663    3.522874096    0.780458634
  765 SOLV  HW1     3985    5.757543606    3.612018319    0.738470033
  765 SOLV  HW2     3986    5.731736218    3.533795603    0.879473114
  766 SOLV  OW      3987    0.797623624    0.162724054    4.835717996
  766 SOLV  HW1     3988    0.784941392    0.233120035    4.905600809
  766 SOLV  HW2     3989    0.895088916    0.142563282    4.826016242
  767 SOLV  OW      3990    2.327646830    3.368406826    2.003684729
  767 SOLV  HW1     3991    2.372443890    3.291222425    2.048805324
  767 SOLV  HW2     3992    2.303538119    3.342865931    1.910055125
  768 SOLV  OW      3993    3.256896109    0.588793916    6.559753216
  768 SOLV  HW1     3994    3.250217272    0.557095428    6.654360935
  768 SOLV  HW2     3995    3.327016865    0.536038363    6.511794717
  769 SOLV  OW      3996    2.941477087    0.654066298    0.423401981
  769 SOLV  HW1     3997    3.008002719    0.588101726    0.458374471
  769 SOLV  HW2     3998    2.878444295    0.679851096    0.496628176
  770 SOLV  OW      3999    5.747997033    1.572328845    0.250528153
  770 SOLV  HW1     4000    5.805064248    1.584630084    0.169336581
  770 SOLV  HW2     4001    5.794029105    1.510914563    0.314632698
  771 SOLV  OW      4002    0.142049742    3.854863056    7.481796436
  771 SOLV  HW1     4003    0.113755753    3.868198557    7.576778830
  771 SOLV  HW2     4004    0.230702062    3.808646210    7.479599641
  772 SOLV  OW      4005    1.579208908    4.356567863    4.791545356
  772 SOLV  HW1     4006    1.641828757    4.284136825    4.762691149
  772 SOLV  HW2     4007    1.488005935    4.318087004    4.805733444
  773 SOLV  OW      4008    5.166469210    1.537579724    3.722012670
  773 SOLV  HW1     4009    5.234964960    1.471670047    3.690959285
  773 SOLV  HW2     4010    5.204620931    1.629908035    3.717542787
  774 SOLV  OW      4011    4.378500968    5.886082938    1.218356919
  774 SOLV  HW1     4012    4.304936366    5.830392087    1.256916337
  774 SOLV  HW2     4013    4.441605046    5.827427761    1.167587816
  775 SOLV  OW      4014    2.657092334    6.302148775    2.002861467
  775 SOLV  HW1     4015    2.587622701    6.269149441    2.066775933
  775 SOLV  HW2     4016    2.747989892    6.287087387    2.041730711
  776 SOLV  OW      4017    6.054826770    2.088288020    5.855631224
  776 SOLV  HW1     4018    6.152900448    2.107770207    5.857064124
  776 SOLV  HW2     4019    6.020797548    2.095393628    5.761867629
  777 SOLV  OW      4020    1.951964094    3.684892340    7.616987573
  777 SOLV  HW1     4021    1.942502309    3.784436170    7.615744217
  777 SOLV  HW2     4022    1.942475606    3.649343084    7.524002118
  778 SOLV  OW      4023    2.664863370    4.360118163    1.118199636
  778 SOLV  HW1     4024    2.675157834    4.441351161    1.060795207
  778 SOLV  HW2     4025    2.709253210    4.282193947    1.073956662
  779 SOLV  OW      4026    5.045576311    4.193276222    5.021740047
  779 SOLV  HW1     4027    5.121560689    4.146367960    4.976727932
  779 SOLV  HW2     4028    5.078407470    4.278566637    5.062331869
  780 SOLV  OW      4029    1.795626188    0.647145167    5.834059770
  780 SOLV  HW1     4030    1.867214056    0.596754674    5.785727192
  780 SOLV  HW2     4031    1.811387366    0.641143501    5.932627513
  781 SOLV  OW      4032    0.806523634    4.863801849    2.689212407
  781 SOLV  HW1     4033    0.794822795    4.934808093    2.758647946
  781 SOLV  HW2     4034    0.793328383    4.773884194    2.730935529
  782 SOLV  OW      4035    2.585462624    4.418036147    4.912199537
  782 SOLV  HW1     4036    2.602257826    4.369317329    4.997899319
  782 SOLV  HW2     4037    2.600732420    4.515902699    4.925947265
  783 SOLV  OW      4038    2.960885363    0.601778166    4.459150844
  783 SOLV  HW1     4039    2.956237619    0.577657951    4.362214366
  783 SOLV  HW2     4040    3.025604732    0.541250028    4.505495245
  784 SOLV  OW      4041    0.816552797    2.855543654    4.216541774
  784 SOLV  HW1     4042    0.911637175    2.851017504    4.185881542
  784 SOLV  HW2     4043    0.806218934    2.802945041    4.300963628
  785 SOLV  OW      4044    4.806415509    5.021909183    5.961290984
  785 SOLV  HW1     4045    4.742906237    5.085839981    5.917938029
  785 SOLV  HW2     4046    4.877346770    4.995825646    5.895804621
  786 SOLV  OW      4047    3.838437254    4.933765725    0.782530437
  786 SOLV  HW1     4048    3.870202082    5.005550885    0.844481580
  786 SOLV  HW2     4049    3.775051841    4.873519458    0.831035095
  787 SOLV  OW      4050    4.271928420    2.459470713    3.856410288
  787 SOLV  HW1     4051    4.247885274    2.392533330    3.786115248
  787 SOLV  HW2     4052    4.282143610    2.549664696    3.814448986
  788 SOLV  OW      4053    2.923893671    4.665425392    0.210539502
  788 SOLV  HW1     4054    2.895025159    4.656349250    0.305851034
  788 SOLV  HW2     4055    2.986031436    4.590611236    0.187263186
  789 SOLV  OW      4056    3.425640874    0.651853887    3.398849750
  789 SOLV  HW1     4057    3.456564321    0.660414984    3.493562493
  789 SOLV  HW2     4058    3.372693930    0.732849121    3.373621899
  790 SOLV  OW      4059    3.963394187    1.802789135    4.899290568
  790 SOLV  HW1     4060    4.009452723    1.849667356    4.974663699
  790 SOLV  HW2     4061    3.972807931    1.856849973    4.815691260
  791 SOLV  OW      4062    0.522092151    4.100060514    0.110170919
  791 SOLV  HW1     4063    0.547010713    4.145134617    0.195888239
  791 SOLV  HW2     4064    0.492124736    4.168695441    0.043904307
  792 SOLV  OW      4065    3.690557507    6.006021027    7.162324603
  792 SOLV  HW1     4066    3.677621596    6.102042453    7.187075496
  792 SOLV  HW2     4067    3.768725387    5.997772736    7.100503816
  793 SOLV  OW      4068    5.831558373    6.354073451    3.990998403
  793 SOLV  HW1     4069    5.890136719    6.409736958    4.049906781
  793 SOLV  HW2     4070    5.808383461    6.405780228    3.908600489
  794 SOLV  OW      4071    5.624672437    5.429127388    5.482112501
  794 SOLV  HW1     4072    5.576755662    5.351682276    5.523419581
  794 SOLV  HW2     4073    5.668772598    5.483121588    5.553805392
  795 SOLV  OW      4074    3.208493436    3.743578272    2.711385393
  795 SOLV  HW1     4075    3.188525828    3.822687432    2.769205148
  795 SOLV  HW2     4076    3.129896401    3.724615124    2.652538527
  796 SOLV  OW      4077    4.450289704    2.528808500    8.588746158
  796 SOLV  HW1     4078    4.423625854    2.542640151    8.493363852
  796 SOLV  HW2     4079    4.480704484    2.615702284    8.627791008
  797 SOLV  OW      4080    2.726361695    6.315447157    0.683449617
  797 SOLV  HW1     4081    2.762635507    6.324667081    0.590717363
  797 SOLV  HW2     4082    2.646352264    6.374505239    0.693969804
  798 SOLV  OW      4083    0.727192924    0.679294149    3.289911726
  798 SOLV  HW1     4084    0.817249756    0.717480202    3.310688052
  798 SOLV  HW2     4085    0.700995303    0.704475746    3.196747278
  799 SOLV  OW      4086    0.812233237    0.083382116    0.132840383
  799 SOLV  HW1     4087    0.909184617    0.060561818    0.123911897
  799 SOLV  HW2     4088    0.798437408    0.138692233    0.215001934
  800 SOLV  OW      4089    4.661982707    5.989261141    1.033742853
  800 SOLV  HW1     4090    4.638899676    5.944136701    0.947539471
  800 SOLV  HW2     4091    4.579650955    6.030256309    1.072997502
  801 SOLV  OW      4092    2.968128538    6.281346997    6.302382551
  801 SOLV  HW1     4093    2.988280683    6.260818344    6.206609320
  801 SOLV  HW2     4094    2.877184727    6.246756797    6.325464868
  802 SOLV  OW      4095    0.863978787    1.542188486    6.945986121
  802 SOLV  HW1     4096    0.925971236    1.503896217    6.877497464
  802 SOLV  HW2     4097    0.888275789    1.506936061    7.036357488
  803 SOLV  OW      4098    3.707573724    4.499745506    5.724271067
  803 SOLV  HW1     4099    3.771811485    4.439138630    5.677362566
  803 SOLV  HW2     4100    3.618290502    4.494757657    5.679508339
  804 SOLV  OW      4101    5.599499333    2.120816028    4.912238400
  804 SOLV  HW1     4102    5.603872597    2.023771308    4.935970647
  804 SOLV  HW2     4103    5.503936567    2.148204672    4.901390326
  805 SOLV  OW      4104    0.304940332    5.679209340    5.654612845
  805 SOLV  HW1     4105    0.320836247    5.600893699    5.594495920
  805 SOLV  HW2     4106    0.390016140    5.703108182    5.701421448
  806 SOLV  OW      4107    1.123717372    1.393816880    2.075244106
  806 SOLV  HW1     4108    1.107220551    1.401145052    2.173601562
  806 SOLV  HW2     4109    1.211698348    1.435814422    2.052981951
  807 SOLV  OW      4110    2.358465372    4.151975102    6.964171307
  807 SOLV  HW1     4111    2.362122008    4.068920105    7.019746226
  807 SOLV  HW2     4112    2.423090804    4.219164732    7.000353685
  808 SOLV  OW      4113    5.749290874    1.867571804    6.186135071
  808 SOLV  HW1     4114    5.788358215    1.815002278    6.261701322
  808 SOLV  HW2     4115    5.698135860    1.806327991    6.125865320
  809 SOLV  OW      4116    4.003359444    4.407218114    0.186799163
  809 SOLV  HW1     4117    3.926290437    4.343501298    0.186036132
  809 SOLV  HW2     4118    3.998120897    4.464892672    0.268323792
  810 SOLV  OW      4119    2.318750933    6.112874403    3.698925585
  810 SOLV  HW1     4120    2.324873776    6.185320223    3.767585546
  810 SOLV  HW2     4121    2.302782807    6.025205547    3.744304627
  811 SOLV  OW      4122    2.177924341    4.462797921    0.480672687
  811 SOLV  HW1     4123    2.138458334    4.387050234    0.532680050
  811 SOLV  HW2     4124    2.274935444    4.471746271    0.503230511
  812 SOLV  OW      4125    4.252447545    3.640138910    3.617688058
  812 SOLV  HW1     4126    4.251879153    3.699739419    3.697984545
  812 SOLV  HW2     4127    4.339976717    3.592060010    3.612482175
  813 SOLV  OW      4128    4.798584869    0.135157073    1.334934848
  813 SOLV  HW1     4129    4.792141947    0.041492451    1.300504016
  813 SOLV  HW2     4130    4.710056720    0.180550881    1.324824443
  814 SOLV  OW      4131    0.839239278    3.735340174    7.919217704
  814 SOLV  HW1     4132    0.896394738    3.817365915    7.921466355
  814 SOLV  HW2     4133    0.852430953    3.683199802    8.003523329
  815 SOLV  OW      4134    5.707194269    1.739475844    0.967786029
  815 SOLV  HW1     4135    5.654199880    1.721321056    0.884948471
  815 SOLV  HW2     4136    5.722967935    1.837849990    0.976374247
  816 SOLV  OW      4137    4.557866235    4.501655721    8.371945366
  816 SOLV  HW1     4138    4.606966285    4.441747890    8.308697491
  816 SOLV  HW2     4139    4.521284266    4.447445155    8.447596165
  817 SOLV  OW      4140    4.987871593    0.907811382    2.196509356
  817 SOLV  HW1     4141    5.070040267    0.909354848    2.139535750
  817 SOLV  HW2     4142    5.008031844    0.949341443    2.285215842
  818 SOLV  OW      4143    1.923335194    1.444745844    2.899042761
  818 SOLV  HW1     4144    1.935385973    1.393197348    2.983881372
  818 SOLV  HW2     4145    1.875547880    1.387949145    2.832030991
  819 SOLV  OW      4146    4.241840036    4.720634457    7.420286667
  819 SOLV  HW1     4147    4.144993800    4.745473923    7.422254340
  819 SOLV  HW2     4148    4.285908964    4.764466158    7.341949270
  820 SOLV  OW      4149    2.626078288    0.737407875    7.022495795
  820 SOLV  HW1     4150    2.677962836    0.664742293    6.977465323
  820 SOLV  HW2     4151    2.546249818    0.760700060    6.966953301
  821 SOLV  OW      4152    1.619422717    4.793005294    7.321340315
  821 SOLV  HW1     4153    1.648311256    4.697514232    7.314486836
  821 SOLV  HW2     4154    1.684746597    4.843633730    7.377639432
  822 SOLV  OW      4155    0.238473678    2.327792981    3.931443195
  822 SOLV  HW1     4156    0.293363381    2.302423509    3.851796638
  822 SOLV  HW2     4157    0.207234058    2.245055320    3.978118998
  823 SOLV  OW      4158    0.084812527    4.698901474    2.271012733
  823 SOLV  HW1     4159    0.112159939    4.785097645    2.313702168
  823 SOLV  HW2     4160    0.159732012    4.633029349    2.277941434
  824 SOLV  OW      4161    0.584843370    1.529332923    3.469115465
  824 SOLV  HW1     4162    0.519657832    1.595428447    3.506294793
  824 SOLV  HW2     4163    0.609462775    1.555652972    3.375835145
  825 SOLV  OW      4164    3.791055014    6.001960271    4.187375953
  825 SOLV  HW1     4165    3.855249622    6.001313112    4.264049184
  825 SOLV  HW2     4166    3.701189096    6.031941963    4.219395652
  826 SOLV  OW      4167    0.644448706    6.424511498    4.700483288
  826 SOLV  HW1     4168    0.695297978    6.503814408    4.734031015
  826 SOLV  HW2     4169    0.632512487    6.358688576    4.774813096
  827 SOLV  OW      4170    0.515063911    4.892053928    4.761129503
  827 SOLV  HW1     4171    0.539477143    4.795466615    4.769786743
  827 SOLV  HW2     4172    0.580361744    4.947676531    4.812533398
  828 SOLV  OW      4173    1.959177467    1.690531601    2.152161239
  828 SOLV  HW1     4174    2.030670206    1.727993337    2.211199078
  828 SOLV  HW2     4175    1.953762490    1.744394193    2.068080563
  829 SOLV  OW      4176    5.955404585    1.323429810    4.030794144
  829 SOLV  HW1     4177    6.026103238    1.303027683    3.963077846
  829 SOLV  HW2     4178    5.874065625    1.268498623    4.011647652
  830 SOLV  OW      4179    3.786996166    0.852290047    6.121897787
  830 SOLV  HW1     4180    3.866510161    0.796840000    6.097345139
  830 SOLV  HW2     4181    3.738416108    0.809094329    6.197885800
  831 SOLV  OW      4182    0.687056482    0.177138700    3.333763931
  831 SOLV  HW1     4183    0.768151733    0.128807418    3.300783403
  831 SOLV  HW2     4184    0.714804126    0.249678040    3.396757622
  832 SOLV  OW      4185    1.039010845    5.230348718    2.879723414
  832 SOLV  HW1     4186    1.084486565    5.292648728    2.816078124
  832 SOLV  HW2     4187    1.029472169    5.140350954    2.837185376
  833 SOLV  OW      4188    0.410602506    0.832166930    2.877195694
  833 SOLV  HW1     4189    0.429504708    0.811931518    2.781105604
  833 SOLV  HW2     4190    0.312743435    0.821601026    2.894859696
  834 SOLV  OW      4191    3.855803947    2.571238057    8.456566464
  834 SOLV  HW1     4192    3.842623657    2.475440984    8.431085591
  834 SOLV  HW2     4193    3.840322434    2.582042977    8.554768453
  835 SOLV  OW      4194    5.891811435    4.136057044    5.936654890
  835 SOLV  HW1     4195    5.955283700    4.188504023    5.993405574
  835 SOLV  HW2     4196    5.933146142    4.048142826    5.912935994
  836 SOLV  OW      4197    4.662406378    4.085001480    3.397239467
  836 SOLV  HW1     4198    4.667899437    4.023959966    3.318221861
  836 SOLV  HW2     4199    4.610874691    4.167042480    3.372464136
  837 SOLV  OW      4200    1.049973956    2.889984977    4.707145674
  837 SOLV  HW1     4201    1.129805406    2.841497903    4.742867069
  837 SOLV  HW2     4202    1.077623192    2.947572750    4.630208991
  838 SOLV  OW      4203    0.905782136    1.825825079    2.951363615
  838 SOLV  HW1     4204    0.956773566    1.895675944    3.001571361
  838 SOLV  HW2     4205    0.896224388    1.744165549    3.008288345
  839 SOLV  OW      4206    2.401032736    2.630130699    6.272851949
  839 SOLV  HW1     4207    2.305855315    2.607240310    6.293280898
  839 SOLV  HW2     4208    2.415197698    2.728289791    6.285666981
  840 SOLV  OW      4209    1.780476436    4.129233010    4.984055746
  840 SOLV  HW1     4210    1.755893032    4.225642582    4.974012099
  840 SOLV  HW2     4211    1.828002800    4.098200367    4.901725543
  841 SOLV  OW      4212    3.859753599    4.521341279    7.880300538
  841 SOLV  HW1     4213    3.883784586    4.525000894    7.977301509
  841 SOLV  HW2     4214    3.780365966    4.579754102    7.863400730
  842 SOLV  OW      4215    0.087854070    0.242854378    3.763043899
  842 SOLV  HW1     4216    0.077968860    0.147467118    3.791392419
  842 SOLV  HW2     4217    0.050553692    0.254300958    3.670969504
  843 SOLV  OW      4218    5.862498643    4.622948270    4.109727588
  843 SOLV  HW1     4219    5.776781323    4.622027972    4.058232379
  843 SOLV  HW2     4220    5.885257112    4.717016208    4.134893689
  844 SOLV  OW      4221    4.573369801    1.551891790    3.781879970
  844 SOLV  HW1     4222    4.629379716    1.633476575    3.796263085
  844 SOLV  HW2     4223    4.609770095    1.476422219    3.836464138
  845 SOLV  OW      4224    0.524593586    0.570547635    5.026777844
  845 SOLV  HW1     4225    0.439341318    0.533805985    4.989600185
  845 SOLV  HW2     4226    0.507889818    0.607557388    5.118163685
  846 SOLV  OW      4227    1.462132683    0.619302454    4.270751624
  846 SOLV  HW1     4228    1.479570425    0.716635483    4.255843272
  846 SOLV  HW2     4229    1.515536080    0.587486664    4.349083299
  847 SOLV  OW      4230    2.705986390    2.333026282    7.834376768
  847 SOLV  HW1     4231    2.775999380    2.298109552    7.772094581
  847 SOLV  HW2     4232    2.686397153    2.428573969    7.812309164
  848 SOLV  OW      4233    3.766238913    0.637346138    4.389847151
  848 SOLV  HW1     4234    3.851582020    0.619422021    4.438789368
  848 SOLV  HW2     4235    3.698261546    0.568470348    4.415051399
  849 SOLV  OW      4236    4.730502001    5.657393983    7.094940542
  849 SOLV  HW1     4237    4.791583689    5.736456532    7.099207411
  849 SOLV  HW2     4238    4.644436962    5.684066237    7.051564818
  850 SOLV  OW      4239    5.273456727    4.634965075    3.590775775
  850 SOLV  HW1     4240    5.183831135    4.675298927    3.609227991
  850 SOLV  HW2     4241    5.262234931    4.553258576    3.534223457
  851 SOLV  OW      4242    4.086567744    0.418883758    6.396184055
  851 SOLV  HW1     4243    4.134802690    0.331593721    6.388842174
  851 SOLV  HW2     4244    4.090142721    0.466438584    6.308287479
  852 SOLV  OW      4245    1.709580579    5.485193392    3.536159420
  852 SOLV  HW1     4246    1.754612006    5.574000312    3.526909232
  852 SOLV  HW2     4247    1.773525682    5.412597547    3.510842639
  853 SOLV  OW      4248    4.746536288    2.633495032    1.035622908
  853 SOLV  HW1     4249    4.718889913    2.605859148    1.127666428
  853 SOLV  HW2     4250    4.679326751    2.600524041    0.969321807
  854 SOLV  OW      4251    2.402822788    0.088915609    1.926603682
  854 SOLV  HW1     4252    2.453074641    0.105723053    2.011411418
  854 SOLV  HW2     4253    2.373496511   -0.006641153    1.923614144
  855 SOLV  OW      4254    2.572840711    6.451248062    6.423397938
  855 SOLV  HW1     4255    2.498080079    6.498531430    6.470036787
  855 SOLV  HW2     4256    2.660287390    6.489137277    6.453688859
  856 SOLV  OW      4257    1.087295978    1.132277813    4.284908956
  856 SOLV  HW1     4258    1.083860834    1.227011775    4.253069980
  856 SOLV  HW2     4259    0.994460072    1.095474949    4.290114124
  857 SOLV  OW      4260    4.106239832    6.078933880    1.021161949
  857 SOLV  HW1     4261    4.077260336    6.004958810    1.081890299
  857 SOLV  HW2     4262    4.047196390    6.080886593    0.940476600
  858 SOLV  OW      4263    4.414893632    0.734560673    0.298437836
  858 SOLV  HW1     4264    4.393150039    0.741760635    0.201096015
  858 SOLV  HW2     4265    4.344602645    0.781525798    0.351856015
  859 SOLV  OW      4266    1.254979181    2.177000228    8.329841608
  859 SOLV  HW1     4267    1.195350778    2.230638826    8.389569462
  859 SOLV  HW2     4268    1.212019141    2.088832331    8.310324106
  860 SOLV  OW      4269    5.644034132    3.767211337    8.419815054
  860 SOLV  HW1     4270    5.560345149    3.740766833    8.467741127
  860 SOLV  HW2     4271    5.682607349    3.687376429    8.373570521
  861 SOLV  OW      4272    4.438932129    4.883545820    6.469941419
  861 SOLV  HW1     4273    4.534758527    4.861328130    6.451948876
  861 SOLV  HW2     4274    4.381305016    4.842036679    6.399541474
  862 SOLV  OW      4275    0.273326542    1.718347611    5.773393290
  862 SOLV  HW1     4276    0.350258100    1.663110412    5.741292767
  862 SOLV  HW2     4277    0.278303960    1.727846113    5.872816957
  863 SOLV  OW      4278    3.601084026    0.137050061    5.422817407
  863 SOLV  HW1     4279    3.650826139    0.124962208    5.336912585
  863 SOLV  HW2     4280    3.532705400    0.064688121    5.432208024
  864 SOLV  OW      4281    0.342302498    2.671695987    5.703862622
  864 SOLV  HW1     4282    0.283272378    2.707002771    5.631275181
  864 SOLV  HW2     4283    0.427323142    2.724288401    5.706223687
  865 SOLV  OW      4284    1.233877890    4.259016740    7.410951840
  865 SOLV  HW1     4285    1.155465391    4.203291736    7.383634364
  865 SOLV  HW2     4286    1.231918680    4.273064161    7.509941107
  866 SOLV  OW      4287    4.695588728    6.256913634    5.150067035
  866 SOLV  HW1     4288    4.777759667    6.207743310    5.121252644
  866 SOLV  HW2     4289    4.718289335    6.318364439    5.225622079
  867 SOLV  OW      4290    6.003293730    4.464479492    7.388558555
  867 SOLV  HW1     4291    6.040358914    4.372028633    7.379668261
  867 SOLV  HW2     4292    5.952188541    4.471809690    7.474200758
  868 SOLV  OW      4293    1.279241673    4.587319382    3.811903623
  868 SOLV  HW1     4294    1.189325686    4.548919109    3.832894049
  868 SOLV  HW2     4295    1.326222534    4.610653469    3.897040973
  869 SOLV  OW      4296    5.221986373    0.867328457    4.811455266
  869 SOLV  HW1     4297    5.142211905    0.925309801    4.794894430
  869 SOLV  HW2     4298    5.274073160    0.857291069    4.726683174
  870 SOLV  OW      4299    1.853755054    4.575810410    6.888635574
  870 SOLV  HW1     4300    1.951055717    4.596575411    6.898707474
  870 SOLV  HW2     4301    1.837308659    4.480333653    6.913409952
  871 SOLV  OW      4302    2.855451386    2.630174568    4.229066888
  871 SOLV  HW1     4303    2.937317148    2.674172209    4.265976088
  871 SOLV  HW2     4304    2.781202641    2.696956024    4.223835017
  872 SOLV  OW      4305    1.233181706    4.425553266    0.529568739
  872 SOLV  HW1     4306    1.221888623    4.521445707    0.503546714
  872 SOLV  HW2     4307    1.143730756    4.380912609    0.531981363
  873 SOLV  OW      4308    5.715841823    3.470835291    3.521775352
  873 SOLV  HW1     4309    5.670133882    3.420589160    3.595165788
  873 SOLV  HW2     4310    5.653101900    3.481601587    3.444653178
  874 SOLV  OW      4311    2.096679899    6.160885026    4.927332481
  874 SOLV  HW1     4312    2.048353281    6.214751702    4.858317990
  874 SOLV  HW2     4313    2.035610252    6.090364799    4.963352377
  875 SOLV  OW      4314    4.480465468    6.325049445    4.120044464
  875 SOLV  HW1     4315    4.387280874    6.314958189    4.085189961
  875 SOLV  HW2     4316    4.495763398    6.420046883    4.147275274
  876 SOLV  OW      4317    4.344692172    0.959769780    1.903365917
  876 SOLV  HW1     4318    4.427856603    0.976093448    1.956443991
  876 SOLV  HW2     4319    4.266602850    1.001094563    1.950210044
  877 SOLV  OW      4320    4.541982510    0.525445339    1.797984511
  877 SOLV  HW1     4321    4.517570172    0.507411430    1.702701470
  877 SOLV  HW2     4322    4.480627832    0.594909309    1.835539946
  878 SOLV  OW      4323    3.424629023    1.196189060    3.960306223
  878 SOLV  HW1     4324    3.467306298    1.282893540    3.934595335
  878 SOLV  HW2     4325    3.433427407    1.131063186    3.884932139
  879 SOLV  OW      4326    2.632697997    5.965993901    4.670750745
  879 SOLV  HW1     4327    2.599289268    5.873062805    4.655011740
  879 SOLV  HW2     4328    2.587806284    6.028770838    4.607159338
  880 SOLV  OW      4329    2.905729942    1.089291189    0.618668259
  880 SOLV  HW1     4330    2.859475902    1.060332078    0.702465515
  880 SOLV  HW2     4331    2.945739307    1.009586816    0.573429706
  881 SOLV  OW      4332    0.186969797    4.759503701    5.979589896
  881 SOLV  HW1     4333    0.230411801    4.793979952    6.062801773
  881 SOLV  HW2     4334    0.233247276    4.675942421    5.949993252
  882 SOLV  OW      4335    0.726376338    1.655688065    1.457919816
  882 SOLV  HW1     4336    0.776476556    1.571356691    1.438471246
  882 SOLV  HW2     4337    0.647431449    1.662385499    1.396904289
  883 SOLV  OW      4338    4.723296258    1.512944464    4.999192743
  883 SOLV  HW1     4339    4.684252014    1.580093085    4.936211212
  883 SOLV  HW2     4340    4.685254686    1.526929538    5.090611009
  884 SOLV  OW      4341    3.883080295    2.621244339    2.295618310
  884 SOLV  HW1     4342    3.947763424    2.558599694    2.252123257
  884 SOLV  HW2     4343    3.838953431    2.677457864    2.225668978
  885 SOLV  OW      4344    1.652071842    3.819507158    0.774974337
  885 SOLV  HW1     4345    1.718784872    3.890238743    0.798351160
  885 SOLV  HW2     4346    1.644352067    3.754639016    0.850688347
  886 SOLV  OW      4347    4.171147194    3.003694484    2.507173865
  886 SOLV  HW1     4348    4.115493238    3.068789124    2.558801158
  886 SOLV  HW2     4349    4.225947489    2.949085997    2.570536866
  887 SOLV  OW      4350    2.441582359    3.293883422    8.449442722
  887 SOLV  HW1     4351    2.421631917    3.201152658    8.481113837
  887 SOLV  HW2     4352    2.526466269    3.325927678    8.491489527
  888 SOLV  OW      4353    3.198945462    4.511949947    4.686817576
  888 SOLV  HW1     4354    3.151908215    4.447614195    4.626415026
  888 SOLV  HW2     4355    3.195266415    4.478154979    4.780862507
  889 SOLV  OW      4356    1.744618307    1.430892735    5.049833696
  889 SOLV  HW1     4357    1.756266396    1.418812034    5.148415744
  889 SOLV  HW2     4358    1.693362709    1.514965901    5.032380219
  890 SOLV  OW      4359    2.931829930    1.335919281    8.239845632
  890 SOLV  HW1     4360    2.929087156    1.273472405    8.161788408
  890 SOLV  HW2     4361    3.013783431    1.392929722    8.234059943
  891 SOLV  OW      4362    0.125987947    1.445933052    7.332088729
  891 SOLV  HW1     4363    0.176699413    1.468238122    7.248836798
  891 SOLV  HW2     4364    0.080172062    1.357790666    7.320604076
  892 SOLV  OW      4365    5.903139059    5.072073418    5.965105691
  892 SOLV  HW1     4366    5.856136144    5.026073175    6.040436622
  892 SOLV  HW2     4367    5.837006848    5.095317382    5.893787356
  893 SOLV  OW      4368    5.510995385    3.455767436    1.075364527
  893 SOLV  HW1     4369    5.433119866    3.459598832    1.137980681
  893 SOLV  HW2     4370    5.540112985    3.360759054    1.064157633
  894 SOLV  OW      4371    1.715988811    5.168627233    8.247831424
  894 SOLV  HW1     4372    1.735691773    5.147269641    8.152146050
  894 SOLV  HW2     4373    1.626744093    5.130980007    8.272693778
  895 SOLV  OW      4374    5.216952151    5.711350751    2.930131194
  895 SOLV  HW1     4375    5.219819440    5.777035420    3.005479290
  895 SOLV  HW2     4376    5.213861583    5.618446300    2.966999385
  896 SOLV  OW      4377    3.592763912    3.305566201    2.024081253
  896 SOLV  HW1     4378    3.604663176    3.282581637    1.927488456
  896 SOLV  HW2     4379    3.661133240    3.373453446    2.050858352
  897 SOLV  OW      4380    2.857231424    1.481406491    7.786077449
  897 SOLV  HW1     4381    2.833496316    1.576875499    7.804032084
  897 SOLV  HW2     4382    2.819664426    1.453789203    7.697612303
  898 SOLV  OW      4383    0.106007077    3.002783961    8.234046174
  898 SOLV  HW1     4384    0.158480833    3.063619481    8.174501426
  898 SOLV  HW2     4385    0.021328108    3.048175877    8.261778768
  899 SOLV  OW      4386    5.485119570    3.607916079    3.951046260
  899 SOLV  HW1     4387    5.467214407    3.521632886    3.903773931
  899 SOLV  HW2     4388    5.487221772    3.682555355    3.884528495
  900 SOLV  OW      4389    1.524741088    5.941262200    8.340379826
  900 SOLV  HW1     4390    1.445499248    5.950187185    8.400721505
  900 SOLV  HW2     4391    1.574458286    5.857450222    8.362825489
  901 SOLV  OW      4392    1.926101452    0.440668389    4.986509795
  901 SOLV  HW1     4393    1.963935361    0.352320158    5.014136620
  901 SOLV  HW2     4394    1.922918675    0.501769060    5.065608702
  902 SOLV  OW      4395    1.870289425    4.563394253    0.401023091
  902 SOLV  HW1     4396    1.907265978    4.653373063    0.424187662
  902 SOLV  HW2     4397    1.933480884    4.516209782    0.339537133
  903 SOLV  OW      4398    4.829215656    6.472155867    0.091310590
  903 SOLV  HW1     4399    4.877050654    6.384427330    0.095256286
  903 SOLV  HW2     4400    4.807684376    6.502584700    0.184103640
  904 SOLV  OW      4401    5.183437862    1.303208047    3.912033964
  904 SOLV  HW1     4402    5.103023120    1.317950222    3.969620307
  904 SOLV  HW2     4403    5.205547130    1.387733614    3.863385719
  905 SOLV  OW      4404    5.284628931    4.250784840    5.863537443
  905 SOLV  HW1     4405    5.283671976    4.346924521    5.836036027
  905 SOLV  HW2     4406    5.359613200    4.235257313    5.927851499
  906 SOLV  OW      4407    2.732829054    6.451940826    1.402652696
  906 SOLV  HW1     4408    2.800072090    6.510258088    1.448232486
  906 SOLV  HW2     4409    2.778986534    6.372645428    1.362881154
  907 SOLV  OW      4410    2.289025304    4.691379110    1.238299493
  907 SOLV  HW1     4411    2.342658656    4.643584167    1.168735566
  907 SOLV  HW2     4412    2.247312673    4.624593720    1.299942181
  908 SOLV  OW      4413    5.971999605    2.403212126    2.134849144
  908 SOLV  HW1     4414    6.065950600    2.393941434    2.101874577
  908 SOLV  HW2     4415    5.955247914    2.336107612    2.207073711
  909 SOLV  OW      4416    5.316596893    2.538060833    0.710213721
  909 SOLV  HW1     4417    5.259531079    2.611793163    0.746367490
  909 SOLV  HW2     4418    5.410928462    2.570103897    0.701562025
  910 SOLV  OW      4419    4.776219598    1.841669584    8.518918762
  910 SOLV  HW1     4420    4.841323537    1.911564557    8.548519813
  910 SOLV  HW2     4421    4.689191345    1.884978670    8.495456830
  911 SOLV  OW      4422    2.947730107    3.602953383    5.932409598
  911 SOLV  HW1     4423    2.932504895    3.552257593    5.847567410
  911 SOLV  HW2     4424    2.911508508    3.695666503    5.922798920
  912 SOLV  OW      4425    1.416658512    1.949539133    5.058297101
  912 SOLV  HW1     4426    1.454167694    2.039771144    5.037052520
  912 SOLV  HW2     4427    1.391446159    1.903090900    4.973403415
  913 SOLV  OW      4428    3.179934392    4.905014634    4.502755332
  913 SOLV  HW1     4429    3.131832603    4.964843667    4.438671589
  913 SOLV  HW2     4430    3.113675789    4.847788900    4.551078135
  914 SOLV  OW      4431    3.223815207    1.582564181    2.835925807
  914 SOLV  HW1     4432    3.170876131    1.575794030    2.920493813
  914 SOLV  HW2     4433    3.219398253    1.495584327    2.786782365
  915 SOLV  OW      4434    3.253922307    3.474871490    8.087274451
  915 SOLV  HW1     4435    3.246073547    3.480801213    8.186789731
  915 SOLV  HW2     4436    3.349180075    3.489216696    8.060437449
  916 SOLV  OW      4437    2.218428663    1.935169488    0.429513261
  916 SOLV  HW1     4438    2.229270777    1.969880463    0.336359244
  916 SOLV  HW2     4439    2.308540631    1.920006504    0.470133604
  917 SOLV  OW      4440    0.823604701    4.191973022    8.402675187
  917 SOLV  HW1     4441    0.819580483    4.104239764    8.354855493
  917 SOLV  HW2     4442    0.873990188    4.258007035    8.346989849
  918 SOLV  OW      4443    1.940730974    2.935678493    5.155301052
  918 SOLV  HW1     4444    1.984595338    2.908577144    5.069618437
  918 SOLV  HW2     4445    1.843108087    2.950542977    5.139525092
  919 SOLV  OW      4446    4.759210534    4.241546096    7.005680089
  919 SOLV  HW1     4447    4.734083654    4.291806294    7.088400227
  919 SOLV  HW2     4448    4.718360623    4.286004363    6.925963080
  920 SOLV  OW      4449    3.259507277    5.076457351    0.727965223
  920 SOLV  HW1     4450    3.266803858    5.152209925    0.792837061
  920 SOLV  HW2     4451    3.272647989    4.989863020    0.776222878
  921 SOLV  OW      4452    4.049223907    0.238834720    8.380175775
  921 SOLV  HW1     4453    4.003570921    0.322731113    8.409794101
  921 SOLV  HW2     4454    4.093411329    0.195432173    8.458685340
  922 SOLV  OW      4455    4.588189700    1.386120351    2.615451467
  922 SOLV  HW1     4456    4.551168682    1.478868280    2.610224603
  922 SOLV  HW2     4457    4.613027139    1.365427948    2.710082193
  923 SOLV  OW      4458    3.742975637    5.533918825    4.864301359
  923 SOLV  HW1     4459    3.730195891    5.565928749    4.958174150
  923 SOLV  HW2     4460    3.826786661    5.479656285    4.858705660
  924 SOLV  OW      4461    5.494725837    3.212177531    0.407220887
  924 SOLV  HW1     4462    5.401332626    3.177730963    0.397671304
  924 SOLV  HW2     4463    5.501484545    3.267625253    0.490166152
  925 SOLV  OW      4464    0.211614876    1.591747135    5.125264047
  925 SOLV  HW1     4465    0.117875764    1.588543258    5.159944981
  925 SOLV  HW2     4466    0.275568308    1.593037102    5.202129920
  926 SOLV  OW      4467    5.353057447    4.316105502    0.902840401
  926 SOLV  HW1     4468    5.426627830    4.248496254    0.906897521
  926 SOLV  HW2     4469    5.295631143    4.298125356    0.822971757
  927 SOLV  OW      4470    3.728656657    2.021868723    2.216601896
  927 SOLV  HW1     4471    3.635203721    2.029459990    2.251372713
  927 SOLV  HW2     4472    3.764023999    2.113081710    2.195880406
  928 SOLV  OW      4473    1.216838547    5.133844852    3.460642285
  928 SOLV  HW1     4474    1.258275446    5.155252869    3.549099861
  928 SOLV  HW2     4475    1.121659695    5.106329250    3.474204284
  929 SOLV  OW      4476    1.602214572    4.560611663    0.740603408
  929 SOLV  HW1     4477    1.512164952    4.602015541    0.727305159
  929 SOLV  HW2     4478    1.657760524    4.619703146    0.799108976
  930 SOLV  OW      4479    4.848007857    2.937574403    7.410484300
  930 SOLV  HW1     4480    4.936912470    2.978217008    7.431560795
  930 SOLV  HW2     4481    4.840035358    2.849142814    7.456488119
  931 SOLV  OW      4482    4.027752589    0.940668885    5.261977908
  931 SOLV  HW1     4483    4.092619539    0.953424015    5.186946670
  931 SOLV  HW2     4484    3.960677400    0.870988550    5.236569097
  932 SOLV  OW      4485    4.843414950    6.146452260    5.803753591
  932 SOLV  HW1     4486    4.774502026    6.091651041    5.851165394
  932 SOLV  HW2     4487    4.809561569    6.171338874    5.713008382
  933 SOLV  OW      4488    1.713181067    5.854451266    0.880347457
  933 SOLV  HW1     4489    1.663003005    5.888046320    0.800638018
  933 SOLV  HW2     4490    1.695557358    5.914312009    0.958489350
  934 SOLV  OW      4491    4.079256620    0.701310255    7.675878784
  934 SOLV  HW1     4492    4.117522901    0.660528889    7.758780060
  934 SOLV  HW2     4493    3.987012946    0.734968787    7.694806884
  935 SOLV  OW      4494    5.906065178    2.029935636    1.222815597
  935 SOLV  HW1     4495    5.897693877    2.012654059    1.124676294
  935 SOLV  HW2     4496    5.900366139    1.943346909    1.272514317
  936 SOLV  OW      4497    2.891217127    0.363371573    1.918861138
  936 SOLV  HW1     4498    2.794085384    0.340218565    1.924281479
  936 SOLV  HW2     4499    2.912037799    0.435466767    1.984958450
  937 SOLV  OW      4500    1.228492715    6.114183175    6.292610940
  937 SOLV  HW1     4501    1.189902184    6.088397364    6.204033678
  937 SOLV  HW2     4502    1.321094613    6.149612805    6.279584430
  938 SOLV  OW      4503    0.170692918    4.638268253    7.636484660
  938 SOLV  HW1     4504    0.077543446    4.630029916    7.671915780
  938 SOLV  HW2     4505    0.233886672    4.590358988    7.697405236
  939 SOLV  OW      4506    2.825440131    0.867348246    5.459151063
  939 SOLV  HW1     4507    2.925395950    0.866612604    5.456258323
  939 SOLV  HW2     4508    2.792443391    0.779468717    5.493624810
  940 SOLV  OW      4509    3.567541545    2.684934928    3.210385810
  940 SOLV  HW1     4510    3.494469875    2.617279666    3.201254355
  940 SOLV  HW2     4511    3.544806843    2.766034411    3.156477322
  941 SOLV  OW      4512    4.314312916    5.270009275    4.884032693
  941 SOLV  HW1     4513    4.235388293    5.296011989    4.828401388
  941 SOLV  HW2     4514    4.296011501    5.182619579    4.929067696
  942 SOLV  OW      4515    1.255186725    0.252133489    3.453391480
  942 SOLV  HW1     4516    1.259279668    0.274072079    3.355913313
  942 SOLV  HW2     4517    1.160780590    0.260051510    3.485404980
  943 SOLV  OW      4518    1.924789551    2.466242295    8.279908700
  943 SOLV  HW1     4519    2.022959252    2.447324447    8.277700909
  943 SOLV  HW2     4520    1.878340365    2.409320665    8.212067232
  944 SOLV  OW      4521    0.977361958    3.151200151    7.236271391
  944 SOLV  HW1     4522    0.956437335    3.091167627    7.313461514
  944 SOLV  HW2     4523    0.895350164    3.202361097    7.210645976
  945 SOLV  OW      4524    3.723832006    2.009896979    8.277857371
  945 SOLV  HW1     4525    3.657034575    1.941643404    8.307515647
  945 SOLV  HW2     4526    3.741841715    2.073656234    8.352760533
  946 SOLV  OW      4527    5.515642532    5.911217745    4.298474532
  946 SOLV  HW1     4528    5.448745979    5.974333447    4.259214996
  946 SOLV  HW2     4529    5.605744456    5.929409488    4.259094833
  947 SOLV  OW      4530    1.875161998    6.382770033    0.031963771
  947 SOLV  HW1     4531    1.921175354    6.427605889    0.108596518
  947 SOLV  HW2     4532    1.850186395    6.451182735   -0.036563380
  948 SOLV  OW      4533    2.019668590    1.128681975    0.630464764
  948 SOLV  HW1     4534    2.035284571    1.227431154    0.628275540
  948 SOLV  HW2     4535    1.923309563    1.110601574    0.650164627
  949 SOLV  OW      4536    2.726427260    2.081129722    7.004186512
  949 SOLV  HW1     4537    2.779163441    2.058469408    7.086073374
  949 SOLV  HW2     4538    2.787469489    2.119112285    6.934679448
  950 SOLV  OW      4539    5.573345790    3.648724863    2.197782276
  950 SOLV  HW1     4540    5.655412003    3.591895262    2.203750385
  950 SOLV  HW2     4541    5.599628914    3.743358211    2.178972193
  951 SOLV  OW      4542    5.635109208    4.552278435    5.834183987
  951 SOLV  HW1     4543    5.644420431    4.650162033    5.852408750
  951 SOLV  HW2     4544    5.539620709    4.531204204    5.813258172
  952 SOLV  OW      4545    3.858805406    0.502882180    5.253290627
  952 SOLV  HW1     4546    3.848613701    0.455308937    5.165923581
  952 SOLV  HW2     4547    3.947234372    0.479634252    5.293786605
  953 SOLV  OW      4548    4.335605777    6.079821485    7.456927764
  953 SOLV  HW1     4549    4.396178321    6.079100625    7.536492304
  953 SOLV  HW2     4550    4.294850996    6.170586065    7.446882686
  954 SOLV  OW      4551    4.642148614    3.865952410    2.928399078
  954 SOLV  HW1     4552    4.548245782    3.863157899    2.894128226
  954 SOLV  HW2     4553    4.693778053    3.789174037    2.890457762
  955 SOLV  OW      4554    2.846147315    4.168238630    5.600642129
  955 SOLV  HW1     4555    2.874654384    4.087181824    5.549483567
  955 SOLV  HW2     4556    2.914883809    4.240117488    5.590213435
  956 SOLV  OW      4557    1.624515470    1.914181804    8.248742274
  956 SOLV  HW1     4558    1.573194545    1.978339933    8.191733949
  956 SOLV  HW2     4559    1.717686713    1.948159520    8.261575545
  957 SOLV  OW      4560    5.893841366    1.642590029    4.648693870
  957 SOLV  HW1     4561    5.894364368    1.566722656    4.713839293
  957 SOLV  HW2     4562    5.960581702    1.711412592    4.677140856
  958 SOLV  OW      4563    2.963468397    5.297488996    4.954624565
  958 SOLV  HW1     4564    2.906815465    5.216282820    4.968626925
  958 SOLV  HW2     4565    2.909803096    5.367977513    4.908240825
  959 SOLV  OW      4566    3.555995856    2.619985485    1.563243166
  959 SOLV  HW1     4567    3.507828502    2.567409283    1.493131113
  959 SOLV  HW2     4568    3.625115013    2.677830275    1.519923113
  960 SOLV  OW      4569    4.365069145    4.428173016    4.771627577
  960 SOLV  HW1     4570    4.444765054    4.433185780    4.831823180
  960 SOLV  HW2     4571    4.388523753    4.376106316    4.689536271
  961 SOLV  OW      4572    0.967944578    2.644158093    8.416241597
  961 SOLV  HW1     4573    1.061920426    2.665242456    8.389333531
  961 SOLV  HW2     4574    0.940053645    2.557517986    8.374821268
  962 SOLV  OW      4575    5.352384211    0.376140322    5.434370963
  962 SOLV  HW1     4576    5.390933019    0.407528805    5.347602349
  962 SOLV  HW2     4577    5.258853849    0.343984545    5.419601847
  963 SOLV  OW      4578    1.751071719    2.957429954    4.694561194
  963 SOLV  HW1     4579    1.786718131    2.938394803    4.603089522
  963 SOLV  HW2     4580    1.651230222    2.951955372    4.693232960
  964 SOLV  OW      4581    4.845549636    5.457313306    1.255225826
  964 SOLV  HW1     4582    4.753888898    5.469993870    1.293141035
  964 SOLV  HW2     4583    4.886526983    5.546593011    1.236515998
  965 SOLV  OW      4584    0.993002198    4.602447080    0.702345530
  965 SOLV  HW1     4585    1.039844477    4.589379085    0.789724438
  965 SOLV  HW2     4586    0.938419341    4.521335914    0.681328103
  966 SOLV  OW      4587    3.810806614    0.178196268    0.988644431
  966 SOLV  HW1     4588    3.869673507    0.180834153    1.069439095
  966 SOLV  HW2     4589    3.866511830    0.189865204    0.906420206
  967 SOLV  OW      4590    1.096418969    2.569834007    1.102978478
  967 SOLV  HW1     4591    1.002108798    2.536602900    1.101817257
  967 SOLV  HW2     4592    1.113129175    2.625559011    1.021642483
  968 SOLV  OW      4593    2.596055827    2.298694633    5.400728822
  968 SOLV  HW1     4594    2.546779347    2.331884493    5.320290476
  968 SOLV  HW2     4595    2.559693084    2.209513931    5.427646827
  969 SOLV  OW      4596    4.003527052    2.085191670    7.847890548
  969 SOLV  HW1     4597    3.961777466    2.092294655    7.938480783
  969 SOLV  HW2     4598    4.100104352    2.061094403    7.857493358
  970 SOLV  OW      4599    0.323640950    3.290818543    8.317927681
  970 SOLV  HW1     4600    0.384685772    3.369885502    8.313236575
  970 SOLV  HW2     4601    0.268740072    3.295997008    8.401349099
  971 SOLV  OW      4602    5.559664373    2.590566225    8.216408011
  971 SOLV  HW1     4603    5.654048335    2.622897299    8.209593842
  971 SOLV  HW2     4604    5.500381677    2.666302229    8.243788519
  972 SOLV  OW      4605    2.393111735    3.291698072    8.187558186
  972 SOLV  HW1     4606    2.422145233    3.306341064    8.282124062
  972 SOLV  HW2     4607    2.412273963    3.373760768    8.133719733
  973 SOLV  OW      4608    2.854953090    5.156083403    2.209381609
  973 SOLV  HW1     4609    2.812651087    5.195759934    2.127917583
  973 SOLV  HW2     4610    2.808350004    5.070807292    2.232965321
  974 SOLV  OW      4611    1.330005293    0.888137447    7.308832486
  974 SOLV  HW1     4612    1.321036082    0.981467417    7.274060118
  974 SOLV  HW2     4613    1.418684241    0.877721091    7.353861409
  975 SOLV  OW      4614    4.726803047    2.808319248    4.351402532
  975 SOLV  HW1     4615    4.825014233    2.791863794    4.342245804
  975 SOLV  HW2     4616    4.711765828    2.890854968    4.405824576
  976 SOLV  OW      4617    5.828750450    5.975586161    8.056266663
  976 SOLV  HW1     4618    5.857760062    5.884370074    8.085217310
  976 SOLV  HW2     4619    5.728927133    5.981093585    8.058508638
  977 SOLV  OW      4620    2.912767839    5.554815315    4.784050410
  977 SOLV  HW1     4621    2.918360438    5.585642977    4.689084943
  977 SOLV  HW2     4622    2.841272596    5.606089271    4.831584522
  978 SOLV  OW      4623    2.639680342    5.487988499    7.550488941
  978 SOLV  HW1     4624    2.552864520    5.475548322    7.598534106
  978 SOLV  HW2     4625    2.652379025    5.584853988    7.529137787
  979 SOLV  OW      4626    3.796812599    2.418734885    1.473823330
  979 SOLV  HW1     4627    3.765166504    2.503667433    1.431573302
  979 SOLV  HW2     4628    3.755633551    2.409229827    1.564454455
  980 SOLV  OW      4629    2.120573556    0.507145354    3.887061222
  980 SOLV  HW1     4630    2.128471669    0.423089801    3.833466970
  980 SOLV  HW2     4631    2.175966681    0.499165612    3.969934544
  981 SOLV  OW      4632    1.255998662    3.360835109    8.222205651
  981 SOLV  HW1     4633    1.331003554    3.294969898    8.216197368
  981 SOLV  HW2     4634    1.188694591    3.328721951    8.288831211
  982 SOLV  OW      4635    0.686203776    2.034384777    3.011878461
  982 SOLV  HW1     4636    0.629014639    2.035720401    2.929856058
  982 SOLV  HW2     4637    0.767102867    1.978019856    2.995193647
  983 SOLV  OW      4638    2.597686614    0.289927850    1.758801627
  983 SOLV  HW1     4639    2.608419770    0.383192434    1.724354344
  983 SOLV  HW2     4640    2.502120331    0.261876639    1.749841953
  984 SOLV  OW      4641    2.143374061    5.272066118    8.546443845
  984 SOLV  HW1     4642    2.208558347    5.328994305    8.596545999
  984 SOLV  HW2     4643    2.192711100    5.200385386    8.497171370
  985 SOLV  OW      4644    1.924331309    2.495036182    8.542482212
  985 SOLV  HW1     4645    1.932328008    2.498259609    8.442854246
  985 SOLV  HW2     4646    2.006526209    2.534233967    8.583805283
  986 SOLV  OW      4647    1.385983975    0.022170411    6.422761597
  986 SOLV  HW1     4648    1.367760880   -0.056904717    6.481200289
  986 SOLV  HW2     4649    1.345371052    0.007077085    6.332634848
  987 SOLV  OW      4650    4.410631054    5.405499450    6.390107465
  987 SOLV  HW1     4651    4.351767142    5.360807651    6.457470426
  987 SOLV  HW2     4652    4.505212428    5.376014862    6.403711903
  988 SOLV  OW      4653    0.343279063    0.157437675    0.375579590
  988 SOLV  HW1     4654    0.426961669    0.197650858    0.412730337
  988 SOLV  HW2     4655    0.295413667    0.225451103    0.320053636
  989 SOLV  OW      4656    2.876721240    0.358198562    5.727004305
  989 SOLV  HW1     4657    2.899390376    0.407134251    5.642793451
  989 SOLV  HW2     4658    2.832159976    0.420819245    5.790980759
  990 SOLV  OW      4659    2.136532384    2.761337791    5.276608740
  990 SOLV  HW1     4660    2.067453282    2.826472963    5.245215131
  990 SOLV  HW2     4661    2.223116223    2.779523693    5.229998025
  991 SOLV  OW      4662    5.726361266    6.026721655    4.156631798
  991 SOLV  HW1     4663    5.809312625    6.081539355    4.167315839
  991 SOLV  HW2     4664    5.665450197    6.070921207    4.090780891
  992 SOLV  OW      4665    3.480015711    4.830342337    2.988815695
  992 SOLV  HW1     4666    3.437321269    4.911850232    2.949653196
  992 SOLV  HW2     4667    3.419914045    4.791536870    3.058687065
  993 SOLV  OW      4668    4.954984049    4.504446179    7.731922436
  993 SOLV  HW1     4669    4.881405738    4.570640170    7.746227588
  993 SOLV  HW2     4670    4.934562133    4.448793893    7.651387887
  994 SOLV  OW      4671    0.414500213    1.405226073    6.343006799
  994 SOLV  HW1     4672    0.463066114    1.428224347    6.427342345
  994 SOLV  HW2     4673    0.480213461    1.395736155    6.268228762
  995 SOLV  OW      4674    3.778615492    2.365195470    3.579732198
  995 SOLV  HW1     4675    3.785056864    2.392627268    3.483783967
  995 SOLV  HW2     4676    3.687000292    2.385689030    3.614181388
  996 SOLV  OW      4677    2.032191797    2.287947649    1.278171409
  996 SOLV  HW1     4678    2.008519870    2.313137114    1.184335453
  996 SOLV  HW2     4679    2.106913805    2.346045878    1.310440017
  997 SOLV  OW      4680    2.220665274    0.967071010    2.293516168
  997 SOLV  HW1     4681    2.258367933    0.995546250    2.381650686
  997 SOLV  HW2     4682    2.257639085    0.877499838    2.268818084
  998 SOLV  OW      4683    3.228833931    1.094510900    2.745925182
  998 SOLV  HW1     4684    3.312919853    1.076916756    2.694738964
  998 SOLV  HW2     4685    3.251358585    1.113733687    2.841440682
  999 SOLV  OW      4686    3.969528951    0.596350374    1.172679138
  999 SOLV  HW1     4687    4.003695853    0.555207207    1.257177287
  999 SOLV  HW2     4688    4.016674202    0.683018257    1.156367451
 1000 SOLV  OW      4689    1.785560368    2.474545005    3.735803314
 1000 SOLV  HW1     4690    1.818360293    2.477263461    3.830232337
 1000 SOLV  HW2     4691    1.791700973    2.565962794    3.695739113
 1001 SOLV  OW      4692    0.424337478    5.098599580    4.602320620
 1001 SOLV  HW1     4693    0.453959603    5.011696497    4.641949706
 1001 SOLV  HW2     4694    0.436266217    5.095764657    4.503074813
 1002 SOLV  OW      4695    5.297121799    2.833544715    3.608606671
 1002 SOLV  HW1     4696    5.242701782    2.876532889    3.680652184
 1002 SOLV  HW2     4697    5.238444331    2.774381229    3.553319404
 1003 SOLV  OW      4698    1.173132850    4.946003186    3.755990267
 1003 SOLV  HW1     4699    1.239851483    4.871537598    3.754109378
 1003 SOLV  HW2     4700    1.092201214    4.919579186    3.703531606
 1004 SOLV  OW      4701    1.135668611    0.440522953    2.805350452
 1004 SOLV  HW1     4702    1.126312565    0.536333169    2.778277952
 1004 SOLV  HW2     4703    1.065971288    0.418180362    2.873491137
 1005 SOLV  OW      4704    0.258574771    5.507730384    3.896724591
 1005 SOLV  HW1     4705    0.198181311    5.564134883    3.953038252
 1005 SOLV  HW2     4706    0.241651613    5.527011642    3.800071116
 1006 SOLV  OW      4707    3.941413129    1.477856191    0.766957729
 1006 SOLV  HW1     4708    3.913103710    1.572017231    0.785187857
 1006 SOLV  HW2     4709    3.901857476    1.447335076    0.680332882
 1007 SOLV  OW      4710    4.559507513    4.344098777    5.840278935
 1007 SOLV  HW1     4711    4.573483885    4.439195851    5.867869997
 1007 SOLV  HW2     4712    4.462509403    4.321051031    5.848039957
 1008 SOLV  OW      4713    5.197005941    5.335864235    4.739274807
 1008 SOLV  HW1     4714    5.187153685    5.325026652    4.838196840
 1008 SOLV  HW2     4715    5.107054609    5.350951878    4.698272904
 1009 SOLV  OW      4716    5.872861594    0.624163106    0.237811901
 1009 SOLV  HW1     4717    5.936012976    0.619461897    0.160417736
 1009 SOLV  HW2     4718    5.897135574    0.554131758    0.304941852
 1010 SOLV  OW      4719    2.909515801    0.182456938    0.811876681
 1010 SOLV  HW1     4720    2.975557919    0.125998020    0.861383057
 1010 SOLV  HW2     4721    2.834431396    0.207321528    0.873066075
 1011 SOLV  OW      4722    3.815954562    6.017582511    3.526337026
 1011 SOLV  HW1     4723    3.722540012    5.982271495    3.531524551
 1011 SOLV  HW2     4724    3.873978166    5.967969085    3.590926933
 1012 SOLV  OW      4725    2.781370249    4.071386075    8.395757528
 1012 SOLV  HW1     4726    2.852696214    4.005104822    8.418548258
 1012 SOLV  HW2     4727    2.774552652    4.139428530    8.468721909
 1013 SOLV  OW      4728    4.336998026    3.581071507    6.616427129
 1013 SOLV  HW1     4729    4.313586453    3.616478427    6.706971707
 1013 SOLV  HW2     4730    4.416245350    3.630544922    6.580757709
 1014 SOLV  OW      4731    3.439040749    5.583385385    5.464203166
 1014 SOLV  HW1     4732    3.454685340    5.671634643    5.419847896
 1014 SOLV  HW2     4733    3.521394078    5.555977966    5.513870176
 1015 SOLV  OW      4734    2.166141187    5.124313329    6.217476229
 1015 SOLV  HW1     4735    2.204893844    5.132847306    6.309266429
 1015 SOLV  HW2     4736    2.112438931    5.040157074    6.211658324
 1016 SOLV  OW      4737    5.723961815    3.407672561    7.154671347
 1016 SOLV  HW1     4738    5.670355284    3.480133401    7.111360592
 1016 SOLV  HW2     4739    5.727653796    3.423389870    7.253359729
 1017 SOLV  OW      4740    5.690806019    6.277508448    3.201397406
 1017 SOLV  HW1     4741    5.670777525    6.370940060    3.171910912
 1017 SOLV  HW2     4742    5.674966759    6.269495179    3.299809699
 1018 SOLV  OW      4743    5.736095296    2.717269817    1.867416831
 1018 SOLV  HW1     4744    5.724214420    2.661706699    1.949706741
 1018 SOLV  HW2     4745    5.748787542    2.813002517    1.893382351
 1019 SOLV  OW      4746    4.648973125    0.213155690    4.021716571
 1019 SOLV  HW1     4747    4.698363570    0.187031190    4.104651167
 1019 SOLV  HW2     4748    4.648027197    0.312811742    4.013479665
 1020 SOLV  OW      4749    5.790773014    1.418445226    5.524676765
 1020 SOLV  HW1     4750    5.806599698    1.488103210    5.594657807
 1020 SOLV  HW2     4751    5.706106452    1.439098527    5.475635366
 1021 SOLV  OW      4752    3.527954897    2.869792301    2.622881325
 1021 SOLV  HW1     4753    3.614615985    2.845462575    2.579315461
 1021 SOLV  HW2     4754    3.465342916    2.906734164    2.554214688
 1022 SOLV  OW      4755    4.876921669    4.232779184    5.770444283
 1022 SOLV  HW1     4756    4.784277809    4.269909636    5.764239185
 1022 SOLV  HW2     4757    4.940839472    4.294913611    5.725124608
 1023 SOLV  OW      4758    3.044645086    2.928278676    5.266064890
 1023 SOLV  HW1     4759    3.067919807    3.015462856    5.309161067
 1023 SOLV  HW2     4760    2.948950295    2.929918047    5.237084559
 1024 SOLV  OW      4761    3.020094387    0.825544479    1.982192788
 1024 SOLV  HW1     4762    3.116649156    0.843501558    1.963356240
 1024 SOLV  HW2     4763    2.967044685    0.837072048    1.898211174
 1025 SOLV  OW      4764    0.183530168    4.225749870    0.913782412
 1025 SOLV  HW1     4765    0.242914221    4.305872073    0.906430219
 1025 SOLV  HW2     4766    0.164916363    4.189561174    0.822437222
 1026 SOLV  OW      4767    2.296268479    2.623068722    8.394847259
 1026 SOLV  HW1     4768    2.394627605    2.613031512    8.379853761
 1026 SOLV  HW2     4769    2.247029908    2.556610801    8.338642525
 1027 SOLV  OW      4770    3.240590859    2.035278849    1.004004707
 1027 SOLV  HW1     4771    3.215033990    2.085312549    1.086730328
 1027 SOLV  HW2     4772    3.301472632    1.959731196    1.028212362
 1028 SOLV  OW      4773    3.081494681    1.694984556    1.085212313
 1028 SOLV  HW1     4774    3.000700136    1.684842203    1.143259044
 1028 SOLV  HW2     4775    3.159957724    1.720907279    1.141529432
 1029 SOLV  OW      4776    1.926873454    4.914141679    0.946693739
 1029 SOLV  HW1     4777    1.958399744    4.941084598    1.037689526
 1029 SOLV  HW2     4778    2.001362526    4.868909503    0.897647869
 1030 SOLV  OW      4779    0.022066779    3.111263505    5.347336273
 1030 SOLV  HW1     4780   -0.038329343    3.072500835    5.416977090
 1030 SOLV  HW2     4781   -0.029113238    3.176436585    5.291361882
 1031 SOLV  OW      4782    4.064816880    4.784387036    2.260215920
 1031 SOLV  HW1     4783    4.075518445    4.786641766    2.359616460
 1031 SOLV  HW2     4784    4.084608177    4.874862354    2.222498956
 1032 SOLV  OW      4785    5.525033448    4.507809916    0.802019776
 1032 SOLV  HW1     4786    5.615739078    4.468129928    0.787946785
 1032 SOLV  HW2     4787    5.466792107    4.441835390    0.849510556
 1033 SOLV  OW      4788    2.617589134    5.200655157    6.019711318
 1033 SOLV  HW1     4789    2.564017055    5.203675571    6.104097171
 1033 SOLV  HW2     4790    2.711365127    5.229731451    6.038703314
 1034 SOLV  OW      4791    3.013701415    5.706862272    7.392652332
 1034 SOLV  HW1     4792    3.099923572    5.656491209    7.397996737
 1034 SOLV  HW2     4793    2.943339617    5.648322431    7.352373673
 1035 SOLV  OW      4794    5.866029587    1.068977992    3.333662603
 1035 SOLV  HW1     4795    5.904183096    0.979594873    3.310103448
 1035 SOLV  HW2     4796    5.789465195    1.089644526    3.272746021
 1036 SOLV  OW      4797    5.131637596    2.871471726    2.495523034
 1036 SOLV  HW1     4798    5.170962697    2.788256511    2.456422762
 1036 SOLV  HW2     4799    5.150009702    2.948753164    2.434776921
 1037 SOLV  OW      4800    0.972188023    3.000921430    6.128576147
 1037 SOLV  HW1     4801    0.937074060    3.059634066    6.201513587
 1037 SOLV  HW2     4802    0.939561726    2.907415089    6.142438316
 1038 SOLV  OW      4803    4.445020878    3.001930420    2.033677864
 1038 SOLV  HW1     4804    4.401824445    2.979180937    1.946404993
 1038 SOLV  HW2     4805    4.378717095    2.990524207    2.107662680
 1039 SOLV  OW      4806    3.296095564    0.568201352    7.740193496
 1039 SOLV  HW1     4807    3.378585269    0.511971018    7.745993102
 1039 SOLV  HW2     4808    3.291015804    0.610707502    7.649819387
 1040 SOLV  OW      4809    0.949455825    3.249768479    4.412468365
 1040 SOLV  HW1     4810    0.918875284    3.261640086    4.506935297
 1040 SOLV  HW2     4811    0.968867201    3.339231469    4.372224158
 1041 SOLV  OW      4812    3.433934763    6.410056611    2.609713432
 1041 SOLV  HW1     4813    3.431704828    6.310463048    2.600982283
 1041 SOLV  HW2     4814    3.444456202    6.451225885    2.519190192
 1042 SOLV  OW      4815    0.060345334    1.819549170    4.678220895
 1042 SOLV  HW1     4816    0.018635342    1.861925560    4.758623479
 1042 SOLV  HW2     4817    0.026660260    1.864602412    4.595543316
 1043 SOLV  OW      4818    0.470504436    1.988575746    1.894657655
 1043 SOLV  HW1     4819    0.430584747    1.970591429    1.804751921
 1043 SOLV  HW2     4820    0.518562474    1.906952576    1.926722057
 1044 SOLV  OW      4821    0.930694380    3.652932723    3.870875420
 1044 SOLV  HW1     4822    0.900473435    3.558408809    3.883203123
 1044 SOLV  HW2     4823    1.030640066    3.656137315    3.870070993
 1045 SOLV  OW      4824    1.065326960    0.882352562    3.031297705
 1045 SOLV  HW1     4825    1.039574349    0.968943555    2.988415628
 1045 SOLV  HW2     4826    1.051913138    0.888838578    3.130181830
 1046 SOLV  OW      4827    2.496755422    3.651946383    2.213550130
 1046 SOLV  HW1     4828    2.564239977    3.600067080    2.266032871
 1046 SOLV  HW2     4829    2.414944974    3.666151876    2.269275134
 1047 SOLV  OW      4830    2.487351216    1.251212992    3.035981450
 1047 SOLV  HW1     4831    2.550317488    1.234852428    3.111926549
 1047 SOLV  HW2     4832    2.411678392    1.308648297    3.067204114
 1048 SOLV  OW      4833    2.863354506    4.934242682    6.460496442
 1048 SOLV  HW1     4834    2.891643898    5.002226129    6.392828305
 1048 SOLV  HW2     4835    2.799756900    4.976179308    6.525287098
 1049 SOLV  OW      4836    2.887081985    0.959322804    6.029144850
 1049 SOLV  HW1     4837    2.904635837    0.972623019    5.931599688
 1049 SOLV  HW2     4838    2.913396788    0.866486480    6.055393850
 1050 SOLV  OW      4839    0.195888537    4.114925951    3.088600091
 1050 SOLV  HW1     4840    0.115351068    4.152817199    3.134185365
 1050 SOLV  HW2     4841    0.167929893    4.068903893    3.004336547
 1051 SOLV  OW      4842    1.860383346    6.131123307    6.683027148
 1051 SOLV  HW1     4843    1.924796465    6.089820906    6.747409869
 1051 SOLV  HW2     4844    1.896773983    6.218566767    6.650942600
 1052 SOLV  OW      4845    4.004545579    4.689837730    1.070852444
 1052 SOLV  HW1     4846    3.922316705    4.714149932    1.019399912
 1052 SOLV  HW2     4847    4.003330357    4.591964503    1.091331938
 1053 SOLV  OW      4848    3.685889974    6.074850713    2.329633577
 1053 SOLV  HW1     4849    3.689936902    6.173823351    2.315918751
 1053 SOLV  HW2     4850    3.765671714    6.045182662    2.382119180
 1054 SOLV  OW      4851    4.713833877    6.126817992    4.501237078
 1054 SOLV  HW1     4852    4.735033635    6.223040256    4.518322198
 1054 SOLV  HW2     4853    4.622094818    6.119328917    4.462148250
 1055 SOLV  OW      4854    4.407547340    1.769429878    3.659039722
 1055 SOLV  HW1     4855    4.477105069    1.711638614    3.701724150
 1055 SOLV  HW2     4856    4.383840366    1.844299348    3.720947652
 1056 SOLV  OW      4857    0.405418289    1.676767064    7.921843057
 1056 SOLV  HW1     4858    0.341449822    1.687772971    7.997915114
 1056 SOLV  HW2     4859    0.475794809    1.747626681    7.926952738
 1057 SOLV  OW      4860    2.466017942    2.046082100    4.263823639
 1057 SOLV  HW1     4861    2.495904266    1.978612089    4.196335270
 1057 SOLV  HW2     4862    2.384244210    2.092840396    4.230256123
 1058 SOLV  OW      4863    1.995445200    5.209472733    4.213328360
 1058 SOLV  HW1     4864    2.047432268    5.176906101    4.292301859
 1058 SOLV  HW2     4865    1.897938661    5.193475163    4.228710690
 1059 SOLV  OW      4866    1.229290824    1.538657855    0.951010735
 1059 SOLV  HW1     4867    1.144732594    1.493658258    0.979733454
 1059 SOLV  HW2     4868    1.293788820    1.470049750    0.917350772
 1060 SOLV  OW      4869    5.198703844    2.790608278    4.801756850
 1060 SOLV  HW1     4870    5.287478339    2.779056629    4.846317875
 1060 SOLV  HW2     4871    5.206959526    2.857446240    4.727833785
 1061 SOLV  OW      4872    4.580476720    5.332397381    5.497430457
 1061 SOLV  HW1     4873    4.583299603    5.316303728    5.398774023
 1061 SOLV  HW2     4874    4.507676729    5.397640318    5.518491456
 1062 SOLV  OW      4875    3.929139785    4.947871439    8.391767315
 1062 SOLV  HW1     4876    3.978619399    4.992777934    8.317368231
 1062 SOLV  HW2     4877    3.987332190    4.877740431    8.432941386
 1063 SOLV  OW      4878    5.262325054    1.493576480    2.497268977
 1063 SOLV  HW1     4879    5.361408377    1.506448733    2.501374318
 1063 SOLV  HW2     4880    5.223721528    1.554002396    2.427565932
 1064 SOLV  OW      4881    0.582058514    3.322575265    0.909311158
 1064 SOLV  HW1     4882    0.547290915    3.412458111    0.882621320
 1064 SOLV  HW2     4883    0.654354308    3.333703005    0.977498810
 1065 SOLV  OW      4884    5.641116895    3.905597947    7.607521615
 1065 SOLV  HW1     4885    5.625666079    3.832717489    7.540815202
 1065 SOLV  HW2     4886    5.709836431    3.969086118    7.572209646
 1066 SOLV  OW      4887    0.550012053    3.061300139    6.978588158
 1066 SOLV  HW1     4888    0.629775315    3.071100599    6.919074911
 1066 SOLV  HW2     4889    0.468895046    3.096139621    6.931616715
 1067 SOLV  OW      4890    3.691301375    5.046132813    4.605474906
 1067 SOLV  HW1     4891    3.770142789    5.033391094    4.545294085
 1067 SOLV  HW2     4892    3.694756069    5.137465605    4.646051470
 1068 SOLV  OW      4893    1.282762528    3.555686061    5.646033568
 1068 SOLV  HW1     4894    1.216818400    3.626553784    5.671116698
 1068 SOLV  HW2     4895    1.280173296    3.541253117    5.547114157
 1069 SOLV  OW      4896    1.702943943    2.223761147    3.208252674
 1069 SOLV  HW1     4897    1.781289445    2.266576706    3.253295783
 1069 SOLV  HW2     4898    1.732881526    2.180704070    3.123106263
 1070 SOLV  OW      4899    4.622583696    6.087396182    8.350472796
 1070 SOLV  HW1     4900    4.635796650    6.167864361    8.408354958
 1070 SOLV  HW2     4901    4.647218122    6.005102160    8.401667463
 1071 SOLV  OW      4902    0.425710683    0.975552177    6.107693963
 1071 SOLV  HW1     4903    0.523484877    0.987358458    6.090348489
 1071 SOLV  HW2     4904    0.394337369    1.046216827    6.171115377
 1072 SOLV  OW      4905    0.788159693    4.046154648    1.467736488
 1072 SOLV  HW1     4906    0.830467240    4.018840629    1.381341595
 1072 SOLV  HW2     4907    0.842100964    4.119190555    1.509642954
 1073 SOLV  OW      4908    1.816692431    0.867116801    5.445701120
 1073 SOLV  HW1     4909    1.891324793    0.802906874    5.463227077
 1073 SOLV  HW2     4910    1.795480514    0.867700868    5.347978097
 1074 SOLV  OW      4911    4.517315540    5.418155575    8.197732993
 1074 SOLV  HW1     4912    4.449896789    5.480982372    8.158905622
 1074 SOLV  HW2     4913    4.473833242    5.330103431    8.216605929
 1075 SOLV  OW      4914    2.553469866    1.489249172    2.479536549
 1075 SOLV  HW1     4915    2.547877982    1.440273576    2.566543106
 1075 SOLV  HW2     4916    2.634311380    1.458698135    2.429224138
 1076 SOLV  OW      4917    0.641719521    2.437394287    2.049109785
 1076 SOLV  HW1     4918    0.716048972    2.459485733    1.985965652
 1076 SOLV  HW2     4919    0.668617201    2.462096900    2.142202946
 1077 SOLV  OW      4920    1.452943649    1.485556654    6.336652450
 1077 SOLV  HW1     4921    1.367705686    1.518668789    6.296178407
 1077 SOLV  HW2     4922    1.468027598    1.531018427    6.424434823
 1078 SOLV  OW      4923    4.815052006    5.076500266    8.249772782
 1078 SOLV  HW1     4924    4.738183391    5.080846171    8.313588065
 1078 SOLV  HW2     4925    4.898956014    5.103972834    8.296735105
 1079 SOLV  OW      4926    4.932967109    5.870649705    7.279328467
 1079 SOLV  HW1     4927    4.993918023    5.807724858    7.327551969
 1079 SOLV  HW2     4928    4.937202983    5.960774249    7.322452540
 1080 SOLV  OW      4929    3.064587421    4.788818772    3.877238113
 1080 SOLV  HW1     4930    3.103547264    4.730336450    3.806090247
 1080 SOLV  HW2     4931    2.970589937    4.760333638    3.896030314
 1081 SOLV  OW      4932    2.387629047    2.877479413    2.929751869
 1081 SOLV  HW1     4933    2.446657111    2.854009427    2.852519068
 1081 SOLV  HW2     4934    2.358164487    2.793762564    2.975832101
 1082 SOLV  OW      4935    0.332801791    4.355891229    4.463379924
 1082 SOLV  HW1     4936    0.247034403    4.384777861    4.505918678
 1082 SOLV  HW2     4937    0.316440631    4.333358230    4.367335134
 1083 SOLV  OW      4938    5.118887712    5.854539958    0.881835491
 1083 SOLV  HW1     4939    5.099609851    5.807806755    0.968116657
 1083 SOLV  HW2     4940    5.081759644    5.947332532    0.885167101
 1084 SOLV  OW      4941    4.631147833    0.459185812    3.219491993
 1084 SOLV  HW1     4942    4.640257235    0.428921385    3.314366384
 1084 SOLV  HW2     4943    4.706279922    0.521202311    3.196927285
 1085 SOLV  OW      4944    2.412956081    3.437454219    7.965936244
 1085 SOLV  HW1     4945    2.457189518    3.518283096    7.927075524
 1085 SOLV  HW2     4946    2.314026895    3.444108499    7.952945676
 1086 SOLV  OW      4947    3.213324524    0.251995921    1.691783540
 1086 SOLV  HW1     4948    3.308339105    0.270729889    1.666856574
 1086 SOLV  HW2     4949    3.200829689    0.153517974    1.703867698
 1087 SOLV  OW      4950    1.424474013    4.307386035    1.019668253
 1087 SOLV  HW1     4951    1.423247346    4.353844877    1.108212733
 1087 SOLV  HW2     4952    1.479740299    4.224315779    1.026374985
 1088 SOLV  OW      4953    5.700749172    4.659613090    4.980160692
 1088 SOLV  HW1     4954    5.783407887    4.714810592    4.969167898
 1088 SOLV  HW2     4955    5.665679377    4.633813152    4.890135509
 1089 SOLV  OW      4956    3.841769162    1.474225543    3.102183071
 1089 SOLV  HW1     4957    3.750014725    1.453109828    3.135877426
 1089 SOLV  HW2     4958    3.843036599    1.467391495    3.002424425
 1090 SOLV  OW      4959    3.843438812    4.580697527    5.021354761
 1090 SOLV  HW1     4960    3.793709097    4.535356275    4.947387350
 1090 SOLV  HW2     4961    3.940017661    4.555102272    5.017176941
 1091 SOLV  OW      4962    5.196146738    4.246313526    6.630251389
 1091 SOLV  HW1     4963    5.274725832    4.216706630    6.575948317
 1091 SOLV  HW2     4964    5.112224610    4.209396936    6.590322611
 1092 SOLV  OW      4965    0.331012336    4.978101086    7.450073450
 1092 SOLV  HW1     4966    0.260945731    4.906752948    7.450507612
 1092 SOLV  HW2     4967    0.289533892    5.065396965    7.424402140
 1093 SOLV  OW      4968    1.900306998    2.645096272    7.737973634
 1093 SOLV  HW1     4969    1.853503283    2.707190407    7.800852764
 1093 SOLV  HW2     4970    1.891207491    2.679274856    7.644437192
 1094 SOLV  OW      4971    4.115297735    2.567902811    7.110871475
 1094 SOLV  HW1     4972    4.060939469    2.484034566    7.114242484
 1094 SOLV  HW2     4973    4.122479994    2.606685509    7.202764910
 1095 SOLV  OW      4974    1.494071557    1.082115606    2.341679469
 1095 SOLV  HW1     4975    1.394328647    1.086798755    2.347110658
 1095 SOLV  HW2     4976    1.524754559    1.123337928    2.255892903
 1096 SOLV  OW      4977    0.980847408    1.262988278    7.550513141
 1096 SOLV  HW1     4978    1.075849472    1.293299584    7.557989848
 1096 SOLV  HW2     4979    0.978493317    1.164230397    7.534976077
 1097 SOLV  OW      4980    2.668768438    3.015644293    6.345638470
 1097 SOLV  HW1     4981    2.688631141    2.949984837    6.272876029
 1097 SOLV  HW2     4982    2.696635112    3.107150774    6.316482901
 1098 SOLV  OW      4983    3.168681006    0.104266565    4.901806129
 1098 SOLV  HW1     4984    3.186542657    0.193764565    4.860926773
 1098 SOLV  HW2     4985    3.204248382    0.102606660    4.995252627
 1099 SOLV  OW      4986    2.974829072    4.825777086    7.270521262
 1099 SOLV  HW1     4987    2.957657406    4.779004842    7.183817498
 1099 SOLV  HW2     4988    2.887814408    4.844445548    7.316128471
 1100 SOLV  OW      4989    3.419051206    3.094645210    2.838646647
 1100 SOLV  HW1     4990    3.497700455    3.033296612    2.845767752
 1100 SOLV  HW2     4991    3.400579202    3.135664041    2.927956811
 1101 SOLV  OW      4992    1.345113202    1.562290085    8.271968864
 1101 SOLV  HW1     4993    1.414438591    1.546599241    8.201628018
 1101 SOLV  HW2     4994    1.363240333    1.649293781    8.317814343
 1102 SOLV  OW      4995    1.489108385    4.028573378    6.333843872
 1102 SOLV  HW1     4996    1.466911796    3.931149332    6.329845820
 1102 SOLV  HW2     4997    1.588182410    4.040482655    6.327319769
 1103 SOLV  OW      4998    2.024639392    0.423433601    2.323516933
 1103 SOLV  HW1     4999    1.925273303    0.416686338    2.314522091
 1103 SOLV  HW2     5000    2.067505972    0.403694697    2.235352850
 1104 SOLV  OW      5001    5.258323843    6.133764932    3.352548742
 1104 SOLV  HW1     5002    5.314583443    6.066448046    3.400542288
 1104 SOLV  HW2     5003    5.239715284    6.101551071    3.259725948
 1105 SOLV  OW      5004    1.416522256    2.526696106    8.030936590
 1105 SOLV  HW1     5005    1.458016137    2.612604027    8.000967833
 1105 SOLV  HW2     5006    1.488324105    2.459356987    8.048544027
 1106 SOLV  OW      5007    1.718692365    4.300861455    5.327619243
 1106 SOLV  HW1     5008    1.813715410    4.269722716    5.326592849
 1106 SOLV  HW2     5009    1.679709991    4.291970803    5.235959936
 1107 SOLV  OW      5010    5.637215671    0.589323088    4.224525479
 1107 SOLV  HW1     5011    5.617183511    0.633055427    4.312196511
 1107 SOLV  HW2     5012    5.735953436    0.590052650    4.208702074
 1108 SOLV  OW      5013    3.212291692    5.021171157    4.822140023
 1108 SOLV  HW1     5014    3.218920699    4.921872302    4.831930707
 1108 SOLV  HW2     5015    3.137670536    5.055388246    4.879244759
 1109 SOLV  OW      5016    1.629312464    5.130323520    2.913396073
 1109 SOLV  HW1     5017    1.534402072    5.155031974    2.932930235
 1109 SOLV  HW2     5018    1.645490518    5.035622698    2.941146638
 1110 SOLV  OW      5019    6.038201319    3.199031573    4.243564683
 1110 SOLV  HW1     5020    5.959897402    3.258612769    4.225714237
 1110 SOLV  HW2     5021    6.038695826    3.172632845    4.340016693
 1111 SOLV  OW      5022    0.845639105    1.251267710    3.694765647
 1111 SOLV  HW1     5023    0.796676504    1.338374283    3.698660225
 1111 SOLV  HW2     5024    0.800595102    1.190610527    3.629253773
 1112 SOLV  OW      5025    4.542183020    5.890146435    2.300835876
 1112 SOLV  HW1     5026    4.584226815    5.918834285    2.386913551
 1112 SOLV  HW2     5027    4.521903441    5.792297467    2.304627933
 1113 SOLV  OW      5028    4.943834733    4.165690405    4.494783070
 1113 SOLV  HW1     5029    4.973207978    4.232631602    4.563019122
 1113 SOLV  HW2     5030    4.996374695    4.178573863    4.410677837
 1114 SOLV  OW      5031    4.132891641    3.018969764    0.965059289
 1114 SOLV  HW1     5032    4.045215365    3.022419928    0.917090240
 1114 SOLV  HW2     5033    4.150361808    2.925458893    0.995890766
 1115 SOLV  OW      5034    4.260286053    0.514699726    8.388805358
 1115 SOLV  HW1     5035    4.291525167    0.420137337    8.397868283
 1115 SOLV  HW2     5036    4.282439130    0.548501191    8.297335356
 1116 SOLV  OW      5037    5.884384930    0.246674852    3.300353534
 1116 SOLV  HW1     5038    5.786616741    0.228494106    3.289823034
 1116 SOLV  HW2     5039    5.936427423    0.183310330    3.243112183
 1117 SOLV  OW      5040    1.942079830    1.931100149    1.315795270
 1117 SOLV  HW1     5041    1.892661014    2.016319993    1.332982433
 1117 SOLV  HW2     5042    1.957613080    1.883532419    1.402375414
 1118 SOLV  OW      5043    1.463306898    4.751570779    5.974762146
 1118 SOLV  HW1     5044    1.395546135    4.712147807    6.036845790
 1118 SOLV  HW2     5045    1.545432417    4.776094697    6.026279767
 1119 SOLV  OW      5046    3.664109188    3.326010886    8.168168595
 1119 SOLV  HW1     5047    3.591646441    3.294124941    8.107074301
 1119 SOLV  HW2     5048    3.714598745    3.400235074    8.124104823
 1120 SOLV  OW      5049    4.672051865    3.490861312    2.063685305
 1120 SOLV  HW1     5050    4.680585604    3.588150412    2.042189191
 1120 SOLV  HW2     5051    4.742983127    3.439670564    2.015225649
 1121 SOLV  OW      5052    3.122900228    3.730422778    4.796111560
 1121 SOLV  HW1     5053    3.187061934    3.791684114    4.749955510
 1121 SOLV  HW2     5054    3.043468249    3.714943888    4.737366261
 1122 SOLV  OW      5055    4.569651654    0.472104705    0.136395482
 1122 SOLV  HW1     5056    4.637992252    0.541413941    0.113464025
 1122 SOLV  HW2     5057    4.585226865    0.439505171    0.229641126
 1123 SOLV  OW      5058    2.493416600    0.086560482    5.555095717
 1123 SOLV  HW1     5059    2.474046947    0.153673557    5.483536578
 1123 SOLV  HW2     5060    2.551548684    0.128205067    5.624998796
 1124 SOLV  OW      5061    4.272066584    3.198118904    7.663653184
 1124 SOLV  HW1     5062    4.219618771    3.116097931    7.686497677
 1124 SOLV  HW2     5063    4.302598427    3.192754949    7.568578998
 1125 SOLV  OW      5064    3.318938269    5.673886989    6.906990276
 1125 SOLV  HW1     5065    3.251437263    5.606083132    6.936081472
 1125 SOLV  HW2     5066    3.337979380    5.662267689    6.809509487
 1126 SOLV  OW      5067    4.621244138    5.680519811    3.403693236
 1126 SOLV  HW1     5068    4.609179769    5.754968411    3.469358414
 1126 SOLV  HW2     5069    4.573849620    5.703129521    3.318589503
 1127 SOLV  OW      5070    5.557096717    0.966512990    0.128329224
 1127 SOLV  HW1     5071    5.581408502    0.891051466    0.067382146
 1127 SOLV  HW2     5072    5.606641896    1.048894036    0.100784355
 1128 SOLV  OW      5073    4.966846954    2.418429709    3.794428211
 1128 SOLV  HW1     5074    4.961889980    2.505725945    3.842954862
 1128 SOLV  HW2     5075    4.878819009    2.371472093    3.801220058
 1129 SOLV  OW      5076    5.258282775    4.990547760    5.283723885
 1129 SOLV  HW1     5077    5.200257085    4.975359981    5.203708732
 1129 SOLV  HW2     5078    5.257053307    4.909101735    5.341733183
 1130 SOLV  OW      5079    0.488238950    3.649658989    1.630706144
 1130 SOLV  HW1     5080    0.458049595    3.674268380    1.722809507
 1130 SOLV  HW2     5081    0.525519368    3.556871243    1.631527259
 1131 SOLV  OW      5082    0.068494103    4.719983931    8.208467818
 1131 SOLV  HW1     5083    0.005243897    4.727539435    8.131380960
 1131 SOLV  HW2     5084    0.159639595    4.696584397    8.174629666
 1132 SOLV  OW      5085    0.920779956    2.076886814    5.675137161
 1132 SOLV  HW1     5086    0.905459734    2.064063676    5.577153069
 1132 SOLV  HW2     5087    0.835888773    2.058791274    5.724797020
 1133 SOLV  OW      5088    2.465297916    1.894865080    0.482768332
 1133 SOLV  HW1     5089    2.495731412    1.810503427    0.438530782
 1133 SOLV  HW2     5090    2.543532793    1.940210385    0.525466618
 1134 SOLV  OW      5091    0.166510553    0.651174869    2.715647374
 1134 SOLV  HW1     5092    0.072489651    0.685185845    2.713805824
 1134 SOLV  HW2     5093    0.184902196    0.599484573    2.632041629
 1135 SOLV  OW      5094    5.056526130    4.764986151    0.011410437
 1135 SOLV  HW1     5095    4.997110695    4.684820317    0.017991327
 1135 SOLV  HW2     5096    5.022255933    4.836925329    0.071828791
 1136 SOLV  OW      5097    5.543081423    5.685260956    5.800789563
 1136 SOLV  HW1     5098    5.537121599    5.785079684    5.801661224
 1136 SOLV  HW2     5099    5.633352535    5.657544545    5.767881038
 1137 SOLV  OW      5100    4.525935944    2.445754456    8.300517090
 1137 SOLV  HW1     5101    4.451514463    2.512464148    8.303877608
 1137 SOLV  HW2     5102    4.610430158    2.488424579    8.332766743
 1138 SOLV  OW      5103    3.021935222    1.651557572    3.254712946
 1138 SOLV  HW1     5104    2.938694496    1.691196671    3.293439854
 1138 SOLV  HW2     5105    3.100842917    1.679948053    3.309188872
 1139 SOLV  OW      5106    3.628721819    5.798532904    1.172696305
 1139 SOLV  HW1     5107    3.708407237    5.744223812    1.146223310
 1139 SOLV  HW2     5108    3.607920459    5.782365341    1.269163693
 1140 SOLV  OW      5109    2.309708408    0.209635148    0.325353128
 1140 SOLV  HW1     5110    2.274579961    0.211262016    0.231740109
 1140 SOLV  HW2     5111    2.403490361    0.174922966    0.325165224
 1141 SOLV  OW      5112    3.606667804    1.344567699    6.985132646
 1141 SOLV  HW1     5113    3.645882279    1.283907298    6.915976296
 1141 SOLV  HW2     5114    3.677999968    1.372206921    7.049536467
 1142 SOLV  OW      5115    0.364913162    3.669017436    1.102594027
 1142 SOLV  HW1     5116    0.458075434    3.671172745    1.138873561
 1142 SOLV  HW2     5117    0.304363864    3.720680254    1.163131522
 1143 SOLV  OW      5118    1.940427108    1.854366599    5.365964442
 1143 SOLV  HW1     5119    1.892950455    1.897851757    5.442482938
 1143 SOLV  HW2     5120    1.982953583    1.924598219    5.308876156
 1144 SOLV  OW      5121    3.683446893    5.676472347    1.797788531
 1144 SOLV  HW1     5122    3.760862322    5.707493069    1.742610341
 1144 SOLV  HW2     5123    3.599397687    5.718957695    1.764161410
 1145 SOLV  OW      5124    4.112677627    2.228654463    4.674549001
 1145 SOLV  HW1     5125    4.118641326    2.282103041    4.758856653
 1145 SOLV  HW2     5126    4.200459404    2.231879321    4.626757873
 1146 SOLV  OW      5127    4.300880975    4.917575750    1.575583029
 1146 SOLV  HW1     5128    4.283352395    4.997540715    1.633014757
 1146 SOLV  HW2     5129    4.215342126    4.868055963    1.560385474
 1147 SOLV  OW      5130    5.083275870    1.548286415    2.679112731
 1147 SOLV  HW1     5131    5.169163705    1.529144214    2.631605560
 1147 SOLV  HW2     5132    5.090625798    1.635543550    2.727405732
 1148 SOLV  OW      5133    4.745247990    4.941281771    5.525429931
 1148 SOLV  HW1     5134    4.798250009    4.892700759    5.594933181
 1148 SOLV  HW2     5135    4.659482405    4.973576128    5.565447163
 1149 SOLV  OW      5136    5.889517723    0.684938664    3.914890226
 1149 SOLV  HW1     5137    5.846623397    0.774924328    3.906970894
 1149 SOLV  HW2     5138    5.920522814    0.670951742    4.008928242
 1150 SOLV  OW      5139    3.972227141    2.694300273    2.898951446
 1150 SOLV  HW1     5140    3.891871526    2.649221401    2.937822359
 1150 SOLV  HW2     5141    3.942933290    2.764301819    2.833822950
 1151 SOLV  OW      5142    0.241412642    4.902154557    4.811944264
 1151 SOLV  HW1     5143    0.187617746    4.980198341    4.780079776
 1151 SOLV  HW2     5144    0.332540036    4.905499221    4.770899683
 1152 SOLV  OW      5145    2.181395963    2.386338723    8.275678607
 1152 SOLV  HW1     5146    2.235718824    2.311712321    8.314149601
 1152 SOLV  HW2     5147    2.182934482    2.380662438    8.175851386
 1153 SOLV  OW      5148    6.040099285    2.365802008    1.436095518
 1153 SOLV  HW1     5149    6.009511826    2.456844287    1.463948126
 1153 SOLV  HW2     5150    6.138687602    2.367411338    1.419427870
 1154 SOLV  OW      5151    0.295423114    0.000095113    5.560693800
 1154 SOLV  HW1     5152    0.333043757   -0.091234020    5.545081872
 1154 SOLV  HW2     5153    0.213510130    0.012426933    5.504673633
 1155 SOLV  OW      5154    4.614550161    5.901359469    7.817503723
 1155 SOLV  HW1     5155    4.652862100    5.923003641    7.727705158
 1155 SOLV  HW2     5156    4.687131045    5.904061414    7.886240753
 1156 SOLV  OW      5157    4.716591791    0.995398489    1.503547290
 1156 SOLV  HW1     5158    4.793133533    0.961311756    1.448962287
 1156 SOLV  HW2     5159    4.665644707    1.063341882    1.450744352
 1157 SOLV  OW      5160    0.366364658    3.766388075    5.185446537
 1157 SOLV  HW1     5161    0.294579140    3.834369495    5.170432326
 1157 SOLV  HW2     5162    0.343432724    3.710784903    5.265337234
 1158 SOLV  OW      5163    3.366549152    5.336293151    5.377518236
 1158 SOLV  HW1     5164    3.369617608    5.429035478    5.414794363
 1158 SOLV  HW2     5165    3.377768683    5.339893758    5.278214732
 1159 SOLV  OW      5166    4.326646818    1.723287776    8.065076789
 1159 SOLV  HW1     5167    4.297205624    1.655286090    7.997927333
 1159 SOLV  HW2     5168    4.255785175    1.793139833    8.075046586
 1160 SOLV  OW      5169    2.760309012    0.379311327    5.072159985
 1160 SOLV  HW1     5170    2.684954717    0.442738344    5.054874832
 1160 SOLV  HW2     5171    2.841555123    0.409727507    5.022420495
 1161 SOLV  OW      5172    4.073489736    6.048811224    4.756149880
 1161 SOLV  HW1     5173    4.169863902    6.033303485    4.777865816
 1161 SOLV  HW2     5174    4.044332260    6.136397825    4.794600936
 1162 SOLV  OW      5175    3.088351617    2.894321584    0.459827577
 1162 SOLV  HW1     5176    3.145544568    2.938196200    0.390516433
 1162 SOLV  HW2     5177    3.067749575    2.800623792    0.431607863
 1163 SOLV  OW      5178    2.203214658    3.762142545    1.001199825
 1163 SOLV  HW1     5179    2.246859915    3.768060348    1.090978005
 1163 SOLV  HW2     5180    2.264130525    3.714796068    0.937578675
 1164 SOLV  OW      5181    3.446934093    3.163401731    7.473198324
 1164 SOLV  HW1     5182    3.362103111    3.125106600    7.509766823
 1164 SOLV  HW2     5183    3.463586720    3.126312286    7.381835849
 1165 SOLV  OW      5184    0.712340361    3.566603992    2.028895413
 1165 SOLV  HW1     5185    0.623125208    3.582777158    1.986715600
 1165 SOLV  HW2     5186    0.762364345    3.652961095    2.035227350
 1166 SOLV  OW      5187    1.400713394    2.956693238    2.942156104
 1166 SOLV  HW1     5188    1.486313277    3.006555991    2.955809418
 1166 SOLV  HW2     5189    1.420431258    2.866543363    2.903629946
 1167 SOLV  OW      5190    2.950540592    4.204424942    6.114169667
 1167 SOLV  HW1     5191    2.862498819    4.249611341    6.099787505
 1167 SOLV  HW2     5192    2.986868764    4.229958446    6.203770701
 1168 SOLV  OW      5193    1.993720952    1.788565403    3.596504512
 1168 SOLV  HW1     5194    2.077332896    1.840754889    3.613396989
 1168 SOLV  HW2     5195    1.952849345    1.818124615    3.510157423
 1169 SOLV  OW      5196    4.569505980    1.982960498    0.646626188
 1169 SOLV  HW1     5197    4.608099372    1.940348430    0.728448022
 1169 SOLV  HW2     5198    4.570149235    2.082380708    0.657361430
 1170 SOLV  OW      5199    1.892224945    1.064833432    7.788158909
 1170 SOLV  HW1     5200    1.845186029    1.150421037    7.809656929
 1170 SOLV  HW2     5201    1.834533102    0.987543769    7.814578975
 1171 SOLV  OW      5202    2.147612201    2.636399217    0.027686595
 1171 SOLV  HW1     5203    2.193513857    2.657811883   -0.058537472
 1171 SOLV  HW2     5204    2.091921052    2.714452417    0.056081232
 1172 SOLV  OW      5205    3.689390206    3.547949835    7.459548229
 1172 SOLV  HW1     5206    3.612336936    3.506854471    7.410824166
 1172 SOLV  HW2     5207    3.734130285    3.615146379    7.400531371
 1173 SOLV  OW      5208    1.119068197    3.686960626    1.587112743
 1173 SOLV  HW1     5209    1.022689262    3.713627575    1.586909490
 1173 SOLV  HW2     5210    1.130104384    3.602246232    1.639090870
 1174 SOLV  OW      5211    2.120337044    1.160967630    5.268003953
 1174 SOLV  HW1     5212    2.175927580    1.103703987    5.328258445
 1174 SOLV  HW2     5213    2.051277493    1.104536189    5.222767486
 1175 SOLV  OW      5214    2.020604624    0.042322150    0.226285212
 1175 SOLV  HW1     5215    2.099075535    0.076271911    0.174422137
 1175 SOLV  HW2     5216    1.995594092    0.109079347    0.296413776
 1176 SOLV  OW      5217    3.650901480    0.367497775    5.582647440
 1176 SOLV  HW1     5218    3.591350801    0.439274709    5.546566032
 1176 SOLV  HW2     5219    3.660129495    0.294611207    5.514805972
 1177 SOLV  OW      5220    5.851176920    4.088351270    7.569732113
 1177 SOLV  HW1     5221    5.836426684    4.172857763    7.621123788
 1177 SOLV  HW2     5222    5.888104880    4.110273200    7.479422615
 1178 SOLV  OW      5223    4.621023123    3.482132546    7.523361486
 1178 SOLV  HW1     5224    4.557714600    3.431305149    7.581745341
 1178 SOLV  HW2     5225    4.603166241    3.580126414    7.532216375
 1179 SOLV  OW      5226    3.183441777    3.094504304    0.783536924
 1179 SOLV  HW1     5227    3.106704173    3.031733297    0.770452538
 1179 SOLV  HW2     5228    3.169245821    3.176515740    0.728105354
 1180 SOLV  OW      5229    3.431062050    1.061270615    8.384772840
 1180 SOLV  HW1     5230    3.372727786    1.122222841    8.438457036
 1180 SOLV  HW2     5231    3.454064019    1.105118767    8.297891856
 1181 SOLV  OW      5232    1.790770661    4.817729007    6.029105749
 1181 SOLV  HW1     5233    1.842742471    4.732297448    6.028440798
 1181 SOLV  HW2     5234    1.768636419    4.842547016    6.123414609
 1182 SOLV  OW      5235    3.552732613    6.038739294    2.077335042
 1182 SOLV  HW1     5236    3.604652685    6.009161306    2.157519234
 1182 SOLV  HW2     5237    3.503622072    5.960638350    2.038754763
 1183 SOLV  OW      5238    4.735105041    3.923900435    3.165948286
 1183 SOLV  HW1     5239    4.705179498    3.912313977    3.071236736
 1183 SOLV  HW2     5240    4.798178364    3.850196716    3.190229851
 1184 SOLV  OW      5241    0.515706391    2.849440361    7.158599899
 1184 SOLV  HW1     5242    0.546751432    2.769446428    7.107246072
 1184 SOLV  HW2     5243    0.542976064    2.932672742    7.110342303
 1185 SOLV  OW      5244    2.417269799    0.325961186    3.699553105
 1185 SOLV  HW1     5245    2.439430148    0.365326700    3.610337832
 1185 SOLV  HW2     5246    2.466415864    0.375676418    3.771059314
 1186 SOLV  OW      5247    4.563650762    2.830570912    1.299446865
 1186 SOLV  HW1     5248    4.624099566    2.873498528    1.366552810
 1186 SOLV  HW2     5249    4.603200215    2.743658292    1.269746866
 1187 SOLV  OW      5250    4.076492626    4.679092415    6.806107841
 1187 SOLV  HW1     5251    4.101976777    4.755766122    6.865029451
 1187 SOLV  HW2     5252    4.006922857    4.623645646    6.851777754
 1188 SOLV  OW      5253    2.517377253    5.210206111    6.272613053
 1188 SOLV  HW1     5254    2.596791589    5.240110316    6.325520419
 1188 SOLV  HW2     5255    2.446934870    5.281135227    6.275255215
 1189 SOLV  OW      5256    3.589201690    3.003458687    1.035268975
 1189 SOLV  HW1     5257    3.581046323    2.934587249    0.963225249
 1189 SOLV  HW2     5258    3.685466303    3.014680602    1.059911625
 1190 SOLV  OW      5259    2.516178243    5.207870676    8.101999191
 1190 SOLV  HW1     5260    2.466037254    5.140309112    8.047949350
 1190 SOLV  HW2     5261    2.529631523    5.173015457    8.194757939
 1191 SOLV  OW      5262    0.796403812    3.946496615    4.148368665
 1191 SOLV  HW1     5263    0.758546479    3.869034455    4.097707446
 1191 SOLV  HW2     5264    0.778457283    4.031114926    4.098191437
 1192 SOLV  OW      5265    4.717698413    3.588861378    1.652437458
 1192 SOLV  HW1     5266    4.632692790    3.544187103    1.624538597
 1192 SOLV  HW2     5267    4.697520758    3.680827769    1.686129071
 1193 SOLV  OW      5268    2.888080246    6.203612966    0.858591765
 1193 SOLV  HW1     5269    2.837703699    6.267898962    0.800889311
 1193 SOLV  HW2     5270    2.895618107    6.240738217    0.951138767
 1194 SOLV  OW      5271    0.552754351    6.073608251    0.235489117
 1194 SOLV  HW1     5272    0.588462692    6.166920638    0.239705784
 1194 SOLV  HW2     5273    0.590043590    6.020188343    0.311356640
 1195 SOLV  OW      5274    4.956877097    1.196663395    5.632969865
 1195 SOLV  HW1     5275    5.044850325    1.236884475    5.607611837
 1195 SOLV  HW2     5276    4.926270509    1.135002706    5.560435353
 1196 SOLV  OW      5277    2.080729416    4.754924145    3.244261841
 1196 SOLV  HW1     5278    2.006112790    4.819149986    3.261797096
 1196 SOLV  HW2     5279    2.049912781    4.661848866    3.263943822
 1197 SOLV  OW      5280    5.770601408    5.077910396    3.655328012
 1197 SOLV  HW1     5281    5.771154273    5.001915945    3.720324901
 1197 SOLV  HW2     5282    5.724779146    5.049427170    3.571131225
 1198 SOLV  OW      5283    4.295272878    5.759489078    7.666287180
 1198 SOLV  HW1     5284    4.360752208    5.827712791    7.698814771
 1198 SOLV  HW2     5285    4.216612066    5.805669089    7.625300177
 1199 SOLV  OW      5286    4.209067171    0.329471462    2.889436374
 1199 SOLV  HW1     5287    4.270116076    0.391142701    2.939132949
 1199 SOLV  HW2     5288    4.208106581    0.240149289    2.934388407
 1200 SOLV  OW      5289    0.512450121    1.769933658    6.397188515
 1200 SOLV  HW1     5290    0.582710412    1.793964764    6.464166429
 1200 SOLV  HW2     5291    0.462048839    1.852169566    6.370787165
 1201 SOLV  OW      5292    2.884925721    0.139525061    2.095109194
 1201 SOLV  HW1     5293    2.818084422    0.112889956    2.025662449
 1201 SOLV  HW2     5294    2.931954862    0.222803457    2.065902365
 1202 SOLV  OW      5295    0.891436692    1.009832626    0.180173464
 1202 SOLV  HW1     5296    0.812040774    0.971649195    0.227485131
 1202 SOLV  HW2     5297    0.868206436    1.099882723    0.143412144
 1203 SOLV  OW      5298    3.873717335    0.741652273    5.398835058
 1203 SOLV  HW1     5299    3.849534952    0.672321162    5.330949244
 1203 SOLV  HW2     5300    3.954414605    0.711727743    5.449752101
 1204 SOLV  OW      5301    0.753664190    5.898815417    2.698751321
 1204 SOLV  HW1     5302    0.677920258    5.865517315    2.754913109
 1204 SOLV  HW2     5303    0.775857918    5.992720186    2.725007712
 1205 SOLV  OW      5304    2.380571124    6.219366991    8.533821139
 1205 SOLV  HW1     5305    2.300123241    6.215617581    8.593101492
 1205 SOLV  HW2     5306    2.399507330    6.128132964    8.497519209
 1206 SOLV  OW      5307    0.811835316    2.848903680    3.163617738
 1206 SOLV  HW1     5308    0.770882586    2.787128073    3.096485806
 1206 SOLV  HW2     5309    0.745719526    2.867785765    3.236227829
 1207 SOLV  OW      5310    1.319552518    3.120498911    2.123583360
 1207 SOLV  HW1     5311    1.299638793    3.218445094    2.126750998
 1207 SOLV  HW2     5312    1.262612410    3.077149294    2.053735833
 1208 SOLV  OW      5313    2.853404319    3.512347650    1.728537171
 1208 SOLV  HW1     5314    2.773721523    3.466977668    1.688633665
 1208 SOLV  HW2     5315    2.893247028    3.574867124    1.661425861
 1209 SOLV  OW      5316    2.978063943    1.000495892    1.536420529
 1209 SOLV  HW1     5317    2.882336966    1.011176714    1.563296572
 1209 SOLV  HW2     5318    3.001900856    0.903379586    1.535892550
 1210 SOLV  OW      5319    1.162616775    5.307370875    8.165818020
 1210 SOLV  HW1     5320    1.135204647    5.211793983    8.176480037
 1210 SOLV  HW2     5321    1.100796346    5.365837462    8.218353244
 1211 SOLV  OW      5322    1.410112236    5.729726792    3.749374611
 1211 SOLV  HW1     5323    1.356909230    5.714362761    3.832641801
 1211 SOLV  HW2     5324    1.394588405    5.822927301    3.716621535
 1212 SOLV  OW      5325    0.959574038    5.126620631    6.735239522
 1212 SOLV  HW1     5326    1.029171761    5.119598232    6.663777063
 1212 SOLV  HW2     5327    0.992429336    5.081658585    6.818299765
 1213 SOLV  OW      5328    5.808794838    1.682704656    6.961652408
 1213 SOLV  HW1     5329    5.905975770    1.698595176    6.979071076
 1213 SOLV  HW2     5330    5.754294489    1.731520987    7.029819318
 1214 SOLV  OW      5331    2.238676414    0.996135086    1.837445988
 1214 SOLV  HW1     5332    2.223449295    1.073991710    1.898327404
 1214 SOLV  HW2     5333    2.244094729    0.912148406    1.891454613
 1215 SOLV  OW      5334    1.873439539    1.327731727    3.126498730
 1215 SOLV  HW1     5335    1.829914206    1.356567099    3.211787238
 1215 SOLV  HW2     5336    1.903869220    1.232855787    3.135022217
 1216 SOLV  OW      5337    2.851799042    2.708702700    0.201996882
 1216 SOLV  HW1     5338    2.813877038    2.780114734    0.143155590
 1216 SOLV  HW2     5339    2.951532655    2.715913689    0.203121043
 1217 SOLV  OW      5340    4.873610026    5.459705366    4.875078145
 1217 SOLV  HW1     5341    4.891874606    5.557603448    4.884156433
 1217 SOLV  HW2     5342    4.821499219    5.428029468    4.954332025
 1218 SOLV  OW      5343    5.325315406    3.005311920    4.149647546
 1218 SOLV  HW1     5344    5.234904044    2.987848667    4.110649317
 1218 SOLV  HW2     5345    5.395339542    2.988715083    4.080212722
 1219 SOLV  OW      5346    4.657505195    4.365661886    6.765891052
 1219 SOLV  HW1     5347    4.709110911    4.443458071    6.730049494
 1219 SOLV  HW2     5348    4.613870071    4.316916842    6.690260667
 1220 SOLV  OW      5349    1.005150669    0.759673069    3.375166141
 1220 SOLV  HW1     5350    1.070376202    0.684326522    3.383447632
 1220 SOLV  HW2     5351    1.050645702    0.838807382    3.334324455
 1221 SOLV  OW      5352    2.654413218    0.352897221    5.486825333
 1221 SOLV  HW1     5353    2.565103770    0.354415296    5.441863525
 1221 SOLV  HW2     5354    2.708932774    0.277527965    5.450121889
 1222 SOLV  OW      5355    3.294249961    2.837915654    7.116116220
 1222 SOLV  HW1     5356    3.245884957    2.922243094    7.092669003
 1222 SOLV  HW2     5357    3.277150059    2.815240319    7.211998766
 1223 SOLV  OW      5358    4.377732781    2.830068325    4.057066509
 1223 SOLV  HW1     5359    4.379673037    2.911534019    4.115028601
 1223 SOLV  HW2     5360    4.405982238    2.854483166    3.964298076
 1224 SOLV  OW      5361    1.665965482    2.842743881    3.392379768
 1224 SOLV  HW1     5362    1.690661062    2.932768587    3.428236824
 1224 SOLV  HW2     5363    1.695863608    2.835411776    3.297235726
 1225 SOLV  OW      5364    3.839399991    3.359472544    2.557446460
 1225 SOLV  HW1     5365    3.851585119    3.458616068    2.562155239
 1225 SOLV  HW2     5366    3.743845390    3.336705894    2.576182871
 1226 SOLV  OW      5367    4.624845937    2.337285164    1.545201508
 1226 SOLV  HW1     5368    4.720763888    2.309725336    1.551547393
 1226 SOLV  HW2     5369    4.599964032    2.390299819    1.626259387
 1227 SOLV  OW      5370    3.000813665    2.316872189    5.579868426
 1227 SOLV  HW1     5371    3.095749329    2.347333103    5.587577472
 1227 SOLV  HW2     5372    2.964728681    2.342595475    5.490223283
 1228 SOLV  OW      5373    3.793768463    5.137636552    4.191698493
 1228 SOLV  HW1     5374    3.835603880    5.103473703    4.107539377
 1228 SOLV  HW2     5375    3.787972969    5.237397582    4.187928609
 1229 SOLV  OW      5376    4.780835871    4.713526585    0.371116382
 1229 SOLV  HW1     5377    4.751180337    4.629990458    0.417401506
 1229 SOLV  HW2     5378    4.838243757    4.689652717    0.292793827
 1230 SOLV  OW      5379    5.064495650    3.477412561    6.755253026
 1230 SOLV  HW1     5380    5.127458524    3.431377390    6.692671324
 1230 SOLV  HW2     5381    4.972953942    3.479277715    6.715044939
 1231 SOLV  OW      5382    5.170407121    3.391523714    0.608015749
 1231 SOLV  HW1     5383    5.072879542    3.376381233    0.591918280
 1231 SOLV  HW2     5384    5.206975202    3.316939751    0.663694142
 1232 SOLV  OW      5385    5.634842864    2.378368130    8.051019831
 1232 SOLV  HW1     5386    5.630228379    2.415128079    7.958135526
 1232 SOLV  HW2     5387    5.591291603    2.442314782    8.114377409
 1233 SOLV  OW      5388    3.785033022    3.456658647    4.822652385
 1233 SOLV  HW1     5389    3.693704640    3.488749633    4.797565679
 1233 SOLV  HW2     5390    3.839273152    3.533572442    4.856450691
 1234 SOLV  OW      5391    5.658750230    2.790212741    7.230111354
 1234 SOLV  HW1     5392    5.720609522    2.720312046    7.194231410
 1234 SOLV  HW2     5393    5.629221893    2.850013998    7.155600109
 1235 SOLV  OW      5394    4.896232790    1.676569534    5.358251104
 1235 SOLV  HW1     5395    4.989155361    1.647388573    5.335581491
 1235 SOLV  HW2     5396    4.887053412    1.774701803    5.341344560
 1236 SOLV  OW      5397    3.091319221    4.773369089    5.474862411
 1236 SOLV  HW1     5398    3.185736085    4.745433630    5.457394152
 1236 SOLV  HW2     5399    3.086865550    4.823662069    5.561180652
 1237 SOLV  OW      5400    4.243450558    2.455729677    5.088573717
 1237 SOLV  HW1     5401    4.288304720    2.470198146    5.176771416
 1237 SOLV  HW2     5402    4.256327698    2.360828345    5.059799619
 1238 SOLV  OW      5403    3.267921805    0.836338313    0.216398102
 1238 SOLV  HW1     5404    3.194778371    0.900869986    0.238437811
 1238 SOLV  HW2     5405    3.283218543    0.835773855    0.117576294
 1239 SOLV  OW      5406    1.245741272    1.375234011    0.051925746
 1239 SOLV  HW1     5407    1.209000277    1.364759659    0.144340280
 1239 SOLV  HW2     5408    1.332823288    1.326568957    0.044961979
 1240 SOLV  OW      5409    3.780594610    2.871717059    3.179192234
 1240 SOLV  HW1     5410    3.745914153    2.904149223    3.091184078
 1240 SOLV  HW2     5411    3.729766975    2.790233960    3.207068684
 1241 SOLV  OW      5412    3.219084255    1.680424772    6.066531126
 1241 SOLV  HW1     5413    3.149253179    1.725352248    6.122255654
 1241 SOLV  HW2     5414    3.263750185    1.608932987    6.120326842
 1242 SOLV  OW      5415    3.208242619    3.118654977    8.431250607
 1242 SOLV  HW1     5416    3.149515440    3.191157540    8.467230702
 1242 SOLV  HW2     5417    3.297903497    3.123459124    8.475272507
 1243 SOLV  OW      5418    3.545780309    4.510056064    0.926290598
 1243 SOLV  HW1     5419    3.487821555    4.492131708    0.846795021
 1243 SOLV  HW2     5420    3.490631325    4.550312192    0.999352732
 1244 SOLV  OW      5421    3.744925667    3.836898646    4.959598705
 1244 SOLV  HW1     5422    3.777235284    3.929196917    4.938690056
 1244 SOLV  HW2     5423    3.679389475    3.840813013    5.035028817
 1245 SOLV  OW      5424    2.933892733    6.068393546    4.327520081
 1245 SOLV  HW1     5425    2.919601410    6.158883050    4.367613607
 1245 SOLV  HW2     5426    2.978647832    6.009003234    4.394377116
 1246 SOLV  OW      5427    3.514456318    5.961019821    0.584003001
 1246 SOLV  HW1     5428    3.434849816    5.936317267    0.528752153
 1246 SOLV  HW2     5429    3.487039302    5.970196397    0.679732840
 1247 SOLV  OW      5430    3.470879248    5.052148487    5.716804016
 1247 SOLV  HW1     5431    3.386485766    5.080971818    5.671560158
 1247 SOLV  HW2     5432    3.516111424    4.982163392    5.661521279
 1248 SOLV  OW      5433    5.690566378    4.163542725    4.122140646
 1248 SOLV  HW1     5434    5.725796659    4.076599588    4.087503581
 1248 SOLV  HW2     5435    5.600652925    4.181372190    4.082168713
 1249 SOLV  OW      5436    2.626724165    3.140131540    1.394309573
 1249 SOLV  HW1     5437    2.549390275    3.105252957    1.341366325
 1249 SOLV  HW2     5438    2.611355425    3.122259875    1.491492219
 1250 SOLV  OW      5439    4.118786046    5.851786813    1.623337441
 1250 SOLV  HW1     5440    4.094019894    5.945395316    1.598354566
 1250 SOLV  HW2     5441    4.121996837    5.795064262    1.541043478
 1251 SOLV  OW      5442    3.789897966    1.204418814    1.298152488
 1251 SOLV  HW1     5443    3.887835089    1.184211714    1.298473996
 1251 SOLV  HW2     5444    3.773335222    1.289883990    1.347360661
 1252 SOLV  OW      5445    1.685454344    2.396582165    1.146945005
 1252 SOLV  HW1     5446    1.669069700    2.451129617    1.229141097
 1252 SOLV  HW2     5447    1.668914132    2.300052192    1.167154846
 1253 SOLV  OW      5448    3.205743270    5.460223928    1.471693770
 1253 SOLV  HW1     5449    3.122757653    5.404570926    1.467667108
 1253 SOLV  HW2     5450    3.280822907    5.411382443    1.427223582
 1254 SOLV  OW      5451    3.356020799    0.938815832    7.447538458
 1254 SOLV  HW1     5452    3.430711335    0.992545863    7.486710852
 1254 SOLV  HW2     5453    3.288481885    1.000325065    7.406854725
 1255 SOLV  OW      5454    0.056062267    5.092294584    4.730784699
 1255 SOLV  HW1     5455    0.043133971    5.180725696    4.685919928
 1255 SOLV  HW2     5456   -0.029795270    5.063606794    4.773276484
 1256 SOLV  OW      5457    5.685114178    3.433216556    8.460318467
 1256 SOLV  HW1     5458    5.769873693    3.381529658    8.472332947
 1256 SOLV  HW2     5459    5.665110896    3.442225464    8.362754336
 1257 SOLV  OW      5460    0.400443285    5.471076531    0.448421513
 1257 SOLV  HW1     5461    0.376430180    5.411224491    0.371994063
 1257 SOLV  HW2     5462    0.318050348    5.516419691    0.482413504
 1258 SOLV  OW      5463    2.457390505    2.182100968    4.811954039
 1258 SOLV  HW1     5464    2.512284142    2.170592235    4.894744629
 1258 SOLV  HW2     5465    2.489995761    2.119251045    4.741336418
 1259 SOLV  OW      5466    5.215960029    2.340830696    7.046726100
 1259 SOLV  HW1     5467    5.252936880    2.368251765    6.957951903
 1259 SOLV  HW2     5468    5.253997607    2.252069851    7.072700918
 1260 SOLV  OW      5469    1.981630834    1.652429590    0.531228614
 1260 SOLV  HW1     5470    2.042821240    1.587838372    0.485580427
 1260 SOLV  HW2     5471    1.928937568    1.702600261    0.462625545
 1261 SOLV  OW      5472    4.530327506    4.559238368    0.099865913
 1261 SOLV  HW1     5473    4.482298793    4.512631110    0.174169815
 1261 SOLV  HW2     5474    4.576793501    4.640167262    0.135803069
 1262 SOLV  OW      5475    5.441911455    6.340752181    5.619051429
 1262 SOLV  HW1     5476    5.359517773    6.284342303    5.624464022
 1262 SOLV  HW2     5477    5.518820422    6.291404786    5.659670670
 1263 SOLV  OW      5478    3.299216709    5.295103254    6.465570718
 1263 SOLV  HW1     5479    3.341771437    5.284556661    6.555448081
 1263 SOLV  HW2     5480    3.355198730    5.249193014    6.396590083
 1264 SOLV  OW      5481    1.960215425    3.179225613    5.269589679
 1264 SOLV  HW1     5482    1.936150702    3.254969962    5.208896019
 1264 SOLV  HW2     5483    1.958382220    3.093458836    5.218201282
 1265 SOLV  OW      5484    4.763636548    5.401129822    2.773472136
 1265 SOLV  HW1     5485    4.717417317    5.460942165    2.838942049
 1265 SOLV  HW2     5486    4.695436259    5.352004261    2.719292327
 1266 SOLV  OW      5487    1.232396949    5.859863501    4.122960331
 1266 SOLV  HW1     5488    1.164386323    5.925941681    4.154713953
 1266 SOLV  HW2     5489    1.307900614    5.908344675    4.078815109
 1267 SOLV  OW      5490    1.002769338    2.819281286    1.304744421
 1267 SOLV  HW1     5491    0.951788399    2.787389619    1.224844902
 1267 SOLV  HW2     5492    1.089910483    2.770542918    1.310315324
 1268 SOLV  OW      5493    3.193344041    2.897296340    3.687604727
 1268 SOLV  HW1     5494    3.230267784    2.985659025    3.716391699
 1268 SOLV  HW2     5495    3.119296998    2.870442947    3.749216301
 1269 SOLV  OW      5496    2.520064475    5.628273283    1.261879152
 1269 SOLV  HW1     5497    2.584255269    5.695044905    1.224181143
 1269 SOLV  HW2     5498    2.537460732    5.616850739    1.359689913
 1270 SOLV  OW      5499    4.543924792    4.307114952    3.309541494
 1270 SOLV  HW1     5500    4.554311166    4.312557109    3.210230838
 1270 SOLV  HW2     5501    4.557565946    4.397764078    3.349500075
 1271 SOLV  OW      5502    2.718228977    5.976161526    8.177855627
 1271 SOLV  HW1     5503    2.642017088    5.916911375    8.203955853
 1271 SOLV  HW2     5504    2.803031587    5.940681769    8.217223107
 1272 SOLV  OW      5505    3.096959742    5.533227410    4.009212438
 1272 SOLV  HW1     5506    3.002282524    5.507228690    3.990229740
 1272 SOLV  HW2     5507    3.135335458    5.579876212    3.929517721
 1273 SOLV  OW      5508    5.279120852    5.842340942    5.794514847
 1273 SOLV  HW1     5509    5.183153607    5.865972695    5.779287012
 1273 SOLV  HW2     5510    5.320504047    5.813668112    5.708112444
 1274 SOLV  OW      5511    2.713333993    4.938246217    2.247156985
 1274 SOLV  HW1     5512    2.710742138    4.844084581    2.213587085
 1274 SOLV  HW2     5513    2.621063378    4.967050714    2.272779658
 1275 SOLV  OW      5514    2.479607598    4.617327299    3.511239846
 1275 SOLV  HW1     5515    2.518047449    4.618517130    3.603549322
 1275 SOLV  HW2     5516    2.383301739    4.590749280    3.515576452
 1276 SOLV  OW      5517    3.821439634    0.965223202    2.688921059
 1276 SOLV  HW1     5518    3.867645990    0.969390352    2.777508335
 1276 SOLV  HW2     5519    3.856266718    1.037894685    2.629709889
 1277 SOLV  OW      5520    4.811404669    3.297336209    5.789149461
 1277 SOLV  HW1     5521    4.885738769    3.290960403    5.855736606
 1277 SOLV  HW2     5522    4.745557578    3.366335202    5.819204824
 1278 SOLV  OW      5523    3.278511194    5.596397888    8.230188462
 1278 SOLV  HW1     5524    3.339037723    5.668676755    8.196836120
 1278 SOLV  HW2     5525    3.212619041    5.572540709    8.158850398
 1279 SOLV  OW      5526    4.139580492    1.497206770    3.114718676
 1279 SOLV  HW1     5527    4.040257437    1.496796450    3.126330168
 1279 SOLV  HW2     5528    4.163707203    1.446097323    3.032221580
 1280 SOLV  OW      5529    1.677110865    6.060576943    5.343507022
 1280 SOLV  HW1     5530    1.689494000    6.128482695    5.271150133
 1280 SOLV  HW2     5531    1.628693528    6.102281140    5.420426539
 1281 SOLV  OW      5532    1.008948210    6.143836593    5.077440970
 1281 SOLV  HW1     5533    0.931178490    6.206079680    5.068625421
 1281 SOLV  HW2     5534    0.996191651    6.065693806    5.016358687
 1282 SOLV  OW      5535    3.708168103    1.616122280    0.437748648
 1282 SOLV  HW1     5536    3.660641619    1.558056237    0.371645554
 1282 SOLV  HW2     5537    3.796496456    1.644078957    0.400110958
 1283 SOLV  OW      5538    1.417796726    4.114665835    0.757340733
 1283 SOLV  HW1     5539    1.451116047    4.201007203    0.719458724
 1283 SOLV  HW2     5540    1.464801667    4.095746318    0.843553593
 1284 SOLV  OW      5541    4.927607326    0.426322199    2.729766082
 1284 SOLV  HW1     5542    5.017268681    0.432383411    2.685901003
 1284 SOLV  HW2     5543    4.862684467    0.484801869    2.681132857
 1285 SOLV  OW      5544    5.358287768    1.143111581    2.313066304
 1285 SOLV  HW1     5545    5.282160458    1.205263056    2.294576180
 1285 SOLV  HW2     5546    5.331644780    1.077984397    2.384120232
 1286 SOLV  OW      5547    1.832540394    5.767493943    5.971795257
 1286 SOLV  HW1     5548    1.859945370    5.805166501    6.060281444
 1286 SOLV  HW2     5549    1.845344220    5.668318351    5.972383199
 1287 SOLV  OW      5550    3.423152970    1.493054461    3.538907202
 1287 SOLV  HW1     5551    3.373592771    1.418676492    3.494054590
 1287 SOLV  HW2     5552    3.431398698    1.473451277    3.636619973
 1288 SOLV  OW      5553    5.914980506    3.426300730    1.435262601
 1288 SOLV  HW1     5554    5.964901239    3.508338154    1.407372919
 1288 SOLV  HW2     5555    5.821230351    3.430995204    1.400781582
 1289 SOLV  OW      5556    5.376067165    0.016077963    5.813719990
 1289 SOLV  HW1     5557    5.403035535   -0.042332379    5.737162870
 1289 SOLV  HW2     5558    5.439662327    0.092902567    5.821048043
 1290 SOLV  OW      5559    2.411130266    0.087607649    1.527271193
 1290 SOLV  HW1     5560    2.311988172    0.095234083    1.537888119
 1290 SOLV  HW2     5561    2.438286213   -0.008259695    1.535760347
 1291 SOLV  OW      5562    3.757894718    0.230046573    3.289708832
 1291 SOLV  HW1     5563    3.693769729    0.290519904    3.242474889
 1291 SOLV  HW2     5564    3.780264877    0.268574758    3.379236433
 1292 SOLV  OW      5565    3.978318037    1.009215240    7.675550421
 1292 SOLV  HW1     5566    4.055947328    1.004786722    7.612668549
 1292 SOLV  HW2     5567    3.894305786    0.986125115    7.626469862
 1293 SOLV  OW      5568    1.635436023    4.796711044    1.392628956
 1293 SOLV  HW1     5569    1.648707985    4.888166503    1.354421564
 1293 SOLV  HW2     5570    1.610676785    4.733266026    1.319404817
 1294 SOLV  OW      5571    0.693111614    1.938857356    4.090191519
 1294 SOLV  HW1     5572    0.740570565    2.016566995    4.131530547
 1294 SOLV  HW2     5573    0.751927127    1.858067461    4.093905137
 1295 SOLV  OW      5574    3.075461244    4.338847833    6.327436833
 1295 SOLV  HW1     5575    3.139265798    4.337835981    6.404430499
 1295 SOLV  HW2     5576    3.123864872    4.366436510    6.244394472
 1296 SOLV  OW      5577    0.101502750    5.276129377    0.796053514
 1296 SOLV  HW1     5578    0.199842869    5.257997478    0.796770679
 1296 SOLV  HW2     5579    0.074319102    5.308954217    0.705590058
 1297 SOLV  OW      5580    1.248260171    4.723592524    4.220700759
 1297 SOLV  HW1     5581    1.245174311    4.801739424    4.158382271
 1297 SOLV  HW2     5582    1.268992150    4.755503027    4.313177844
 1298 SOLV  OW      5583    2.907992302    1.550892098    7.110677878
 1298 SOLV  HW1     5584    2.868721084    1.618626277    7.172886573
 1298 SOLV  HW2     5585    2.836912148    1.517156020    7.048956273
 1299 SOLV  OW      5586    1.725326260    2.093430484    5.440000517
 1299 SOLV  HW1     5587    1.815578775    2.079804111    5.480852694
 1299 SOLV  HW2     5588    1.658926513    2.033896256    5.485242229
 1300 SOLV  OW      5589    1.196785704    0.663130460    4.845192537
 1300 SOLV  HW1     5590    1.144960880    0.736952554    4.888372876
 1300 SOLV  HW2     5591    1.241527570    0.697645811    4.762688526
 1301 SOLV  OW      5592    1.808351455    0.513115192    7.266517727
 1301 SOLV  HW1     5593    1.893645447    0.560438601    7.244484217
 1301 SOLV  HW2     5594    1.731483198    0.562038156    7.225312333
 1302 SOLV  OW      5595    5.216675525    4.949002142    3.601407364
 1302 SOLV  HW1     5596    5.242471708    4.933257057    3.506083315
 1302 SOLV  HW2     5597    5.135057898    4.895460938    3.623132122
 1303 SOLV  OW      5598    5.522465136    5.696670149    3.501436048
 1303 SOLV  HW1     5599    5.550897520    5.620976046    3.442596574
 1303 SOLV  HW2     5600    5.429005585    5.723635241    3.478235714
 1304 SOLV  OW      5601    3.777186169    1.220081286    3.290373544
 1304 SOLV  HW1     5602    3.709103660    1.263398359    3.231310671
 1304 SOLV  HW2     5603    3.746972019    1.127699688    3.313885015
 1305 SOLV  OW      5604    0.894355002    1.675102302    0.254021650
 1305 SOLV  HW1     5605    0.968982894    1.731188631    0.289870003
 1305 SOLV  HW2     5606    0.903850464    1.666422055    0.154852287
 1306 SOLV  OW      5607    4.686437126    0.534529229    6.618665170
 1306 SOLV  HW1     5608    4.714008757    0.627230250    6.593241100
 1306 SOLV  HW2     5609    4.702821294    0.472631850    6.541851511
 1307 SOLV  OW      5610    5.883089628    6.047652924    3.169399881
 1307 SOLV  HW1     5611    5.870394000    5.990754360    3.088150671
 1307 SOLV  HW2     5612    5.808686387    6.114192921    3.175453583
 1308 SOLV  OW      5613    2.273074821    1.135071132    4.753152473
 1308 SOLV  HW1     5614    2.335428117    1.132984726    4.675000329
 1308 SOLV  HW2     5615    2.179158637    1.122439564    4.721210738
 1309 SOLV  OW      5616    2.199171545    2.836277476    0.816374579
 1309 SOLV  HW1     5617    2.191415053    2.860985096    0.912963561
 1309 SOLV  HW2     5618    2.164707334    2.743381726    0.802859608
 1310 SOLV  OW      5619    4.212056114    5.463644051    8.131195112
 1310 SOLV  HW1     5620    4.261271559    5.479691094    8.045635849
 1310 SOLV  HW2     5621    4.140443212    5.532615924    8.141896737
 1311 SOLV  OW      5622    1.082181052    3.035428318    4.487186081
 1311 SOLV  HW1     5623    1.026530673    3.110817661    4.452264344
 1311 SOLV  HW2     5624    1.169654791    3.033357647    4.438770294
 1312 SOLV  OW      5625    1.403189735    3.429218027    2.692171428
 1312 SOLV  HW1     5626    1.369637835    3.521581149    2.710702799
 1312 SOLV  HW2     5627    1.501990770    3.425990308    2.707270516
 1313 SOLV  OW      5628    6.019598430    2.802298687    6.012150568
 1313 SOLV  HW1     5629    6.088698207    2.816477000    5.941268540
 1313 SOLV  HW2     5630    5.960746211    2.882940166    6.017934379
 1314 SOLV  OW      5631    3.145659724    2.063836701    3.566633686
 1314 SOLV  HW1     5632    3.097296628    2.088332605    3.650663579
 1314 SOLV  HW2     5633    3.240215587    2.039669339    3.588432115
 1315 SOLV  OW      5634    3.382638634    2.825245343    3.383230908
 1315 SOLV  HW1     5635    3.444564206    2.768676096    3.328777155
 1315 SOLV  HW2     5636    3.410896077    2.822794870    3.479124303
 1316 SOLV  OW      5637    1.543644393    3.723146700    1.004448644
 1316 SOLV  HW1     5638    1.486502582    3.648932287    0.969419082
 1316 SOLV  HW2     5639    1.526131310    3.735437687    1.102133282
 1317 SOLV  OW      5640    1.460957157    1.845018778    8.451639219
 1317 SOLV  HW1     5641    1.367407185    1.849158570    8.416549113
 1317 SOLV  HW2     5642    1.525191462    1.842187908    8.375049316
 1318 SOLV  OW      5643    0.170438450    2.269600099    2.037334738
 1318 SOLV  HW1     5644    0.157149471    2.204448477    2.112025513
 1318 SOLV  HW2     5645    0.263340324    2.260650558    2.001429283
 1319 SOLV  OW      5646    5.292875136    5.230649127    5.418483900
 1319 SOLV  HW1     5647    5.269890393    5.133570670    5.411588817
 1319 SOLV  HW2     5648    5.308582491    5.267766466    5.326965498
 1320 SOLV  OW      5649    5.958696156    4.290082762    8.366933854
 1320 SOLV  HW1     5650    5.915521598    4.238935644    8.441230596
 1320 SOLV  HW2     5651    5.945776965    4.388089027    8.382030662
 1321 SOLV  OW      5652    3.576705186    4.714082102    7.477428596
 1321 SOLV  HW1     5653    3.614155359    4.690799990    7.567180908
 1321 SOLV  HW2     5654    3.561441589    4.630345941    7.424937152
 1322 SOLV  OW      5655    2.469749680    2.086772389    0.865694630
 1322 SOLV  HW1     5656    2.484013824    1.989671521    0.846511481
 1322 SOLV  HW2     5657    2.543168726    2.120212351    0.924783372
 1323 SOLV  OW      5658    2.385851632    2.486128125    4.754108296
 1323 SOLV  HW1     5659    2.423340906    2.393441469    4.752153020
 1323 SOLV  HW2     5660    2.313652338    2.494337852    4.685406612
 1324 SOLV  OW      5661    0.637929491    2.995486426    2.897024542
 1324 SOLV  HW1     5662    0.719859507    2.955650631    2.855785650
 1324 SOLV  HW2     5663    0.579457480    3.033237484    2.825219832
 1325 SOLV  OW      5664    3.444853170    1.845067654    6.055374300
 1325 SOLV  HW1     5665    3.516959481    1.852818066    6.124226904
 1325 SOLV  HW2     5666    3.386255453    1.767005751    6.077116224
 1326 SOLV  OW      5667    2.428933743    4.042318721    5.400859953
 1326 SOLV  HW1     5668    2.447857790    4.108025145    5.473829818
 1326 SOLV  HW2     5669    2.475730425    3.956178580    5.420608692
 1327 SOLV  OW      5670    4.000015853    3.424770794    7.334667948
 1327 SOLV  HW1     5671    4.064101622    3.483152027    7.384514965
 1327 SOLV  HW2     5672    3.916654249    3.476258374    7.314668988
 1328 SOLV  OW      5673    4.793762602    6.032001448    6.164309940
 1328 SOLV  HW1     5674    4.745848211    6.073243082    6.241791411
 1328 SOLV  HW2     5675    4.741876147    6.048486616    6.080428343
 1329 SOLV  OW      5676    4.045175072    4.066939318    0.912109901
 1329 SOLV  HW1     5677    4.072504826    4.131746664    0.841024382
 1329 SOLV  HW2     5678    3.974942975    4.005564494    0.876045302
 1330 SOLV  OW      5679    1.929589764    4.038863550    0.595976414
 1330 SOLV  HW1     5680    1.924575093    3.964550432    0.529249377
 1330 SOLV  HW2     5681    1.859414052    4.107034275    0.575283773
 1331 SOLV  OW      5682    3.455819738    0.559193338    8.004327219
 1331 SOLV  HW1     5683    3.533458328    0.620075707    8.020625436
 1331 SOLV  HW2     5684    3.419442452    0.527394714    8.091880591
 1332 SOLV  OW      5685    4.027190873    2.926592576    7.319992054
 1332 SOLV  HW1     5686    4.074125362    2.920404882    7.408076743
 1332 SOLV  HW2     5687    3.981307098    3.015155057    7.312819928
 1333 SOLV  OW      5688    3.717668392    5.708570903    7.959636554
 1333 SOLV  HW1     5689    3.637303718    5.742012533    7.910410022
 1333 SOLV  HW2     5690    3.799574447    5.753831867    7.924382162
 1334 SOLV  OW      5691    1.851267507    1.704592254    8.458355070
 1334 SOLV  HW1     5692    1.800671496    1.719817465    8.543256799
 1334 SOLV  HW2     5693    1.909483992    1.783707016    8.439600375
 1335 SOLV  OW      5694    0.175993826    3.631690288    3.125602751
 1335 SOLV  HW1     5695    0.217076569    3.720008627    3.148233263
 1335 SOLV  HW2     5696    0.136359838    3.635885512    3.033887891
 1336 SOLV  OW      5697    3.393870085    2.761912858    5.036103611
 1336 SOLV  HW1     5698    3.431924651    2.718368453    4.954520376
 1336 SOLV  HW2     5699    3.375882549    2.858421136    5.017060593
 1337 SOLV  OW      5700    2.074868357    1.015709898    5.633294830
 1337 SOLV  HW1     5701    1.980461268    1.034511278    5.606204926
 1337 SOLV  HW2     5702    2.129620134    0.996123641    5.551939524
 1338 SOLV  OW      5703    4.891074352    0.797056365    4.177456284
 1338 SOLV  HW1     5704    4.895488445    0.705864061    4.218255054
 1338 SOLV  HW2     5705    4.842415139    0.792227482    4.090226805
 1339 SOLV  OW      5706    5.172367642    4.019221385    0.853307084
 1339 SOLV  HW1     5707    5.164174366    4.116453503    0.831424672
 1339 SOLV  HW2     5708    5.244383413    3.978384467    0.797216643
 1340 SOLV  OW      5709    0.300190664    2.056552041    0.483304477
 1340 SOLV  HW1     5710    0.236529996    2.037315187    0.408623030
 1340 SOLV  HW2     5711    0.356604163    2.135610417    0.459484998
 1341 SOLV  OW      5712    3.407155995    6.142752680    3.270411658
[truncated: 5,215,888 more chars]
