# Supplementary material for: Accelerated Enveloping Distribution Sampling (AEDS) Allows for Efficient Sampling of Orthogonal Degrees of Freedom
Source: J Chem Inf Model. 2022 Dec 13;63(1):197–207. doi: 10.1021/acs.jcim.2c01272 (PMC9832482; doi:10.1021/acs.jcim.2c01272)
Supplement: Supplementary file 2 — ci2c01272_si_002.zip [file ci2c01272_si_002.zip › Accelerated_Enveloping_Distribution_Sampling_AEDS_allows_for_efficient_sampling_of_orthogonal_degrees_of_freedom/equilibration/protein/holo_protein/cnfs/box_holo_repl3_2.cnf]

TITLE
	final configuration
END
TIMESTEP
         500000 2000.000000000
END
POSITION
# first 24 chars ignored
    1 MET   H1         1    4.741565699    5.384887251    8.151688907
    1 MET   H2         2    4.717848102    5.330501925    8.298069491
    1 MET   N          3    4.785554638    5.332298068    8.224485957
    1 MET   H3         4    4.799731303    5.238327139    8.193335099
    1 MET   CA         5    4.911570418    5.389585857    8.273979788
    1 MET   CB         6    5.020562253    5.338310049    8.179627608
    1 MET   CG         7    5.143939041    5.282076173    8.250521707
    1 MET   SD         8    5.229166572    5.413043331    8.345773029
    1 MET   CE         9    5.372884842    5.312325021    8.375523134
    1 MET   C         10    4.902145261    5.540385948    8.298101074
    1 MET   O         11    4.817365856    5.603269431    8.234949092
    2 ASN   N         12    4.997480749    5.602717883    8.366767681
    2 ASN   H         13    5.089440141    5.564456124    8.375688474
    2 ASN   CA        14    4.985605518    5.742471159    8.410793586
    2 ASN   CB        15    4.884457612    5.759967905    8.524252336
    2 ASN   CG        16    4.904305334    5.678264640    0.052973207
    2 ASN   OD1       17    5.002425511    5.707243660    0.121231397
    2 ASN   ND2       18    4.818653686    5.581951129    0.085765888
    2 ASN   HD21      19    4.850877524    5.525606964    0.161832742
    2 ASN   HD22      20    4.730414121    5.568072916    0.040807589
    2 ASN   C         21    5.120169713    5.799516805    8.456086078
    2 ASN   O         22    5.216719084    5.726438783    8.477728482
    3 ILE   N         23    5.127343320    5.931068216    8.474337593
    3 ILE   H         24    5.049220211    5.989961974    8.453597938
    3 ILE   CA        25    5.247771504    5.998261456    8.525242240
    3 ILE   CB        26    5.230975555    6.150067770    8.516021061
    3 ILE   CG1       27    5.358160549    6.234319073    8.527701359
    3 ILE   CG2       28    5.127652515    6.199114401    8.617651149
    3 ILE   CD        29    5.446202204    6.202997226    8.406560714
    3 ILE   C         30    5.309126128    5.948816380    0.057297017
    3 ILE   O         31    5.430203871    5.928928921    0.065886806
    4 PHE   N         32    5.219261332    5.916622330    0.149900775
    4 PHE   H         33    5.122848585    5.895049677    0.134396312
    4 PHE   CA        34    5.266210194    5.869482606    0.280972612
    4 PHE   CB        35    5.145785169    5.863284096    0.375130218
    4 PHE   CG        36    5.061209865    5.989692248    0.391720856
    4 PHE   CD1       37    5.117792097    6.113294761    0.420738446
    4 PHE   HD1       38    5.219144305    6.116400817    0.460712448
    4 PHE   CD2       39    4.928802118    5.984143531    0.349822774
    4 PHE   HD2       40    4.884443431    5.885858889    0.333952228
    4 PHE   CE1       41    5.046165402    6.230422663    0.398984751
    4 PHE   HE1       42    5.102214284    6.323339472    0.388685240
    4 PHE   CE2       43    4.854066509    6.100598813    0.336580649
    4 PHE   HE2       44    4.747049807    6.093198821    0.317188492
    4 PHE   CZ        45    4.913691511    6.224441424    0.357297759
    4 PHE   HZ        46    4.854909560    6.315041446    0.342552801
    4 PHE   C         47    5.325167022    5.728438662    0.287336401
    4 PHE   O         48    5.444036292    5.720080303    0.317821587
    5 GLU   N         49    5.262826797    5.646889819    0.202753731
    5 GLU   H         50    5.170550810    5.663726875    0.168087762
    5 GLU   CA        51    5.317486067    5.513816830    0.172495759
    5 GLU   CB        52    5.211725806    5.423360334    0.108922477
    5 GLU   CG        53    5.243151850    5.278682207    0.147530399
    5 GLU   CD        54    5.126724006    5.185021851    0.114711503
    5 GLU   OE1       55    5.128746356    5.101940415    0.021344130
    5 GLU   OE2       56    5.035490566    5.177187355    0.199800808
    5 GLU   C         57    5.444706972    5.517290726    0.087548877
    5 GLU   O         58    5.541768729    5.448388187    0.118563646
    6 MET   N         59    5.446762780    5.604859596    8.586572320
    6 MET   H         60    5.365981893    5.646204209    8.544546861
    6 MET   CA        61    5.567697811    5.640542936    8.510985949
    6 MET   CB        62    5.535757760    5.753789909    8.413189608
    6 MET   CG        63    5.641934723    5.796330608    8.311564575
    6 MET   SD        64    5.597461838    5.952290076    8.226780208
    6 MET   CE        65    5.688343480    5.921212656    8.076917180
    6 MET   C         66    5.683396441    5.679263214    0.004216911
    6 MET   O         67    5.781293915    5.604812203    0.006184097
    7 LEU   N         68    5.660537000    5.777869806    0.090509501
    7 LEU   H         69    5.579908712    5.836937396    0.087222438
    7 LEU   CA        70    5.771516657    5.821965548    0.176242828
    7 LEU   CB        71    5.738823614    5.967008401    0.212356653
    7 LEU   CG        72    5.767825799    6.078870764    0.112082747
    7 LEU   CD1       73    5.696270359    6.208905270    0.149245369
    7 LEU   CD2       74    5.919830180    6.095694301    0.107317154
    7 LEU   C         75    5.825857827    5.725287237    0.281662487
    7 LEU   O         76    5.939850803    5.739522374    0.325630686
    8 ARG   N         77    5.745371523    5.627076156    0.321247846
    8 ARG   H         78    5.646571845    5.634820495    0.307827401
    8 ARG   CA        79    5.781712501    5.512672763    0.406102760
    8 ARG   CB        80    5.654477742    5.449611477    0.463083154
    8 ARG   CG        81    5.590914194    5.525316176    0.579863541
    8 ARG   CD        82    5.496974547    5.432911609    0.657624632
    8 ARG   NE        83    5.422825087    5.500395199    0.765122739
    8 ARG   HE        84    5.367458973    5.579169231    0.738116804
    8 ARG   CZ        85    5.436834218    5.472044843    0.895325097
    8 ARG   NH1       86    5.515724862    5.371626187    0.935924273
    8 ARG   HH11      87    5.533747645    5.348600874    1.031553918
    8 ARG   HH12      88    5.555323799    5.311630802    0.866407710
    8 ARG   NH2       89    5.337578695    5.512440530    0.975757608
    8 ARG   HH21      90    5.338874676    5.491800276    1.073595339
    8 ARG   HH22      91    5.252442495    5.548202601    0.937378110
    8 ARG   C         92    5.872256261    5.406787150    0.342832183
    8 ARG   O         93    5.968510605    5.366571168    0.408010586
    9 ILE   N         94    5.841092700    5.363586966    0.220959874
    9 ILE   H         95    5.758741545    5.395521945    0.174054933
    9 ILE   CA        96    5.934702272    5.286489116    0.137868178
    9 ILE   CB        97    5.861252538    5.232840193    0.014836249
    9 ILE   CG1       98    5.731042304    5.159151137    0.046911356
    9 ILE   CG2       99    5.959121272    5.141346205   -0.059053806
    9 ILE   CD       100    5.646893000    5.134450898   -0.078460098
    9 ILE   C        101    0.004604718    5.369557560    0.108462916
    9 ILE   O        102    0.116687820    5.319094400    0.103881416
   10 ASP   N        103    6.049710842    5.499468982    0.081808293
   10 ASP   H        104    5.965983947    5.541486955    0.046805235
   10 ASP   CA       105    0.108354816    5.591779866    0.070357156
   10 ASP   CB       106    0.052912481    5.730544986    0.037458678
   10 ASP   CG       107    0.017706452    5.751568710   -0.109948260
   10 ASP   OD1      108    0.094115146    5.696084843   -0.191871556
   10 ASP   OD2      109   -0.067970203    5.836323487   -0.143133026
   10 ASP   C        110    0.209068153    5.600366460    0.185232504
   10 ASP   O        111    0.329628398    5.616912620    0.167327947
   11 GLU   N        112    0.145339910    5.614730571    0.301096395
   11 GLU   H        113    0.048196352    5.637089869    0.309038661
   11 GLU   CA       114    0.214920291    5.607362442    0.430385170
   11 GLU   CB       115    0.294448357    5.733524936    0.464566752
   11 GLU   CG       116    0.223495278    5.869055336    0.461450378
   11 GLU   CD       117    0.315432319    5.987459479    0.492111078
   11 GLU   OE1      118    0.437128402    5.968537563    0.470701080
   11 GLU   OE2      119    0.267449240    6.082703544    0.557313240
   11 GLU   C        120    0.116819631    5.575265301    0.543324133
   11 GLU   O        121    0.005189033    5.626671661    0.548589352
   12 GLY   N        122    0.172298829    5.497659467    0.636004377
   12 GLY   H        123    0.247344048    5.431937529    0.642997215
   12 GLY   CA       124    0.100306329    5.457307451    0.757649931
   12 GLY   C        125    0.049603481    5.574714606    0.841653328
   12 GLY   O        126    0.117177612    5.677101113    0.850658015
   13 LEU   N        127    6.001076958    5.544366316    0.919184090
   13 LEU   H        128    5.952002407    5.458520669    0.904250188
   13 LEU   CA       129    5.949383758    5.628138600    1.028374505
   13 LEU   CB       130    5.800108853    5.597601572    1.042327103
   13 LEU   CG       131    5.722826781    5.710693196    1.110495245
   13 LEU   CD1      132    5.681236431    5.819648512    1.011453866
   13 LEU   CD2      133    5.602253757    5.647875841    1.180672712
   13 LEU   C        134    6.033509986    5.632847587    1.156089109
   13 LEU   O        135    6.008128679    5.561114959    1.252742836
   14 ARG   N        136    0.073782923    5.724967427    1.146558859
   14 ARG   H        137    0.081672766    5.788342976    1.069603012
   14 ARG   CA       138    0.168669548    5.744680284    1.257096673
   14 ARG   CB       139    0.297068241    5.818554875    1.218815504
   14 ARG   CG       140    0.400718125    5.717702686    1.168894297
   14 ARG   CD       141    0.387835262    5.714906795    1.016466798
   14 ARG   NE       142    0.511224797    5.659600019    0.958814496
   14 ARG   HE       143    0.566598485    5.608779868    1.024764225
   14 ARG   CZ       144    0.546707583    5.684225629    0.831969290
   14 ARG   NH1      145    0.472020373    5.767298240    0.757963586
   14 ARG   HH11     146    0.481693987    5.774305969    0.658683061
   14 ARG   HH12     147    0.417030491    5.831805776    0.811019919
   14 ARG   NH2      148    0.655454461    5.627787581    0.777725600
   14 ARG   HH21     149    0.678987127    5.649960764    0.683103702
   14 ARG   HH22     150    0.720683177    5.574531995    0.831649255
   14 ARG   C        151    0.114149896    5.811420724    1.383527823
   14 ARG   O        152    0.071123667    5.926643236    1.385155959
   15 LEU   N        153    0.155290012    5.748813119    1.493423281
   15 LEU   H        154    0.214113825    5.668528923    1.483713499
   15 LEU   CA       155    0.107542707    5.782437293    1.628340060
   15 LEU   CB       156    0.054155715    5.657356241    1.698438075
   15 LEU   CG       157    6.009045630    5.570734943    1.621950594
   15 LEU   CD1      158    5.965092340    5.456718816    1.714024487
   15 LEU   CD2      159    5.888487836    5.647965276    1.567983475
   15 LEU   C        160    0.197121295    5.861350135    1.724056715
   15 LEU   O        161    0.147195088    5.930990357    1.812309027
   16 LYSH  N        162    0.324984681    5.826101643    1.714103873
   16 LYSH  H        163    0.357752047    5.749132934    1.659294532
   16 LYSH  CA       164    0.432518762    5.887445665    1.793390769
   16 LYSH  CB       165    0.506519153    5.781739531    1.875625192
   16 LYSH  CG       166    0.578387605    5.841151441    1.996935595
   16 LYSH  CD       167    0.663739990    5.735201871    2.066927303
   16 LYSH  CE       168    0.751373594    5.800644806    2.173928046
   16 LYSH  NZ       169    0.844247637    5.707789675    2.239975146
   16 LYSH  HZ1      170    0.890621339    5.645553573    2.176916513
   16 LYSH  HZ2      171    0.798910856    5.653219528    2.310450330
   16 LYSH  HZ3      172    0.917546338    5.760351426    2.283179353
   16 LYSH  C        173    0.526305374    5.973470240    1.708461314
   16 LYSH  O        174    0.566066859    5.940306237    1.596876156
   17 ILE   N        175    0.550402414    6.094749056    1.757471206
   17 ILE   H        176    0.510390636    6.121658677    1.845088597
   17 ILE   CA       177    0.621636922    6.204036643    1.689707551
   17 ILE   CB       178    0.650367265    6.327515591    1.775376943
   17 ILE   CG1      179    0.688040666    6.302102831    1.921473004
   17 ILE   CG2      180    0.527401100    6.418537266    1.773780207
   17 ILE   CD       181    0.838377819    6.319914439    1.943571479
   17 ILE   C        182    0.748935667    6.156995738    1.619041923
   17 ILE   O        183    0.840816182    6.119578980    1.691761936
   18 TYR   N        184    0.767955848    6.189189764    1.491401863
   18 TYR   H        185    0.693110391    6.210188410    1.428483956
   18 TYR   CA       186    0.888306937    6.144976699    1.419486802
   18 TYR   CB       187    0.842645468    6.015410992    1.352119448
   18 TYR   CG       188    0.759203426    6.028841064    1.224576175
   18 TYR   CD1      189    0.621732334    6.049424195    1.223438088
   18 TYR   HD1      190    0.567165946    6.060255249    1.317169588
   18 TYR   CD2      191    0.825674430    6.018903463    1.102917132
   18 TYR   HD2      192    0.931293939    5.993664969    1.093503273
   18 TYR   CE1      193    0.545621347    6.052776717    1.107175353
   18 TYR   HE1      194    0.438710386    6.073831793    1.109576620
   18 TYR   CE2      195    0.753332583    6.032423948    0.985013697
   18 TYR   HE2      196    0.809527990    6.028808057    0.891685820
   18 TYR   CZ       197    0.614987723    6.045655263    0.986934601
   18 TYR   OH       198    0.557442349    6.033960263    0.864270748
   18 TYR   HH       199    0.458281166    6.022587631    0.870358962
   18 TYR   C        200    0.939607892    6.251702094    1.322585757
   18 TYR   O        201    0.859914722    6.334571770    1.278857808
   19 LYSH  N        202    1.069228337    6.248169622    1.292981770
   19 LYSH  H        203    1.134281402    6.206543174    1.356518975
   19 LYSH  CA       204    1.127944961    6.320072552    1.178983439
   19 LYSH  CB       205    1.280002240    6.320376043    1.195968591
   19 LYSH  CG       206    1.337323605    6.414116915    1.302445271
   19 LYSH  CD       207    1.488495636    6.391760566    1.309815185
   19 LYSH  CE       208    1.525227593    6.467166232    1.437775943
   19 LYSH  NZ       209    1.666257423    6.505495371    1.453541988
   19 LYSH  HZ1      210    1.667907249    6.567804565    1.531740366
   19 LYSH  HZ2      211    1.707386366    6.552840799    1.375652096
   19 LYSH  HZ3      212    1.718922479    6.424703470    1.479983033
   19 LYSH  C        213    1.103423776    6.244031983    1.048490260
   19 LYSH  O        214    1.140767766    6.128125175    1.031126863
   20 ASP   N        215    1.038790467    6.316834367    0.957866040
   20 ASP   H        216    1.021543195    6.414861165    0.967602934
   20 ASP   CA       217    1.009119690    6.275269683    0.820017401
   20 ASP   CB       218    0.927087197    6.366070852    0.728156355
   20 ASP   CG       219    0.994205654    6.496483596    0.684581716
   20 ASP   OD1      220    1.031988778    6.570353624    0.778073773
   20 ASP   OD2      221    1.014933498    6.512955266    0.562411509
   20 ASP   C        222    1.132545893    6.239328647    0.737037764
   20 ASP   O        223    1.244385234    6.249417641    0.787240561
   21 THR   N        224    1.111054443    6.193344462    0.614104029
   21 THR   H        225    1.025417087    6.150620805    0.585091563
   21 THR   CA       226    1.223103757    6.166788203    0.522711451
   21 THR   CB       227    1.180460414    6.120629477    0.383195865
   21 THR   OG1      228    1.085165543    6.015069613    0.398321927
   21 THR   HG1      229    1.086085516    5.966181225    0.311080922
   21 THR   CG2      230    1.299174819    6.086647401    0.292844113
   21 THR   C        231    1.327779949    6.277498636    0.508679516
   21 THR   O        232    1.447610190    6.254904860    0.492575353
   22 GLU   N        233    1.280639960    6.401854073    0.510922683
   22 GLU   H        234    1.181931274    6.410875574    0.524210687
   22 GLU   CA       235    1.371349762    0.032612836    0.528720720
   22 GLU   CB       236    1.317428351    0.163088340    0.469747920
   22 GLU   CG       237    1.432960730    0.251489742    0.422308296
   22 GLU   CD       238    1.390104629    0.377060118    0.346141269
   22 GLU   OE1      239    1.442132729    0.485934779    0.378753132
   22 GLU   OE2      240    1.296831277    0.373532914    0.262998312
   22 GLU   C        241    1.415570405    0.051552746    0.673969097
   22 GLU   O        242    1.535303260    0.065669372    0.698338308
   23 GLY   N        243    1.326246813    0.058272740    0.772293650
   23 GLY   H        244    1.227728390    0.061393176    0.755384247
   23 GLY   CA       245    1.362873542    0.072284784    0.913965090
   23 GLY   C        246    1.295871608    0.174572823    1.005914417
   23 GLY   O        247    1.361212837    0.232742586    1.092371941
   24 TYR   N        248    1.169272239    0.204172826    0.977826818
   24 TYR   H        249    1.126399498    0.165173862    0.896328813
   24 TYR   CA       250    1.087761571    0.291659264    1.063353529
   24 TYR   CB       251    1.039537168    0.403256798    0.970444700
   24 TYR   CG       252    1.138421684    0.470633398    0.875085220
   24 TYR   CD1      253    1.221419693    0.574975504    0.914406638
   24 TYR   HD1      254    1.242189896    0.584292206    1.021003475
   24 TYR   CD2      255    1.144189735    0.413498486    0.748507304
   24 TYR   HD2      256    1.086606649    0.322358917    0.732431484
   24 TYR   CE1      257    1.311486279    0.623399059    0.820276492
   24 TYR   HE1      258    1.396479502    0.680713341    0.857326431
   24 TYR   CE2      259    1.232236696    0.468611094    0.656134699
   24 TYR   HE2      260    1.235893515    0.424846819    0.556372907
   24 TYR   CZ       261    1.315195848    0.574849757    0.690077956
   24 TYR   OH       262    1.381940588    0.644754816    0.594394901
   24 TYR   HH       263    1.379655150    0.586368644    0.513241195
   24 TYR   C        264    0.969080334    0.216880274    1.124479895
   24 TYR   O        265    0.913935351    0.127753916    1.060087902
   25 TYR   N        266    0.927226060    0.267952026    1.239931316
   25 TYR   H        267    0.924217118    0.353628858    1.291429681
   25 TYR   CA       268    0.835581245    0.190435439    1.324796633
   25 TYR   CB       269    0.822392837    0.240024901    1.468925786
   25 TYR   CG       270    0.935260151    0.175248272    1.549399355
   25 TYR   CD1      271    0.915717746    0.045565813    1.595461165
   25 TYR   HD1      272    0.826804449   -0.015047749    1.578165453
   25 TYR   CD2      273    1.054058595    0.242065531    1.576642892
   25 TYR   HD2      274    1.065174054    0.350452049    1.573497839
   25 TYR   CE1      275    1.024445251    6.466212832    1.654966619
   25 TYR   HE1      276    1.003875331    6.374692158    1.710488779
   25 TYR   CE2      277    1.159732745    0.174089252    1.636109293
   25 TYR   HE2      278    1.258603736    0.219403462    1.643280723
   25 TYR   CZ       279    1.148899373    0.041146330    1.675255401
   25 TYR   OH       280    1.247189579   -0.034572114    1.730958915
   25 TYR   HH       281    1.325228689    0.021286720    1.759071310
   25 TYR   C        282    0.695906463    0.185367422    1.262561600
   25 TYR   O        283    0.624488793    0.285312898    1.268996826
   26 THR   N        284    0.652355860    0.062844513    1.234622226
   26 THR   H        285    0.692808790   -0.011419120    1.288003489
   26 THR   CA       286    0.529922072    0.021370126    1.164613198
   26 THR   CB       287    0.582672167    6.429014048    1.042696738
   26 THR   OG1      288    0.670629293    6.514968593    0.969727507
   26 THR   HG1      289    0.741898398    6.537759466    1.036064455
   26 THR   CG2      290    0.475692561    6.388518557    0.941105715
   26 THR   C        291    0.447875567    6.409162883    1.251277715
   26 THR   O        292    0.509434137    6.319508916    1.308754992
   27 ILE   N        293    0.316498854    6.410150092    1.230518794
   27 ILE   H        294    0.269207942    6.485794474    1.185335075
   27 ILE   CA       295    0.225574834    6.308031373    1.284513744
   27 ILE   CB       296    0.157549252    6.361955796    1.410505222
   27 ILE   CG1      297    0.112130195    6.249594568    1.503914362
   27 ILE   CG2      298    0.046900615    6.463529806    1.381337273
   27 ILE   CD       299    0.231588885    6.171960954    1.559718773
   27 ILE   C        300    0.130018007    6.267311135    1.172167219
   27 ILE   O        301    0.092788024    6.343016379    1.082651445
   28 GLY   N        302    0.052585083    6.164689544    1.206206327
   28 GLY   H        303    0.056755915    6.123490798    1.297226586
   28 GLY   CA       304    6.002266665    6.106021511    1.122308517
   28 GLY   C        305    6.047403647    6.050556853    0.987051366
   28 GLY   O        306    6.130386528    5.960445940    0.975940056
   29 ILE   N        307    5.991024182    6.125377305    0.892629265
   29 ILE   H        308    5.915506764    6.188823309    0.909131838
   29 ILE   CA       309    6.029504106    6.124297400    0.750751444
   29 ILE   CB       310    5.922637728    6.053225877    0.667450470
   29 ILE   CG1      311    5.923011382    5.902056411    0.691121382
   29 ILE   CG2      312    5.937672501    6.077277973    0.517094451
   29 ILE   CD       313    5.792226279    5.844181891    0.636747689
   29 ILE   C        314    6.052535334    6.270060070    0.710318578
   29 ILE   O        315    5.967424724    6.354175523    0.738799676
   30 GLY   N        316    0.118506737    6.303900989    0.667146104
   30 GLY   H        317    0.174087529    6.228135968    0.632923003
   30 GLY   CA       318    0.169552980    6.434885057    0.624134309
   30 GLY   C        319    0.162121582    0.074675343    0.714374734
   30 GLY   O        320    0.213656406    0.181724602    0.682518653
   31 HISH  N        321    0.090305576    0.065631351    0.825953398
   31 HISH  H        322    0.028746178   -0.012228784    0.838161709
   31 HISH  CA       323    0.073565486    0.174925787    0.922829465
   31 HISH  CB       324   -0.056432017    0.154276853    1.000819856
   31 HISH  CG       325    5.958364292    0.270700594    1.091500834
   31 HISH  ND1      326    5.875886503    0.365405688    1.047687101
   31 HISH  HD1      327    5.824380301    0.363868049    0.961987284
   31 HISH  CD2      328    5.989174081    0.303525188    1.216658678
   31 HISH  HD2      329    6.068452049    0.254120028    1.272830028
   31 HISH  CE1      330    5.858219380    0.452639752    1.146516363
   31 HISH  HE1      331    5.782534488    0.530831731    1.140442309
   31 HISH  NE2      332    5.924080505    0.412976793    1.255035474
   31 HISH  HE2      333    5.924130314    0.461020631    1.342738774
   31 HISH  C        334    0.195435129    0.224276915    1.001048613
   31 HISH  O        335    0.234391072    0.158256216    1.097253056
   32 LEU   N        336    0.250767338    0.336774517    0.956627758
   32 LEU   H        337    0.232778672    0.374408527    0.865742289
   32 LEU   CA       338    0.358464139    0.404389786    1.030384963
   32 LEU   CB       339    0.414269389    0.515113821    0.940730573
   32 LEU   CG       340    0.552456373    0.546263428    0.998512121
   32 LEU   CD1      341    0.654526273    0.434248790    0.977472583
   32 LEU   CD2      342    0.608319061    0.679394985    0.947871112
   32 LEU   C        343    0.310366830    0.466955940    1.161469113
   32 LEU   O        344    0.213765502    0.543094592    1.161028120
   33 LEU   N        345    0.387453365    0.438304673    1.266004241
   33 LEU   H        346    0.468005468    0.380055050    1.255064383
   33 LEU   CA       347    0.369540753    0.495793013    1.400101213
   33 LEU   CB       348    0.390660720    0.392713642    1.511168422
   33 LEU   CG       349    0.286559570    0.280806476    1.504222860
   33 LEU   CD1      350    0.326043635    0.185302298    1.617046276
   33 LEU   CD2      351    0.147858759    0.334724763    1.539726327
   33 LEU   C        352    0.446184869    0.625190261    1.428294584
   33 LEU   O        353    0.394963098    0.694821267    1.515811336
   34 THR   N        354    0.568957162    0.625374704    1.377147135
   34 THR   H        355    0.606845690    0.541852004    1.337276380
   34 THR   CA       356    0.667675321    0.734254633    1.380683775
   34 THR   CB       357    0.730560116    0.769865629    1.515548687
   34 THR   OG1      358    0.843471699    0.855168887    1.494970329
   34 THR   HG1      359    0.862347848    0.897269434    1.583693008
   34 THR   CG2      360    0.772967417    0.645915889    1.594593918
   34 THR   C        361    0.776881874    0.700998881    1.278807970
   34 THR   O        362    0.834510220    0.592485587    1.272927364
   35 LYSH  N        363    0.811008311    0.802949756    1.200502340
   35 LYSH  H        364    0.765777533    0.891667697    1.209729566
   35 LYSH  CA       365    0.930563424    0.804999961    1.114985553
   35 LYSH  CB       366    0.921704637    0.929290458    1.026182341
   35 LYSH  CG       367    1.009044144    0.924309362    0.900655228
   35 LYSH  CD       368    0.936820463    0.852390267    0.786547437
   35 LYSH  CE       369    1.018390615    0.858750174    0.657257384
   35 LYSH  NZ       370    0.955528197    0.805662185    0.535430333
   35 LYSH  HZ1      371    0.885552177    0.869212223    0.502791695
   35 LYSH  HZ2      372    0.910857953    0.716983364    0.547299666
   35 LYSH  HZ3      373    1.024548466    0.802009015    0.463160519
   35 LYSH  C        374    1.063209620    0.802083958    1.191208241
   35 LYSH  O        375    1.165338118    0.791035738    1.123542111
   36 SER   N        376    1.066572440    0.836060042    1.319758883
   36 SER   H        377    0.988083009    0.877542191    1.365788334
   36 SER   CA       378    1.187274805    0.815449107    1.401119192
   36 SER   CB       379    1.185621149    0.909438480    1.521842486
   36 SER   OG       380    1.311043665    0.900345497    1.589949046
   36 SER   HG       381    1.313334268    0.980021287    1.650336229
   36 SER   C        382    1.194311870    0.671097117    1.451366082
   36 SER   O        383    1.098275755    0.619751277    1.508557673
   37 PRO   N        384    1.300699459    0.596961209    1.421742592
   37 PRO   CA       385    1.324704628    0.460739990    1.471540648
   37 PRO   CB       386    1.438788403    0.407809655    1.384406044
   37 PRO   CG       387    1.517101504    0.534030255    1.347728751
   37 PRO   CD       388    1.400804286    0.629237904    1.319046954
   37 PRO   C        389    1.342856445    0.450510823    1.623129300
   37 PRO   O        390    1.442871424    0.393106562    1.665929277
   38 SER   N        391    1.258794713    0.506339448    1.709765963
   38 SER   H        392    1.180304982    0.560698677    1.680012723
   38 SER   CA       393    1.264646121    0.498450109    1.856445918
   38 SER   CB       394    1.261846976    0.634799048    1.925823100
   38 SER   OG       395    1.247340143    0.614653227    2.066652247
   38 SER   HG       396    1.223237861    0.703584807    2.105520821
   38 SER   C        397    1.148263002    0.412535946    1.906296682
   38 SER   O        398    1.030715225    0.445618213    1.891558991
   39 LEU   N        399    1.194350045    0.323495078    1.993700822
   39 LEU   H        400    1.292994495    0.318021841    2.009212452
   39 LEU   CA       401    1.115977148    0.240069075    2.085942058
   39 LEU   CB       402    1.212971107    0.165946223    2.178200739
   39 LEU   CG       403    1.270277317    0.036130114    2.120967456
   39 LEU   CD1      404    1.404665999    0.000212834    2.184676358
   39 LEU   CD2      405    1.175138736   -0.082427852    2.138432655
   39 LEU   C        406    1.018292964    0.321644456    2.170888258
   39 LEU   O        407    0.897300893    0.304909092    2.156348993
   40 ASN   N        408    1.063823521    0.419140578    2.249058644
   40 ASN   H        409    1.161745118    0.438595326    2.254885300
   40 ASN   CA       410    0.980167819    0.494863928    2.343291145
   40 ASN   CB       411    1.057863786    0.591447733    2.432955412
   40 ASN   CG       412    1.131992423    0.515072228    2.542868627
   40 ASN   OD1      413    1.253379587    0.495551524    2.539655884
   40 ASN   ND2      414    1.062075499    0.476996678    2.649404529
   40 ASN   HD21     415    1.109478867    0.429640350    2.723628174
   40 ASN   HD22     416    0.963245701    0.490929286    2.655520767
   40 ASN   C        417    0.871478474    0.567798626    2.264044160
   40 ASN   O        418    0.753462492    0.552986928    2.295408121
   41 ALA   N        419    0.906885755    0.640368822    2.158352156
   41 ALA   H        420    1.002067822    0.666536756    2.142361841
   41 ALA   CA       421    0.814354023    0.704336628    2.063714902
   41 ALA   CB       422    0.904541394    0.752994009    1.950082347
   41 ALA   C        423    0.704085523    0.612205957    2.011120946
   41 ALA   O        424    0.586623131    0.632871953    2.041242422
   42 ALA   N        425    0.745981575    0.499724425    1.953823072
   42 ALA   H        426    0.841846352    0.471464504    1.950447116
   42 ALA   CA       427    0.649273914    0.398195782    1.909677597
   42 ALA   CB       428    0.726307367    0.289509050    1.834418686
   42 ALA   C        429    0.555931913    0.335503901    2.013444226
   42 ALA   O        430    0.434867214    0.323952405    1.994962975
   43 LYSH  N        431    0.611856807    0.315697751    2.132482701
   43 LYSH  H        432    0.708677513    0.328623536    2.153926963
   43 LYSH  CA       433    0.535281823    0.255549000    2.242619003
   43 LYSH  CB       434    0.616765190    0.200014411    2.359614912
   43 LYSH  CG       435    0.723339702    0.100637144    2.313017402
   43 LYSH  CD       436    0.834663570    0.092899706    2.417683882
   43 LYSH  CE       437    0.792355786    6.478387371    2.527239427
   43 LYSH  NZ       438    0.887268118    6.490606818    2.638821394
   43 LYSH  HZ1      439    0.866970062    6.573150648    2.691495240
   43 LYSH  HZ2      440    0.983643115    6.494751838    2.612452418
   43 LYSH  HZ3      441    0.873957813    6.410414359    2.697062957
   43 LYSH  C        442    0.433150993    0.356325446    2.295784920
   43 LYSH  O        443    0.313398008    0.328316349    2.293467410
   44 SER   N        444    0.474160926    0.482540645    2.304730404
   44 SER   H        445    0.572859007    0.497480784    2.298767659
   44 SER   CA       446    0.394486008    0.596267064    2.352999478
   44 SER   CB       447    0.480128241    0.710946865    2.407065325
   44 SER   OG       448    0.563268654    0.766446666    2.304797900
   44 SER   HG       449    0.634128529    0.698446915    2.285957302
   44 SER   C        450    0.288871271    0.646229273    2.254202327
   44 SER   O        451    0.189832696    0.704596047    2.297949114
   45 GLU   N        452    0.322974415    0.642171838    2.125701248
   45 GLU   H        453    0.417019339    0.636553476    2.092146415
   45 GLU   CA       454    0.224032249    0.667374454    2.019935415
   45 GLU   CB       455    0.272403803    0.685613430    1.875923531
   45 GLU   CG       456    0.366337817    0.801875307    1.843289028
   45 GLU   CD       457    0.307629472    0.940383290    1.871130323
   45 GLU   OE1      458    0.201345721    0.983076655    1.821079003
   45 GLU   OE2      459    0.383364186    1.014552921    1.937373935
   45 GLU   C        460    0.108711353    0.567022025    2.013405952
   45 GLU   O        461   -0.004282762    0.608081636    2.039397216
   46 LEU   N        462    0.146907704    0.440025172    2.023505274
   46 LEU   H        463    0.239725683    0.406621846    2.039890296
   46 LEU   CA       464    0.052454247    0.327686378    2.015129116
   46 LEU   CB       465    0.134166382    0.198327744    2.013769166
   46 LEU   CG       466    0.056192219    0.072135473    1.976320651
   46 LEU   CD1      467   -0.003405088    0.072967429    1.835407061
   46 LEU   CD2      468    0.155637819   -0.042659057    1.994759932
   46 LEU   C        469    6.013871830    0.326164294    2.136027534
   46 LEU   O        470    5.894376445    0.314535879    2.109262315
   47 ASP   N        471    0.008846132    0.355267456    2.255723872
   47 ASP   H        472    0.096338398    0.316479599    2.284747001
   47 ASP   CA       473    5.985850394    0.392999861    2.374351173
   47 ASP   CB       474    0.010453012    0.441856313    2.495424382
   47 ASP   CG       475    0.092246119    0.340932008    2.576269137
   47 ASP   OD1      476    0.129520392    0.368248784    2.692416534
   47 ASP   OD2      477    0.117003338    0.226901820    2.531421716
   47 ASP   C        478    5.871249048    0.488292780    2.339718431
   47 ASP   O        479    5.759188979    0.439704969    2.325119162
   48 LYSH  N        480    5.921661745    0.605975416    2.303661977
   48 LYSH  H        481    6.005696539    0.652110563    2.275205398
   48 LYSH  CA       482    5.825867699    0.711696754    2.268195215
   48 LYSH  CB       483    5.895007273    0.843207929    2.231675351
   48 LYSH  CG       484    5.806099664    0.966989931    2.218004816
   48 LYSH  CD       485    5.886137660    1.083408575    2.159269927
   48 LYSH  CE       486    5.812436667    1.214674586    2.131997796
   48 LYSH  NZ       487    5.908808994    1.316740196    2.088357222
   48 LYSH  HZ1      488    5.989958483    1.274494190    2.047981657
   48 LYSH  HZ2      489    5.933686704    1.373089358    2.167135110
   48 LYSH  HZ3      490    5.866373312    1.381413893    2.024990901
   48 LYSH  C        491    5.728693201    0.677936220    2.154927081
   48 LYSH  O        492    5.608018902    0.694699919    2.171865512
   49 ALA   N        493    5.774470735    0.609304447    2.050591542
   49 ALA   H        494    5.864406201    0.569972537    2.031452291
   49 ALA   CA       495    5.698656271    0.561676632    1.934002839
   49 ALA   CB       496    5.789000486    0.474827302    1.846217744
   49 ALA   C        497    5.572322242    0.483161237    1.969889430
   49 ALA   O        498    5.466484996    0.519289984    1.918668800
   50 ILE   N        499    5.591509022    0.369496633    2.036232115
   50 ILE   H        500    5.684190843    0.339096405    2.058294034
   50 ILE   CA       501    5.486523889    0.273313455    2.072814197
   50 ILE   CB       502    5.535969731    0.132152635    2.105058108
   50 ILE   CG1      503    5.638021218    0.087116754    2.000318740
   50 ILE   CG2      504    5.419174181    0.033824646    2.115118063
   50 ILE   CD       505    5.578278572    0.088427296    1.859456613
   50 ILE   C        506    5.406219484    0.317793979    2.195214595
   50 ILE   O        507    5.288273813    0.291939645    2.218680602
   51 GLY   N        508    5.472781351    0.393770478    2.281741437
   51 GLY   H        509    5.557983233    0.434376152    2.248676442
   51 GLY   CA       510    5.423541783    0.439770863    2.412374093
   51 GLY   C        511    5.432481050    0.345496162    2.532547054
   51 GLY   O        512    5.331518912    0.307207358    2.591450421
   52 ARG   N        513    5.547784363    0.280894523    2.547448993
   52 ARG   H        514    5.617150638    0.318604977    2.486078648
   52 ARG   CA       515    5.583916671    0.201652449    2.665884507
   52 ARG   CB       516    5.546441391    0.054133325    2.650237486
   52 ARG   CG       517    5.578438766   -0.014016290    2.517049872
   52 ARG   CD       518    5.531901406    6.323812217    2.514254605
   52 ARG   NE       519    5.593955329    6.240025989    2.410623463
   52 ARG   HE       520    5.533904986    6.229225674    2.331385772
   52 ARG   CZ       521    5.702196069    6.163723123    2.431028193
   52 ARG   NH1      522    5.771553320    6.144842515    2.544117202
   52 ARG   HH11     523    5.849978117    6.083051973    2.549600962
   52 ARG   HH12     524    5.733521351    6.173450635    2.632067284
   52 ARG   NH2      525    5.728525275    6.084955792    2.325855577
   52 ARG   HH21     526    5.813041287    6.031601325    2.322705988
   52 ARG   HH22     527    5.668723021    6.080948779    2.245807365
   52 ARG   C        528    5.735126354    0.208167381    2.688244291
   52 ARG   O        529    5.806916145    0.251522386    2.598279106
   53 ASN   N        530    5.783516256    0.142354494    2.793202428
   53 ASN   H        531    5.747923279    0.149689254    2.886370340
   53 ASN   CA       532    5.927626180    0.113354912    2.791435258
   53 ASN   CB       533    5.975794779    0.122850689    2.936347052
   53 ASN   CG       534    0.072467459    0.107502325    2.946707003
   53 ASN   OD1      535    0.120346403    0.060167805    3.049637958
   53 ASN   ND2      536    0.153152627    0.141762222    2.846680558
   53 ASN   HD21     537    0.252075574    0.132679497    2.858117630
   53 ASN   HD22     538    0.121088841    0.204815318    2.776003029
   53 ASN   C        539    5.962663617    6.466973354    2.718644060
   53 ASN   O        540    5.936227613    6.355383124    2.763151042
   54 THR   N        541    6.016167177    6.481529616    2.597743636
   54 THR   H        542    6.048361712    6.572717863    2.572246431
   54 THR   CA       543    0.012304864    6.376251364    2.508900423
   54 THR   CB       544    0.000444389    6.420653371    2.362953930
   54 THR   OG1      545    0.083173824    6.533832570    2.334717489
   54 THR   HG1      546    0.091955489    6.594435538    2.413780216
   54 THR   CG2      547    5.917164023    6.471724525    2.322604853
   54 THR   C        548    0.149744493    6.313696802    2.533613390
   54 THR   O        549    0.183103002    6.223199530    2.457266952
   55 ASN   N        550    0.245999106    6.399007752    2.567496934
   55 ASN   H        551    0.227130234    6.492755374    2.596744639
   55 ASN   CA       552    0.389310843    6.366800476    2.561581899
   55 ASN   CB       553    0.432429407    6.291528858    2.687625130
   55 ASN   CG       554    0.422017382    6.379711673    2.812209238
   55 ASN   OD1      555    0.410668465    6.501365494    2.798075364
   55 ASN   ND2      556    0.405619337    6.336590807    2.936952311
   55 ASN   HD21     557    0.389757083    6.396367807    3.015528811
   55 ASN   HD22     558    0.399824725    6.239655580    2.960811046
   55 ASN   C        559    0.447344608    6.301762762    2.435838731
   55 ASN   O        560    0.542265493    6.224286092    2.424919297
   56 GLY   N        561    0.400363615    6.359818469    2.325770870
   56 GLY   H        562    0.322361506    6.421970074    2.318495745
   56 GLY   CA       563    0.437730905    6.318247585    2.189803052
   56 GLY   C        564    0.382109049    6.187456622    2.133142058
   56 GLY   O        565    0.409545421    6.155282156    2.017629481
   57 VAL   N        566    0.275692534    6.142570865    2.199115472
   57 VAL   H        567    0.236114522    6.182422955    2.281852808
   57 VAL   CA       568    0.197536956    6.026223066    2.154778449
   57 VAL   CB       569    0.232080585    5.899157168    2.232703487
   57 VAL   CG1      570    0.208680790    5.774682896    2.146862940
   57 VAL   CG2      571    0.370867181    5.888754967    2.296258618
   57 VAL   C        572    0.046760593    6.051129663    2.162179278
   57 VAL   O        573   -0.014075945    6.102425282    2.255970479
   58 ILE   N        574    6.047965491    6.012785230    2.046823092
   58 ILE   H        575    6.101564314    5.972980045    1.972362847
   58 ILE   CA       576    5.903752357    6.021093343    2.019602179
   58 ILE   CB       577    5.854729842    6.135949480    1.931198438
   58 ILE   CG1      578    5.946920713    6.170345967    1.814048386
   58 ILE   CG2      579    5.832668712    6.252334821    2.028033083
   58 ILE   CD       580    5.870885913    6.266169373    1.722135388
   58 ILE   C        581    5.839356121    5.885587674    1.989633754
   58 ILE   O        582    5.905228297    5.785061474    1.963422129
   59 THR   N        583    5.706753969    5.885836020    1.979264854
   59 THR   H        584    5.652378672    5.963441108    2.011215630
   59 THR   CA       585    5.627712129    5.765909949    1.947931952
   59 THR   CB       586    5.502277711    5.757405485    2.035140516
   59 THR   OG1      587    5.413145797    5.863248483    1.999058466
   59 THR   HG1      588    5.441213833    5.947216459    2.045563317
   59 THR   CG2      589    5.522650250    5.761404641    2.186733521
   59 THR   C        590    5.583065570    5.766319445    1.801582574
   59 THR   O        591    5.583903985    5.873684852    1.741562023
   60 LYSH  N        592    5.531185174    5.650075632    1.763045453
   60 LYSH  H        593    5.552161622    5.565156819    1.811510468
   60 LYSH  CA       594    5.488271796    5.611984445    1.627701275
   60 LYSH  CB       595    5.423700791    5.473606370    1.618390378
   60 LYSH  CG       596    5.517491024    5.367834996    1.676913740
   60 LYSH  CD       597    5.458409858    5.232666433    1.636360041
   60 LYSH  CE       598    5.338143345    5.192611306    1.722038026
   60 LYSH  NZ       599    5.287788440    5.059719115    1.684468489
   60 LYSH  HZ1      600    5.250032438    5.059044413    1.591871787
   60 LYSH  HZ2      601    5.209781628    5.036486893    1.742565192
   60 LYSH  HZ3      602    5.360406654    4.991060811    1.688033371
   60 LYSH  C        603    5.397845550    5.720531556    1.568951627
   60 LYSH  O        604    5.438126309    5.794397043    1.479236939
   61 ASP   N        605    5.296606628    5.754003987    1.648438418
   61 ASP   H        606    5.293132082    5.715337556    1.740595416
   61 ASP   CA       607    5.198061069    5.858712174    1.617876706
   61 ASP   CB       608    5.078309376    5.841424655    1.711505613
   61 ASP   CG       609    4.982966758    5.729700149    1.668649697
   61 ASP   OD1      610    5.010707562    5.611580593    1.698655460
   61 ASP   OD2      611    4.866352842    5.762545807    1.637889277
   61 ASP   C        612    5.254856880    6.000725866    1.614072411
   61 ASP   O        613    5.237740806    6.069065597    1.513254183
   62 GLU   N        614    5.329136616    6.046475961    1.714455282
   62 GLU   H        615    5.313735133    5.970808608    1.778005507
   62 GLU   CA       616    5.394760072    6.177792846    1.706536383
   62 GLU   CB       617    5.464771305    6.198911196    1.840933196
   62 GLU   CG       618    5.371243784    6.201776174    1.962004045
   62 GLU   CD       619    5.439361720    6.172156335    2.095777968
   62 GLU   OE1      620    5.532799145    6.089127627    2.094266273
   62 GLU   OE2      621    5.374773131    6.201804230    2.198610030
   62 GLU   C        622    5.496496329    6.195752716    1.593669741
   62 GLU   O        623    5.493382162    6.301733829    1.531310914
   63 ALA   N        624    5.578118817    6.096858555    1.558342533
   63 ALA   H        625    5.585760825    6.021280570    1.623390239
   63 ALA   CA       626    5.661188707    6.102272528    1.437179860
   63 ALA   CB       627    5.752786317    5.979739401    1.440110914
   63 ALA   C        628    5.585859239    6.110522577    1.304256406
   63 ALA   O        629    5.614111098    6.199100173    1.223720387
   64 GLU   N        630    5.476106999    6.035430388    1.302080133
   64 GLU   H        631    5.442878452    5.983149387    1.380587227
   64 GLU   CA       632    5.377092032    6.041109484    1.193566009
   64 GLU   CB       633    5.252877424    5.953147949    1.209292638
   64 GLU   CG       634    5.269755728    5.801281866    1.201603386
   64 GLU   CD       635    5.134494424    5.744686463    1.157905873
   64 GLU   OE1      636    5.117287739    5.734842053    1.034487419
   64 GLU   OE2      637    5.036675572    5.739651597    1.235551516
   64 GLU   C        638    5.322180668    6.183227869    1.179443205
   64 GLU   O        639    5.326083449    6.240928874    1.070879760
   65 LYSH  N        640    5.275056066    6.235789918    1.292167222
   65 LYSH  H        641    5.256628292    6.184377394    1.375945704
   65 LYSH  CA       642    5.217936626    6.371033591    1.299838238
   65 LYSH  CB       643    5.181256076    6.409549519    1.443301523
   65 LYSH  CG       644    5.092481630    0.050428979    1.450077528
   65 LYSH  CD       645    5.130982304    0.137574137    1.569788368
   65 LYSH  CE       646    5.030845622    0.253242820    1.568184696
   65 LYSH  NZ       647    5.029501464    0.338555546    1.687883990
   65 LYSH  HZ1      648    4.949156410    0.397408556    1.678876492
   65 LYSH  HZ2      649    5.111688953    0.395179279    1.694129202
   65 LYSH  HZ3      650    5.021170661    0.289966164    1.774888288
   65 LYSH  C        651    5.302077723    0.000578993    1.240320034
   65 LYSH  O        652    5.262912227    0.057117938    1.138337044
   66 LEU   N        653    5.425984063    0.009123953    1.287894542
   66 LEU   H        654    5.458541221   -0.059257457    1.353203846
   66 LEU   CA       655    5.529914211    0.101199034    1.239590673
   66 LEU   CB       656    5.660614291    0.101563459    1.319156820
   66 LEU   CG       657    5.665886028    0.162965130    1.459196869
   66 LEU   CD1      658    5.810254940    0.169732851    1.509379815
   66 LEU   CD2      659    5.614953349    0.307173962    1.454716002
   66 LEU   C        660    5.564225256    0.082952762    1.091601996
   66 LEU   O        661    5.609166209    0.179168557    1.029538036
   67 PHE   N        662    5.557845986    6.441904484    1.045495009
   67 PHE   H        663    5.547806179    6.365271630    1.108962853
   67 PHE   CA       664    5.567438729    6.410431749    0.902215982
   67 PHE   CB       665    5.605849480    6.262617971    0.892776472
   67 PHE   CG       666    5.574864720    6.197945974    0.757613184
   67 PHE   CD1      667    5.634450152    6.236282997    0.638037230
   67 PHE   HD1      668    5.717949765    6.306318655    0.636180581
   67 PHE   CD2      669    5.472741999    6.103658408    0.758967944
   67 PHE   HD2      670    5.414805001    6.086082930    0.849607306
   67 PHE   CE1      671    5.586465474    6.178788249    0.520948903
   67 PHE   HE1      672    5.642899128    6.188455453    0.428197222
   67 PHE   CE2      673    5.424044225    6.047320797    0.641609445
   67 PHE   HE2      674    5.322073980    6.008968777    0.638106005
   67 PHE   CZ       675    5.482412155    6.086638822    0.521742403
   67 PHE   HZ       676    5.450608105    6.047175663    0.425242396
   67 PHE   C        677    5.451050209    6.450953795    0.811547122
   67 PHE   O        678    5.463816543    6.533278860    0.721049793
   68 ASN   N        679    5.332230425    6.405642846    0.850543625
   68 ASN   H        680    5.316509051    6.366571555    0.941238985
   68 ASN   CA       681    5.207452244    6.433097540    0.777833160
   68 ASN   CB       682    5.089644359    6.376490157    0.857347793
   68 ASN   CG       683    5.059431117    6.233160624    0.813172200
   68 ASN   OD1      684    5.099535287    6.135010371    0.875520489
   68 ASN   ND2      685    4.959149250    6.224455290    0.726255880
   68 ASN   HD21     686    4.933813495    6.131259274    0.700347578
   68 ASN   HD22     687    4.914873534    6.300908211    0.679427488
   68 ASN   C        688    5.175349912    0.096607743    0.750347379
   68 ASN   O        689    5.168078326    0.127440930    0.631485241
   69 GLN   N        690    5.206642742    0.177453945    0.851218449
   69 GLN   H        691    5.224712592    0.128182360    0.936352438
   69 GLN   CA       692    5.192214361    0.323724377    0.854299048
   69 GLN   CB       693    5.236794347    0.377028416    0.990616817
   69 GLN   CG       694    5.131394691    0.344790382    1.096721121
   69 GLN   CD       695    5.152725492    0.394147525    1.239962313
   69 GLN   OE1      696    5.266536252    0.393293072    1.286575662
   69 GLN   NE2      697    5.050784349    0.462042091    1.291792090
   69 GLN   HE21     698    5.055940568    0.492618188    1.386858318
   69 GLN   HE22     699    4.962817784    0.480760349    1.248070542
   69 GLN   C        700    5.269075960    0.397673404    0.744591293
   69 GLN   O        701    5.214486964    0.458884319    0.652921439
   70 ASP   N        702    5.390661350    0.347193829    0.725638302
   70 ASP   H        703    5.411389855    0.266444637    0.780870576
   70 ASP   CA       704    5.495523949    0.394093796    0.633909297
   70 ASP   CB       705    5.635718649    0.342237762    0.666603669
   70 ASP   CG       706    5.705661920    0.401550705    0.789079600
   70 ASP   OD1      707    5.651508580    0.452517218    0.889559518
   70 ASP   OD2      708    5.830133020    0.397568905    0.778204923
   70 ASP   C        709    5.462451522    0.356540155    0.489323309
   70 ASP   O        710    5.481641327    0.434474191    0.396103105
   71 VAL   N        711    5.395615449    0.243034943    0.470864222
   71 VAL   H        712    5.393076903    0.164936687    0.533283478
   71 VAL   CA       713    5.341902445    0.200970129    0.340654302
   71 VAL   CB       714    5.316464271    0.050370309    0.331458388
   71 VAL   CG1      715    5.276015592    0.013662226    0.188524282
   71 VAL   CG2      716    5.441770116   -0.033409713    0.357779171
   71 VAL   C        717    5.228684985    0.290645302    0.290121081
   71 VAL   O        718    5.215608352    0.329616183    0.174186365
   72 ASP   N        719    5.138225881    0.320575476    0.382919595
   72 ASP   H        720    5.114249169    0.271180952    0.466508148
   72 ASP   CA       721    5.031442811    0.419586622    0.362771117
   72 ASP   CB       722    4.930285083    0.409649358    0.477128172
   72 ASP   CG       723    4.809413763    0.317474351    0.459685459
   72 ASP   OD1      724    4.825143444    0.195802872    0.483695119
   72 ASP   OD2      725    4.695496422    0.368908635    0.457760634
   72 ASP   C        726    5.072670306    0.564447526    0.335762695
   72 ASP   O        727    5.037027344    0.617426442    0.230625766
   73 ALA   N        728    5.186074478    0.598907555    0.396104409
   73 ALA   H        729    5.215302373    0.542955999    0.473669516
   73 ALA   CA       730    5.263528713    0.720189385    0.366041106
   73 ALA   CB       731    5.367872352    0.739610769    0.476242663
   73 ALA   C        732    5.322644934    0.729126014    0.225192401
   73 ALA   O        733    5.335249887    0.833408811    0.161175345
   74 ALA   N        734    5.378806210    0.617568730    0.179492847
   74 ALA   H        735    5.403437270    0.541719510    0.239839305
   74 ALA   CA       736    5.432641715    0.600306579    0.043792494
   74 ALA   CB       737    5.479769361    0.454763196    0.041308144
   74 ALA   C        738    5.323155543    0.612987761    8.536769028
   74 ALA   O        739    5.344615164    0.686868923    8.440792628
   75 VAL   N        740    5.211746312    0.544370669    8.560643316
   75 VAL   H        741    5.204590276    0.470604774    8.627791653
   75 VAL   CA       742    5.089890823    0.554197996    8.479011111
   75 VAL   CB       743    4.977772856    0.464146127    8.531297236
   75 VAL   CG1      744    4.842301874    0.491765369    8.465739755
   75 VAL   CG2      745    5.007757903    0.316351589    8.505431810
   75 VAL   C        746    5.051795756    0.701996549    8.468318742
   75 VAL   O        747    5.078932303    0.764817296    8.366097716
   76 ARG   N        748    5.024012741    0.771558242    8.578233079
   76 ARG   H        749    5.026631605    0.720276195    8.664043130
   76 ARG   CA       750    4.974480991    0.909829052    8.584404550
   76 ARG   CB       751    4.944851290    0.961469318    8.725360107
   76 ARG   CG       752    4.830907529    0.896248934    8.803941388
   76 ARG   CD       753    4.694102782    0.913998184    0.138670701
   76 ARG   NE       754    4.586290439    0.864438784    0.225443506
   76 ARG   HE       755    4.612637465    0.793006332    0.290270902
   76 ARG   CZ       756    4.473161311    0.929655928    0.255479569
   76 ARG   NH1      757    4.445638109    1.051351187    0.206603222
   76 ARG   HH11     758    4.357233816    1.092663947    0.228450223
   76 ARG   HH12     759    4.507806701    1.099726419    0.145005634
   76 ARG   NH2      760    4.399983759    0.879338913    0.355813397
   76 ARG   HH21     761    4.321298593    0.927848247    0.393971072
   76 ARG   HH22     762    4.422640549    0.792039880    0.398992205
   76 ARG   C        763    5.078704019    1.005810251    8.526639713
   76 ARG   O        764    5.042288684    1.080830575    8.436218336
   77 GLY   N        765    5.206855298    0.974226372    8.543035575
   77 GLY   H        766    5.242768132    0.907562629    8.608358630
   77 GLY   CA       767    5.320511512    1.033508399    8.471063882
   77 GLY   C        768    5.321470221    1.031703507    8.318068212
   77 GLY   O        769    5.350221344    1.135311970    8.258324560
   78 ILE   N        770    5.317480110    0.911508130    8.261251302
   78 ILE   H        771    5.332377242    0.830957558    8.318607677
   78 ILE   CA       772    5.300776261    0.890252218    8.116749400
   78 ILE   CB       773    5.300159617    0.739579599    8.090137971
   78 ILE   CG1      774    5.439686772    0.683744703    8.118912670
   78 ILE   CG2      775    5.259555937    0.700449618    7.947903020
   78 ILE   CD       776    5.443366244    0.534138384    8.150765451
   78 ILE   C        777    5.176850165    0.963030842    8.064238453
   78 ILE   O        778    5.191144346    1.047632003    7.976099511
   79 LEU   N        779    5.066808876    0.942908090    8.136189190
   79 LEU   H        780    5.053151732    0.876273633    8.209503967
   79 LEU   CA       781    4.940285411    1.010907342    8.104894591
   79 LEU   CB       782    4.817364637    0.951414388    8.173889111
   79 LEU   CG       783    4.772605041    0.817479419    8.115032898
   79 LEU   CD1      784    4.662376436    0.767302878    8.208520650
   79 LEU   CD2      785    4.709620497    0.840972452    7.977591329
   79 LEU   C        786    4.949950003    1.163027349    8.118208886
   79 LEU   O        787    4.863894254    1.229209691    8.060386618
   80 ARG   N        788    5.051624025    1.222760000    8.179742190
   80 ARG   H        789    5.103493993    1.172017082    8.248560474
   80 ARG   CA       790    5.067843773    1.368827833    8.176711871
   80 ARG   CB       791    5.104310604    1.422784492    8.315160849
   80 ARG   CG       792    4.981694494    1.383376634    8.397741337
   80 ARG   CD       793    5.021053359    1.408132561    8.543502188
   80 ARG   NE       794    4.901337634    1.373666907    8.621513384
   80 ARG   HE       795    4.814619328    1.392505059    8.575423647
   80 ARG   CZ       796    4.901914197    1.318431293    8.743598714
   80 ARG   NH1      797    5.013518420    1.299216748    8.815212671
   80 ARG   HH11     798    5.003296948    1.270633748    8.910485528
   80 ARG   HH12     799    5.106501094    1.311955333    8.780686949
   80 ARG   NH2      800    4.784828914    1.308407927    8.807983990
   80 ARG   HH21     801    4.781364803    1.270295420    8.900366212
   80 ARG   HH22     802    4.717434002    1.380320771    8.791079694
   80 ARG   C        803    5.166711586    1.418415551    8.070986211
   80 ARG   O        804    5.146360655    1.527985372    8.018921959
   81 ASN   N        805    5.267649874    1.336336929    8.043351164
   81 ASN   H        806    5.262525399    1.242562210    8.077714469
   81 ASN   CA       807    5.378053728    1.368049588    7.951603596
   81 ASN   CB       808    5.496649761    1.271678828    7.959155490
   81 ASN   CG       809    5.622428696    1.334774588    7.899112401
   81 ASN   OD1      810    5.639259539    1.321805464    7.777965117
   81 ASN   ND2      811    5.708875739    1.399484440    7.976756934
   81 ASN   HD21     812    5.788881304    1.432385547    7.926607953
   81 ASN   HD22     813    5.717743202    1.392978148    8.076146790
   81 ASN   C        814    5.332787281    1.402539628    7.809567654
   81 ASN   O        815    5.280231121    1.314289480    7.741890828
   82 ALA   N        816    5.375583431    1.519058024    7.761792392
   82 ALA   H        817    5.408107790    1.592568769    7.821291986
   82 ALA   CA       818    5.333241270    1.559482169    7.626956658
   82 ALA   CB       819    5.331031770    1.710884104    7.605036552
   82 ALA   C        820    5.395233940    1.480776221    7.511332926
   82 ALA   O        821    5.361671811    1.502356939    7.394989730
   83 LYSH  N        822    5.500273186    1.406600600    7.545301394
   83 LYSH  H        823    5.554322009    1.422631389    7.627890558
   83 LYSH  CA       824    5.551371991    1.315393816    7.441954832
   83 LYSH  CB       825    5.704354360    1.315587103    7.443691757
   83 LYSH  CG       826    5.756383459    1.441463298    7.373997201
   83 LYSH  CD       827    5.908833647    1.440902203    7.361038313
   83 LYSH  CE       828    5.973593698    1.569294105    7.308781005
   83 LYSH  NZ       829    6.115648083    1.558577570    7.345065881
   83 LYSH  HZ1      830    6.132814632    1.467380825    7.382332812
   83 LYSH  HZ2      831    6.137927787    1.627100347    7.414408575
   83 LYSH  HZ3      832    6.176504655    1.573801486    7.267189193
   83 LYSH  C        833    5.508119708    1.170740035    7.466750212
   83 LYSH  O        834    5.486789999    1.104281439    7.365471329
   84 LEU   N        835    5.485672826    1.130439448    7.591504376
   84 LEU   H        836    5.530517355    1.179180304    7.666437613
   84 LEU   CA       837    5.432006831    0.998111288    7.626436674
   84 LEU   CB       838    5.482944179    0.948667273    7.761984299
   84 LEU   CG       839    5.635802040    0.942823001    7.764368534
   84 LEU   CD1      840    5.686417482    0.914128160    7.905865734
   84 LEU   CD2      841    5.673427990    0.833399131    7.664269175
   84 LEU   C        842    5.280203487    0.979983088    7.620122068
   84 LEU   O        843    5.236111926    0.866225609    7.604461993
   85 LYSH  N        844    5.197829680    1.084360557    7.623516685
   85 LYSH  H        845    5.229397314    1.173959198    7.654751929
   85 LYSH  CA       846    5.056337673    1.075347365    7.584656783
   85 LYSH  CB       847    4.984969756    1.209301062    7.604043894
   85 LYSH  CG       848    4.989016476    1.270344374    7.744276816
   85 LYSH  CD       849    4.941836906    1.415873963    7.744505620
   85 LYSH  CE       850    4.789933870    1.434002789    7.742061131
   85 LYSH  NZ       851    4.760257055    1.577953149    7.745029248
   85 LYSH  HZ1      852    4.797276674    1.621965167    7.663219717
   85 LYSH  HZ2      853    4.803280078    1.617297275    7.826276950
   85 LYSH  HZ3      854    4.661225901    1.591750549    7.746619144
   85 LYSH  C        855    5.021036940    1.037095931    7.440768415
   85 LYSH  O        856    4.953913200    0.934562275    7.430166659
   86 PRO   N        857    5.090720936    1.087403601    7.339262972
   86 PRO   CA       858    5.075466315    1.027509446    7.205887032
   86 PRO   CB       859    5.153505416    1.121386061    7.113636706
   86 PRO   CG       860    5.158719910    1.254734620    7.188478045
   86 PRO   CD       861    5.177555637    1.205822799    7.332220926
   86 PRO   C        862    5.121380705    0.883014335    7.185234542
   86 PRO   O        863    5.062881442    0.797783233    7.118571786
   87 VAL   N        864    5.229137531    0.844734436    7.253171966
   87 VAL   H        865    5.285594609    0.914424553    7.297406340
   87 VAL   CA       866    5.273859198    0.704717953    7.255989125
   87 VAL   CB       867    5.421084956    0.701354126    7.297531728
   87 VAL   CG1      868    5.452107142    0.646109106    7.436800218
   87 VAL   CG2      869    5.496674008    0.611250942    7.199670246
   87 VAL   C        870    5.181530524    0.608542244    7.331054569
   87 VAL   O        871    5.137767578    0.511998850    7.268636049
   88 TYR   N        872    5.144399521    0.641478781    7.454456616
   88 TYR   H        873    5.177256869    0.716294689    7.512119652
   88 TYR   CA       874    5.045138841    0.567551075    7.533779340
   88 TYR   CB       875    5.009934922    0.634531023    7.666770356
   88 TYR   CG       876    4.934737026    0.534150919    7.754414675
   88 TYR   CD1      877    5.002850286    0.457199880    7.848011003
   88 TYR   HD1      878    5.111053510    0.469466202    7.852913087
   88 TYR   CD2      879    4.795795688    0.533925609    7.758634522
   88 TYR   HD2      880    4.737991351    0.619327836    7.723332770
   88 TYR   CE1      881    4.934308367    0.392506236    7.950177122
   88 TYR   HE1      882    4.991241623    0.313448614    7.999059979
   88 TYR   CE2      883    4.726430378    0.457836807    7.852015955
   88 TYR   HE2      884    4.617445639    0.458227966    7.852994394
   88 TYR   CZ       885    4.795369994    0.388384178    7.950717833
   88 TYR   OH       886    4.727368669    0.316702324    8.044163101
   88 TYR   HH       887    4.794695321    0.265774941    8.097769057
   88 TYR   C        888    4.910499779    0.549231642    7.463452314
   88 TYR   O        889    4.852558506    0.440729618    7.462274304
   89 ASP   N        890    4.859924811    0.652520317    7.396630228
   89 ASP   H        891    4.849050747    0.747350866    7.426463409
   89 ASP   CA       892    4.732692656    0.655633935    7.323054505
   89 ASP   CB       893    4.706317874    0.797272901    7.271525713
   89 ASP   CG       894    4.557278460    0.827192635    7.254212945
   89 ASP   OD1      895    4.510052247    0.865853455    7.145125098
   89 ASP   OD2      896    4.484008111    0.823803398    7.355415484
   89 ASP   C        897    4.744711673    0.562657045    7.202141253
   89 ASP   O        898    4.665367030    0.469219101    7.191875200
   90 SER   N        899    4.847645762    0.567731097    7.118051208
   90 SER   H        900    4.912576934    0.643794207    7.118531184
   90 SER   CA       901    4.877053481    0.472565001    7.009933060
   90 SER   CB       902    4.987432050    0.513045148    6.912001554
   90 SER   OG       903    4.967342565    0.634745300    6.839629627
   90 SER   HG       904    5.022773366    0.705339554    6.883719877
   90 SER   C        905    4.912757092    0.325958750    7.035275829
   90 SER   O        906    4.870757783    0.246479115    6.951322537
   91 LEU   N        907    4.990768544    0.300471539    7.139950872
   91 LEU   H        908    5.044960030    0.354259242    7.204528283
   91 LEU   CA       909    5.027809864    0.161746368    7.171467962
   91 LEU   CB       910    5.160564053    0.156264320    7.247322628
   91 LEU   CG       911    5.287079513    0.204436444    7.176031309
   91 LEU   CD1      912    5.395181560    0.221278051    7.282983499
   91 LEU   CD2      913    5.348141724    0.095690747    7.087397171
   91 LEU   C        914    4.915092451    0.092951244    7.248770695
   91 LEU   O        915    4.831430697    0.147019701    7.320932456
   92 ASP   N        916    4.913585221    6.444024366    7.237039076
   92 ASP   H        917    4.975123570    6.416064360    7.163332007
   92 ASP   CA       918    4.820339579    6.344863066    7.292549865
   92 ASP   CB       919    4.813994384    6.211838945    7.217200763
   92 ASP   CG       920    4.955732513    6.161391322    7.189333788
   92 ASP   OD1      921    5.000356373    6.186443469    7.075299279
   92 ASP   OD2      922    5.016372802    6.101360804    7.280668790
   92 ASP   C        923    4.847394386    6.332575879    7.442652521
   92 ASP   O        924    4.954551411    6.364004422    7.494233509
   93 ALA   N        925    4.750884540    6.271351936    7.510692381
   93 ALA   H        926    4.664392617    6.235430450    7.475630457
   93 ALA   CA       927    4.762949390    6.232047462    7.651826217
   93 ALA   CB       928    4.657546818    6.127693689    7.689393277
   93 ALA   C        929    4.898117167    6.170801350    7.689123144
   93 ALA   O        930    4.953982968    6.210370843    7.791311096
   94 VAL   N        931    4.954447837    6.082926118    7.606690689
   94 VAL   H        932    4.907931783    6.051393074    7.523970239
   94 VAL   CA       933    5.076208864    6.004235770    7.631066865
   94 VAL   CB       934    5.081008158    5.876206076    7.547427347
   94 VAL   CG1      935    5.203720083    5.795463831    7.590244819
   94 VAL   CG2      936    4.950729823    5.796723735    7.558441918
   94 VAL   C        937    5.199027956    6.093777718    7.613479703
   94 VAL   O        938    5.275374831    6.097758030    7.709843253
   95 ARG   N        939    5.206804185    6.162699230    7.499991042
   95 ARG   H        940    5.161845291    6.140744382    7.413397792
   95 ARG   CA       941    5.305581100    6.269738764    7.480085773
   95 ARG   CB       942    5.307110643    6.298938234    7.329889895
   95 ARG   CG       943    5.380846308    6.201140758    7.238177989
   95 ARG   CD       944    5.321285694    6.217110975    7.098154202
   95 ARG   NE       945    5.384722352    6.135238320    6.993826226
   95 ARG   HE       946    5.479510855    6.148968788    6.965074160
   95 ARG   CZ       947    5.319880340    6.061295844    6.902807746
   95 ARG   NH1      948    5.185918363    6.060246007    6.899771802
   95 ARG   HH11     949    5.127265317    6.004550600    6.840978442
   95 ARG   HH12     950    5.142416877    6.103649651    6.978656520
   95 ARG   NH2      951    5.382475084    6.008558872    6.796716911
   95 ARG   HH21     952    5.323757847    5.947918393    6.743099107
   95 ARG   HH22     953    5.480590428    6.024347500    6.785573607
   95 ARG   C        954    5.309953838    6.391088584    7.573181245
   95 ARG   O        955    5.415338635    6.441227126    7.612047153
   96 ARG   N        956    5.190394717    6.423503120    7.621607330
   96 ARG   H        957    5.107916386    6.402886865    7.568939887
   96 ARG   CA       958    5.175990069    0.034538692    7.733223097
   96 ARG   CB       959    5.030357249    0.071633262    7.761958192
   96 ARG   CG       960    4.949304299    0.146347253    7.655842781
   96 ARG   CD       961    4.802198102    0.147954189    7.697870777
   96 ARG   NE       962    4.707917697    0.217132585    7.608780474
   96 ARG   HE       963    4.757618542    0.285278972    7.555059243
   96 ARG   CZ       964    4.582715882    0.235545663    7.652860085
   96 ARG   NH1      965    4.533490069    0.167106505    7.757018788
   96 ARG   HH11     966    4.602701293    0.122472113    7.813750592
   96 ARG   HH12     967    4.446173691    0.118372302    7.756689756
   96 ARG   NH2      968    4.514825816    0.325110128    7.579870851
   96 ARG   HH21     969    4.439510334    0.363831851    7.633059768
   96 ARG   HH22     970    4.512450442    0.319960478    7.480021792
   96 ARG   C        971    5.243223486    6.475810451    7.864007154
   96 ARG   O        972    5.294242781    6.562800488    7.934437729
   97 ALA   N        973    5.212588670    6.355584295    7.911943588
   97 ALA   H        974    5.138784629    6.304167735    7.868226862
   97 ALA   CA       975    5.275018787    6.283088413    8.023549981
   97 ALA   CB       976    5.217873959    6.143594543    8.049765539
   97 ALA   C        977    5.427174021    6.272635242    8.011212923
   97 ALA   O        978    5.505310944    6.322159905    8.092280532
   98 ALA   N        979    5.471566251    6.256578136    7.886872155
   98 ALA   H        980    5.408069556    6.218069568    7.819894706
   98 ALA   CA       981    5.610345390    6.274886687    7.841945367
   98 ALA   CB       982    5.637593732    6.226041206    7.699534638
   98 ALA   C        983    5.673695054    6.412188222    7.865332845
   98 ALA   O        984    5.771573196    6.427311859    7.938272919
   99 ALA   N        985    5.593827834    0.028452436    7.828594455
   99 ALA   H        986    5.527279029    0.016125056    7.754966464
   99 ALA   CA       987    5.617512072    0.167485873    7.870059125
   99 ALA   CB       988    5.512913305    0.264831343    7.815383715
   99 ALA   C        989    5.624068016    0.194005766    8.020598013
   99 ALA   O        990    5.730260864    0.234614758    8.067535084
  100 ILE   N        991    5.533247295    0.141794732    8.102547821
  100 ILE   H        992    5.460729478    0.083053609    8.066621221
  100 ILE   CA       993    5.541785625    0.164566632    8.247528688
  100 ILE   CB       994    5.415332249    0.109735647    8.313946281
  100 ILE   CG1      995    5.285416545    0.174288060    8.265339099
  100 ILE   CG2      996    5.433978334    0.123468159    8.465187395
  100 ILE   CD       997    5.176178175    0.067430483    8.272945268
  100 ILE   C        998    5.667514931    0.104772518    8.310979255
  100 ILE   O        999    5.735485855    0.170919928    8.389281841
  101 ASN   N       1000    5.695206775    6.469014600    8.259140879
  101 ASN   H       1001    5.635237073    6.421783256    8.194542341
  101 ASN   CA      1002    5.817345888    6.401004184    8.304603711
  101 ASN   CB      1003    5.814125164    6.260215443    8.244787011
  101 ASN   CG      1004    5.913637353    6.163455153    8.309132626
  101 ASN   OD1     1005    6.009381848    6.199410248    8.377457539
  101 ASN   ND2     1006    5.879185675    6.035077879    8.313766914
  101 ASN   HD21    1007    5.922435211    5.963623980    8.368747751
  101 ASN   HD22    1008    5.794304595    6.003041266    8.271717798
  101 ASN   C       1009    5.948835257    6.472003438    8.271741308
  101 ASN   O       1010    6.029045973    6.485733912    8.363973727
  102 MET   N       1011    5.961121922    0.040546914    8.149977293
  102 MET   H       1012    5.897818505    0.013422205    8.077462465
  102 MET   CA      1013    0.014056116    0.134767453    8.117657810
  102 MET   CB      1014    0.005858430    0.166760509    7.968270080
  102 MET   CG      1015    0.148481513    0.199294592    7.923444253
  102 MET   SD      1016    0.173300614    0.193188688    7.742240715
  102 MET   CE      1017    0.054636598    0.312747590    7.684694058
  102 MET   C       1018    0.016295210    0.267930283    8.192989472
  102 MET   O       1019    0.116404028    0.304076827    8.254648150
  103 VAL   N       1020    5.954178806    0.327949446    8.211046791
  103 VAL   H       1021    5.876899672    0.303711191    8.152385056
  103 VAL   CA      1022    5.940712529    0.455952322    8.282069887
  103 VAL   CB      1023    5.813473762    0.527250121    8.235819530
  103 VAL   CG1     1024    5.779378317    0.659741857    8.304322220
  103 VAL   CG2     1025    5.819993746    0.560501986    8.086605763
  103 VAL   C       1026    5.961827125    0.449733175    8.433482408
  103 VAL   O       1027    6.030756009    0.536961246    8.486131234
  104 PHE   N       1028    5.925095010    0.337864468    8.495349388
  104 PHE   H       1029    5.850861603    0.280294985    8.461040583
  104 PHE   CA      1030    5.958583348    0.308459639    0.036335215
  104 PHE   CB      1031    5.869412455    0.196739691    0.090918586
  104 PHE   CG      1032    5.866467013    0.168885923    0.241333550
  104 PHE   CD1     1033    5.846256040    0.037391098    0.281638798
  104 PHE   HD1     1034    5.827915434   -0.037367556    0.204452519
  104 PHE   CD2     1035    5.894212970    0.262132933    0.340621026
  104 PHE   HD2     1036    5.925428648    0.363086528    0.313858586
  104 PHE   CE1     1037    5.856557037    0.000369661    0.415233183
  104 PHE   HE1     1038    5.846893433   -0.104090379    0.444861993
  104 PHE   CE2     1039    5.896817245    0.227527702    0.475225070
  104 PHE   HE2     1040    5.914484790    0.304976907    0.549861287
  104 PHE   CZ      1041    5.874176126    0.096108552    0.514438880
  104 PHE   HZ      1042    5.853813285    0.075549469    0.619521747
  104 PHE   C       1043    0.052178116    0.290735079    0.067332212
  104 PHE   O       1044    0.096390364    0.338460385    0.171725685
  105 GLN   N       1045    0.130032818    0.248014274    8.567429965
  105 GLN   H       1046    0.088239317    0.197595391    8.491851456
  105 GLN   CA      1047    0.276835258    0.245392645    8.574844089
  105 GLN   CB      1048    0.318877010    0.110225742    8.516779888
  105 GLN   CG      1049    0.458123314    0.065530311    8.561735412
  105 GLN   CD      1050    0.490349669    6.412663479    8.500425312
  105 GLN   OE1     1051    0.412222551    6.337731388    8.442026335
  105 GLN   NE2     1052    0.619688138    6.382872459    8.491996433
  105 GLN   HE21    1053    0.656685732    6.298144149    8.453904808
  105 GLN   HE22    1054    0.687291578    6.450525087    8.521182933
  105 GLN   C       1055    0.354722980    0.357569936    8.505845467
  105 GLN   O       1056    0.464624528    0.387501357    8.552296642
  106 MET   N       1057    0.301863869    0.411918673    8.396562219
  106 MET   H       1058    0.238363298    0.361139468    8.338345172
  106 MET   CA      1059    0.367074969    0.524664958    8.328393666
  106 MET   CB      1060    0.359518588    0.499785983    8.177615230
  106 MET   CG      1061    0.454412740    0.592568189    8.101478037
  106 MET   SD      1062    0.451304847    0.579716896    7.918940666
  106 MET   CE      1063    0.496373319    0.412145860    7.879278863
  106 MET   C       1064    0.321131077    0.662382076    8.376687878
  106 MET   O       1065    0.405073841    0.748707297    8.401835955
  107 GLY   N       1066    0.190163461    0.678929015    8.392931242
  107 GLY   H       1067    0.119909861    0.609560058    8.377022546
  107 GLY   CA      1068    0.133006682    0.810927139    8.423274596
  107 GLY   C       1069    0.073862311    0.874677105    8.297383973
  107 GLY   O       1070    0.117878941    0.838462185    8.188387975
  108 GLU   N       1071    6.032659158    0.964378664    8.316190239
  108 GLU   H       1072    5.996082824    0.987060202    8.406463282
  108 GLU   CA      1073    5.960752500    1.025866876    8.203667902
  108 GLU   CB      1074    5.815717176    1.065266287    8.232331835
  108 GLU   CG      1075    5.802272234    1.169427304    8.343583206
  108 GLU   CD      1076    5.830913782    1.312203231    8.296667493
  108 GLU   OE1     1077    5.920879125    1.375582983    8.355941865
  108 GLU   OE2     1078    5.735921207    1.378785431    8.250101992
  108 GLU   C       1079    6.036613628    1.122630539    8.112592441
  108 GLU   O       1080    6.029450151    1.104348576    7.991164347
  109 THR   N       1081    0.056396496    1.219072317    8.165196679
  109 THR   H       1082    0.059830540    1.255541248    8.258252262
  109 THR   CA      1083    0.149861696    1.295887584    8.081669592
  109 THR   CB      1084    0.227302891    1.407572119    8.151951166
  109 THR   OG1     1085    0.313301522    1.350663485    8.251023075
  109 THR   HG1     1086    0.337681070    1.426237469    8.311803902
  109 THR   CG2     1087    0.138437275    1.520006712    8.205565513
  109 THR   C       1088    0.256396608    1.217173628    8.005078840
  109 THR   O       1089    0.286056903    1.250125924    7.890340251
  110 GLY   N       1090    0.312521183    1.119947475    8.076396760
  110 GLY   H       1091    0.339454923    1.123663389    8.172635234
  110 GLY   CA      1092    0.382261104    1.005890722    8.015257776
  110 GLY   C       1093    0.325599606    0.953785937    7.883027220
  110 GLY   O       1094    0.365890183    0.996085420    7.774770876
  111 VAL   N       1095    0.204242772    0.901329469    7.897517327
  111 VAL   H       1096    0.159891049    0.886815169    7.985970023
  111 VAL   CA      1097    0.134477624    0.843419463    7.781795545
  111 VAL   CB      1098    0.023319425    0.751414714    7.832682762
  111 VAL   CG1     1099   -0.055551110    0.687755109    7.718051214
  111 VAL   CG2     1100    0.077203308    0.638189245    7.920366313
  111 VAL   C       1101    0.091050195    0.947092221    7.677980711
  111 VAL   O       1102    0.100496159    0.923494140    7.557631244
  112 ALA   N       1103    0.057487603    1.068716333    7.720056578
  112 ALA   H       1104    0.030939785    1.089739129    7.814148714
  112 ALA   CA      1105    0.043707725    1.189447001    7.637314028
  112 ALA   CB      1106   -0.000381194    1.303033516    7.729875664
  112 ALA   C       1107    0.161437744    1.235670987    7.551212574
  112 ALA   O       1108    0.138614352    1.308681034    7.454891550
  113 GLY   N       1109    0.281797365    1.193271334    7.588732437
  113 GLY   H       1110    0.294864577    1.152434434    7.679082194
  113 GLY   CA      1111    0.409293725    1.216820402    7.519443704
  113 GLY   C       1112    0.428284875    1.110808067    7.410770551
  113 GLY   O       1113    0.496898070    1.137752804    7.312298843
  114 PHE   N       1114    0.376259948    0.991823455    7.439517814
  114 PHE   H       1115    0.340799650    0.966340473    7.529488966
  114 PHE   CA      1116    0.360883735    0.885014344    7.339690091
  114 PHE   CB      1117    0.354558776    0.748925091    7.409356415
  114 PHE   CG      1118    0.493750128    0.690113907    7.433340496
  114 PHE   CD1     1119    0.560489415    0.629489025    7.327550043
  114 PHE   HD1     1120    0.538637746    0.650681251    7.222890696
  114 PHE   CD2     1121    0.537598999    0.673651006    7.564213098
  114 PHE   HD2     1122    0.479986303    0.706392484    7.650757044
  114 PHE   CE1     1123    0.666551694    0.543722019    7.354345138
  114 PHE   HE1     1124    0.735173776    0.520675792    7.272853023
  114 PHE   CE2     1125    0.646418507    0.591831752    7.592248068
  114 PHE   HE2     1126    0.674211193    0.588513806    7.697603099
  114 PHE   CZ      1127    0.707300581    0.525973018    7.486053567
  114 PHE   HZ      1128    0.779246817    0.446328738    7.505069330
  114 PHE   C       1129    0.251291607    0.909434135    7.235755498
  114 PHE   O       1130    0.201398437    0.809783182    7.183674306
  115 THR   N       1131    0.257206472    1.024600383    7.169483656
  115 THR   H       1132    0.337925005    1.081901814    7.183709708
  115 THR   CA      1133    0.168239795    1.068596434    7.061027467
  115 THR   CB      1134    0.208210191    1.208703307    7.014313205
  115 THR   OG1     1135    0.348759462    1.209338268    6.987938658
  115 THR   HG1     1136    0.378822387    1.301205319    6.962311380
  115 THR   CG2     1137    0.173179384    1.324086301    7.108506470
  115 THR   C       1138    0.170812475    0.980313494    6.936082558
  115 THR   O       1139    0.069236942    0.921170711    6.899817939
  116 ASN   N       1140    0.294637726    0.940779049    6.907867386
  116 ASN   H       1141    0.373875178    0.990444252    6.943291424
  116 ASN   CA      1142    0.328104781    0.838369266    6.807849635
  116 ASN   CB      1143    0.479921113    0.826958748    6.792575180
  116 ASN   CG      1144    0.563429577    0.821555462    6.920656361
  116 ASN   OD1     1145    0.531936011    0.749632854    7.015336867
  116 ASN   ND2     1146    0.642663938    0.927285174    6.935800267
  116 ASN   HD21    1147    0.690935539    0.929094396    7.023353137
  116 ASN   HD22    1148    0.670621840    0.996629244    6.869398879
  116 ASN   C       1149    0.267161844    0.698450795    6.818876086
  116 ASN   O       1150    0.192877066    0.654049043    6.731460548
  117 SER   N       1151    0.268856928    0.653080036    6.943895928
  117 SER   H       1152    0.338124491    0.679058269    7.011180398
  117 SER   CA      1153    0.208711894    0.525581460    6.985609899
  117 SER   CB      1154    0.248326013    0.479062724    7.125892703
  117 SER   OG      1155    0.390658198    0.472568153    7.138155606
  117 SER   HG      1156    0.410506389    0.478989572    7.235961046
  117 SER   C       1157    0.057587530    0.549425169    6.983783269
  117 SER   O       1158   -0.012074500    0.472278105    6.918021282
  118 LEU   N       1159    0.006187170    0.657510936    7.041810792
  118 LEU   H       1160    0.057494927    0.723314196    7.096942386
  118 LEU   CA      1161    5.919527008    0.695097526    7.050682743
  118 LEU   CB      1162    5.883083887    0.820308756    7.130698429
  118 LEU   CG      1163    5.920785286    0.823847149    7.278946542
  118 LEU   CD1     1164    5.838834641    0.933035329    7.348020702
  118 LEU   CD2     1165    5.909099290    0.691946714    7.355610000
  118 LEU   C       1166    5.844396404    0.702782972    6.917620712
  118 LEU   O       1167    5.728893629    0.661214105    6.910016968
  119 ARG   N       1168    5.918633986    0.757002368    6.821497083
  119 ARG   H       1169    6.002510086    0.806007792    6.845252286
  119 ARG   CA      1170    5.871996149    0.758379355    6.682085471
  119 ARG   CB      1171    5.974442218    0.842600742    6.605785329
  119 ARG   CG      1172    5.953253331    0.853508640    6.454652571
  119 ARG   CD      1173    6.046926401    0.941210009    6.371353503
  119 ARG   NE      1174    6.017170375    1.083522018    6.393006863
  119 ARG   HE      1175    5.949041755    1.129172725    6.450215151
  119 ARG   CZ      1176    6.087924250    1.188730038    6.349648485
  119 ARG   NH1     1177    6.211499180    1.189248465    6.297832837
  119 ARG   HH11    1178    6.251637211    1.277880213    6.274738804
  119 ARG   HH12    1179    6.259431620    1.103416355    6.279518537
  119 ARG   NH2     1180    6.026162903    1.306073936    6.368870932
  119 ARG   HH21    1181    6.065824989    1.393293802    6.340265848
  119 ARG   HH22    1182    5.929280825    1.291662644    6.389006017
  119 ARG   C       1183    5.862801278    0.617901429    6.622142315
  119 ARG   O       1184    5.757946568    0.577697637    6.571949006
  120 MET   N       1185    5.970563237    0.541520739    6.637714200
  120 MET   H       1186    6.055893939    0.574909246    6.677773161
  120 MET   CA      1187    5.973635697    0.401288768    6.593681594
  120 MET   CB      1188    6.115222237    0.343496892    6.588818337
  120 MET   CG      1189    0.151878233    0.405106102    6.483093160
  120 MET   SD      1190    0.077945695    0.448363371    6.321359369
  120 MET   CE      1191    0.224304034    0.474180699    6.223395394
  120 MET   C       1192    5.870994133    0.304803828    6.653422990
  120 MET   O       1193    5.832240839    0.212313706    6.582186526
  121 LEU   N       1194    5.833810707    0.329832376    6.778643195
  121 LEU   H       1195    5.878490147    0.395763609    6.839125088
  121 LEU   CA      1196    5.720433747    0.263522383    6.844685321
  121 LEU   CB      1197    5.713931468    0.286035968    6.995880678
  121 LEU   CG      1198    5.837298612    0.234288358    7.070151606
  121 LEU   CD1     1199    5.829185826    0.301162317    7.207524235
  121 LEU   CD2     1200    5.843539443    0.082211390    7.085851547
  121 LEU   C       1201    5.584710473    0.280105343    6.776024253
  121 LEU   O       1202    5.506339614    0.189484088    6.748165524
  122 GLN   N       1203    5.562508446    0.406115991    6.739729512
  122 GLN   H       1204    5.607399351    0.479353086    6.790934813
  122 GLN   CA      1205    5.439370469    0.451914970    6.673769929
  122 GLN   CB      1206    5.429890923    0.604603342    6.676414303
  122 GLN   CG      1207    5.307908609    0.646089049    6.758922081
  122 GLN   CD      1208    5.262177101    0.779200067    6.698940493
  122 GLN   OE1     1209    5.192018110    0.789661562    6.598454702
  122 GLN   NE2     1210    5.296623734    0.890481962    6.763098114
  122 GLN   HE21    1211    5.258729762    0.977507133    6.731645828
  122 GLN   HE22    1212    5.366930699    0.880935951    6.833558171
  122 GLN   C       1213    5.427227930    0.409345724    6.527304805
  122 GLN   O       1214    5.335366726    0.329986351    6.507452987
  123 GLN   N       1215    5.533015554    0.426626073    6.448560474
  123 GLN   H       1216    5.614420726    0.474233576    6.481851715
  123 GLN   CA      1217    5.538304238    0.384324235    6.307865499
  123 GLN   CB      1218    5.644147279    0.466143780    6.233612838
  123 GLN   CG      1219    5.658523777    0.610154850    6.283231231
  123 GLN   CD      1220    5.768633814    0.689601555    6.212721545
  123 GLN   OE1     1221    5.759322007    0.810886729    6.194492320
  123 GLN   NE2     1222    5.888699167    0.634375738    6.197878771
  123 GLN   HE21    1223    5.957379895    0.695179650    6.158076280
  123 GLN   HE22    1224    5.906865790    0.536091089    6.200753235
  123 GLN   C       1225    5.558876629    0.235952443    6.276639033
  123 GLN   O       1226    5.591459308    0.191970696    6.166483449
  124 LYSH  N       1227    5.531103566    0.147226753    6.371747058
  124 LYSH  H       1228    5.477801616    0.172898354    6.452374979
  124 LYSH  CA      1229    5.560425755    0.003172381    6.372849798
  124 LYSH  CB      1230    5.450861777   -0.063278798    6.289223769
  124 LYSH  CG      1231    5.316837253    6.427191046    6.362700076
  124 LYSH  CD      1232    5.186295473    6.404092226    6.286300970
  124 LYSH  CE      1233    5.061180803    6.450329389    6.361251743
  124 LYSH  NZ      1234    4.941177820    6.395218383    6.296656601
  124 LYSH  HZ1     1235    4.957647418    6.301455615    6.266038814
  124 LYSH  HZ2     1236    4.920041335    6.455138908    6.219437082
  124 LYSH  HZ3     1237    4.860803101    6.399338915    6.356025894
  124 LYSH  C       1238    5.697311857    6.428357621    6.337288813
  124 LYSH  O       1239    5.709232373    6.328813288    6.266009535
  125 ARG   N       1240    5.804619457    0.013157685    6.376064262
  125 ARG   H       1241    5.786381168    0.078192963    6.449810708
  125 ARG   CA      1242    5.941840202    6.465288452    6.333718778
  125 ARG   CB      1243    5.994803372    6.584394560    6.253588277
  125 ARG   CG      1244    5.933138031    6.586735054    6.113568337
  125 ARG   CD      1245    5.977078548    6.460957905    6.038315349
  125 ARG   NE      1246    6.117963898    6.452869311    5.997104263
  125 ARG   HE      1247    6.178905593    6.398217229    6.054543983
  125 ARG   CZ      1248    6.171034074    6.513949709    5.890276957
  125 ARG   NH1     1249    6.096004277    6.585699096    5.805543386
  125 ARG   HH11    1250    6.148933573    6.642450796    5.742465217
  125 ARG   HH12    1251    5.997357036    6.600819733    5.811981329
  125 ARG   NH2     1252    6.303905286    6.528352986    5.880578278
  125 ARG   HH21    1253    6.348153709    6.577335052    5.805452757
  125 ARG   HH22    1254    6.358640096    6.479618888    5.948616200
  125 ARG   C       1255    6.040076516    6.433608923    6.446650478
  125 ARG   O       1256    6.139270332    6.496971222    6.482356447
  126 TRP   N       1257    6.004142230    6.314234460    6.492981893
  126 TRP   H       1258    5.914870770    6.277217210    6.467281708
  126 TRP   CA      1259    0.010203453    6.242998043    6.606046887
  126 TRP   CB      1260   -0.065073642    6.112323683    6.631868340
  126 TRP   CG      1261    5.839609515    6.130285685    6.610922535
  126 TRP   CD1     1262    5.773298168    6.075856451    6.509285700
  126 TRP   HD1     1263    5.815488504    5.995241660    6.449249867
  126 TRP   CD2     1264    5.751817972    6.204764875    6.688820896
  126 TRP   NE1     1265    5.649421842    6.124098015    6.513354359
  126 TRP   HE1     1266    5.585110101    6.111246242    6.437852445
  126 TRP   CE2     1267    5.629024148    6.194171306    6.624545557
  126 TRP   CE3     1268    5.762966742    6.283868595    6.802587093
  126 TRP   HE3     1269    5.851110945    6.268187080    6.864774377
  126 TRP   CZ2     1270    5.520750163    6.259460830    6.682324154
  126 TRP   HZ2     1271    5.422037389    6.256182137    6.636194169
  126 TRP   CZ3     1272    5.654669438    6.356495175    6.850736674
  126 TRP   HZ3     1273    5.669971428    6.427917356    6.931642919
  126 TRP   CH2     1274    5.528678848    6.342105727    6.793812821
  126 TRP   HH2     1275    5.442619837    6.396218966    6.833113283
  126 TRP   C       1276    0.159551095    6.217806526    6.584292661
  126 TRP   O       1277    0.236824575    6.217904990    6.679989602
  127 ASP   N       1278    0.201737720    6.210659854    6.458349289
  127 ASP   H       1279    0.145591605    6.244317966    6.382752935
  127 ASP   CA      1280    0.341504354    6.188592211    6.418482524
  127 ASP   CB      1281    0.349696179    6.166064734    6.267372478
  127 ASP   CG      1282    0.264856640    6.250574452    6.172138422
  127 ASP   OD1     1283    0.151942292    6.217110176    6.130270234
  127 ASP   OD2     1284    0.303694928    6.365210629    6.140929769
  127 ASP   C       1285    0.431638047    6.305906895    6.457499838
  127 ASP   O       1286    0.520056037    6.283757099    6.540103220
  128 GLU   N       1287    0.398998143    6.427141114    6.413581076
  128 GLU   H       1288    0.337488666    6.439417039    6.335686088
  128 GLU   CA      1289    0.451312018    0.068133265    6.471554495
  128 GLU   CB      1290    0.397518363    0.187558428    6.392463987
  128 GLU   CG      1291    0.443430373    0.181489730    6.246643734
  128 GLU   CD      1292    0.563111150    0.271696103    6.215846410
  128 GLU   OE1     1293    0.544007411    0.391685295    6.186509596
  128 GLU   OE2     1294    0.678866522    0.245854464    6.255303968
  128 GLU   C       1295    0.435881812    0.080813557    6.623256236
  128 GLU   O       1296    0.538007667    0.093077784    6.690702549
  129 ALA   N       1297    0.317740747    0.053584848    6.677941068
  129 ALA   H       1298    0.238538272    0.027896025    6.622565328
  129 ALA   CA      1299    0.294600774    0.074310644    6.821634510
  129 ALA   CB      1300    0.143916634    0.080793162    6.847379118
  129 ALA   C       1301    0.371622790    6.463115867    6.913843428
  129 ALA   O       1302    0.426668062    6.529582793    7.001496874
  130 ALA   N       1303    0.402548264    6.340980880    6.871216420
  130 ALA   H       1304    0.349836348    6.300019296    6.796748929
  130 ALA   CA      1305    0.491435102    6.246800159    6.940774180
  130 ALA   CB      1306    0.468311703    6.107543717    6.881747494
  130 ALA   C       1307    0.635833394    6.297116154    6.935317071
  130 ALA   O       1308    0.707131233    6.290497673    7.035331344
  131 VAL   N       1309    0.681740847    6.349647521    6.822082403
  131 VAL   H       1310    0.624831628    6.367060400    6.741715125
  131 VAL   CA      1311    0.820076388    6.395763079    6.803457230
  131 VAL   CB      1312    0.838616197    6.415181125    6.652815665
  131 VAL   CG1     1313    0.967048578    6.489202775    6.614933078
  131 VAL   CG2     1314    0.854779420    6.277261461    6.588597657
  131 VAL   C       1315    0.840196429    0.039532171    6.885904608
  131 VAL   O       1316    0.945687489    0.058988298    6.946102979
  132 ASN   N       1317    0.736171516    0.122173977    6.892091874
  132 ASN   H       1318    0.646237455    0.107550089    6.850869164
  132 ASN   CA      1319    0.744232725    0.242728911    6.975830879
  132 ASN   CB      1320    0.627950227    0.336038641    6.941480454
  132 ASN   CG      1321    0.641990094    0.404991282    6.805633378
  132 ASN   OD1     1322    0.606002643    0.354148086    6.699576998
  132 ASN   ND2     1323    0.698055215    0.525547617    6.809078914
  132 ASN   HD21    1324    0.691101138    0.576267496    6.723176617
  132 ASN   HD22    1325    0.721911448    0.565786901    6.897458753
  132 ASN   C       1326    0.740031397    0.227833184    7.128057531
  132 ASN   O       1327    0.807959261    0.299263032    7.201639978
  133 LEU   N       1328    0.651701420    0.143102324    7.180106626
  133 LEU   H       1329    0.579737703    0.106567774    7.121043798
  133 LEU   CA      1330    0.642921787    0.099354082    7.320176675
  133 LEU   CB      1331    0.513345859    0.020551107    7.340504498
  133 LEU   CG      1332    0.385413512    0.104464269    7.341533399
  133 LEU   CD1     1333    0.261970480    0.018974250    7.370945397
  133 LEU   CD2     1334    0.397465313    0.236474901    7.417942555
  133 LEU   C       1335    0.752750653    0.016566503    7.387223697
  133 LEU   O       1336    0.779736351    0.025996276    7.506861611
  134 ALA   N       1337    0.819311554    6.428503390    7.297043464
  134 ALA   H       1338    0.785301698    6.418590655    7.203528010
  134 ALA   CA      1339    0.932635978    6.341259189    7.331032714
  134 ALA   CB      1340    0.942537737    6.223543016    7.233790872
  134 ALA   C       1341    1.068457036    6.408879262    7.350821451
  134 ALA   O       1342    1.158715547    6.349789967    7.409905791
  135 LYSH  N       1343    1.086083255    0.044391796    7.294205514
  135 LYSH  H       1344    1.021774318    0.073392704    7.223316282
  135 LYSH  CA      1345    1.199794211    0.134855026    7.316522393
  135 LYSH  CB      1346    1.219717501    0.230249950    7.198567805
  135 LYSH  CG      1347    1.258303061    0.156753933    7.070038775
  135 LYSH  CD      1348    1.290299121    0.254326465    6.956609478
  135 LYSH  CE      1349    1.422139471    0.331215599    6.967502376
  135 LYSH  NZ      1350    1.428959131    0.431928700    6.860640205
  135 LYSH  HZ1     1351    1.363051359    0.505300290    6.877182364
  135 LYSH  HZ2     1352    1.413116277    0.389758593    6.771357723
  135 LYSH  HZ3     1353    1.515704501    0.481596918    6.857639288
  135 LYSH  C       1354    1.189911972    0.218481244    7.444269596
  135 LYSH  O       1355    1.188188957    0.341354761    7.438954741
  136 SER   N       1356    1.157455177    0.158592817    7.558514554
  136 SER   H       1357    1.134055245    0.061382544    7.556580828
  136 SER   CA      1358    1.122906959    0.233013556    7.680476148
  136 SER   CB      1359    0.971723795    0.229945110    7.703787209
  136 SER   OG      1360    0.935090897    0.093611845    7.726585119
  136 SER   HG      1361    0.868722681    0.074423630    7.654286135
  136 SER   C       1362    1.178436676    0.177347690    7.811736428
  136 SER   O       1363    1.226298250    0.064068735    7.809234670
  137 ARG   N       1364    1.188412271    0.263319803    7.912738840
  137 ARG   H       1365    1.172229895    0.361436102    7.902184461
  137 ARG   CA      1366    1.234812815    0.223011539    8.046285479
  137 ARG   CB      1367    1.254779935    0.351719209    8.126589867
  137 ARG   CG      1368    1.337749577    0.320220724    8.251216661
  137 ARG   CD      1369    1.474510802    0.257190089    8.224165585
  137 ARG   NE      1370    1.584943253    0.335422781    8.281545250
  137 ARG   HE      1371    1.575114207    0.361736371    8.377511880
  137 ARG   CZ      1372    1.698050164    0.350712164    8.211337083
  137 ARG   NH1     1373    1.720264423    0.307639211    8.086417454
  137 ARG   HH11    1374    1.810160335    0.332690735    8.050499163
  137 ARG   HH12    1375    1.652078898    0.269579189    8.023960065
  137 ARG   NH2     1376    1.804808240    0.390285678    8.281988029
  137 ARG   HH21    1377    1.886743041    0.403759582    8.226264369
  137 ARG   HH22    1378    1.808685358    0.402566840    8.381155571
  137 ARG   C       1379    1.137256347    0.130184505    8.118927895
  137 ARG   O       1380    1.185300683    0.033086267    8.177175523
  138 TRP   N       1381    1.009235559    0.141402626    8.084625120
  138 TRP   H       1382    0.971206369    0.229837120    8.057547609
  138 TRP   CA      1383    0.903486245    0.046882838    8.123222869
  138 TRP   CB      1384    0.770187113    0.113056783    8.087720958
  138 TRP   CG      1385    0.651954786    0.017872387    8.068550387
  138 TRP   CD1     1386    0.572076374   -0.019214235    8.168215595
  138 TRP   HD1     1387    0.602081244   -0.012727008    8.272799124
  138 TRP   CD2     1388    0.606810045   -0.027140342    7.945035009
  138 TRP   NE1     1389    0.470775132   -0.084342347    8.111782090
  138 TRP   HE1     1390    0.383791681   -0.104264467    8.156896033
  138 TRP   CE2     1391    0.490848870   -0.094938908    7.980735422
  138 TRP   CE3     1392    0.638409224    0.014121179    7.816121409
  138 TRP   HE3     1393    0.702363441    0.101465980    7.803441224
  138 TRP   CZ2     1394    0.399425002    6.354900501    7.881627583
  138 TRP   HZ2     1395    0.309116376    6.298480963    7.904867167
  138 TRP   CZ3     1396    0.549621973    6.452733977    7.719072192
  138 TRP   HZ3     1397    0.570840242    6.471138485    7.613752912
  138 TRP   CH2     1398    0.431328016    6.386701178    7.750139586
  138 TRP   HH2     1399    0.360567593    6.359962575    7.671666843
  138 TRP   C       1400    0.913858752    6.389646514    8.064214000
  138 TRP   O       1401    0.884508245    6.296589384    8.139115596
  139 TYR   N       1402    0.981797908    6.382688575    7.950082211
  139 TYR   H       1403    0.985506783    6.459181468    7.885761623
  139 TYR   CA      1404    1.024666786    6.253491586    7.894579697
  139 TYR   CB      1405    1.040671449    6.261789145    7.742640240
  139 TYR   CG      1406    1.023288011    6.122947962    7.680788250
  139 TYR   CD1     1407    0.903628148    6.057879006    7.653065516
  139 TYR   HD1     1408    0.808086015    6.108998131    7.664881774
  139 TYR   CD2     1409    1.145292182    6.064345081    7.649154025
  139 TYR   HD2     1410    1.234603183    6.118534165    7.680262308
  139 TYR   CE1     1411    0.903933278    5.932307934    7.593452513
  139 TYR   HE1     1412    0.811750264    5.874143778    7.592899281
  139 TYR   CE2     1413    1.145371080    5.940724760    7.585598568
  139 TYR   HE2     1414    1.238480076    5.915676124    7.534761915
  139 TYR   CZ      1415    1.026203448    5.871467415    7.567553560
  139 TYR   OH      1416    1.019916817    5.753651695    7.499906983
  139 TYR   HH      1417    1.110652988    5.711623804    7.498850877
  139 TYR   C       1418    1.144768180    6.192197745    7.966904212
  139 TYR   O       1419    1.151666643    6.071329646    7.988678249
  140 ASN   N       1420    1.242283132    6.278171762    7.995011066
  140 ASN   H       1421    1.236670988    6.371577581    7.959741690
  140 ASN   CA      1422    1.361542473    6.240472834    8.072261797
  140 ASN   CB      1423    1.474677607    6.342195907    8.056074596
  140 ASN   CG      1424    1.539506421    6.347555385    7.917581652
  140 ASN   OD1     1425    1.529044022    6.442479661    7.840063829
  140 ASN   ND2     1426    1.619850353    6.245406606    7.889263585
  140 ASN   HD21    1427    1.678628195    6.253489600    7.808757955
  140 ASN   HD22    1428    1.604761747    6.151980630    7.921596189
  140 ASN   C       1429    1.331650861    6.203120052    8.217605793
  140 ASN   O       1430    1.379149422    6.101542009    8.268163793
  141 GLN   N       1431    1.250310232    6.283814485    8.285142737
  141 GLN   H       1432    1.225441683    6.373437772    8.248398938
  141 GLN   CA      1433    1.212585194    6.258714928    8.424995053
  141 GLN   CB      1434    1.176839186    6.389866640    8.495208610
  141 GLN   CG      1435    1.289458275    6.492768015    8.483628641
  141 GLN   CD      1436    1.263601997    0.130014939    8.573888360
  141 GLN   OE1     1437    1.178476975    0.211293871    8.538151920
  141 GLN   NE2     1438    1.327278799    0.142894909    8.689942192
  141 GLN   HE21    1439    1.323724259    0.227962656    8.742386425
  141 GLN   HE22    1440    1.377977013    0.067092733    8.730968169
  141 GLN   C       1441    1.118407350    6.143352292    8.460124597
  141 GLN   O       1442    1.124915520    6.091099984    8.571291890
  142 THR   N       1443    1.015052559    6.131756785    8.377211449
  142 THR   H       1444    1.014042084    6.216130416    8.323544522
  142 THR   CA      1445    0.913684130    6.025372870    8.381672122
  142 THR   CB      1446    0.777421749    6.066542882    8.437783824
  142 THR   OG1     1447    0.724739558    6.171556025    8.356249154
  142 THR   HG1     1448    0.722143358    6.148430968    8.258985582
  142 THR   CG2     1449    0.785442370    6.121476430    8.580362326
  142 THR   C       1450    0.894150402    5.950319260    8.249766935
  142 THR   O       1451    0.801453881    5.988296166    8.178379229
  143 PRO   N       1452    0.976508017    5.855203598    8.206632217
  143 PRO   CA      1453    0.970766313    5.779340469    8.080850735
  143 PRO   CB      1454    1.084981881    5.678256168    8.093072735
  143 PRO   CG      1455    1.194390324    5.753906654    8.168679723
  143 PRO   CD      1456    1.105363042    5.825139058    8.270705517
  143 PRO   C       1457    0.839142101    5.703500584    8.062494147
  143 PRO   O       1458    0.760292614    5.744464288    7.977432324
  144 ASN   N       1459    0.799036393    5.619236744    8.157265012
  144 ASN   H       1460    0.848704444    5.605943709    8.243034785
  144 ASN   CA      1461    0.680526772    5.535179099    8.134889247
  144 ASN   CB      1462    0.659175181    5.430342575    8.244269224
  144 ASN   CG      1463    0.780419418    5.341056354    8.271357425
  144 ASN   OD1     1464    0.860688582    5.370269606    8.359853726
  144 ASN   ND2     1465    0.779815022    5.215332444    8.227972308
  144 ASN   HD21    1466    0.846626514    5.145250302    8.252950050
  144 ASN   HD22    1467    0.712907398    5.190709368    8.157854771
  144 ASN   C       1468    0.554684975    5.621070414    8.120767517
  144 ASN   O       1469    0.487886258    5.621240007    8.017479729
  145 ARG   N       1470    0.522916703    5.707235533    8.216979905
  145 ARG   H       1471    0.575687499    5.709335083    8.301906604
  145 ARG   CA      1472    0.411455898    5.803075283    8.216356941
  145 ARG   CB      1473    0.405678641    5.887542270    8.343801836
  145 ARG   CG      1474    0.273436159    5.963768231    8.354383308
  145 ARG   CD      1475    0.277660989    6.028141575    8.493107730
  145 ARG   NE      1476    0.166824549    6.118712029    8.526556672
  145 ARG   HE      1477    0.072479564    6.145972524    8.507689981
  145 ARG   CZ      1478    0.178286071    6.220877118    8.612490008
  145 ARG   NH1     1479    0.286976348    6.233374954    8.689854907
  145 ARG   HH11    1480    0.281570174    6.317650094    8.743404301
  145 ARG   HH12    1481    0.368720882    6.175787351    8.689203028
  145 ARG   NH2     1482    0.085663889    6.317597726    8.607768255
  145 ARG   HH21    1483    0.092943824    6.387010818    8.679384564
  145 ARG   HH22    1484    0.024257356    6.318816646    8.528862064
  145 ARG   C       1485    0.397040920    5.894568188    8.094562708
  145 ARG   O       1486    0.290689230    5.884300174    8.033628364
  146 ALA   N       1487    0.512308119    5.941925085    8.048101843
  146 ALA   H       1488    0.599850812    5.909235817    8.083688871
  146 ALA   CA      1489    0.524592207    6.026025466    7.928162761
  146 ALA   CB      1490    0.668442190    6.074330473    7.908647624
  146 ALA   C       1491    0.489162489    5.936469072    7.809266411
  146 ALA   O       1492    0.406045711    5.982372579    7.731071253
  147 LYSH  N       1493    0.549164767    5.818129462    7.800136001
  147 LYSH  H       1494    0.619614475    5.786527018    7.863682811
  147 LYSH  CA      1495    0.506841014    5.721286980    7.697957760
  147 LYSH  CB      1496    0.586399778    5.591577960    7.713868500
  147 LYSH  CG      1497    0.732346605    5.610742959    7.672155792
  147 LYSH  CD      1498    0.794934704    5.471361627    7.664110200
  147 LYSH  CE      1499    0.946562066    5.475071204    7.643910550
  147 LYSH  NZ      1500    0.991385028    5.347323289    7.586629789
  147 LYSH  HZ1     1501    0.989804707    5.353399987    7.486825702
  147 LYSH  HZ2     1502    0.936351400    5.269607536    7.617153659
  147 LYSH  HZ3     1503    1.084592054    5.325691583    7.615691966
  147 LYSH  C       1504    0.359730749    5.679216629    7.697144063
  147 LYSH  O       1505    0.305107085    5.674562644    7.587028726
  148 ARG   N       1506    0.302579548    5.662507545    7.816071252
  148 ARG   H       1507    0.354934855    5.667134533    7.901151261
  148 ARG   CA      1508    0.158841101    5.634212514    7.828397854
  148 ARG   CB      1509    0.133109357    5.597935082    7.974795421
  148 ARG   CG      1510    0.181071198    5.454578579    7.998475889
  148 ARG   CD      1511    0.141991620    5.389699349    8.131412313
  148 ARG   NE      1512    0.197694419    5.468142185    8.242546425
  148 ARG   HE      1513    0.153996507    5.555878643    8.262367622
  148 ARG   CZ      1514    0.292621177    5.423835299    8.326094652
  148 ARG   NH1     1515    0.352738093    5.304107966    8.323364134
  148 ARG   HH11    1516    0.428309703    5.282443059    8.385159856
  148 ARG   HH12    1517    0.314196804    5.225154671    8.275613327
  148 ARG   NH2     1518    0.339115826    5.511620717    8.416012041
  148 ARG   HH21    1519    0.409448885    5.479538866    8.479436293
  148 ARG   HH22    1520    0.296888828    5.601587740    8.427031330
  148 ARG   C       1521    0.064883919    5.742816007    7.775571483
  148 ARG   O       1522   -0.008400517    5.727886841    7.677910310
  149 VAL   N       1523    0.102935153    5.864009358    7.815018065
  149 VAL   H       1524    0.177066578    5.878693076    7.880512993
  149 VAL   CA      1525    0.027348383    5.986172861    7.783843165
  149 VAL   CB      1526    0.073518656    6.103571743    7.870421824
  149 VAL   CG1     1527   -0.004600980    6.229328124    7.831774015
  149 VAL   CG2     1528    0.033450021    6.072062646    8.014694946
  149 VAL   C       1529    0.027232292    6.019012678    7.634397518
  149 VAL   O       1530   -0.077859275    6.040331248    7.574144833
  150 ILE   N       1531    0.140706746    5.996970119    7.568602483
  150 ILE   H       1532    0.224809096    5.982378682    7.620710792
  150 ILE   CA      1533    0.164189453    6.013896124    7.424476160
  150 ILE   CB      1534    0.313302266    6.024719668    7.391922864
  150 ILE   CG1     1535    0.373687857    6.156278288    7.441492658
  150 ILE   CG2     1536    0.343895018    5.996328944    7.244721649
  150 ILE   CD      1537    0.523755588    6.132814084    7.459961395
  150 ILE   C       1538    0.078369512    5.918657594    7.340948480
  150 ILE   O       1539   -0.012113836    5.965820309    7.272256939
  151 THR   N       1540    0.082737895    5.790433429    7.376000003
  151 THR   H       1541    0.128061356    5.753417478    7.457095115
  151 THR   CA      1542    0.004820112    5.688327042    7.304471266
  151 THR   CB      1543    0.052305117    5.543598808    7.318896304
  151 THR   OG1     1544    0.055188040    5.507550012    7.457260723
  151 THR   HG1     1545    0.129217348    5.554534281    7.505353713
  151 THR   CG2     1546    0.182292375    5.521832248    7.241181146
  151 THR   C       1547    5.907741692    5.692204406    7.319056187
  151 THR   O       1548    5.827331912    5.670736344    7.228480591
  152 THR   N       1549    5.870600572    5.748895222    7.433497738
  152 THR   H       1550    5.933254799    5.751985574    7.511385858
  152 THR   CA      1551    5.730946349    5.783065261    7.464128788
  152 THR   CB      1552    5.697260670    5.831317742    7.605366350
  152 THR   OG1     1553    5.763080966    5.745897879    7.699302639
  152 THR   HG1     1554    5.861579784    5.757400706    7.712176465
  152 THR   CG2     1555    5.548737551    5.845425567    7.639322926
  152 THR   C       1556    5.693957854    5.896153455    7.367937613
  152 THR   O       1557    5.593454230    5.884942251    7.297912490
  153 PHE   N       1558    5.766391612    6.007341579    7.377057645
  153 PHE   H       1559    5.818785608    6.026042208    7.460155387
  153 PHE   CA      1560    5.743506464    6.122285268    7.288314393
  153 PHE   CB      1561    5.855893208    6.224430424    7.306786018
  153 PHE   CG      1562    5.831675164    6.333996452    7.410781307
  153 PHE   CD1     1563    5.718020620    6.413681864    7.418037166
  153 PHE   HD1     1564    5.632273555    6.379078414    7.360327524
  153 PHE   CD2     1565    5.946771021    6.364583409    7.482464771
  153 PHE   HD2     1566    6.020508390    6.285288716    7.494926287
  153 PHE   CE1     1567    5.724390192    0.049094799    7.489652534
  153 PHE   HE1     1568    5.640518008    0.118561770    7.485082766
  153 PHE   CE2     1569    5.948278391    6.478073454    7.562697719
  153 PHE   HE2     1570    6.030187080    6.496665082    7.632162242
  153 PHE   CZ      1571    5.838631404    0.079959847    7.562574986
  153 PHE   HZ      1572    5.845329493    0.170490723    7.622925889
  153 PHE   C       1573    5.742798779    6.087268127    7.139362192
  153 PHE   O       1574    5.669973812    6.149168844    7.061927442
  154 ARG   N       1575    5.830648985    5.996221768    7.098332395
  154 ARG   H       1576    5.913024452    5.977862264    7.151972737
  154 ARG   CA      1577    5.835420246    5.929369846    6.967490192
  154 ARG   CB      1578    5.953114818    5.833231301    6.949719757
  154 ARG   CG      1579    6.081689027    5.914179326    6.931634796
  154 ARG   CD      1580    0.147652238    5.829312749    6.892524994
  154 ARG   NE      1581    0.131906424    5.792480373    6.751087446
  154 ARG   HE      1582    0.040350760    5.752567421    6.746085600
  154 ARG   CZ      1583    0.227598639    5.805006759    6.658120885
  154 ARG   NH1     1584    0.357676984    5.824137626    6.684000834
  154 ARG   HH11    1585    0.417756620    5.839643339    6.605578589
  154 ARG   HH12    1586    0.401408181    5.806335107    6.772148229
  154 ARG   NH2     1587    0.201731302    5.778782099    6.529271195
  154 ARG   HH21    1588    0.269805306    5.805861875    6.461209097
  154 ARG   HH22    1589    0.113534518    5.745609389    6.495790307
  154 ARG   C       1590    5.704340919    5.857395066    6.935089199
  154 ARG   O       1591    5.655124676    5.880664085    6.824786843
  155 THR   N       1592    5.672091231    5.748863625    7.004874684
  155 THR   H       1593    5.735812735    5.703880136    7.067465480
  155 THR   CA      1594    5.555851867    5.665764615    6.970329854
  155 THR   CB      1595    5.572934497    5.519527392    7.011996690
  155 THR   OG1     1596    5.572772265    5.503701378    7.154104348
  155 THR   HG1     1597    5.513450852    5.423252141    7.157096747
  155 THR   CG2     1598    5.702917385    5.461041051    6.956382155
  155 THR   C       1599    5.417123032    5.716102172    7.010729169
  155 THR   O       1600    5.318847141    5.698439313    6.938903136
  156 GLY   N       1601    5.401814520    5.770533856    7.131121257
  156 GLY   H       1602    5.478478106    5.809872302    7.181883775
  156 GLY   CA      1603    5.269978032    5.802576897    7.187730328
  156 GLY   C       1604    5.191171875    5.681564845    7.238303447
  156 GLY   O       1605    5.073081375    5.672842670    7.204996205
  157 THR   N       1606    5.264988572    5.575638016    7.270261027
  157 THR   H       1607    5.362037004    5.588535193    7.249839721
  157 THR   CA      1608    5.224887788    5.451083703    7.337255810
  157 THR   CB      1609    5.255423147    5.326492449    7.253840530
  157 THR   OG1     1610    5.396600951    5.309304269    7.238919695
  157 THR   HG1     1611    5.418133481    5.211717502    7.235281267
  157 THR   CG2     1612    5.160273135    5.326690869    7.134010916
  157 THR   C       1613    5.306378061    5.437974922    7.466096458
  157 THR   O       1614    5.418663347    5.484940583    7.483891934
  158 TRP   N       1615    5.259281781    5.347682467    7.551650837
  158 TRP   H       1616    5.172769852    5.297791348    7.546328016
  158 TRP   CA      1617    5.324711691    5.316115028    7.679450352
  158 TRP   CB      1618    5.222593005    5.291250783    7.790657938
  158 TRP   CG      1619    5.136282667    5.414789963    7.817073140
  158 TRP   CD1     1620    5.011317788    5.437562808    7.777671593
  158 TRP   HD1     1621    4.950580898    5.364306109    7.724513171
  158 TRP   CD2     1622    5.171291995    5.520736265    7.899959340
  158 TRP   NE1     1623    4.974844065    5.558989243    7.817851373
  158 TRP   HE1     1624    4.883060518    5.595550165    7.802325118
  158 TRP   CE2     1625    5.068778543    5.614418988    7.893986122
  158 TRP   CE3     1626    5.279733744    5.541492477    7.984402504
  158 TRP   HE3     1627    5.352673920    5.461343535    7.996010005
  158 TRP   CZ2     1628    5.073379378    5.728592890    7.973146508
  158 TRP   HZ2     1629    5.002474876    5.809694445    7.956461620
  158 TRP   CZ3     1630    5.283242566    5.653192900    8.067068734
  158 TRP   HZ3     1631    5.363349116    5.656985733    8.140890402
  158 TRP   CH2     1632    5.178907406    5.744912463    8.062133280
  158 TRP   HH2     1633    5.179193775    5.829105555    8.131367106
  158 TRP   C       1634    5.438360221    5.213972170    7.687197163
  158 TRP   O       1635    5.502459819    5.203498424    7.791663627
  159 ASP   N       1636    5.490114272    5.177307454    7.570284546
  159 ASP   H       1637    5.443371329    5.219942906    7.492831010
  159 ASP   CA      1638    5.582545603    5.065052784    7.548675233
  159 ASP   CB      1639    5.609225165    5.045843049    7.399248493
  159 ASP   CG      1640    5.491545803    4.982762527    7.324532251
  159 ASP   OD1     1641    5.445152120    5.053006359    7.232112820
  159 ASP   OD2     1642    5.460191618    4.864090729    7.348203517
  159 ASP   C       1643    5.714317997    5.067279805    7.626423946
  159 ASP   O       1644    5.762492839    4.966817948    7.678552381
  160 ALA   N       1645    5.772659779    5.184451317    7.650076190
  160 ALA   H       1646    5.729991171    5.268003084    7.615444962
  160 ALA   CA      1647    5.901179711    5.195750306    7.720532677
  160 ALA   CB      1648    5.972351279    5.322227730    7.672040915
  160 ALA   C       1649    5.904825107    5.172480752    7.871717972
  160 ALA   O       1650    6.009697131    5.144302467    7.929484331
  161 TYR   N       1651    5.785714024    5.184630258    7.929650959
  161 TYR   H       1652    5.704352092    5.194410545    7.872325862
  161 TYR   CA      1653    5.749407678    5.168544655    8.071200766
  161 TYR   CB      1654    5.655985403    5.286535336    8.098788813
  161 TYR   CG      1655    5.744633091    5.410874599    8.108506714
  161 TYR   CD1     1656    5.759313062    5.507458866    8.009618642
  161 TYR   HD1     1657    5.695064723    5.522413921    7.922845517
  161 TYR   CD2     1658    5.810164763    5.440120395    8.227563224
  161 TYR   HD2     1659    5.813356523    5.359844050    8.301238368
  161 TYR   CE1     1660    5.834324518    5.621766020    8.034728978
  161 TYR   HE1     1661    5.837720432    5.699331180    7.958222769
  161 TYR   CE2     1662    5.875623196    5.558746907    8.258664783
  161 TYR   HE2     1663    5.899069981    5.578231628    8.363322660
  161 TYR   CZ      1664    5.891358347    5.652898681    8.157607588
  161 TYR   OH      1665    5.970636849    5.762115774    8.174474510
  161 TYR   HH      1666    6.010700710    5.765435239    8.266042736
  161 TYR   C       1667    5.678784734    5.038488120    8.110073280
  161 TYR   O       1668    5.621486104    5.021790561    8.217634908
  162 LYSH  N       1669    5.682571470    4.946630535    8.013964042
  162 LYSH  H       1670    5.722374815    4.968309907    7.924817062
  162 LYSH  CA      1671    5.615771196    4.815853287    8.020847839
  162 LYSH  CB      1672    5.554423305    4.781606251    7.884929437
  162 LYSH  CG      1673    5.416986115    4.842958583    7.857376495
  162 LYSH  CD      1674    5.305903436    4.770973464    7.934098907
  162 LYSH  CE      1675    5.298979084    4.623105170    7.895417940
  162 LYSH  NZ      1676    5.206414516    4.535549029    7.968718788
  162 LYSH  HZ1     1677    5.238260296    4.441675248    7.955545958
  162 LYSH  HZ2     1678    5.114301564    4.538668055    7.929904314
  162 LYSH  HZ3     1679    5.204853967    4.558461756    8.066046256
  162 LYSH  C       1680    5.703391560    4.703593000    8.076789870
  162 LYSH  O1      1681    5.772414085    4.733593722    8.176605952
  162 LYSH  O2      1682    5.719240081    4.599801031    8.008949943
  163 CL-   CL      1683    1.129718655    5.795641477    2.242289238
  164 CL-   CL      1684    1.427342053    1.434522158    1.750805275
  165 CL-   CL      1685    1.562484509    1.030252642    7.786837560
  166 CL-   CL      1686    4.928245279    0.877414626    1.126132959
  167 CL-   CL      1687    0.332752198    3.329289734    1.346830905
  168 CL-   CL      1688    3.091486161    0.311766356    3.240473096
  169 CL-   CL      1689    0.462218564    5.636355178    2.600373141
  170 CL-   CL      1690    1.695901807    0.317284806    4.122783822
  171 CL-   CL      1691    2.154244002    2.334909568    3.888263997
    1 SOLV  OW      1692    3.643097165    1.395371188    2.185901311
    1 SOLV  HW1     1693    3.689831193    1.362470853    2.103843057
    1 SOLV  HW2     1694    3.554171955    1.433478485    2.160599047
    2 SOLV  OW      1695    5.380447681    3.735639110    5.373237773
    2 SOLV  HW1     1696    5.344906612    3.653936579    5.418642612
    2 SOLV  HW2     1697    5.431257727    3.791002015    5.439217972
    3 SOLV  OW      1698    3.810331246    6.442129786    5.127566554
    3 SOLV  HW1     1699    3.721567445    6.479879315    5.153948620
    3 SOLV  HW2     1700    3.798202610    6.378629554    5.051273044
    4 SOLV  OW      1701    5.487675399    4.343464472    0.768133774
    4 SOLV  HW1     1702    5.471297056    4.265491774    0.707700880
    4 SOLV  HW2     1703    5.581383215    4.339634025    0.802836202
    5 SOLV  OW      1704    2.037697872    5.466664834    6.857951883
    5 SOLV  HW1     1705    2.004655558    5.513528860    6.776024879
    5 SOLV  HW2     1706    1.992170008    5.504409256    6.938590825
    6 SOLV  OW      1707    3.429302627    1.404896642    7.370695090
    6 SOLV  HW1     1708    3.412043920    1.308395772    7.350952290
    6 SOLV  HW2     1709    3.503112998    1.412522965    7.437731964
    7 SOLV  OW      1710    2.378173249    5.852615623    5.701485093
    7 SOLV  HW1     1711    2.465565899    5.826299122    5.742351379
    7 SOLV  HW2     1712    2.317020328    5.773511982    5.699754644
    8 SOLV  OW      1713    4.889028113    1.258030616    1.485554062
    8 SOLV  HW1     1714    4.907241929    1.290798986    1.392847161
    8 SOLV  HW2     1715    4.790998617    1.241529367    1.496417286
    9 SOLV  OW      1716    3.538965085    2.750848126    7.194551275
    9 SOLV  HW1     1717    3.445934530    2.729776377    7.164528543
    9 SOLV  HW2     1718    3.535462703    2.803257014    7.279646039
   10 SOLV  OW      1719    0.602569941    1.480447832    7.369066804
   10 SOLV  HW1     1720    0.680760495    1.534989978    7.338876106
   10 SOLV  HW2     1721    0.607648753    1.389370290    7.328089295
   11 SOLV  OW      1722    4.906050547    1.595978031    6.217211404
   11 SOLV  HW1     1723    4.891990475    1.542497329    6.133891435
   11 SOLV  HW2     1724    4.968911266    1.671392250    6.198203652
   12 SOLV  OW      1725    1.727200284    2.953060486    0.285835718
   12 SOLV  HW1     1726    1.763837963    2.939689208    0.377917036
   12 SOLV  HW2     1727    1.660889039    2.881007266    0.265557220
   13 SOLV  OW      1728    2.328117323    2.928581246    0.365915090
   13 SOLV  HW1     1729    2.251951606    2.926733733    0.301142694
   13 SOLV  HW2     1730    2.396618093    2.994525444    0.334946221
   14 SOLV  OW      1731    2.083856355    5.247999148    6.277042527
   14 SOLV  HW1     1732    2.108293395    5.330443284    6.225994538
   14 SOLV  HW2     1733    2.086543103    5.267480998    6.375089905
   15 SOLV  OW      1734    1.552586883    4.062293789    6.178346649
   15 SOLV  HW1     1735    1.555471878    4.007577239    6.261999929
   15 SOLV  HW2     1736    1.498093137    4.014749373    6.109281302
   16 SOLV  OW      1737    4.415044042    3.746416147    5.831395323
   16 SOLV  HW1     1738    4.430448680    3.821858976    5.895201137
   16 SOLV  HW2     1739    4.470056112    3.760601389    5.749099842
   17 SOLV  OW      1740    0.988218652    2.610793387    6.437373411
   17 SOLV  HW1     1741    1.037414659    2.659315560    6.509660520
   17 SOLV  HW2     1742    0.957913692    2.521849579    6.471588748
   18 SOLV  OW      1743    2.449223676    5.872598391    7.311206098
   18 SOLV  HW1     1744    2.429748622    5.819635715    7.393763722
   18 SOLV  HW2     1745    2.483479068    5.962970510    7.336887331
   19 SOLV  OW      1746    4.256262169    0.555878591    0.358349296
   19 SOLV  HW1     1747    4.273718646    0.460444827    0.334105882
   19 SOLV  HW2     1748    4.304600283    0.578141007    0.443012699
   20 SOLV  OW      1749    0.186585187    1.894369752    6.127037352
   20 SOLV  HW1     1750    0.116807323    1.952799685    6.085599813
   20 SOLV  HW2     1751    0.159669359    1.871532149    6.220600537
   21 SOLV  OW      1752    2.274353975    0.704130072    3.758776617
   21 SOLV  HW1     1753    2.259671628    0.801290171    3.777335187
   21 SOLV  HW2     1754    2.237865069    0.681562538    3.668447592
   22 SOLV  OW      1755    1.849997508    4.109142019    3.158707517
   22 SOLV  HW1     1756    1.896390000    4.039495882    3.103960450
   22 SOLV  HW2     1757    1.761429688    4.130438360    3.117448792
   23 SOLV  OW      1758    2.751194073    5.209224396    5.112073342
   23 SOLV  HW1     1759    2.727930772    5.296901243    5.154164866
   23 SOLV  HW2     1760    2.672874475    5.147372311    5.118434373
   24 SOLV  OW      1761    0.904837826    2.628371815    1.419634063
   24 SOLV  HW1     1762    0.933993247    2.704109330    1.361205681
   24 SOLV  HW2     1763    0.957580858    2.629593715    1.504585537
   25 SOLV  OW      1764    1.438440113    2.895002488    6.323420595
   25 SOLV  HW1     1765    1.366945867    2.922261938    6.387806722
   25 SOLV  HW2     1766    1.440380728    2.959083438    6.246674565
   26 SOLV  OW      1767    5.501764916    4.378877629    7.403768398
   26 SOLV  HW1     1768    5.549813410    4.296906637    7.372588498
   26 SOLV  HW2     1769    5.567230725    4.453623558    7.415052791
   27 SOLV  OW      1770    2.559340800    6.399715051    7.238735764
   27 SOLV  HW1     1771    2.469800705    6.408088185    7.195003437
   27 SOLV  HW2     1772    2.630463230    6.395644217    7.168556402
   28 SOLV  OW      1773    5.150332079    4.628824663    4.206213159
   28 SOLV  HW1     1774    5.213790933    4.693746637    4.164281853
   28 SOLV  HW2     1775    5.062427482    4.632716503    4.158697593
   29 SOLV  OW      1776    2.665891407    4.547613752    1.070680848
   29 SOLV  HW1     1777    2.646544622    4.492938807    0.989216438
   29 SOLV  HW2     1778    2.658641072    4.644765149    1.048116473
   30 SOLV  OW      1779    2.328049850    6.401908211    0.292274712
   30 SOLV  HW1     1780    2.369163139    6.424126304    0.380683655
   30 SOLV  HW2     1781    2.399659371    6.374062235    0.228268670
   31 SOLV  OW      1782    1.934054193    3.359319276    7.283421172
   31 SOLV  HW1     1783    1.909494129    3.265335520    7.307168227
   31 SOLV  HW2     1784    1.925210262    3.417521756    7.364256573
   32 SOLV  OW      1785    3.700226758    0.479706765    8.035788983
   32 SOLV  HW1     1786    3.699602099    0.579698781    8.036923323
   32 SOLV  HW2     1787    3.783993764    0.446403262    8.079079280
   33 SOLV  OW      1788    1.337954539    2.280980605    3.618564282
   33 SOLV  HW1     1789    1.429474468    2.264412122    3.655302097
   33 SOLV  HW2     1790    1.326878644    2.378501552    3.599405133
   34 SOLV  OW      1791    3.554606832    1.975339979    6.791666268
   34 SOLV  HW1     1792    3.603570796    2.009773708    6.871772105
   34 SOLV  HW2     1793    3.517046946    2.052249803    6.739953446
   35 SOLV  OW      1794    1.171812658    1.133955344    8.011549056
   35 SOLV  HW1     1795    1.194703310    1.230137328    7.996544724
   35 SOLV  HW2     1796    1.246648710    1.076357019    7.978653907
   36 SOLV  OW      1797    4.263559354    2.574360987    2.532651650
   36 SOLV  HW1     1798    4.362209337    2.559675541    2.525399884
   36 SOLV  HW2     1799    4.245531983    2.670877712    2.551615294
   37 SOLV  OW      1800    3.250788923    2.413205172    1.625767588
   37 SOLV  HW1     1801    3.244411917    2.476225394    1.548386409
   37 SOLV  HW2     1802    3.158837215    2.389587818    1.657187219
   38 SOLV  OW      1803    1.100911600    3.668115860    6.618052322
   38 SOLV  HW1     1804    1.167087184    3.595267512    6.635771536
   38 SOLV  HW2     1805    1.013124008    3.627828695    6.592161042
   39 SOLV  OW      1806    1.259503691    1.682977409    0.743136269
   39 SOLV  HW1     1807    1.281145501    1.586213444    0.730157370
   39 SOLV  HW2     1808    1.197819690    1.693160542    0.821184189
   40 SOLV  OW      1809    5.871152943    1.226211990    5.990490001
   40 SOLV  HW1     1810    5.824818253    1.238022932    5.902662474
   40 SOLV  HW2     1811    5.803240086    1.222808433    6.063813520
   41 SOLV  OW      1812    2.955701458    0.096501317    1.334423427
   41 SOLV  HW1     1813    3.009302443    0.171744693    1.372704412
   41 SOLV  HW2     1814    2.980776986    0.083115517    1.238548051
   42 SOLV  OW      1815    4.953700463    6.433424026    5.698639318
   42 SOLV  HW1     1816    4.986069122    6.450374505    5.791725425
   42 SOLV  HW2     1817    4.916246317    6.340892762    5.692703866
   43 SOLV  OW      1818    0.691607388    3.792582497    0.138817938
   43 SOLV  HW1     1819    0.679942538    3.740466151    0.054272616
   43 SOLV  HW2     1820    0.613102776    3.776898312    0.198743774
   44 SOLV  OW      1821    1.168416850    2.076732858    3.642216446
   44 SOLV  HW1     1822    1.241790317    2.144515270    3.637528881
   44 SOLV  HW2     1823    1.187661949    2.011813148    3.715804133
   45 SOLV  OW      1824    1.145549444    0.479469597    4.112901031
   45 SOLV  HW1     1825    1.124991250    0.502010398    4.208133866
   45 SOLV  HW2     1826    1.222446155    0.415624771    4.109610842
   46 SOLV  OW      1827    0.364441807    2.324811875    3.484711310
   46 SOLV  HW1     1828    0.381306139    2.301769112    3.388874557
   46 SOLV  HW2     1829    0.398805292    2.251342206    3.543204184
   47 SOLV  OW      1830    3.705569023    1.517833552    3.529319351
   47 SOLV  HW1     1831    3.717632332    1.486799446    3.435024934
   47 SOLV  HW2     1832    3.785394001    1.571156540    3.557331968
   48 SOLV  OW      1833    3.067758838    0.416856118    2.561427685
   48 SOLV  HW1     1834    3.073708119    0.337775187    2.500510800
   48 SOLV  HW2     1835    3.149583441    0.420993769    2.618766133
   49 SOLV  OW      1836    4.178327499    1.049286278    8.281930008
   49 SOLV  HW1     1837    4.167353886    1.132622341    8.227756489
   49 SOLV  HW2     1838    4.119310340    1.053908874    8.362525812
   50 SOLV  OW      1839    2.129943073    4.604341846    1.281124639
   50 SOLV  HW1     1840    2.177855608    4.653115552    1.208148021
   50 SOLV  HW2     1841    2.195573511    4.550287864    1.333763721
   51 SOLV  OW      1842    2.182118786    5.242250617    6.853914845
   51 SOLV  HW1     1843    2.131298488    5.326804407    6.870286990
   51 SOLV  HW2     1844    2.118054049    5.168378853    6.832968385
   52 SOLV  OW      1845    4.341922583    2.167870840    3.829623196
   52 SOLV  HW1     1846    4.344260286    2.267654149    3.823466967
   52 SOLV  HW2     1847    4.380505765    2.138966773    3.917235907
   53 SOLV  OW      1848    5.586332803    0.947367029    6.026881631
   53 SOLV  HW1     1849    5.667272482    0.905466657    6.068030445
   53 SOLV  HW2     1850    5.509566954    0.941282624    6.090678862
   54 SOLV  OW      1851    4.631411126    0.674269764    0.416230029
   54 SOLV  HW1     1852    4.611249423    0.576536981    0.422702789
   54 SOLV  HW2     1853    4.690410046    0.701245018    0.492332237
   55 SOLV  OW      1854    0.733999380    0.726926310    6.617028668
   55 SOLV  HW1     1855    0.675073118    0.794355146    6.572518617
   55 SOLV  HW2     1856    0.829301000    0.756528707    6.610593488
   56 SOLV  OW      1857    0.715471089    3.545475278    3.492006706
   56 SOLV  HW1     1858    0.684656984    3.471201896    3.432559200
   56 SOLV  HW2     1859    0.799621474    3.518142872    3.538608650
   57 SOLV  OW      1860    2.312858239    4.596539808    7.770606708
   57 SOLV  HW1     1861    2.256778646    4.535273995    7.826299346
   57 SOLV  HW2     1862    2.404482835    4.557799388    7.760399017
   58 SOLV  OW      1863    3.860072696    1.909445730    5.300230398
   58 SOLV  HW1     1864    3.905756963    1.997723632    5.311186249
   58 SOLV  HW2     1865    3.771959780    1.911421750    5.347477505
   59 SOLV  OW      1866    4.476040917    3.827276581    4.932654359
   59 SOLV  HW1     1867    4.502414758    3.895742542    4.864706484
   59 SOLV  HW2     1868    4.404857213    3.864882481    4.991973596
   60 SOLV  OW      1869    3.501104076    6.037408431    6.453615736
   60 SOLV  HW1     1870    3.533427316    6.031504361    6.548063695
   60 SOLV  HW2     1871    3.429410393    5.969329694    6.438603655
   61 SOLV  OW      1872    1.119295767    0.514534512    6.337622765
   61 SOLV  HW1     1873    1.182263179    0.552714586    6.405279768
   61 SOLV  HW2     1874    1.026814053    0.548132224    6.355467030
   62 SOLV  OW      1875    4.652597913    3.340331312    4.671329472
   62 SOLV  HW1     1876    4.724720990    3.409324895    4.665149163
   62 SOLV  HW2     1877    4.564593955    3.381967455    4.648486743
   63 SOLV  OW      1878    5.467770951    4.011495663    6.254766044
   63 SOLV  HW1     1879    5.490317683    4.049723838    6.344378142
   63 SOLV  HW2     1880    5.544304132    3.956138242    6.221928295
   64 SOLV  OW      1881    1.229911426    5.850588938    4.481175653
   64 SOLV  HW1     1882    1.271606458    5.787365881    4.415873042
   64 SOLV  HW2     1883    1.151544978    5.806465961    4.524901304
   65 SOLV  OW      1884    4.876260513    4.149975642    1.932470254
   65 SOLV  HW1     1885    4.805401894    4.214080672    1.902980032
   65 SOLV  HW2     1886    4.966268625    4.186631441    1.908912385
   66 SOLV  OW      1887    2.050182468    3.629428728    7.261381559
   66 SOLV  HW1     1888    2.141275150    3.606165903    7.227307366
   66 SOLV  HW2     1889    2.053436893    3.639863870    7.360782682
   67 SOLV  OW      1890    2.071626390    6.052664534    4.841020226
   67 SOLV  HW1     1891    2.157629055    6.037109006    4.792423189
   67 SOLV  HW2     1892    2.085944432    6.039615242    4.939126255
   68 SOLV  OW      1893    6.041862949    2.966159012    5.375437669
   68 SOLV  HW1     1894    5.985259435    2.895511037    5.417922585
   68 SOLV  HW2     1895    5.986296180    3.019518955    5.311679062
   69 SOLV  OW      1896    1.289716442    3.914641813    1.448670572
   69 SOLV  HW1     1897    1.349734963    3.993644483    1.436164518
   69 SOLV  HW2     1898    1.253757305    3.914538816    1.541981867
   70 SOLV  OW      1899    0.026811869    1.157628370    5.248395387
   70 SOLV  HW1     1900   -0.000262112    1.072588442    5.293509354
   70 SOLV  HW2     1901   -0.043317056    1.184020211    5.182171999
   71 SOLV  OW      1902    2.576152948    2.927195313    7.649310275
   71 SOLV  HW1     1903    2.524854380    2.951175542    7.731732833
   71 SOLV  HW2     1904    2.619669982    3.009181564    7.612099733
   72 SOLV  OW      1905    4.948516390    4.444322338    0.975273787
   72 SOLV  HW1     1906    4.897177171    4.489697613    1.048112301
   72 SOLV  HW2     1907    4.893519101    4.442677959    0.891771308
   73 SOLV  OW      1908    2.178636670    0.066694467    8.506766586
   73 SOLV  HW1     1909    2.135082681    0.079169579    8.417617812
   73 SOLV  HW2     1910    2.275529859    0.045590475    8.493866283
   74 SOLV  OW      1911    1.772934499    6.408425444    3.404477918
   74 SOLV  HW1     1912    1.865011615    6.434954563    3.433079908
   74 SOLV  HW2     1913    1.710763527    6.485859586    3.416258939
   75 SOLV  OW      1914    2.678891705    0.783261429    4.994017327
   75 SOLV  HW1     1915    2.634015680    0.708393131    4.945222164
   75 SOLV  HW2     1916    2.665740965    0.868572380    4.943527955
   76 SOLV  OW      1917    1.993168509    1.999087749    7.990517659
   76 SOLV  HW1     1918    2.025253091    1.981973285    8.083672133
   76 SOLV  HW2     1919    1.910697193    1.945233801    7.973246077
   77 SOLV  OW      1920    1.415507261    3.451420711    2.031921922
   77 SOLV  HW1     1921    1.400043494    3.544995578    2.063618596
   77 SOLV  HW2     1922    1.509110738    3.423856561    2.053800483
   78 SOLV  OW      1923    2.378386872    0.969639220    1.455101341
   78 SOLV  HW1     1924    2.389385162    1.061452704    1.493172398
   78 SOLV  HW2     1925    2.455127180    0.949363732    1.394274459
   79 SOLV  OW      1926    3.655669500    6.272915382    7.062026895
   79 SOLV  HW1     1927    3.727522686    6.341548326    7.050769324
   79 SOLV  HW2     1928    3.586643492    6.307075436    7.125812324
   80 SOLV  OW      1929    1.052467032    1.175572414    3.059284936
   80 SOLV  HW1     1930    0.998385692    1.254817795    3.031080868
   80 SOLV  HW2     1931    0.999246088    1.119884424    3.123053795
   81 SOLV  OW      1932    1.398562790    5.745319597    2.678714798
   81 SOLV  HW1     1933    1.496178748    5.765432304    2.686882571
   81 SOLV  HW2     1934    1.386193827    5.660612503    2.627025222
   82 SOLV  OW      1935    2.590487441    2.793576230    0.896837006
   82 SOLV  HW1     1936    2.541804572    2.838191662    0.971933829
   82 SOLV  HW2     1937    2.631070961    2.708208238    0.929476987
   83 SOLV  OW      1938    0.895060423    6.346213643    0.393811686
   83 SOLV  HW1     1939    0.798051184    6.346324449    0.418086691
   83 SOLV  HW2     1940    0.939145968    6.427298892    0.432304954
   84 SOLV  OW      1941    2.843102150    0.939516234    5.527941719
   84 SOLV  HW1     1942    2.763039467    0.962094377    5.472441485
   84 SOLV  HW2     1943    2.868637111    1.018723646    5.583387355
   85 SOLV  OW      1944    2.284915956    5.162057161    8.024453926
   85 SOLV  HW1     1945    2.294432230    5.063196773    8.036121280
   85 SOLV  HW2     1946    2.351487198    5.209025793    8.082439266
   86 SOLV  OW      1947    1.917360063    2.752269822    6.499685527
   86 SOLV  HW1     1948    1.818140854    2.751736954    6.487221673
   86 SOLV  HW2     1949    1.952647454    2.844205078    6.482285198
   87 SOLV  OW      1950    3.414939524    3.991077421    0.897641016
   87 SOLV  HW1     1951    3.368286082    3.904677311    0.878705922
   87 SOLV  HW2     1952    3.502300942    3.972617318    0.942666291
   88 SOLV  OW      1953    1.457449892    0.829643669    5.413642002
   88 SOLV  HW1     1954    1.512478413    0.896637389    5.463479536
   88 SOLV  HW2     1955    1.422486990    0.761095930    5.477508375
   89 SOLV  OW      1956    4.828004774    3.014956799    5.190459459
   89 SOLV  HW1     1957    4.747766852    2.973771984    5.147265007
   89 SOLV  HW2     1958    4.830879874    3.112621751    5.169167649
   90 SOLV  OW      1959    1.439299734    3.171097699    4.821720648
   90 SOLV  HW1     1960    1.480267826    3.176705563    4.730669690
   90 SOLV  HW2     1961    1.481638380    3.239109947    4.881568938
   91 SOLV  OW      1962    4.917728570    4.768151508    6.556890937
   91 SOLV  HW1     1963    4.858544279    4.688998991    6.541653311
   91 SOLV  HW2     1964    4.977504500    4.780807527    6.477728049
   92 SOLV  OW      1965    4.708025191    2.379933738    7.316553728
   92 SOLV  HW1     1966    4.619665988    2.425693107    7.326494388
   92 SOLV  HW2     1967    4.778705472    2.433542829    7.362710422
   93 SOLV  OW      1968    0.953538099    1.458896979    4.942547574
   93 SOLV  HW1     1969    0.988951196    1.365654111    4.949740451
   93 SOLV  HW2     1970    0.921545487    1.489414311    5.032242880
   94 SOLV  OW      1971    2.903897680    0.561625453    5.981297978
   94 SOLV  HW1     1972    2.872630160    0.500520693    6.054020918
   94 SOLV  HW2     1973    3.002886814    0.552547812    5.970395771
   95 SOLV  OW      1974    2.251207737    4.033444558    8.105746794
   95 SOLV  HW1     1975    2.212339883    3.949677075    8.067375269
   95 SOLV  HW2     1976    2.344068776    4.046123704    8.070874075
   96 SOLV  OW      1977    4.635001365    5.863734731    5.997866938
   96 SOLV  HW1     1978    4.647040475    5.768310266    6.025240352
   96 SOLV  HW2     1979    4.587676892    5.913539601    6.070530273
   97 SOLV  OW      1980    0.981907987    2.374937420    2.652333924
   97 SOLV  HW1     1981    1.056425034    2.308390020    2.656661713
   97 SOLV  HW2     1982    0.996146516    2.445485498    2.721762622
   98 SOLV  OW      1983    0.869032648    5.936209476    3.283735393
   98 SOLV  HW1     1984    0.797710661    5.871294237    3.257291576
   98 SOLV  HW2     1985    0.888743261    5.997177205    3.206959561
   99 SOLV  OW      1986    4.012537645    2.939632226    7.705763769
   99 SOLV  HW1     1987    4.020843702    2.841284440    7.721851658
   99 SOLV  HW2     1988    4.103001376    2.978198480    7.687625115
  100 SOLV  OW      1989    0.800734297    3.964973590    3.242215837
  100 SOLV  HW1     1990    0.878758732    4.019683464    3.211899135
  100 SOLV  HW2     1991    0.780348837    3.895113353    3.173629713
  101 SOLV  OW      1992    5.033318494    4.450222028    0.225910434
  101 SOLV  HW1     1993    4.939042554    4.462824403    0.256786126
  101 SOLV  HW2     1994    5.052961276    4.514364728    0.151748677
  102 SOLV  OW      1995    2.017922647    4.743722097    0.738272930
  102 SOLV  HW1     1996    2.008980487    4.653224390    0.779869674
  102 SOLV  HW2     1997    2.112923501    4.774228462    0.744931747
  103 SOLV  OW      1998    4.466726465    1.669827384    0.354465979
  103 SOLV  HW1     1999    4.563076773    1.651044104    0.373541443
  103 SOLV  HW2     2000    4.425380002    1.715306610    0.433346817
  104 SOLV  OW      2001    4.051925254    0.950440196    1.160930002
  104 SOLV  HW1     2002    3.991307823    0.876273268    1.132209518
  104 SOLV  HW2     2003    4.029812326    0.977133042    1.254730772
  105 SOLV  OW      2004    0.886256606    5.183461625    6.387198991
  105 SOLV  HW1     2005    0.787328030    5.185739246    6.401622414
  105 SOLV  HW2     2006    0.926466226    5.269581592    6.418289126
  106 SOLV  OW      2007    0.356766995    4.736627687    4.906697633
  106 SOLV  HW1     2008    0.283776728    4.768683541    4.967070922
  106 SOLV  HW2     2009    0.401303421    4.815133491    4.863646471
  107 SOLV  OW      2010    4.146709384    3.994123706    5.996782129
  107 SOLV  HW1     2011    4.053630191    4.024958494    6.016417640
  107 SOLV  HW2     2012    4.201068662    4.071230465    5.963620367
  108 SOLV  OW      2013    1.597941416    5.410905915    0.373976678
  108 SOLV  HW1     2014    1.609342515    5.486377653    0.309369327
  108 SOLV  HW2     2015    1.566301247    5.446717709    0.461820299
  109 SOLV  OW      2016    3.111413679    3.084431751    3.900793787
  109 SOLV  HW1     2017    3.075140066    3.169538197    3.862830734
  109 SOLV  HW2     2018    3.066908873    3.006566580    3.856562210
  110 SOLV  OW      2019    4.219992610    0.893056448    3.857323006
  110 SOLV  HW1     2020    4.181891274    0.850431699    3.939368624
  110 SOLV  HW2     2021    4.244563761    0.987894163    3.877376705
  111 SOLV  OW      2022    0.921000042    3.468395222    3.710317386
  111 SOLV  HW1     2023    0.935086341    3.518823559    3.795515147
  111 SOLV  HW2     2024    0.944063071    3.372110718    3.724370544
  112 SOLV  OW      2025    4.064800143    3.032669934    3.704221716
  112 SOLV  HW1     2026    4.058668352    2.935159715    3.682909163
  112 SOLV  HW2     2027    3.994355539    3.082360839    3.653541846
  113 SOLV  OW      2028    4.715603949    1.606327701    3.287119519
  113 SOLV  HW1     2029    4.652256139    1.676165885    3.320432677
  113 SOLV  HW2     2030    4.664551668    1.535655764    3.238137673
  114 SOLV  OW      2031    0.965052328    0.356563326    5.012466463
  114 SOLV  HW1     2032    0.942621707    0.410502687    4.931303236
  114 SOLV  HW2     2033    0.978096018    0.260914746    4.986364778
  115 SOLV  OW      2034    1.784121379    3.511303810    3.463803831
  115 SOLV  HW1     2035    1.709634850    3.539828075    3.524121091
  115 SOLV  HW2     2036    1.792269959    3.411654492    3.465728353
  116 SOLV  OW      2037    3.142392233    2.625640482    0.478712734
  116 SOLV  HW1     2038    3.242236102    2.620048115    0.478553887
  116 SOLV  HW2     2039    3.108513783    2.619497843    0.384826700
  117 SOLV  OW      2040    4.978547585    1.658118486    5.571470673
  117 SOLV  HW1     2041    4.950158980    1.753621332    5.580037323
  117 SOLV  HW2     2042    4.906417475    1.605851339    5.526023396
  118 SOLV  OW      2043    5.065608057    3.334552263    0.943847838
  118 SOLV  HW1     2044    5.006152027    3.303798776    0.869556039
  118 SOLV  HW2     2045    5.039021845    3.289043235    1.028831320
  119 SOLV  OW      2046    4.405673084    0.891118396    6.718234984
  119 SOLV  HW1     2047    4.487389325    0.927848522    6.762658369
  119 SOLV  HW2     2048    4.326062683    0.945586393    6.744607156
  120 SOLV  OW      2049    4.410151555    3.034584442    2.447476538
  120 SOLV  HW1     2050    4.394886273    3.129857094    2.421205576
  120 SOLV  HW2     2051    4.438134846    2.981942619    2.367190456
  121 SOLV  OW      2052    1.121905148    1.411344219    3.883527450
  121 SOLV  HW1     2053    1.211008459    1.456548905    3.879377521
  121 SOLV  HW2     2054    1.134996641    1.312786385    3.894253941
  122 SOLV  OW      2055    3.070462992    3.431555840    2.948466143
  122 SOLV  HW1     2056    3.011874034    3.473187453    3.017994739
  122 SOLV  HW2     2057    3.034701266    3.452970914    2.857567296
  123 SOLV  OW      2058    0.298080673    5.173204820    3.597842771
  123 SOLV  HW1     2059    0.369011086    5.220561480    3.650056631
  123 SOLV  HW2     2060    0.316790669    5.074970522    3.597682553
  124 SOLV  OW      2061    4.276174843    5.242944179    2.211748364
  124 SOLV  HW1     2062    4.244410934    5.166951912    2.268460961
  124 SOLV  HW2     2063    4.199926514    5.304991769    2.193408424
  125 SOLV  OW      2064    1.782106973    5.490597737    4.969398611
  125 SOLV  HW1     2065    1.743028594    5.549344707    4.898534151
  125 SOLV  HW2     2066    1.812062469    5.404413992    4.928470574
  126 SOLV  OW      2067    4.972755780    0.910575390    3.940861129
  126 SOLV  HW1     2068    4.901320186    0.840816958    3.946412250
  126 SOLV  HW2     2069    5.059729468    0.871714927    3.971283452
  127 SOLV  OW      2070    6.046613757    1.236555461    0.893827199
  127 SOLV  HW1     2071    5.976863971    1.195703360    0.834953151
  127 SOLV  HW2     2072    6.070796402    1.327107527    0.858961632
  128 SOLV  OW      2073    6.042873814    2.104105080    5.074519417
  128 SOLV  HW1     2074    6.138179154    2.121639401    5.049831083
  128 SOLV  HW2     2075    6.033118628    2.107092476    5.173998027
  129 SOLV  OW      2076    4.643373226    4.049418661    8.107842590
  129 SOLV  HW1     2077    4.598608662    4.094974181    8.184790115
  129 SOLV  HW2     2078    4.584846734    3.975671948    8.074135772
  130 SOLV  OW      2079    4.857624814    3.113601655    4.214497282
  130 SOLV  HW1     2080    4.880288848    3.016688439    4.204790272
  130 SOLV  HW2     2081    4.833679633    3.151356091    4.125047548
  131 SOLV  OW      2082    4.468903831    5.778212302    2.605340496
  131 SOLV  HW1     2083    4.544797153    5.827878829    2.563227276
  131 SOLV  HW2     2084    4.484354126    5.679826846    2.596303206
  132 SOLV  OW      2085    2.737093708    3.377628698    7.785018031
  132 SOLV  HW1     2086    2.831444154    3.345154538    7.791614978
  132 SOLV  HW2     2087    2.697977897    3.385257882    7.876733942
  133 SOLV  OW      2088    3.812254337    2.765700705    5.386808370
  133 SOLV  HW1     2089    3.751358194    2.691647146    5.415230591
  133 SOLV  HW2     2090    3.899452676    2.727335915    5.356399876
  134 SOLV  OW      2091    0.147564416    0.752011553    4.050755093
  134 SOLV  HW1     2092    0.054096905    0.741777457    4.084801867
  134 SOLV  HW2     2093    0.208892545    0.771908252    4.127195230
  135 SOLV  OW      2094    1.480248156    5.614430834    1.492175328
  135 SOLV  HW1     2095    1.433448086    5.534917589    1.453607524
  135 SOLV  HW2     2096    1.567750837    5.627463080    1.445554311
  136 SOLV  OW      2097    5.539513868    1.155374114    2.707889471
  136 SOLV  HW1     2098    5.442345603    1.132006504    2.711406873
  136 SOLV  HW2     2099    5.556021793    1.217894251    2.631608359
  137 SOLV  OW      2100    0.111518121    1.318755097    4.541486715
  137 SOLV  HW1     2101    0.205066077    1.286547728    4.526941698
  137 SOLV  HW2     2102    0.071413406    1.270578036    4.619401000
  138 SOLV  OW      2103    2.913813306    3.399256203    6.615651319
  138 SOLV  HW1     2104    2.929365407    3.319866340    6.674434469
  138 SOLV  HW2     2105    2.924069157    3.483000321    6.669333843
  139 SOLV  OW      2106    1.022892053    1.739905776    2.245891937
  139 SOLV  HW1     2107    1.073303224    1.824356569    2.263971523
  139 SOLV  HW2     2108    0.926134107    1.761126061    2.232192117
  140 SOLV  OW      2109    4.196292882    6.018964124    6.330419875
  140 SOLV  HW1     2110    4.252122016    6.000033708    6.411196385
  140 SOLV  HW2     2111    4.130891446    6.091648142    6.351390773
  141 SOLV  OW      2112    1.272260681    4.344713790    4.200790070
  141 SOLV  HW1     2113    1.181847852    4.383000855    4.181823803
  141 SOLV  HW2     2114    1.331755991    4.358962690    4.121686787
  142 SOLV  OW      2115    1.322439393    6.035036158    4.253612377
  142 SOLV  HW1     2116    1.308837682    5.951632533    4.307081277
  142 SOLV  HW2     2117    1.280501769    6.112347212    4.301197085
  143 SOLV  OW      2118    3.340503063    3.278258331    5.104244601
  143 SOLV  HW1     2119    3.339781368    3.202744214    5.038691649
  143 SOLV  HW2     2120    3.408473350    3.346054333    5.076247481
  144 SOLV  OW      2121    5.413117881    2.036879854    7.670239569
  144 SOLV  HW1     2122    5.359207368    2.018122442    7.752348665
  144 SOLV  HW2     2123    5.458040576    2.125747129    7.679439818
  145 SOLV  OW      2124    0.426908151    3.748016418    7.081341374
  145 SOLV  HW1     2125    0.442864194    3.835230731    7.127592244
  145 SOLV  HW2     2126    0.488035203    3.740388426    7.002567229
  146 SOLV  OW      2127    1.774079032    0.506900381    7.856722146
  146 SOLV  HW1     2128    1.812154261    0.539437960    7.770167778
  146 SOLV  HW2     2129    1.847916106    0.494284505    7.922971640
  147 SOLV  OW      2130    0.191181422    0.062891043    3.824539854
  147 SOLV  HW1     2131    0.164361111   -0.017939929    3.876952795
  147 SOLV  HW2     2132    0.261798269    0.037772317    3.758340309
  148 SOLV  OW      2133    2.838052664    5.545611774    3.853038132
  148 SOLV  HW1     2134    2.799239407    5.590870164    3.772755626
  148 SOLV  HW2     2135    2.867627167    5.453356261    3.828251807
  149 SOLV  OW      2136    1.574855379    2.926722051    2.611828843
  149 SOLV  HW1     2137    1.525625458    2.945263693    2.526783670
  149 SOLV  HW2     2138    1.660971770    2.977553793    2.612255613
  150 SOLV  OW      2139    3.771050449    0.055457002    7.128215592
  150 SOLV  HW1     2140    3.719406888    0.133582068    7.093151362
  150 SOLV  HW2     2141    3.760464387    0.050364649    7.227523612
  151 SOLV  OW      2142    0.166395321    2.237283803    6.291659547
  151 SOLV  HW1     2143    0.182920814    2.233964765    6.193089793
  151 SOLV  HW2     2144    0.185044535    2.329519229    6.325496751
  152 SOLV  OW      2145    2.706669955    5.153167095    4.249619805
  152 SOLV  HW1     2146    2.659701085    5.136452580    4.162932399
  152 SOLV  HW2     2147    2.694025618    5.074528134    4.310085362
  153 SOLV  OW      2148    2.212708002    2.486801920    6.748295385
  153 SOLV  HW1     2149    2.119577072    2.458333922    6.771017594
  153 SOLV  HW2     2150    2.211972001    2.582087446    6.717960444
  154 SOLV  OW      2151    4.183622080    0.707877966    4.504485923
  154 SOLV  HW1     2152    4.269452130    0.733702369    4.548829557
  154 SOLV  HW2     2153    4.124812823    0.661039094    4.570422730
  155 SOLV  OW      2154    1.748001189    1.296585068    4.294524202
  155 SOLV  HW1     2155    1.808507874    1.250964102    4.359775791
  155 SOLV  HW2     2156    1.702214164    1.228006097    4.237950603
  156 SOLV  OW      2157    1.519980281    3.055790183    2.896077760
  156 SOLV  HW1     2158    1.524772870    3.012012080    2.806296862
  156 SOLV  HW2     2159    1.530407079    2.986585361    2.967506559
  157 SOLV  OW      2160    0.430375515    1.530601152    5.758485224
  157 SOLV  HW1     2161    0.353846357    1.553241583    5.818740972
  157 SOLV  HW2     2162    0.442885801    1.603827277    5.691541094
  158 SOLV  OW      2163    5.916021890    6.387463137    3.202207861
  158 SOLV  HW1     2164    5.878583569    6.474544174    3.234072144
  158 SOLV  HW2     2165    5.849398569    6.342240189    3.142909367
  159 SOLV  OW      2166    3.249894611    4.250396485    3.049672340
  159 SOLV  HW1     2167    3.303883743    4.244746898    2.965688372
  159 SOLV  HW2     2168    3.266034893    4.338670811    3.093799966
  160 SOLV  OW      2169    2.437160844    5.765326565    0.832931592
  160 SOLV  HW1     2170    2.371321550    5.710596903    0.781260136
  160 SOLV  HW2     2171    2.414780648    5.761218777    0.930308772
  161 SOLV  OW      2172    0.303729396    2.574896477    6.001742446
  161 SOLV  HW1     2173    0.255684717    2.490053246    5.979529382
  161 SOLV  HW2     2174    0.347051641    2.611244715    5.919267673
  162 SOLV  OW      2175    4.397503284    2.491472318    4.662047803
  162 SOLV  HW1     2176    4.309537115    2.531117897    4.635774694
  162 SOLV  HW2     2177    4.413056815    2.506597410    4.759666502
  163 SOLV  OW      2178    5.542908484    0.039154621    5.748728384
  163 SOLV  HW1     2179    5.642573955    0.044987139    5.742996304
  163 SOLV  HW2     2180    5.507914469   -0.011694162    5.670052349
  164 SOLV  OW      2181    1.116513412    0.533719529    3.452068110
  164 SOLV  HW1     2182    1.201195233    0.486398424    3.427782943
  164 SOLV  HW2     2183    1.101230725    0.609416454    3.388534571
  165 SOLV  OW      2184    3.026721607    3.441300759    6.358394106
  165 SOLV  HW1     2185    3.026081212    3.533371676    6.319373425
  165 SOLV  HW2     2186    2.977673480    3.441688667    6.445538800
  166 SOLV  OW      2187    0.804048446    5.135808133    5.335820939
  166 SOLV  HW1     2188    0.796805978    5.203761253    5.262814041
  166 SOLV  HW2     2189    0.878596487    5.072453051    5.315113494
  167 SOLV  OW      2190    2.040267080    1.336909904    8.090871804
  167 SOLV  HW1     2191    2.060144586    1.403703829    8.019153325
  167 SOLV  HW2     2192    2.103332601    1.350314084    8.167312389
  168 SOLV  OW      2193    1.592918156    0.985271192    1.782629826
  168 SOLV  HW1     2194    1.585873338    0.977500267    1.882078633
  168 SOLV  HW2     2195    1.637126606    0.903460417    1.745851003
  169 SOLV  OW      2196    3.977490462    3.095451498    1.758272657
  169 SOLV  HW1     2197    4.023886649    3.156062730    1.693668137
  169 SOLV  HW2     2198    4.034537085    3.015144435    1.775493217
  170 SOLV  OW      2199    2.023382452    3.709749142    2.382897530
  170 SOLV  HW1     2200    1.991959364    3.667888408    2.468105066
  170 SOLV  HW2     2201    2.013407698    3.809070156    2.388893779
  171 SOLV  OW      2202    4.039373185    1.154727758    7.834817597
  171 SOLV  HW1     2203    4.120788779    1.109248413    7.798717852
  171 SOLV  HW2     2204    3.975233107    1.172449953    7.760171267
  172 SOLV  OW      2205    4.271794839    2.123981633    0.638828057
  172 SOLV  HW1     2206    4.202793627    2.088450459    0.701886962
  172 SOLV  HW2     2207    4.359884390    2.130037726    0.685770999
  173 SOLV  OW      2208    4.134655493    1.862367067    1.560775638
  173 SOLV  HW1     2209    4.065747860    1.900211148    1.498972309
  173 SOLV  HW2     2210    4.200102586    1.933822092    1.585493417
  174 SOLV  OW      2211    3.796451896    4.242333378    0.629312438
  174 SOLV  HW1     2212    3.820295987    4.145306197    0.633468626
  174 SOLV  HW2     2213    3.736264097    4.258547093    0.551116401
  175 SOLV  OW      2214    5.759480162    2.466332656    6.288354338
  175 SOLV  HW1     2215    5.788533897    2.515380068    6.206194041
  175 SOLV  HW2     2216    5.811794218    2.381526857    6.296797725
  176 SOLV  OW      2217    4.284295648    6.146443041    4.781206269
  176 SOLV  HW1     2218    4.364746716    6.201004886    4.804673658
  176 SOLV  HW2     2219    4.280231192    6.065907394    4.840346691
  177 SOLV  OW      2220    0.028850765    3.089601161    3.306664430
  177 SOLV  HW1     2221    0.094222928    3.119527571    3.376169661
  177 SOLV  HW2     2222   -0.048721250    3.044692235    3.351002342
  178 SOLV  OW      2223    5.714738815    2.651093904    1.279049556
  178 SOLV  HW1     2224    5.767726018    2.567413683    1.265264024
  178 SOLV  HW2     2225    5.674485087    2.650358380    1.370587486
  179 SOLV  OW      2226    5.446478127    4.067078152    7.950896637
  179 SOLV  HW1     2227    5.458632751    3.970852537    7.926545309
  179 SOLV  HW2     2228    5.535493222    4.107775160    7.971393915
  180 SOLV  OW      2229    4.508701044    5.914816993    5.418497653
  180 SOLV  HW1     2230    4.409047435    5.912409195    5.426462770
  180 SOLV  HW2     2231    4.538259930    6.008132102    5.398036734
  181 SOLV  OW      2232    5.889709517    2.120555307    1.870576087
  181 SOLV  HW1     2233    5.945333848    2.038583838    1.856911910
  181 SOLV  HW2     2234    5.934332549    2.180409557    1.937106797
  182 SOLV  OW      2235    0.189055719    3.370889295    6.704254544
  182 SOLV  HW1     2236    0.219910340    3.342668777    6.613415898
  182 SOLV  HW2     2237    0.268222540    3.395347793    6.760240915
  183 SOLV  OW      2238    0.993283397    1.100358825    6.564851762
  183 SOLV  HW1     2239    1.041471008    1.025972313    6.518540453
  183 SOLV  HW2     2240    0.960820383    1.166334613    6.497076741
  184 SOLV  OW      2241    1.516162590    6.161194440    4.114036861
  184 SOLV  HW1     2242    1.477416687    6.087223971    4.169056918
  184 SOLV  HW2     2243    1.451405601    6.237297274    4.110165883
  185 SOLV  OW      2244    3.129475621    4.470831482    0.630843330
  185 SOLV  HW1     2245    3.083309270    4.462200221    0.719128444
  185 SOLV  HW2     2246    3.081648440    4.415474300    0.562665320
  186 SOLV  OW      2247    2.895550853    3.497262096    8.514744630
  186 SOLV  HW1     2248    2.928334958    3.530661562    8.426371859
  186 SOLV  HW2     2249    2.817232924    3.436728350    8.500530956
  187 SOLV  OW      2250    3.798486806    4.252126695    3.144093358
  187 SOLV  HW1     2251    3.890427784    4.250250096    3.104806839
  187 SOLV  HW2     2252    3.804698348    4.267202672    3.242755619
  188 SOLV  OW      2253    2.904563585    1.852131362    0.919180842
  188 SOLV  HW1     2254    2.936934271    1.775018405    0.864355514
  188 SOLV  HW2     2255    2.982978790    1.902696552    0.955157086
  189 SOLV  OW      2256    4.593824180    2.200283726    5.394836191
  189 SOLV  HW1     2257    4.562072312    2.125084323    5.337070019
  189 SOLV  HW2     2258    4.555555235    2.190220279    5.486674649
  190 SOLV  OW      2259    1.014491105    3.990410085    5.098915926
  190 SOLV  HW1     2260    1.020833301    3.904817263    5.150235714
  190 SOLV  HW2     2261    0.969128764    4.059640895    5.155036051
  191 SOLV  OW      2262    4.301565203    2.087951924    7.237014852
  191 SOLV  HW1     2263    4.265943549    2.074939467    7.144484501
  191 SOLV  HW2     2264    4.315558160    1.998840984    7.280183317
  192 SOLV  OW      2265    1.349397480    1.096865384    4.902024135
  192 SOLV  HW1     2266    1.443018601    1.123815723    4.879466794
  192 SOLV  HW2     2267    1.292153685    1.103642934    4.820309444
  193 SOLV  OW      2268    4.224824896    4.065387043    0.109618566
  193 SOLV  HW1     2269    4.285328958    3.987872825    0.127808086
  193 SOLV  HW2     2270    4.129839181    4.034122146    0.109082003
  194 SOLV  OW      2271    2.844262537    0.631086577    2.877804816
  194 SOLV  HW1     2272    2.785249669    0.683382513    2.939308214
  194 SOLV  HW2     2273    2.813187661    0.643160198    2.783525181
  195 SOLV  OW      2274    0.192982770    2.462984770    6.840701401
  195 SOLV  HW1     2275    0.130270586    2.525095899    6.887706154
  195 SOLV  HW2     2276    0.231270282    2.508719343    6.760436300
  196 SOLV  OW      2277    1.300838710    3.915774306    7.110471939
  196 SOLV  HW1     2278    1.287371348    3.988614548    7.043292967
  196 SOLV  HW2     2279    1.212550675    3.889725788    7.149545669
  197 SOLV  OW      2280    1.896029271    5.853288025    6.830291054
  197 SOLV  HW1     2281    1.954474343    5.815500926    6.902098940
  197 SOLV  HW2     2282    1.903571193    5.953003623    6.830205700
  198 SOLV  OW      2283    2.351074255    2.995712296    1.438532858
  198 SOLV  HW1     2284    2.258691962    2.996451634    1.476808717
  198 SOLV  HW2     2285    2.374072911    2.903063212    1.408745685
  199 SOLV  OW      2286    2.359238691    1.020744609    2.055054808
  199 SOLV  HW1     2287    2.365841718    0.921694976    2.067122885
  199 SOLV  HW2     2288    2.348506954    1.041844492    1.957896616
  200 SOLV  OW      2289    1.167769064    4.719511197    8.100391535
  200 SOLV  HW1     2290    1.180849113    4.697518672    8.197062696
  200 SOLV  HW2     2291    1.254357407    4.750720065    8.061294917
  201 SOLV  OW      2292    4.113425790    1.717339494    2.641570239
  201 SOLV  HW1     2293    4.194382308    1.664311669    2.616387661
  201 SOLV  HW2     2294    4.087452733    1.776713805    2.565411436
  202 SOLV  OW      2295    2.302962163    4.576793670    6.470170629
  202 SOLV  HW1     2296    2.288065954    4.672564976    6.445552629
  202 SOLV  HW2     2297    2.225950534    4.521731174    6.437961592
  203 SOLV  OW      2298    0.844998299    1.686895952    2.602328781
  203 SOLV  HW1     2299    0.933917728    1.641751944    2.609773667
  203 SOLV  HW2     2300    0.795480307    1.677441071    2.688692175
  204 SOLV  OW      2301    2.952862836    4.412193410    7.200123972
  204 SOLV  HW1     2302    2.874197053    4.385744824    7.144336681
  204 SOLV  HW2     2303    2.962587012    4.511713266    7.198980154
  205 SOLV  OW      2304    5.285316829    1.120431955    2.678037686
  205 SOLV  HW1     2305    5.228570972    1.140207656    2.757968523
  205 SOLV  HW2     2306    5.275045182    1.024201810    2.652851532
  206 SOLV  OW      2307    3.826672038    3.352464717    8.355077871
  206 SOLV  HW1     2308    3.922972039    3.369539603    8.375930066
  206 SOLV  HW2     2309    3.798526145    3.265765628    8.396201874
  207 SOLV  OW      2310    5.476861944    1.948142399    6.329786871
  207 SOLV  HW1     2311    5.467024877    1.848775370    6.335219497
  207 SOLV  HW2     2312    5.450515701    1.979304894    6.238491532
  208 SOLV  OW      2313    1.880085089    2.946798399    4.103916432
  208 SOLV  HW1     2314    1.938343002    2.908988650    4.031968593
  208 SOLV  HW2     2315    1.903173748    3.043016384    4.118377049
  209 SOLV  OW      2316    1.495187877    2.783488942    7.183744555
  209 SOLV  HW1     2317    1.479618729    2.721003018    7.260250735
  209 SOLV  HW2     2318    1.420652472    2.774520794    7.117682936
  210 SOLV  OW      2319    0.763860821    3.520930472    7.743261904
  210 SOLV  HW1     2320    0.778459661    3.503175852    7.645939143
  210 SOLV  HW2     2321    0.777304400    3.618279519    7.761769095
  211 SOLV  OW      2322    4.074636614    1.309297832    3.446449756
  211 SOLV  HW1     2323    4.059594731    1.376971286    3.374379608
  211 SOLV  HW2     2324    4.008110196    1.235231994    3.437037909
  212 SOLV  OW      2325    0.690056112    1.699343593    1.295934421
  212 SOLV  HW1     2326    0.604910446    1.670478508    1.252149523
  212 SOLV  HW2     2327    0.677729647    1.700663483    1.395163525
  213 SOLV  OW      2328    5.869373962    2.184792422    2.369143112
  213 SOLV  HW1     2329    5.930229283    2.158038898    2.443848986
  213 SOLV  HW2     2330    5.910225213    2.260678473    2.318422949
  214 SOLV  OW      2331    5.756334366    1.946116787    3.788281501
  214 SOLV  HW1     2332    5.815208787    2.025283132    3.804608703
  214 SOLV  HW2     2333    5.685347060    1.942298619    3.858611425
  215 SOLV  OW      2334    1.491119606    4.081081003    5.497716569
  215 SOLV  HW1     2335    1.512886349    3.991333245    5.536078259
  215 SOLV  HW2     2336    1.562057500    4.107494779    5.432369850
  216 SOLV  OW      2337    1.671722342    4.877410441    4.059860808
  216 SOLV  HW1     2338    1.758383641    4.828649013    4.070454262
  216 SOLV  HW2     2339    1.597131028    4.820839703    4.095017187
  217 SOLV  OW      2340    4.539159248    3.446739345    2.763595699
  217 SOLV  HW1     2341    4.495475559    3.413610723    2.847227521
  217 SOLV  HW2     2342    4.534071973    3.376026042    2.693070271
  218 SOLV  OW      2343    2.703644651    0.246717121    4.219481679
  218 SOLV  HW1     2344    2.684503384    0.178368120    4.289924137
  218 SOLV  HW2     2345    2.626288744    0.309673789    4.212228005
  219 SOLV  OW      2346    5.303974105    1.545871918    5.946255087
  219 SOLV  HW1     2347    5.368851554    1.493084779    5.891441739
  219 SOLV  HW2     2348    5.282035402    1.631191869    5.898934070
  220 SOLV  OW      2349    3.940965317    3.047415462    6.282680194
  220 SOLV  HW1     2350    4.007631926    3.030045889    6.210195912
  220 SOLV  HW2     2351    3.848885102    3.028692859    6.248463426
  221 SOLV  OW      2352    2.875849061    2.054425857    2.654340700
  221 SOLV  HW1     2353    2.852614847    2.006499017    2.738976983
  221 SOLV  HW2     2354    2.972723654    2.079201930    2.655580720
  222 SOLV  OW      2355    0.234969300    5.897441698    5.799313840
  222 SOLV  HW1     2356    0.198626934    5.810251287    5.832133708
  222 SOLV  HW2     2357    0.170841113    5.970831617    5.821709771
  223 SOLV  OW      2358    4.763347564    0.984506461    3.401362014
  223 SOLV  HW1     2359    4.793413210    0.892587775    3.426799940
  223 SOLV  HW2     2360    4.692082916    0.978126178    3.331499631
  224 SOLV  OW      2361    4.471061288    1.799110929    7.991148040
  224 SOLV  HW1     2362    4.458785309    1.894305856    7.963089229
  224 SOLV  HW2     2363    4.523300540    1.750236371    7.921273736
  225 SOLV  OW      2364    5.697567309    0.547057727    2.922584043
  225 SOLV  HW1     2365    5.720394511    0.643772459    2.933775452
  225 SOLV  HW2     2366    5.599318974    0.534218362    2.936092889
  226 SOLV  OW      2367    4.220807766    6.275838747    7.104516698
  226 SOLV  HW1     2368    4.319841127    6.262046927    7.103002496
  226 SOLV  HW2     2369    4.176668458    6.196066266    7.145604119
  227 SOLV  OW      2370    0.294824608    3.247416629    0.897473288
  227 SOLV  HW1     2371    0.365283338    3.208592405    0.956872812
  227 SOLV  HW2     2372    0.333124101    3.324196514    0.846110883
  228 SOLV  OW      2373    3.001300132    5.062997335    2.138604375
  228 SOLV  HW1     2374    2.938996599    5.008024723    2.082959421
  228 SOLV  HW2     2375    3.093873638    5.025840259    2.131564802
  229 SOLV  OW      2376    5.016517790    4.293981707    3.118126618
  229 SOLV  HW1     2377    4.945994269    4.284974220    3.047803370
  229 SOLV  HW2     2378    5.049499187    4.203213514    3.144077384
  230 SOLV  OW      2379    3.728316623    3.865811840    5.760999118
  230 SOLV  HW1     2380    3.786557250    3.787925450    5.784276725
  230 SOLV  HW2     2381    3.775269281    3.923826446    5.694442182
  231 SOLV  OW      2382    0.774617532    1.583159052    8.080501512
  231 SOLV  HW1     2383    0.807820778    1.592086192    8.174405368
  231 SOLV  HW2     2384    0.848961485    1.603487529    8.016784926
  232 SOLV  OW      2385    1.350627963    0.457658777    5.416802252
  232 SOLV  HW1     2386    1.304462685    0.480064841    5.330972203
  232 SOLV  HW2     2387    1.448190276    0.477959359    5.408462101
  233 SOLV  OW      2388    3.315520281    4.158668177    7.780476618
  233 SOLV  HW1     2389    3.381891011    4.137649356    7.852262569
  233 SOLV  HW2     2390    3.353871004    4.227302223    7.718681097
  234 SOLV  OW      2391    4.012786793    2.343263157    3.919252936
  234 SOLV  HW1     2392    4.044607922    2.436758630    3.934940459
  234 SOLV  HW2     2393    3.919821565    2.345423237    3.882471490
  235 SOLV  OW      2394    1.527806638    1.612604331    2.462115254
  235 SOLV  HW1     2395    1.581188754    1.563030132    2.530619839
  235 SOLV  HW2     2396    1.434050691    1.577828947    2.461350882
  236 SOLV  OW      2397    4.915683647    0.759147805    5.430912631
  236 SOLV  HW1     2398    4.884595181    0.697236472    5.503027601
  236 SOLV  HW2     2399    4.967997166    0.707634182    5.363017923
  237 SOLV  OW      2400    4.498903912    1.391038272    0.612440328
  237 SOLV  HW1     2401    4.594759261    1.365954639    0.598925760
  237 SOLV  HW2     2402    4.444695434    1.358520124    0.534954125
  238 SOLV  OW      2403    1.406088024    1.822248941    1.107425458
  238 SOLV  HW1     2404    1.440323150    1.915994874    1.101120694
  238 SOLV  HW2     2405    1.322032649    1.821030975    1.161585179
  239 SOLV  OW      2406    1.172708996    1.658499599    4.809490207
  239 SOLV  HW1     2407    1.085004016    1.617743582    4.834923603
  239 SOLV  HW2     2408    1.164462544    1.702111762    4.719879779
  240 SOLV  OW      2409    5.884587820    1.828533797    0.785516102
  240 SOLV  HW1     2410    5.906520234    1.836826383    0.882728654
  240 SOLV  HW2     2411    5.966665698    1.846227739    0.731200097
  241 SOLV  OW      2412    0.446762739    3.164867798    1.130954716
  241 SOLV  HW1     2413    0.425909680    3.075166771    1.169928429
  241 SOLV  HW2     2414    0.410096927    3.236398880    1.190444423
  242 SOLV  OW      2415    2.002461861    5.661166351    0.805799577
  242 SOLV  HW1     2416    2.076590522    5.649554907    0.739692300
  242 SOLV  HW2     2417    2.021055479    5.605596559    0.886832627
  243 SOLV  OW      2418    1.990949181    3.665199990    1.451284961
  243 SOLV  HW1     2419    2.055418636    3.611435927    1.396941776
  243 SOLV  HW2     2420    1.903192107    3.670168652    1.403597732
  244 SOLV  OW      2421    3.138002931    0.455840411    8.061260168
  244 SOLV  HW1     2422    3.080427494    0.447865370    8.142632995
  244 SOLV  HW2     2423    3.159207481    0.364560600    8.026354129
  245 SOLV  OW      2424    5.460213412    4.184314957    5.705041596
  245 SOLV  HW1     2425    5.368233154    4.218124028    5.685125704
  245 SOLV  HW2     2426    5.460741869    4.139953919    5.794662515
  246 SOLV  OW      2427    2.386843372    5.464309369    7.087131628
  246 SOLV  HW1     2428    2.463966343    5.420419805    7.133238494
  246 SOLV  HW2     2429    2.355011991    5.405890881    7.012471650
  247 SOLV  OW      2430    0.207853006    3.853143661    3.071943340
  247 SOLV  HW1     2431    0.157977698    3.938901470    3.084518297
  247 SOLV  HW2     2432    0.144051618    3.776345656    3.077558356
  248 SOLV  OW      2433    2.978837921    4.333147586    7.569432963
  248 SOLV  HW1     2434    2.919591640    4.270563433    7.518706244
  248 SOLV  HW2     2435    3.028788703    4.391224419    7.505151740
  249 SOLV  OW      2436    5.303990556    5.741715827    4.216287335
  249 SOLV  HW1     2437    5.398750546    5.748139920    4.184992397
  249 SOLV  HW2     2438    5.265071441    5.833525079    4.223800409
  250 SOLV  OW      2439    1.644746731    1.304814354    4.882530484
  250 SOLV  HW1     2440    1.702106756    1.386632639    4.878572721
  250 SOLV  HW2     2441    1.680459938    1.242397929    4.952020456
  251 SOLV  OW      2442    2.885887951    6.065121504    1.418260052
  251 SOLV  HW1     2443    2.943158926    6.145961613    1.431860928
  251 SOLV  HW2     2444    2.914311364    6.017778404    1.334888584
  252 SOLV  OW      2445    2.108536106    3.177097524    1.278862993
  252 SOLV  HW1     2446    2.086636087    3.096712498    1.334168795
  252 SOLV  HW2     2447    2.101827459    3.259299306    1.335413226
  253 SOLV  OW      2448    3.105543553    2.796188592    0.703175083
  253 SOLV  HW1     2449    3.115082954    2.724948621    0.633648454
  253 SOLV  HW2     2450    3.036937640    2.768236057    0.770346068
  254 SOLV  OW      2451    4.221392013    5.129495739    7.488703421
  254 SOLV  HW1     2452    4.146781149    5.113936247    7.553442766
  254 SOLV  HW2     2453    4.271491331    5.212017123    7.514787105
  255 SOLV  OW      2454    3.319347867    5.108309429    0.116345609
  255 SOLV  HW1     2455    3.251643418    5.066820629    0.177131110
  255 SOLV  HW2     2456    3.364236289    5.036830323    0.062718681
  256 SOLV  OW      2457    5.085505830    2.100484204    0.104164863
  256 SOLV  HW1     2458    5.078006346    2.048104642    0.189019002
  256 SOLV  HW2     2459    5.137715637    2.184075733    0.121096600
  257 SOLV  OW      2460    5.777649513    2.327870559    8.171365937
  257 SOLV  HW1     2461    5.749430186    2.252687368    8.230958104
  257 SOLV  HW2     2462    5.805074575    2.291387137    8.082388959
  258 SOLV  OW      2463    1.616396631    0.900666916    8.557117779
  258 SOLV  HW1     2464    1.544681371    0.834438165    8.578814605
  258 SOLV  HW2     2465    1.705962952    0.857448145    8.567609517
  259 SOLV  OW      2466    3.553641471    3.863096004    3.161747365
  259 SOLV  HW1     2467    3.517934105    3.779037411    3.202480613
  259 SOLV  HW2     2468    3.570891834    3.848236989    3.064373284
  260 SOLV  OW      2469    0.077612223    3.646977353    1.069612491
  260 SOLV  HW1     2470    0.153404038    3.638137475    1.004978646
  260 SOLV  HW2     2471    0.077611142    3.568732619    1.131884910
  261 SOLV  OW      2472    0.626887116    1.970195125    8.268627216
  261 SOLV  HW1     2473    0.708380137    1.963186309    8.326158426
  261 SOLV  HW2     2474    0.563351193    1.896503249    8.291709288
  262 SOLV  OW      2475    5.371233007    0.839587190    5.441533740
  262 SOLV  HW1     2476    5.381631850    0.757695353    5.497975493
  262 SOLV  HW2     2477    5.441174427    0.839912573    5.370062503
  263 SOLV  OW      2478    5.142461257    3.092581404    4.196722158
  263 SOLV  HW1     2479    5.101071699    3.137497007    4.275902689
  263 SOLV  HW2     2480    5.084502501    3.016519161    4.167474767
  264 SOLV  OW      2481    2.146322013    0.739309995    2.916685545
  264 SOLV  HW1     2482    2.153672961    0.739626854    2.816956357
  264 SOLV  HW2     2483    2.235413640    0.760712909    2.956743828
  265 SOLV  OW      2484    5.294832507    4.215103492    1.389386622
  265 SOLV  HW1     2485    5.211762580    4.239365532    1.339278482
  265 SOLV  HW2     2486    5.346746078    4.147487973    1.337106719
  266 SOLV  OW      2487    2.503093598    6.161725013    5.585881222
  266 SOLV  HW1     2488    2.418189570    6.127112439    5.545964560
  266 SOLV  HW2     2489    2.551583108    6.086888932    5.631140625
  267 SOLV  OW      2490    2.307889340    6.031386165    4.715442078
  267 SOLV  HW1     2491    2.323185378    5.932846510    4.722928210
  267 SOLV  HW2     2492    2.395906887    6.078850679    4.715110913
  268 SOLV  OW      2493    1.511656104    2.981706345    7.723537105
  268 SOLV  HW1     2494    1.526531213    2.987971293    7.822226308
  268 SOLV  HW2     2495    1.507172746    3.073704544    7.684596950
  269 SOLV  OW      2496    1.164572217    2.991446495    3.945194880
  269 SOLV  HW1     2497    1.190884426    2.936100041    3.866172659
  269 SOLV  HW2     2498    1.238383542    2.990444418    4.012655664
  270 SOLV  OW      2499    0.953497687    5.809624721    0.144806976
  270 SOLV  HW1     2500    0.878769580    5.847256073    0.199576201
  270 SOLV  HW2     2501    0.919492635    5.785999082    0.053781923
  271 SOLV  OW      2502    0.052909151    2.654264883    1.168995494
  271 SOLV  HW1     2503    0.109022667    2.575117015    1.144767428
  271 SOLV  HW2     2504    0.108998698    2.737006208    1.166183217
  272 SOLV  OW      2505    2.704011102    1.483718590    2.918889256
  272 SOLV  HW1     2506    2.693982703    1.495815277    3.017647362
  272 SOLV  HW2     2507    2.622852404    1.438015369    2.882494288
  273 SOLV  OW      2508    2.463372679    0.636816869    1.381215033
  273 SOLV  HW1     2509    2.491853551    0.708697712    1.317795340
  273 SOLV  HW2     2510    2.543476846    0.584722338    1.410703466
  274 SOLV  OW      2511    2.905342501    2.345727699    4.965781311
  274 SOLV  HW1     2512    2.827208155    2.367985585    5.024088219
  274 SOLV  HW2     2513    2.879947730    2.358111682    4.869855152
  275 SOLV  OW      2514    2.143485775    5.240115928    2.983045785
  275 SOLV  HW1     2515    2.170576901    5.207377719    3.073568407
  275 SOLV  HW2     2516    2.059408347    5.293701654    2.990764615
  276 SOLV  OW      2517    4.874769319    0.126329572    8.159228837
  276 SOLV  HW1     2518    4.845120310    0.088091309    8.246743648
  276 SOLV  HW2     2519    4.890663313    0.052126390    8.094103222
  277 SOLV  OW      2520    3.830552315    1.957262062    5.900301406
  277 SOLV  HW1     2521    3.894097298    1.893978029    5.944542043
  277 SOLV  HW2     2522    3.818911962    1.931238341    5.804450825
  278 SOLV  OW      2523    0.172951975    2.195273103    2.594016048
  278 SOLV  HW1     2524    0.138250217    2.186345010    2.687376576
  278 SOLV  HW2     2525    0.243198333    2.266390765    2.591224157
  279 SOLV  OW      2526    2.743299766    4.988889893    6.780273275
  279 SOLV  HW1     2527    2.826163163    5.012692619    6.729606280
  279 SOLV  HW2     2528    2.672400974    4.959353299    6.716234048
  280 SOLV  OW      2529    2.784619765    2.177841303    0.787887958
  280 SOLV  HW1     2530    2.795111175    2.270075776    0.750701974
  280 SOLV  HW2     2531    2.850210387    2.164170808    0.862124564
  281 SOLV  OW      2532    5.421409454    5.418869125    1.988608379
  281 SOLV  HW1     2533    5.329857397    5.431751047    1.950498460
  281 SOLV  HW2     2534    5.414920451    5.407178823    2.087710882
  282 SOLV  OW      2535    6.000896544    3.103371554    8.407182863
  282 SOLV  HW1     2536    5.930553898    3.174295857    8.402521107
  282 SOLV  HW2     2537    6.023602249    3.085181580    8.502857639
  283 SOLV  OW      2538    3.104726967    1.711866933    6.287623344
  283 SOLV  HW1     2539    3.203697027    1.702386779    6.298354604
  283 SOLV  HW2     2540    3.065963778    1.752475488    6.370378498
  284 SOLV  OW      2541    0.564819320    4.069228695    4.970689176
  284 SOLV  HW1     2542    0.610011072    4.040718497    4.886161374
  284 SOLV  HW2     2543    0.518393927    4.156547674    4.955851380
  285 SOLV  OW      2544    3.767085056    5.261222606    1.744760711
  285 SOLV  HW1     2545    3.732944344    5.279153061    1.652494886
  285 SOLV  HW2     2546    3.785694887    5.163505321    1.755012032
  286 SOLV  OW      2547    5.316206155    3.223986048    2.021151323
  286 SOLV  HW1     2548    5.248004125    3.288910764    1.987486258
  286 SOLV  HW2     2549    5.270112522    3.142761547    2.056900890
  287 SOLV  OW      2550    4.882071749    2.793613662    1.541437436
  287 SOLV  HW1     2551    4.911012056    2.712034155    1.491364463
  287 SOLV  HW2     2552    4.885852128    2.873037142    1.480793421
  288 SOLV  OW      2553    4.318697310    1.981665724    5.414751130
  288 SOLV  HW1     2554    4.228901511    2.023544578    5.401225117
  288 SOLV  HW2     2555    4.343466826    1.986435186    5.511517718
  289 SOLV  OW      2556    3.734116653    2.038554036    3.130975043
  289 SOLV  HW1     2557    3.663448173    2.105425924    3.154087424
  289 SOLV  HW2     2558    3.739493011    1.969469854    3.203075946
  290 SOLV  OW      2559    2.519514022    4.835443610    1.336067568
  290 SOLV  HW1     2560    2.585401477    4.761918508    1.351973483
  290 SOLV  HW2     2561    2.562097883    4.906944889    1.280621574
  291 SOLV  OW      2562    3.104706939    0.219210266    6.219854284
  291 SOLV  HW1     2563    3.114640686    0.318227146    6.229705776
  291 SOLV  HW2     2564    3.145176496    0.173600431    6.299113493
  292 SOLV  OW      2565    1.699830327    1.665452506    6.585943063
  292 SOLV  HW1     2566    1.615653478    1.646438197    6.535417927
  292 SOLV  HW2     2567    1.778436982    1.633712559    6.532899264
  293 SOLV  OW      2568    5.937027523    5.717862557    3.457465926
  293 SOLV  HW1     2569    5.966133449    5.648150914    3.522988599
  293 SOLV  HW2     2570    5.860839737    5.769996904    3.495904388
  294 SOLV  OW      2571    3.417954576    6.067807508    0.515770717
  294 SOLV  HW1     2572    3.492920567    6.002912713    0.502776976
  294 SOLV  HW2     2573    3.345600710    6.048881593    0.449386635
  295 SOLV  OW      2574    0.387934557    4.746048355    2.096923171
  295 SOLV  HW1     2575    0.352502208    4.657321509    2.067390392
  295 SOLV  HW2     2576    0.314884446    4.814206993    2.092661662
  296 SOLV  OW      2577    2.833741087    2.162674011    3.020622599
  296 SOLV  HW1     2578    2.781214420    2.213042743    2.952036713
  296 SOLV  HW2     2579    2.839889686    2.216959021    3.104380545
  297 SOLV  OW      2580    0.518508368    1.474612278    4.109169766
  297 SOLV  HW1     2581    0.459241167    1.456200455    4.030757423
  297 SOLV  HW2     2582    0.613983319    1.461046688    4.082700915
  298 SOLV  OW      2583    2.565930475    2.158925104    5.647215342
  298 SOLV  HW1     2584    2.564748868    2.130587283    5.551321130
  298 SOLV  HW2     2585    2.608623532    2.249033590    5.654821399
  299 SOLV  OW      2586    5.300823988    2.138298006    2.470391270
  299 SOLV  HW1     2587    5.269227032    2.091408768    2.387910299
  299 SOLV  HW2     2588    5.387327095    2.184693240    2.451291488
  300 SOLV  OW      2589    5.944779545    5.196984776    5.004436734
  300 SOLV  HW1     2590    5.975718604    5.111871773    4.962026444
  300 SOLV  HW2     2591    5.844941764    5.201554204    5.001029482
  301 SOLV  OW      2592    5.929761839    5.236079964    4.713328728
  301 SOLV  HW1     2593    5.997898408    5.178127824    4.758039528
  301 SOLV  HW2     2594    5.969795021    5.325617078    4.693821963
  302 SOLV  OW      2595    4.495699554    2.291533527    1.950102445
  302 SOLV  HW1     2596    4.485842460    2.267902821    2.046769493
  302 SOLV  HW2     2597    4.408554860    2.325941030    1.915145027
  303 SOLV  OW      2598    3.748621854    2.941913661    6.047906174
  303 SOLV  HW1     2599    3.683100373    2.995362773    5.994519052
  303 SOLV  HW2     2600    3.810800217    2.893938184    5.986000563
  304 SOLV  OW      2601    4.234466817    3.956936232    6.282077946
  304 SOLV  HW1     2602    4.318006251    3.991616249    6.324722127
  304 SOLV  HW2     2603    4.221121407    4.001695670    6.193655324
  305 SOLV  OW      2604    1.487988086    1.585411281    5.367922688
  305 SOLV  HW1     2605    1.532049789    1.660439380    5.318633519
  305 SOLV  HW2     2606    1.545454565    1.503744632    5.362608557
  306 SOLV  OW      2607    1.783283811    0.884629334    3.175719221
  306 SOLV  HW1     2608    1.831714551    0.817718762    3.232088733
  306 SOLV  HW2     2609    1.762419605    0.965579354    3.230599565
  307 SOLV  OW      2610    3.265899232    4.318303352    1.890251772
  307 SOLV  HW1     2611    3.279641014    4.298844987    1.987373486
  307 SOLV  HW2     2612    3.252102852    4.232544829    1.840701295
  308 SOLV  OW      2613    2.844390091    6.117661611    7.171055157
  308 SOLV  HW1     2614    2.808880137    6.145942510    7.260157990
  308 SOLV  HW2     2615    2.942919315    6.134397763    7.167600101
  309 SOLV  OW      2616    3.482239137    5.760942389    7.622180764
  309 SOLV  HW1     2617    3.464903420    5.856204551    7.647174156
  309 SOLV  HW2     2618    3.477103582    5.751091076    7.522799429
  310 SOLV  OW      2619    1.223707513    0.575050018    3.083316186
  310 SOLV  HW1     2620    1.187257351    0.505630142    3.021248927
  310 SOLV  HW2     2621    1.311260024    0.543997554    3.120335098
  311 SOLV  OW      2622    1.570733465    1.723594905    3.877531677
  311 SOLV  HW1     2623    1.608348663    1.654734956    3.815535705
  311 SOLV  HW2     2624    1.560141203    1.684067463    3.968775517
  312 SOLV  OW      2625    3.736789812    1.248179124    5.788774508
  312 SOLV  HW1     2626    3.769358863    1.186364589    5.717232221
  312 SOLV  HW2     2627    3.637114983    1.242718723    5.794708291
  313 SOLV  OW      2628    5.198165637    4.243644446    0.370226429
  313 SOLV  HW1     2629    5.166646288    4.308986397    0.301400396
  313 SOLV  HW2     2630    5.274554098    4.190664067    0.333376110
  314 SOLV  OW      2631    2.978458595    1.170966627    1.674783171
  314 SOLV  HW1     2632    2.943406644    1.263229591    1.658690812
  314 SOLV  HW2     2633    2.905052345    1.113168148    1.710432959
  315 SOLV  OW      2634    5.596945866    1.057645622    3.575979707
  315 SOLV  HW1     2635    5.660912464    0.997656248    3.624038154
  315 SOLV  HW2     2636    5.634810809    1.150097653    3.571625691
  316 SOLV  OW      2637    2.915356119    4.757397598    6.436611661
  316 SOLV  HW1     2638    2.909185346    4.847226180    6.393104879
  316 SOLV  HW2     2639    2.874867965    4.688431195    6.376574781
  317 SOLV  OW      2640    1.509580544    2.594736314    3.346084464
  317 SOLV  HW1     2641    1.604847950    2.621860818    3.359812418
  317 SOLV  HW2     2642    1.481579252    2.617406666    3.252799515
  318 SOLV  OW      2643    5.758396456    0.428894453    4.337601366
  318 SOLV  HW1     2644    5.682935984    0.391869909    4.391776941
  318 SOLV  HW2     2645    5.827015736    0.468422580    4.398666787
  319 SOLV  OW      2646    2.729752058    3.623115857    0.198987230
  319 SOLV  HW1     2647    2.799767745    3.581065580    0.256690341
  319 SOLV  HW2     2648    2.644367614    3.630853284    0.250462765
  320 SOLV  OW      2649    4.762123995    1.424632050    1.911340091
  320 SOLV  HW1     2650    4.801511842    1.479793967    1.837815585
  320 SOLV  HW2     2651    4.700556582    1.481237120    1.966161664
  321 SOLV  OW      2652    1.587155320    4.759899929    3.513691909
  321 SOLV  HW1     2653    1.623413196    4.712224860    3.593770328
  321 SOLV  HW2     2654    1.611182040    4.856831504    3.518896844
  322 SOLV  OW      2655    5.771191713    2.503946424    3.197307149
  322 SOLV  HW1     2656    5.756982271    2.572144401    3.269051139
  322 SOLV  HW2     2657    5.839549282    2.537500863    3.132488768
  323 SOLV  OW      2658    0.109888755    5.554356701    5.613193124
  323 SOLV  HW1     2659    0.128015004    5.556111826    5.514864888
  323 SOLV  HW2     2660    0.036012260    5.489730605    5.632320325
  324 SOLV  OW      2661    5.180855491    4.729544007    5.775675505
  324 SOLV  HW1     2662    5.126191394    4.708981879    5.694502025
  324 SOLV  HW2     2663    5.266517395    4.773101453    5.748018848
  325 SOLV  OW      2664    2.950046864    0.875187089    3.741882691
  325 SOLV  HW1     2665    3.005680136    0.957313113    3.754545148
  325 SOLV  HW2     2666    3.008401217    0.799676966    3.711998482
  326 SOLV  OW      2667    2.688793265    3.338601341    8.075771389
  326 SOLV  HW1     2668    2.754766312    3.410148396    8.098763667
  326 SOLV  HW2     2669    2.598310460    3.379381319    8.063525749
  327 SOLV  OW      2670    5.172952840    0.712571849    5.863871629
  327 SOLV  HW1     2671    5.181982261    0.650789322    5.785759694
  327 SOLV  HW2     2672    5.111705684    0.787895469    5.839888062
  328 SOLV  OW      2673    4.589828866    2.092196982    0.022813003
  328 SOLV  HW1     2674    4.618191721    2.048147558   -0.062364781
  328 SOLV  HW2     2675    4.670784430    2.119174620    0.074952117
  329 SOLV  OW      2676    3.936908610    4.627958008    1.962959572
  329 SOLV  HW1     2677    4.032160281    4.597549514    1.961372056
  329 SOLV  HW2     2678    3.876487160    4.548277869    1.963606881
  330 SOLV  OW      2679    4.240923454    2.431695793    1.845328301
  330 SOLV  HW1     2680    4.214472842    2.514867943    1.894142539
  330 SOLV  HW2     2681    4.165576231    2.366007419    1.848138194
  331 SOLV  OW      2682    2.106075379    5.533393790    2.756907795
  331 SOLV  HW1     2683    2.203804705    5.521049504    2.739684135
  331 SOLV  HW2     2684    2.093091294    5.605150833    2.825336086
  332 SOLV  OW      2685    3.451595561    2.775384111    5.726927548
  332 SOLV  HW1     2686    3.550084492    2.772655638    5.709823098
  332 SOLV  HW2     2687    3.420116564    2.870288643    5.725409293
  333 SOLV  OW      2688    0.700103942    2.591368639    1.139476901
  333 SOLV  HW1     2689    0.629076343    2.548629329    1.083543816
  333 SOLV  HW2     2690    0.663720836    2.610529457    1.230631810
  334 SOLV  OW      2691    4.260815743    1.067157962    7.667970531
  334 SOLV  HW1     2692    4.268491895    0.977807590    7.623724887
  334 SOLV  HW2     2693    4.319689969    1.132847409    7.620866178
  335 SOLV  OW      2694    1.321248488    2.151545306    2.921552640
  335 SOLV  HW1     2695    1.264417039    2.146597864    3.003685281
  335 SOLV  HW2     2696    1.366482380    2.063560899    2.906968045
  336 SOLV  OW      2697    2.825851787    3.813864056    8.319077696
  336 SOLV  HW1     2698    2.838397180    3.873783156    8.240005586
  336 SOLV  HW2     2699    2.761943452    3.740623031    8.295592784
  337 SOLV  OW      2700    3.370615917    5.582010199    8.067311492
  337 SOLV  HW1     2701    3.446491954    5.593911085    8.003270298
  337 SOLV  HW2     2702    3.283930180    5.588851228    8.017926598
  338 SOLV  OW      2703    2.555172274    1.811858621    2.043371539
  338 SOLV  HW1     2704    2.632211560    1.842179734    1.987285032
  338 SOLV  HW2     2705    2.558802926    1.712498983    2.054074665
  339 SOLV  OW      2706    2.141980871    4.173170517    3.564324572
  339 SOLV  HW1     2707    2.090927160    4.235644281    3.623406104
  339 SOLV  HW2     2708    2.122683201    4.194598227    3.468572220
  340 SOLV  OW      2709    5.156135506    1.293275568    1.895003352
  340 SOLV  HW1     2710    5.078028996    1.280090018    1.956040997
  340 SOLV  HW2     2711    5.123419708    1.307220245    1.801540542
  341 SOLV  OW      2712    3.851067832    0.813378634    5.536912012
  341 SOLV  HW1     2713    3.887433236    0.743689999    5.475096762
  341 SOLV  HW2     2714    3.808185232    0.886224896    5.483483643
  342 SOLV  OW      2715    2.025702750    0.067345896    6.320991339
  342 SOLV  HW1     2716    1.934641540    0.050438228    6.283281011
  342 SOLV  HW2     2717    2.094503691    0.052279031    6.250001947
  343 SOLV  OW      2718    0.406905683    4.217801208    3.695362049
  343 SOLV  HW1     2719    0.424929627    4.290013930    3.762149537
  343 SOLV  HW2     2720    0.371213247    4.137075957    3.742368113
  344 SOLV  OW      2721    4.568077144    2.039312687    4.418745996
  344 SOLV  HW1     2722    4.487624288    2.087880637    4.384561892
  344 SOLV  HW2     2723    4.543374981    1.987313642    4.500513855
  345 SOLV  OW      2724    2.854989028    0.573074713    2.500143634
  345 SOLV  HW1     2725    2.782608935    0.528337329    2.552676976
  345 SOLV  HW2     2726    2.937496703    0.516612218    2.502287740
  346 SOLV  OW      2727    0.578242038    2.445988086    7.008353430
  346 SOLV  HW1     2728    0.569487335    2.508232014    7.086129671
  346 SOLV  HW2     2729    0.601146816    2.498262981    6.926238910
  347 SOLV  OW      2730    1.954170239    5.866209644    2.359081811
  347 SOLV  HW1     2731    1.861012367    5.831561456    2.348072793
  347 SOLV  HW2     2732    2.009273981    5.798680016    2.408106572
  348 SOLV  OW      2733    2.562732555    4.007105646    1.479785622
  348 SOLV  HW1     2734    2.613370463    4.086085904    1.445173197
  348 SOLV  HW2     2735    2.471561195    4.005367091    1.438738733
  349 SOLV  OW      2736    0.325827690    4.780379922    6.739676880
  349 SOLV  HW1     2737    0.322236110    4.685739797    6.707576442
  349 SOLV  HW2     2738    0.236440453    4.823341081    6.726857066
  350 SOLV  OW      2739    2.290169052    1.264787781    3.253119713
  350 SOLV  HW1     2740    2.380018854    1.256988961    3.296320364
  350 SOLV  HW2     2741    2.239229544    1.339719320    3.295434159
  351 SOLV  OW      2742    1.695433872    5.777225842    2.354568054
  351 SOLV  HW1     2743    1.619830586    5.713178986    2.368067125
  351 SOLV  HW2     2744    1.682003704    5.827072972    2.268923733
  352 SOLV  OW      2745    1.621114714    1.077099815    4.146090449
  352 SOLV  HW1     2746    1.574898056    1.127128203    4.072869927
  352 SOLV  HW2     2747    1.555540542    1.017247711    4.192110649
  353 SOLV  OW      2748    5.522756318    4.690950573    4.731415227
  353 SOLV  HW1     2749    5.481234974    4.714527992    4.643550745
  353 SOLV  HW2     2750    5.573205159    4.769770972    4.766662206
  354 SOLV  OW      2751    5.242634680    2.925571200    3.805124166
  354 SOLV  HW1     2752    5.261823453    2.897695436    3.899224033
  354 SOLV  HW2     2753    5.145659952    2.948297581    3.796208471
  355 SOLV  OW      2754    5.579926174    0.686027241    3.959383937
  355 SOLV  HW1     2755    5.537791764    0.732841437    3.881710217
  355 SOLV  HW2     2756    5.671582033    0.722921101    3.974815159
  356 SOLV  OW      2757    1.494497771    0.861808897    6.093539657
  356 SOLV  HW1     2758    1.572862073    0.846833771    6.153829500
  356 SOLV  HW2     2759    1.493916386    0.956910244    6.062629052
  357 SOLV  OW      2760    4.572753384    5.703733165    7.544773954
  357 SOLV  HW1     2761    4.487791658    5.741663792    7.581418786
  357 SOLV  HW2     2762    4.608753052    5.764709476    7.474162218
  358 SOLV  OW      2763    1.304551616    1.051998061    8.271304160
  358 SOLV  HW1     2764    1.402843969    1.038306467    8.283601716
  358 SOLV  HW2     2765    1.284371912    1.063189351    8.174002528
  359 SOLV  OW      2766    5.082608974    4.838952191    0.132835190
  359 SOLV  HW1     2767    5.084585650    4.847331204    0.232464316
  359 SOLV  HW2     2768    5.062291226    4.928075886    0.092285763
  360 SOLV  OW      2769    0.381776600    5.308030782    0.238276342
  360 SOLV  HW1     2770    0.398396790    5.209428960    0.239512711
  360 SOLV  HW2     2771    0.283314700    5.325275304    0.241097068
  361 SOLV  OW      2772    5.701097973    0.979717032    5.534864704
  361 SOLV  HW1     2773    5.635874338    0.959345818    5.607878278
  361 SOLV  HW2     2774    5.684368557    1.071936603    5.499996813
  362 SOLV  OW      2775    3.588765902    5.046367340    4.551613819
  362 SOLV  HW1     2776    3.688101460    5.039600996    4.542301632
  362 SOLV  HW2     2777    3.564956382    5.135099550    4.591108002
  363 SOLV  OW      2778    2.396572555    1.609210073    8.352667912
  363 SOLV  HW1     2779    2.495460599    1.621800408    8.344748527
  363 SOLV  HW2     2780    2.349876197    1.692446357    8.322814027
  364 SOLV  OW      2781    4.788242012    0.395643105    6.218060416
  364 SOLV  HW1     2782    4.729231170    0.385886564    6.137919293
  364 SOLV  HW2     2783    4.861587226    0.460512181    6.197749463
  365 SOLV  OW      2784    0.327278741    4.102198768    6.730319155
  365 SOLV  HW1     2785    0.231175585    4.129808217    6.728913195
  365 SOLV  HW2     2786    0.349293648    4.053786267    6.645633399
  366 SOLV  OW      2787    5.128115856    3.147464132    2.695755351
  366 SOLV  HW1     2788    5.078734181    3.161625294    2.781551784
  366 SOLV  HW2     2789    5.076628460    3.188512094    2.620494436
  367 SOLV  OW      2790    5.896988373    4.902277232    6.824758888
  367 SOLV  HW1     2791    5.938335924    4.826940499    6.875894616
  367 SOLV  HW2     2792    5.862609242    4.971052780    6.888697025
  368 SOLV  OW      2793    2.738291527    0.710530025    3.819733795
  368 SOLV  HW1     2794    2.820876211    0.762769813    3.840967193
  368 SOLV  HW2     2795    2.761793487    0.633844911    3.760008053
  369 SOLV  OW      2796    4.823835652    6.114911562    2.363006910
  369 SOLV  HW1     2797    4.887468254    6.053735395    2.316013006
  369 SOLV  HW2     2798    4.768872100    6.164099224    2.295481753
  370 SOLV  OW      2799    1.047391797    4.095041177    4.773336758
  370 SOLV  HW1     2800    1.061910588    3.998164439    4.753232276
  370 SOLV  HW2     2801    0.994494269    4.104008133    4.857726039
  371 SOLV  OW      2802    2.072859496    2.678715751    5.664758960
  371 SOLV  HW1     2803    2.166343763    2.699393632    5.693624403
  371 SOLV  HW2     2804    2.071423019    2.661507589    5.566260732
  372 SOLV  OW      2805    4.609873028    0.856463354    7.598449683
  372 SOLV  HW1     2806    4.554022913    0.792295142    7.651016702
  372 SOLV  HW2     2807    4.590561290    0.845355928    7.500962472
  373 SOLV  OW      2808    5.089107394    4.594141904    7.534223655
  373 SOLV  HW1     2809    5.024627985    4.653129023    7.582834401
  373 SOLV  HW2     2810    5.038660281    4.524116799    7.483709606
  374 SOLV  OW      2811    3.340067709    6.377351731    5.490726349
  374 SOLV  HW1     2812    3.315846439    6.322572626    5.410647216
  374 SOLV  HW2     2813    3.365687549    6.469509516    5.461560498
  375 SOLV  OW      2814    0.136160664    1.632669236    2.488674943
  375 SOLV  HW1     2815    0.114161947    1.535666016    2.478353526
  375 SOLV  HW2     2816    0.096742903    1.666895898    2.573967833
  376 SOLV  OW      2817    0.680830591    0.332483825    4.130710487
  376 SOLV  HW1     2818    0.593705864    0.367517299    4.165091049
  376 SOLV  HW2     2819    0.749875136    0.404686295    4.135151764
  377 SOLV  OW      2820    0.629186732    4.790113158    2.215857285
  377 SOLV  HW1     2821    0.616360897    4.776803749    2.314134499
  377 SOLV  HW2     2822    0.549466240    4.754960832    2.166775303
  378 SOLV  OW      2823    5.885647401    5.242016846    0.848530423
  378 SOLV  HW1     2824    5.926324188    5.228874809    0.758127012
  378 SOLV  HW2     2825    5.792448923    5.205766480    0.848737073
  379 SOLV  OW      2826    4.103497766    1.610647623    7.627252065
  379 SOLV  HW1     2827    4.146471084    1.603103554    7.537271728
  379 SOLV  HW2     2828    4.030528300    1.542726570    7.635142378
  380 SOLV  OW      2829    4.733707734    0.912046140    5.016094969
  380 SOLV  HW1     2830    4.774507382    0.856964094    4.943284052
  380 SOLV  HW2     2831    4.663007664    0.971275970    4.977450513
  381 SOLV  OW      2832    3.826021868    1.451906640    7.216697342
  381 SOLV  HW1     2833    3.739304898    1.500132696    7.229127341
  381 SOLV  HW2     2834    3.882852006    1.463999036    7.298086353
  382 SOLV  OW      2835    2.025030884    3.092845335    4.469129272
  382 SOLV  HW1     2836    1.970568490    3.032839688    4.527723237
  382 SOLV  HW2     2837    2.071270668    3.161371377    4.525398170
  383 SOLV  OW      2838    2.665924071    4.089928749    5.255339353
  383 SOLV  HW1     2839    2.602152589    4.041629498    5.195335614
  383 SOLV  HW2     2840    2.731813194    4.024921301    5.293190826
  384 SOLV  OW      2841    2.293183389    2.907853774    5.432405136
  384 SOLV  HW1     2842    2.245121365    2.968307410    5.495930331
  384 SOLV  HW2     2843    2.387784414    2.896157869    5.462636723
  385 SOLV  OW      2844    0.581531511    3.217920895    1.477474384
  385 SOLV  HW1     2845    0.614566672    3.307936160    1.505864777
  385 SOLV  HW2     2846    0.493053098    3.227730187    1.431917433
  386 SOLV  OW      2847    3.611660368    3.560922474    3.244353029
  386 SOLV  HW1     2848    3.632327759    3.470846889    3.206152272
  386 SOLV  HW2     2849    3.521203551    3.559108579    3.286948334
  387 SOLV  OW      2850    2.934715778    5.461309695    6.414688992
  387 SOLV  HW1     2851    2.993598230    5.541196067    6.426981184
  387 SOLV  HW2     2852    2.924283258    5.413827388    6.502077113
  388 SOLV  OW      2853    3.525598575    1.282600814    0.462900100
  388 SOLV  HW1     2854    3.478571292    1.370011107    0.450736238
  388 SOLV  HW2     2855    3.458071034    1.209448122    0.472323391
  389 SOLV  OW      2856    4.997829520    5.168886090    6.599702726
  389 SOLV  HW1     2857    5.077254013    5.108185570    6.602399012
  389 SOLV  HW2     2858    4.919202718    5.122745250    6.640799206
  390 SOLV  OW      2859    1.270655403    1.253672189    2.189067760
  390 SOLV  HW1     2860    1.191201882    1.270716915    2.130786601
  390 SOLV  HW2     2861    1.349391281    1.304159773    2.153687743
  391 SOLV  OW      2862    1.181610744    5.069770116    8.096862272
  391 SOLV  HW1     2863    1.213758150    4.984753316    8.055163723
  391 SOLV  HW2     2864    1.257813058    5.115120596    8.143085724
  392 SOLV  OW      2865    1.270029552    4.597068980    1.757212763
  392 SOLV  HW1     2866    1.313343810    4.687114166    1.753234019
  392 SOLV  HW2     2867    1.280249998    4.551233436    1.668925086
  393 SOLV  OW      2868    5.441628735    0.857891844    1.558953875
  393 SOLV  HW1     2869    5.501840257    0.781742816    1.534954453
  393 SOLV  HW2     2870    5.357622475    0.852245535    1.504998718
  394 SOLV  OW      2871    1.618088813    3.053218829    7.196837479
  394 SOLV  HW1     2872    1.569540056    2.966514734    7.185634268
  394 SOLV  HW2     2873    1.552142350    3.128374602    7.198498786
  395 SOLV  OW      2874    5.290865386    4.424367345    7.627353870
  395 SOLV  HW1     2875    5.334464853    4.372432197    7.553856066
  395 SOLV  HW2     2876    5.216174293    4.479158997    7.589682046
  396 SOLV  OW      2877    2.889702662    6.392196404    5.414674120
  396 SOLV  HW1     2878    2.956619135    6.443733745    5.468210731
  396 SOLV  HW2     2879    2.829060674    6.342106570    5.476428812
  397 SOLV  OW      2880    0.954017620    2.231102301    3.540159330
  397 SOLV  HW1     2881    0.943715217    2.328645660    3.559633431
  397 SOLV  HW2     2882    1.031616655    2.194824398    3.591757829
  398 SOLV  OW      2883    4.505359357    5.022395217    4.502164671
  398 SOLV  HW1     2884    4.546104526    5.025782085    4.410904380
  398 SOLV  HW2     2885    4.499358816    5.114991611    4.539447275
  399 SOLV  OW      2886    3.622394489    4.950849235    0.145343449
  399 SOLV  HW1     2887    3.646550194    5.046926314    0.131713143
  399 SOLV  HW2     2888    3.559794124    4.921636653    0.073039233
  400 SOLV  OW      2889    4.928360171    6.019878254    1.295971615
  400 SOLV  HW1     2890    4.989390425    5.942364334    1.279632134
  400 SOLV  HW2     2891    4.923266220    6.076248242    1.213530340
  401 SOLV  OW      2892    1.267423150    1.797183427    4.216804705
  401 SOLV  HW1     2893    1.236890321    1.708736604    4.252088877
  401 SOLV  HW2     2894    1.197744827    1.834482481    4.155536628
  402 SOLV  OW      2895    0.241975390    2.505213385    3.675542478
  402 SOLV  HW1     2896    0.280911403    2.449577252    3.602134798
  402 SOLV  HW2     2897    0.145971222    2.524587350    3.655345251
  403 SOLV  OW      2898    5.182226641    1.211273581    5.844344360
  403 SOLV  HW1     2899    5.199485766    1.220083299    5.746239285
  403 SOLV  HW2     2900    5.142729836    1.121380626    5.863300614
  404 SOLV  OW      2901    4.662233039    2.521621174    1.818660489
  404 SOLV  HW1     2902    4.614790191    2.508738178    1.731578499
  404 SOLV  HW2     2903    4.648029558    2.441330323    1.876554693
  405 SOLV  OW      2904    3.916392378    3.875678114    1.415366117
  405 SOLV  HW1     2905    3.845388442    3.945928644    1.410531447
  405 SOLV  HW2     2906    3.954076718    3.872689050    1.507945940
  406 SOLV  OW      2907    1.973888839    1.321341829    5.254073107
  406 SOLV  HW1     2908    2.013224115    1.231317504    5.235406533
  406 SOLV  HW2     2909    2.014725204    1.358966684    5.337240727
  407 SOLV  OW      2910    2.571707140    2.925320621    3.922284439
  407 SOLV  HW1     2911    2.642655047    2.895933755    3.858230669
  407 SOLV  HW2     2912    2.489404507    2.870233806    3.908435369
  408 SOLV  OW      2913    4.523398650    2.051479708    4.058966736
  408 SOLV  HW1     2914    4.462028290    1.986268173    4.103477740
  408 SOLV  HW2     2915    4.548124654    2.123539604    4.123744347
  409 SOLV  OW      2916    4.841042026    4.165048758    0.867502353
  409 SOLV  HW1     2917    4.882032767    4.253045564    0.843493693
  409 SOLV  HW2     2918    4.889635249    4.091606030    0.820121672
  410 SOLV  OW      2919    5.943639073    2.644970816    1.849945532
  410 SOLV  HW1     2920    6.008746102    2.656771148    1.774965952
  410 SOLV  HW2     2921    5.989281013    2.600553510    1.927043112
  411 SOLV  OW      2922    4.153161372    0.229350201    6.710156856
  411 SOLV  HW1     2923    4.062509766    0.270827631    6.718030301
  411 SOLV  HW2     2924    4.156027889    0.145053397    6.763877527
  412 SOLV  OW      2925    1.702414197    2.135407647    2.920341708
  412 SOLV  HW1     2926    1.656741494    2.151100416    3.007907689
  412 SOLV  HW2     2927    1.798474349    2.162245810    2.927568678
  413 SOLV  OW      2928    3.978915257    2.964367290    6.538137578
  413 SOLV  HW1     2929    4.067804466    2.998206163    6.569019811
  413 SOLV  HW2     2930    3.955535368    3.007017908    6.450762570
  414 SOLV  OW      2931    2.262027212    0.340930043    7.393521368
  414 SOLV  HW1     2932    2.319857042    0.273492236    7.439433683
  414 SOLV  HW2     2933    2.174107178    0.299248928    7.370438551
  415 SOLV  OW      2934    5.305626888    5.247872786    6.358452757
  415 SOLV  HW1     2935    5.399969108    5.271966264    6.381237551
  415 SOLV  HW2     2936    5.289666374    5.151555380    6.380093137
  416 SOLV  OW      2937    4.562621988    3.882674533    1.151195217
  416 SOLV  HW1     2938    4.545860266    3.902832183    1.247697994
  416 SOLV  HW2     2939    4.649814127    3.834611555    1.141838207
  417 SOLV  OW      2940    2.760566580    5.402565168    1.441668431
  417 SOLV  HW1     2941    2.744688560    5.326020722    1.379307320
  417 SOLV  HW2     2942    2.827220315    5.375648804    1.511187133
  418 SOLV  OW      2943    4.939286934    4.535819141    4.749677442
  418 SOLV  HW1     2944    5.009107833    4.464384859    4.744960075
  418 SOLV  HW2     2945    4.970679743    4.616473581    4.699583369
  419 SOLV  OW      2946    4.990519698    5.582515767    5.675812801
  419 SOLV  HW1     2947    5.026643345    5.598048914    5.583868008
  419 SOLV  HW2     2948    4.975963833    5.670426503    5.721199044
  420 SOLV  OW      2949    0.945844065    6.362677065    5.706606104
  420 SOLV  HW1     2950    0.973684125    6.458136452    5.695998823
  420 SOLV  HW2     2951    1.026998470    6.305340383    5.717855449
  421 SOLV  OW      2952    2.174082859    4.803632375    5.141679316
  421 SOLV  HW1     2953    2.118135588    4.781068120    5.221434200
  421 SOLV  HW2     2954    2.210370538    4.896291712    5.151555842
  422 SOLV  OW      2955    1.004817236    0.532889174    3.705237383
  422 SOLV  HW1     2956    0.938837752    0.457750151    3.706191299
  422 SOLV  HW2     2957    1.054067781    0.532899068    3.618205938
  423 SOLV  OW      2958    0.948988996    3.531581384    3.093039647
  423 SOLV  HW1     2959    1.033250782    3.522644469    3.039934336
  423 SOLV  HW2     2960    0.909556982    3.622237520    3.077985127
  424 SOLV  OW      2961    2.097644628    4.252181293    7.623675832
  424 SOLV  HW1     2962    2.003900245    4.266879614    7.655235356
  424 SOLV  HW2     2963    2.157862707    4.240038829    7.702583492
  425 SOLV  OW      2964    0.809941341    0.842074084    7.426049769
  425 SOLV  HW1     2965    0.883559128    0.837895902    7.493599960
  425 SOLV  HW2     2966    0.774659672    0.749987014    7.409459113
  426 SOLV  OW      2967    0.564705654    5.765627451    0.093021883
  426 SOLV  HW1     2968    0.589962857    5.773450708    0.189463386
  426 SOLV  HW2     2969    0.492612827    5.697068924    0.082900955
  427 SOLV  OW      2970    1.854555134    2.219778570    6.638229283
  427 SOLV  HW1     2971    1.885467289    2.260723296    6.552391962
  427 SOLV  HW2     2972    1.897156518    2.267431704    6.715134339
  428 SOLV  OW      2973    4.947067395    3.542877698    2.681625661
  428 SOLV  HW1     2974    4.976073864    3.535853622    2.777068544
  428 SOLV  HW2     2975    5.018929403    3.587310501    2.628131011
  429 SOLV  OW      2976    1.617999763    4.720068264    2.868682650
  429 SOLV  HW1     2977    1.685400704    4.683337602    2.804588586
  429 SOLV  HW2     2978    1.654470906    4.802635067    2.911724990
  430 SOLV  OW      2979    4.881916896    6.182083948    3.065572533
  430 SOLV  HW1     2980    4.923385191    6.272947912    3.070500187
  430 SOLV  HW2     2981    4.846669202    6.166491048    2.973297529
  431 SOLV  OW      2982    3.163229855    1.313463139    3.191572684
  431 SOLV  HW1     2983    3.177759375    1.214918776    3.182741151
  431 SOLV  HW2     2984    3.228612337    1.351042932    3.257245800
  432 SOLV  OW      2985    5.994739328    0.893121775    5.276681947
  432 SOLV  HW1     2986    6.026282874    0.803003215    5.246954379
  432 SOLV  HW2     2987    5.941434543    0.935591253    5.203504103
  433 SOLV  OW      2988    0.490172633    3.495003548    8.052381129
  433 SOLV  HW1     2989    0.575126968    3.539352189    8.080947535
  433 SOLV  HW2     2990    0.511426893    3.417251389    7.993195407
  434 SOLV  OW      2991    0.046694808    1.457576612    0.736212568
  434 SOLV  HW1     2992    0.049336629    1.482518744    0.639408608
  434 SOLV  HW2     2993    0.111899585    1.513922043    0.786943281
  435 SOLV  OW      2994    4.355618827    4.368432473    6.243368402
  435 SOLV  HW1     2995    4.362051146    4.453253054    6.190792860
  435 SOLV  HW2     2996    4.295570385    4.382482293    6.322088545
  436 SOLV  OW      2997    0.640742684    1.294598676    7.157158760
  436 SOLV  HW1     2998    0.590598066    1.221348233    7.203201848
  436 SOLV  HW2     2999    0.630641090    1.284788312    7.058154724
  437 SOLV  OW      3000    4.368780535    3.308836103    2.399435019
  437 SOLV  HW1     3001    4.317478987    3.328496409    2.482991500
  437 SOLV  HW2     3002    4.345048382    3.375930675    2.329184250
  438 SOLV  OW      3003    3.732216211    4.156444439    1.345496104
  438 SOLV  HW1     3004    3.777982494    4.195515903    1.265627733
  438 SOLV  HW2     3005    3.757782168    4.208158810    1.427179204
  439 SOLV  OW      3006    1.395400633    2.257101228    7.365257338
  439 SOLV  HW1     3007    1.406570584    2.294693061    7.273267365
  439 SOLV  HW2     3008    1.472655092    2.197230527    7.386407170
  440 SOLV  OW      3009    2.606185454    1.145841985    0.513829983
  440 SOLV  HW1     3010    2.546416558    1.182053250    0.442300093
  440 SOLV  HW2     3011    2.676947871    1.213138140    0.535370524
  441 SOLV  OW      3012    3.721581273    5.617209255    4.652255677
  441 SOLV  HW1     3013    3.768245205    5.677359324    4.717098139
  441 SOLV  HW2     3014    3.782312907    5.541875205    4.627026608
  442 SOLV  OW      3015    6.047654402    2.323408777    8.314025856
  442 SOLV  HW1     3016    5.983127943    2.361148907    8.247602375
  442 SOLV  HW2     3017    6.109529637    2.259781301    8.267948793
  443 SOLV  OW      3018    4.106938755    0.552140591    5.688363201
  443 SOLV  HW1     3019    4.121483772    0.569455506    5.590945966
  443 SOLV  HW2     3020    4.170107869    0.481078302    5.719376565
  444 SOLV  OW      3021    2.483525798    6.248731350    6.396851402
  444 SOLV  HW1     3022    2.457851122    6.152458126    6.405441893
  444 SOLV  HW2     3023    2.473356732    6.277557185    6.301630487
  445 SOLV  OW      3024    2.450548811    2.599845404    4.804299339
  445 SOLV  HW1     3025    2.439004065    2.644430796    4.715536015
  445 SOLV  HW2     3026    2.363410554    2.560283511    4.833313794
  446 SOLV  OW      3027    2.991737605    5.969041504    6.089303421
  446 SOLV  HW1     3028    2.977301307    6.055789260    6.136911017
  446 SOLV  HW2     3029    3.040924254    5.985701928    6.003844829
  447 SOLV  OW      3030    2.177198286    4.445406193    0.636354574
  447 SOLV  HW1     3031    2.141966089    4.488436494    0.719463959
  447 SOLV  HW2     3032    2.212834603    4.354601522    0.658368915
  448 SOLV  OW      3033    3.398375571    1.133189064    2.367943147
  448 SOLV  HW1     3034    3.446752785    1.063678230    2.421121890
  448 SOLV  HW2     3035    3.301668111    1.133308632    2.393393946
  449 SOLV  OW      3036    2.095104508    2.602123502    6.346124802
  449 SOLV  HW1     3037    2.050216323    2.652232834    6.420112558
  449 SOLV  HW2     3038    2.136472190    2.518728669    6.382650663
  450 SOLV  OW      3039    0.256955284    2.849209264    5.716789238
  450 SOLV  HW1     3040    0.320015292    2.780273617    5.752445344
  450 SOLV  HW2     3041    0.264403657    2.852830379    5.617132529
  451 SOLV  OW      3042    0.817947049    0.110143894    8.503396586
  451 SOLV  HW1     3043    0.889765306    0.130420120    8.569963104
  451 SOLV  HW2     3044    0.769275505    0.194359300    8.480181416
  452 SOLV  OW      3045    2.232207853    1.666324764    4.155662513
  452 SOLV  HW1     3046    2.330951653    1.672388128    4.141070289
  452 SOLV  HW2     3047    2.212538724    1.592685936    4.220396733
  453 SOLV  OW      3048    2.648690636    5.746424433    5.821963449
  453 SOLV  HW1     3049    2.697054976    5.713517899    5.740857681
  453 SOLV  HW2     3050    2.712561538    5.752545316    5.898665133
  454 SOLV  OW      3051    1.018950264    5.542039118    5.539179858
  454 SOLV  HW1     3052    1.086723497    5.470717965    5.521287432
  454 SOLV  HW2     3053    1.028305843    5.614732971    5.471149490
  455 SOLV  OW      3054    3.506533364    3.357613623    0.656087658
  455 SOLV  HW1     3055    3.587310828    3.405540940    0.690410761
  455 SOLV  HW2     3056    3.444674244    3.337861287    0.732135953
  456 SOLV  OW      3057    0.249940552    1.112457062    0.098750961
  456 SOLV  HW1     3058    0.282867306    1.136069171    0.190175068
  456 SOLV  HW2     3059    0.205163203    1.023084219    0.101500295
  457 SOLV  OW      3060    0.706253436    3.617632925    6.313114199
  457 SOLV  HW1     3061    0.692624247    3.627859689    6.214576154
  457 SOLV  HW2     3062    0.803101206    3.601204871    6.331841331
  458 SOLV  OW      3063    5.332180676    3.596472007    1.732739483
  458 SOLV  HW1     3064    5.313337731    3.594433282    1.830927409
  458 SOLV  HW2     3065    5.306216678    3.685640882    1.695660132
  459 SOLV  OW      3066    0.256889510    2.559488859    2.179674749
  459 SOLV  HW1     3067    0.329709338    2.581876445    2.114897137
  459 SOLV  HW2     3068    0.213605099    2.643790401    2.211609365
  460 SOLV  OW      3069    2.415738379    1.146852168    4.311816779
  460 SOLV  HW1     3070    2.362375337    1.200533500    4.246465530
  460 SOLV  HW2     3071    2.441391597    1.204607492    4.389316929
  461 SOLV  OW      3072    2.107254363    0.988997986    1.414728344
  461 SOLV  HW1     3073    2.204752184    0.974598464    1.431667212
  461 SOLV  HW2     3074    2.075725774    0.924795621    1.344842119
  462 SOLV  OW      3075    2.805300984    4.544276714    6.297062132
  462 SOLV  HW1     3076    2.710383338    4.571797829    6.281787313
  462 SOLV  HW2     3077    2.828309891    4.468573650    6.235908973
  463 SOLV  OW      3078    3.035016218    5.474956229    5.448530398
  463 SOLV  HW1     3079    2.974543269    5.434950040    5.517396903
  463 SOLV  HW2     3080    3.024427056    5.425642026    5.362181786
  464 SOLV  OW      3081    2.570437080    2.255783483    3.616307404
  464 SOLV  HW1     3082    2.646582769    2.310692199    3.581855316
  464 SOLV  HW2     3083    2.571457515    2.166017844    3.572248919
  465 SOLV  OW      3084    2.861638785    3.249232431    1.685460905
  465 SOLV  HW1     3085    2.820134965    3.197851609    1.610377374
  465 SOLV  HW2     3086    2.799635184    3.249540469    1.763918072
  466 SOLV  OW      3087    4.432873644    2.255893156    3.444842809
  466 SOLV  HW1     3088    4.358522061    2.189343134    3.451402920
  466 SOLV  HW2     3089    4.501561454    2.236134621    3.514783394
  467 SOLV  OW      3090    2.809915592    5.534511858    2.524510102
  467 SOLV  HW1     3091    2.765734560    5.568222104    2.607646965
  467 SOLV  HW2     3092    2.889408453    5.591455007    2.503570914
  468 SOLV  OW      3093    3.825604634    6.454201698    0.076853036
  468 SOLV  HW1     3094    3.895943618    6.447442918    0.147612115
  468 SOLV  HW2     3095    3.743195904    6.495514306    0.115610576
  469 SOLV  OW      3096    3.392048634    4.542044393    0.356639888
  469 SOLV  HW1     3097    3.378375993    4.503192989    0.447764548
  469 SOLV  HW2     3098    3.482230554    4.515722766    0.322369088
  470 SOLV  OW      3099    4.442414356    0.198267770    0.477096370
  470 SOLV  HW1     3100    4.398661526    0.213388883    0.388455951
  470 SOLV  HW2     3101    4.533691814    0.239112479    0.476614166
  471 SOLV  OW      3102    4.940978639    2.473267324    2.509964370
  471 SOLV  HW1     3103    5.002520422    2.531331760    2.563267330
  471 SOLV  HW2     3104    4.990436848    2.435139047    2.431860779
  472 SOLV  OW      3105    2.051161180    1.914147123    6.660028927
  472 SOLV  HW1     3106    1.962040703    1.959446938    6.657677992
  472 SOLV  HW2     3107    2.116481434    1.971629338    6.709315116
  473 SOLV  OW      3108    5.777101833    6.090416407    6.146465200
  473 SOLV  HW1     3109    5.736543168    6.176988686    6.175796276
  473 SOLV  HW2     3110    5.743139191    6.066852429    6.055408281
  474 SOLV  OW      3111    1.662077798    6.136921790    6.887510411
  474 SOLV  HW1     3112    1.573999930    6.091174134    6.899737872
  474 SOLV  HW2     3113    1.660734782    6.225014560    6.934817242
  475 SOLV  OW      3114    4.524840134    3.162768753    8.556474047
  475 SOLV  HW1     3115    4.434260888    3.151081193    8.597203424
  475 SOLV  HW2     3116    4.515756233    3.173254679    8.457440685
  476 SOLV  OW      3117    4.271406096    1.298027863    3.652406731
  476 SOLV  HW1     3118    4.189341048    1.300812245    3.595330783
  476 SOLV  HW2     3119    4.350541804    1.326725698    3.598424752
  477 SOLV  OW      3120    1.273778340    1.360513907    0.281034516
  477 SOLV  HW1     3121    1.283817826    1.400929103    0.190117550
  477 SOLV  HW2     3122    1.298304668    1.428161731    0.350477371
  478 SOLV  OW      3123    0.916263780    0.787342395    3.019844874
  478 SOLV  HW1     3124    0.993514187    0.823487619    2.967633875
  478 SOLV  HW2     3125    0.858945777    0.863019769    3.051271896
  479 SOLV  OW      3126    1.935099544    1.143663546    3.578349119
  479 SOLV  HW1     3127    1.873900131    1.145557908    3.499285175
  479 SOLV  HW2     3128    2.023738889    1.106309894    3.551002646
  480 SOLV  OW      3129    3.502975669    1.094941935    0.764051377
  480 SOLV  HW1     3130    3.582892916    1.109665528    0.705771888
  480 SOLV  HW2     3131    3.466474366    1.003231270    0.748023749
  481 SOLV  OW      3132    5.500536162    3.067238132    7.249203689
  481 SOLV  HW1     3133    5.479570568    3.162371308    7.271791190
  481 SOLV  HW2     3134    5.593367637    3.061375397    7.212488285
  482 SOLV  OW      3135    0.514990191    1.609368264    8.176527867
  482 SOLV  HW1     3136    0.538054889    1.558435431    8.259437159
  482 SOLV  HW2     3137    0.590966544    1.603770175    8.111748706
  483 SOLV  OW      3138    2.323166304    4.807229290    3.527894079
  483 SOLV  HW1     3139    2.241019597    4.777191896    3.479420305
  483 SOLV  HW2     3140    2.360746694    4.888190576    3.482804669
  484 SOLV  OW      3141    1.638051316    4.178418844    7.375926728
  484 SOLV  HW1     3142    1.610115947    4.230912847    7.456326178
  484 SOLV  HW2     3143    1.565048114    4.180684783    7.307622416
  485 SOLV  OW      3144    5.028545336    4.255484833    3.497862527
  485 SOLV  HW1     3145    5.014098548    4.204819507    3.582858823
  485 SOLV  HW2     3146    4.960447257    4.227302700    3.430271804
  486 SOLV  OW      3147    5.713801439    0.471725763    4.704564905
  486 SOLV  HW1     3148    5.662847595    0.426388963    4.631432122
  486 SOLV  HW2     3149    5.655127603    0.481525100    4.784948024
  487 SOLV  OW      3150    4.027577621    1.018861691    1.455324978
  487 SOLV  HW1     3151    4.114844744    1.002277472    1.501253983
  487 SOLV  HW2     3152    3.956548174    1.035507780    1.523719413
  488 SOLV  OW      3153    0.851512991    1.677573990    7.345682147
  488 SOLV  HW1     3154    0.843657368    1.722894428    7.256887829
  488 SOLV  HW2     3155    0.948040206    1.662336722    7.366904817
  489 SOLV  OW      3156    2.056909711    4.632331455    7.470410092
  489 SOLV  HW1     3157    2.101579265    4.545427326    7.449140454
  489 SOLV  HW2     3158    2.122309836    4.693363736    7.515108852
  490 SOLV  OW      3159    2.111071458    1.244159491    1.741026943
  490 SOLV  HW1     3160    2.061910559    1.157135199    1.744196372
  490 SOLV  HW2     3161    2.206012707    1.227851839    1.714188542
  491 SOLV  OW      3162    3.842342157    2.201778378    4.934757457
  491 SOLV  HW1     3163    3.763842790    2.239983426    4.983525441
  491 SOLV  HW2     3164    3.814463532    2.118663926    4.886644650
  492 SOLV  OW      3165    1.219908776    5.040961894    2.856611234
  492 SOLV  HW1     3166    1.294655778    5.083001323    2.805175337
  492 SOLV  HW2     3167    1.224435169    5.070416472    2.952067946
  493 SOLV  OW      3168    3.708111528    2.325650874    1.239824430
  493 SOLV  HW1     3169    3.611466772    2.330270012    1.265093792
  493 SOLV  HW2     3170    3.763678281    2.315320635    1.322321137
  494 SOLV  OW      3171    4.898896414    6.377681025    8.019682319
  494 SOLV  HW1     3172    4.908507817    6.343109720    7.926341401
  494 SOLV  HW2     3173    4.841765391    6.315039048    8.072711693
  495 SOLV  OW      3174    5.089423240    6.418244310    5.940645792
  495 SOLV  HW1     3175    5.178533524    6.376800564    5.959134744
  495 SOLV  HW2     3176    5.086246718    6.509765702    5.980818278
  496 SOLV  OW      3177    1.574660233    3.303713422    2.875702910
  496 SOLV  HW1     3178    1.539239924    3.210716484    2.885556071
  496 SOLV  HW2     3179    1.673794684    3.303188423    2.888824325
  497 SOLV  OW      3180    4.563682120    4.906008735    6.140203351
  497 SOLV  HW1     3181    4.619041567    4.978389066    6.099014722
  497 SOLV  HW2     3182    4.620670210    4.825373249    6.156026058
  498 SOLV  OW      3183    0.241252234    5.564193709    3.486683277
  498 SOLV  HW1     3184    0.248126984    5.663331856    3.497838446
  498 SOLV  HW2     3185    0.288465157    5.536722126    3.402919609
  499 SOLV  OW      3186    5.009574896    3.626023621    1.762360477
  499 SOLV  HW1     3187    5.063018226    3.693649869    1.711659627
  499 SOLV  HW2     3188    4.979861037    3.665423389    1.849336490
  500 SOLV  OW      3189    1.539601129    3.747959913    8.303726493
  500 SOLV  HW1     3190    1.442865416    3.772900256    8.308227852
  500 SOLV  HW2     3191    1.594503288    3.819437588    8.347048172
  501 SOLV  OW      3192    4.733437605    4.812119273    5.872048462
  501 SOLV  HW1     3193    4.795208628    4.743513599    5.833608094
  501 SOLV  HW2     3194    4.762444550    4.834716908    5.965043255
  502 SOLV  OW      3195    5.275913983    6.307458874    4.513631216
  502 SOLV  HW1     3196    5.306757771    6.375686468    4.447345840
  502 SOLV  HW2     3197    5.351313777    6.284201459    4.575064280
  503 SOLV  OW      3198    4.797129097    2.839695374    5.979214907
  503 SOLV  HW1     3199    4.782635936    2.775424165    5.903987132
  503 SOLV  HW2     3200    4.895058218    2.856807692    5.990037720
  504 SOLV  OW      3201    1.459577785    3.602885728    7.369869205
  504 SOLV  HW1     3202    1.545376006    3.626812074    7.415325543
  504 SOLV  HW2     3203    1.383289879    3.646559404    7.417543916
  505 SOLV  OW      3204    0.519835769    0.659971034    6.140661593
  505 SOLV  HW1     3205    0.612973553    0.695518361    6.148524429
  505 SOLV  HW2     3206    0.521314625    0.560372202    6.149491935
  506 SOLV  OW      3207    2.693246940    4.850952795    2.321607995
  506 SOLV  HW1     3208    2.771660714    4.790540525    2.307405825
  506 SOLV  HW2     3209    2.720407207    4.927744244    2.379620693
  507 SOLV  OW      3210    6.034680562    5.499211355    4.637000170
  507 SOLV  HW1     3211    6.000466305    5.571785044    4.696687050
  507 SOLV  HW2     3212    6.013896477    5.521763391    4.541818595
  508 SOLV  OW      3213    2.912443110    2.061132596    3.366761630
  508 SOLV  HW1     3214    2.842028070    2.126213001    3.338365396
  508 SOLV  HW2     3215    2.974117215    2.043200831    3.290114067
  509 SOLV  OW      3216    1.317101300    2.409978404    1.174718276
  509 SOLV  HW1     3217    1.280062004    2.383139287    1.263644202
  509 SOLV  HW2     3218    1.328604801    2.509277722    1.171995645
  510 SOLV  OW      3219    2.334516262    1.455414982    5.814196220
  510 SOLV  HW1     3220    2.316569000    1.553298923    5.824030546
  510 SOLV  HW2     3221    2.247770444    1.406162172    5.807169761
  511 SOLV  OW      3222    5.646981705    3.248022930    2.934909613
  511 SOLV  HW1     3223    5.711078540    3.315003537    2.897422684
  511 SOLV  HW2     3224    5.556003851    3.289006757    2.941499527
  512 SOLV  OW      3225    5.880210394    1.098485921    5.707265096
  512 SOLV  HW1     3226    5.812779323    1.075235017    5.637175498
  512 SOLV  HW2     3227    5.916774506    1.014550471    5.747489318
  513 SOLV  OW      3228    5.391456699    6.234140243    2.868590620
  513 SOLV  HW1     3229    5.364589568    6.329467359    2.882410365
  513 SOLV  HW2     3230    5.333715322    6.193134660    2.797989136
  514 SOLV  OW      3231    3.819543297    0.722614971    4.749246618
  514 SOLV  HW1     3232    3.819410258    0.807846349    4.801550363
  514 SOLV  HW2     3233    3.865835771    0.651285473    4.801869606
  515 SOLV  OW      3234    1.097218364    0.893377301    7.288759026
  515 SOLV  HW1     3235    0.997691951    0.891586533    7.298317262
  515 SOLV  HW2     3236    1.138621928    0.919334921    7.376006002
  516 SOLV  OW      3237    2.942526876    1.686555847    2.654379562
  516 SOLV  HW1     3238    2.871482886    1.724450592    2.713682348
  516 SOLV  HW2     3239    2.944118326    1.736831595    2.567951080
  517 SOLV  OW      3240    2.719463543    2.965459251    4.852871342
  517 SOLV  HW1     3241    2.629358633    2.948633991    4.892847370
  517 SOLV  HW2     3242    2.726497632    2.917754618    4.765265068
  518 SOLV  OW      3243    1.087573939    4.472800112    1.173089275
  518 SOLV  HW1     3244    0.991936684    4.479500175    1.144651556
  518 SOLV  HW2     3245    1.110028641    4.377261384    1.192277988
  519 SOLV  OW      3246    0.972460438    2.775792523    4.791600642
  519 SOLV  HW1     3247    0.938925371    2.747449934    4.701755371
  519 SOLV  HW2     3248    0.914660171    2.735980766    4.862834176
  520 SOLV  OW      3249    5.033977843    3.170212209    6.080767051
  520 SOLV  HW1     3250    4.946171773    3.181060294    6.127377338
  520 SOLV  HW2     3251    5.040065883    3.235737266    6.005471088
  521 SOLV  OW      3252    5.586794353    2.256674457    7.795314116
  521 SOLV  HW1     3253    5.548851924    2.328021478    7.736406749
  521 SOLV  HW2     3254    5.616628733    2.297178346    7.881740035
  522 SOLV  OW      3255    1.265900365    5.043229978    1.895354782
  522 SOLV  HW1     3256    1.324720352    5.005304834    1.966782985
  522 SOLV  HW2     3257    1.170795799    5.018479297    1.913864119
  523 SOLV  OW      3258    5.335429856    2.849679904    7.187980554
  523 SOLV  HW1     3259    5.386240439    2.925603148    7.228650144
  523 SOLV  HW2     3260    5.349788548    2.767018449    7.242395622
  524 SOLV  OW      3261    0.172567821    5.284565182    2.561538789
  524 SOLV  HW1     3262    0.140940036    5.379131755    2.569083334
  524 SOLV  HW2     3263    0.268893930    5.279429985    2.587901543
  525 SOLV  OW      3264    6.001434985    0.931415694    1.447883311
  525 SOLV  HW1     3265    5.980748942    0.932123144    1.350048366
  525 SOLV  HW2     3266    6.099335328    0.915930112    1.461142055
  526 SOLV  OW      3267    4.706162062    4.170762004    8.404014865
  526 SOLV  HW1     3268    4.650089383    4.148885588    8.483873341
  526 SOLV  HW2     3269    4.693874638    4.267062005    8.380027707
  527 SOLV  OW      3270    1.337236777    2.623787724    6.229523623
  527 SOLV  HW1     3271    1.355917656    2.717904280    6.257686444
  527 SOLV  HW2     3272    1.238879216    2.611979285    6.215869579
  528 SOLV  OW      3273    4.996048049    4.159308810    7.977452511
  528 SOLV  HW1     3274    4.960968918    4.066264665    7.988050673
  528 SOLV  HW2     3275    4.976581339    4.211903664    8.060246945
  529 SOLV  OW      3276    3.803123110    6.020940859    7.337778304
  529 SOLV  HW1     3277    3.821810427    5.983146220    7.428455898
  529 SOLV  HW2     3278    3.840956701    5.960217302    7.267911748
  530 SOLV  OW      3279    1.910974594    1.185535367    4.472348888
  530 SOLV  HW1     3280    1.885682344    1.198185426    4.568267418
  530 SOLV  HW2     3281    2.007255761    1.159165341    4.466463265
  531 SOLV  OW      3282    4.163359168    1.982736466    6.346984305
  531 SOLV  HW1     3283    4.113668263    2.069058613    6.355893563
  531 SOLV  HW2     3284    4.143790892    1.924698853    6.426033705
  532 SOLV  OW      3285    3.772852900    6.043054532    0.714378532
  532 SOLV  HW1     3286    3.742255578    5.988392968    0.636429855
  532 SOLV  HW2     3287    3.706356999    6.115531512    0.732418480
  533 SOLV  OW      3288    1.542355470    2.537675147    1.381920636
  533 SOLV  HW1     3289    1.579342791    2.445411826    1.370989581
  533 SOLV  HW2     3290    1.460364093    2.534163706    1.439062268
  534 SOLV  OW      3291    4.385532482    5.973570162    1.351765820
  534 SOLV  HW1     3292    4.448546624    5.918712648    1.406719954
  534 SOLV  HW2     3293    4.364178801    5.924930329    1.267041083
  535 SOLV  OW      3294    5.190829173    4.522428670    8.247179121
  535 SOLV  HW1     3295    5.181168178    4.431774799    8.288271816
  535 SOLV  HW2     3296    5.276425333    4.564007593    8.277913266
  536 SOLV  OW      3297    0.717255242    1.242165470    1.065466615
  536 SOLV  HW1     3298    0.634903553    1.298894518    1.065155000
  536 SOLV  HW2     3299    0.777205992    1.270846138    1.140188702
  537 SOLV  OW      3300    5.401991441    3.739387064    6.640494029
  537 SOLV  HW1     3301    5.428735726    3.833603041    6.660697694
  537 SOLV  HW2     3302    5.327529827    3.712083030    6.701404120
  538 SOLV  OW      3303    1.756262065    2.512830410    6.303893803
  538 SOLV  HW1     3304    1.683689926    2.460937224    6.349065468
  538 SOLV  HW2     3305    1.815083006    2.554916450    6.372951282
  539 SOLV  OW      3306    1.809641678    1.540642665    5.832950295
  539 SOLV  HW1     3307    1.767157358    1.630007044    5.847412819
  539 SOLV  HW2     3308    1.740239205    1.475207730    5.802923033
  540 SOLV  OW      3309    2.017910726    2.504012228    1.158467129
  540 SOLV  HW1     3310    2.071755852    2.494440879    1.074746377
  540 SOLV  HW2     3311    1.990438606    2.599507325    1.169695255
  541 SOLV  OW      3312    0.915216583    3.469945902    2.736479301
  541 SOLV  HW1     3313    0.874433683    3.393673850    2.786673033
  541 SOLV  HW2     3314    0.842835298    3.530057407    2.702602996
  542 SOLV  OW      3315    5.144727732    2.193911966    8.065410931
  542 SOLV  HW1     3316    5.106717830    2.144446129    8.143567659
  542 SOLV  HW2     3317    5.088224705    2.274114125    8.046043285
  543 SOLV  OW      3318    5.218239542    4.628944588    1.547072241
  543 SOLV  HW1     3319    5.271269095    4.646520751    1.464132431
  543 SOLV  HW2     3320    5.256506758    4.681710627    1.622910608
  544 SOLV  OW      3321    5.184728853    3.392139383    0.184963174
  544 SOLV  HW1     3322    5.228242013    3.303991658    0.166615099
  544 SOLV  HW2     3323    5.086941770    3.378398554    0.200741386
  545 SOLV  OW      3324    5.442704424    0.897339356    2.231224134
  545 SOLV  HW1     3325    5.501375637    0.822369133    2.200610122
  545 SOLV  HW2     3326    5.366358223    0.860414620    2.284213811
  546 SOLV  OW      3327    1.373128322    1.058315700    0.711058720
  546 SOLV  HW1     3328    1.443167374    1.099721887    0.769197602
  546 SOLV  HW2     3329    1.286727020    1.107233411    0.722972600
  547 SOLV  OW      3330    2.881738260    5.814728805    1.003654583
  547 SOLV  HW1     3331    2.837933931    5.747720302    1.063580598
  547 SOLV  HW2     3332    2.971203968    5.780408980    0.975051998
  548 SOLV  OW      3333    4.254391054    0.098942687    7.706962363
  548 SOLV  HW1     3334    4.258315438   -0.000597780    7.715701211
  548 SOLV  HW2     3335    4.183499413    0.123841449    7.640973700
  549 SOLV  OW      3336    4.363965416    0.354394692    1.126684505
  549 SOLV  HW1     3337    4.326514011    0.390494735    1.041278127
  549 SOLV  HW2     3338    4.310625858    0.274861896    1.155485694
  550 SOLV  OW      3339    4.891768507    6.189123640    1.518400991
  550 SOLV  HW1     3340    4.923808386    6.150328295    1.431980853
  550 SOLV  HW2     3341    4.828399358    6.264206307    1.499772325
  551 SOLV  OW      3342    2.867592596    3.615014603    5.933194230
  551 SOLV  HW1     3343    2.901116755    3.544747860    5.995953860
  551 SOLV  HW2     3344    2.790056205    3.662571893    5.974745496
  552 SOLV  OW      3345    4.314353308    1.874493080    6.147111078
  552 SOLV  HW1     3346    4.324556945    1.929671209    6.064338281
  552 SOLV  HW2     3347    4.255937561    1.922765628    6.212360283
  553 SOLV  OW      3348    4.234656002    5.661258322    3.882975986
  553 SOLV  HW1     3349    4.192484250    5.693295161    3.798150874
  553 SOLV  HW2     3350    4.327496299    5.629286094    3.864040236
  554 SOLV  OW      3351    5.452368160    5.648558731    5.019079027
  554 SOLV  HW1     3352    5.500150399    5.562714793    5.037727004
  554 SOLV  HW2     3353    5.440538443    5.659361099    4.920370035
  555 SOLV  OW      3354    3.205875466    1.243864567    6.752384160
  555 SOLV  HW1     3355    3.214718920    1.343378939    6.748052197
  555 SOLV  HW2     3356    3.136175446    1.213730374    6.687315676
  556 SOLV  OW      3357    5.122617367    3.067697804    0.655505438
  556 SOLV  HW1     3358    5.172834941    3.153355477    0.643628036
  556 SOLV  HW2     3359    5.166155263    3.013194402    0.727156802
  557 SOLV  OW      3360    0.733793326    3.217513913    5.438668892
  557 SOLV  HW1     3361    0.791270832    3.141016793    5.467730316
  557 SOLV  HW2     3362    0.639645001    3.185902831    5.426967742
  558 SOLV  OW      3363    3.192140121    5.050864169    3.483816760
  558 SOLV  HW1     3364    3.211570115    5.143112470    3.450457825
  558 SOLV  HW2     3365    3.191336409    5.051060269    3.583813693
  559 SOLV  OW      3366    3.739715218    5.522367188    2.814137285
  559 SOLV  HW1     3367    3.753573111    5.619197792    2.793355692
  559 SOLV  HW2     3368    3.773813730    5.502797005    2.906085178
  560 SOLV  OW      3369    0.650662423    1.685177544    0.879291778
  560 SOLV  HW1     3370    0.553714934    1.670501277    0.859648101
  560 SOLV  HW2     3371    0.705936159    1.644611070    0.806495822
  561 SOLV  OW      3372    1.751365645    3.330480536    5.571878848
  561 SOLV  HW1     3373    1.749766566    3.403990499    5.639656968
  561 SOLV  HW2     3374    1.811024749    3.356449660    5.495941536
  562 SOLV  OW      3375    4.536999764    1.249168326    2.109105928
  562 SOLV  HW1     3376    4.558326027    1.181901973    2.038250528
  562 SOLV  HW2     3377    4.578986503    1.221113748    2.195420208
  563 SOLV  OW      3378    1.437581326    6.060405597    3.870471839
  563 SOLV  HW1     3379    1.487904997    6.104398844    3.796093076
  563 SOLV  HW2     3380    1.486617412    6.074069684    3.956546507
  564 SOLV  OW      3381    3.225677870    1.458566768    1.955081120
  564 SOLV  HW1     3382    3.212303731    1.363138666    1.928347385
  564 SOLV  HW2     3383    3.145665017    1.490482549    2.005868875
  565 SOLV  OW      3384    0.482573848    5.210464178    2.422480404
  565 SOLV  HW1     3385    0.440261101    5.274205976    2.358085694
  565 SOLV  HW2     3386    0.465943853    5.241639548    2.516030476
  566 SOLV  OW      3387    2.337542997    2.280106559    4.601591544
  566 SOLV  HW1     3388    2.329145387    2.256694246    4.504733879
  566 SOLV  HW2     3389    2.430405229    2.312209500    4.620194937
  567 SOLV  OW      3390    2.859508507    4.979791807    3.055632826
  567 SOLV  HW1     3391    2.904542604    5.031946897    2.983163088
  567 SOLV  HW2     3392    2.760907758    4.977989237    3.039058621
  568 SOLV  OW      3393    3.145702449    6.261552460    0.798462219
  568 SOLV  HW1     3394    3.081336826    6.204663820    0.747268078
  568 SOLV  HW2     3395    3.237138455    6.252129691    0.759082597
  569 SOLV  OW      3396    3.768723713    2.483769701    0.099977316
  569 SOLV  HW1     3397    3.799369196    2.463262052    0.192930899
  569 SOLV  HW2     3398    3.733110284    2.400540331    0.057496464
  570 SOLV  OW      3399    5.934159769    4.746690180    7.628760127
  570 SOLV  HW1     3400    5.947316030    4.682788760    7.704546638
  570 SOLV  HW2     3401    5.871565007    4.819402749    7.656953168
  571 SOLV  OW      3402    5.095427178    3.464915252    6.722367031
  571 SOLV  HW1     3403    5.124441991    3.400920133    6.651213487
  571 SOLV  HW2     3404    5.011321438    3.431537482    6.764937182
  572 SOLV  OW      3405    2.931417722    2.102400381    2.379968785
  572 SOLV  HW1     3406    2.868003393    2.065988962    2.311756265
  572 SOLV  HW2     3407    2.898700374    2.079278939    2.471593143
  573 SOLV  OW      3408    0.494590159    4.147386407    1.728508253
  573 SOLV  HW1     3409    0.584103878    4.167318511    1.688632361
  573 SOLV  HW2     3410    0.497562057    4.163997328    1.827074550
  574 SOLV  OW      3411    2.712731293    3.361132456    2.689673748
  574 SOLV  HW1     3412    2.809506226    3.349263936    2.667451147
  574 SOLV  HW2     3413    2.674111156    3.433699947    2.632730838
  575 SOLV  OW      3414    3.789166751    0.462181653    7.369693371
  575 SOLV  HW1     3415    3.739655375    0.548048121    7.356440110
  575 SOLV  HW2     3416    3.841033472    0.440503662    7.286989000
  576 SOLV  OW      3417    2.514720123    1.625688433    6.952940816
  576 SOLV  HW1     3418    2.457531640    1.550328216    6.985350125
  576 SOLV  HW2     3419    2.469931121    1.712719163    6.973426769
  577 SOLV  OW      3420    3.335725137    2.212435012    2.075123288
  577 SOLV  HW1     3421    3.411797632    2.227628292    2.138228388
  577 SOLV  HW2     3422    3.276370376    2.292913022    2.074477649
  578 SOLV  OW      3423    5.624057108    3.887824155    3.725926469
  578 SOLV  HW1     3424    5.606443454    3.950327007    3.801974168
  578 SOLV  HW2     3425    5.701982152    3.829270006    3.748268279
  579 SOLV  OW      3426    0.164634951    1.019351405    0.897306871
  579 SOLV  HW1     3427    0.076813644    1.066687322    0.904147781
  579 SOLV  HW2     3428    0.204245482    1.009232883    0.988568533
  580 SOLV  OW      3429    5.323700990    2.032412112    0.742014446
  580 SOLV  HW1     3430    5.345869707    1.997327975    0.832996561
  580 SOLV  HW2     3431    5.311847788    2.131605334    0.746516044
  581 SOLV  OW      3432    1.252119125    2.870655332    8.495008580
  581 SOLV  HW1     3433    1.243094352    2.798088557    8.426797959
  581 SOLV  HW2     3434    1.237618573    2.832559241    8.586323970
  582 SOLV  OW      3435    0.354901333    2.336818679    7.287471442
  582 SOLV  HW1     3436    0.444126774    2.342872387    7.242724998
  582 SOLV  HW2     3437    0.283100481    2.331493104    7.218071473
  583 SOLV  OW      3438    1.354170280    0.720967313    4.146777097
  583 SOLV  HW1     3439    1.288612679    0.663614858    4.195899134
  583 SOLV  HW2     3440    1.441657822    0.673047030    4.139729895
  584 SOLV  OW      3441    1.628276119    1.987906115    8.496894813
  584 SOLV  HW1     3442    1.533529182    2.011640294    8.518337104
  584 SOLV  HW2     3443    1.664921308    2.053430456    8.430836040
  585 SOLV  OW      3444    3.670849428    4.986822320    6.879081688
  585 SOLV  HW1     3445    3.755101856    4.972117204    6.930902156
  585 SOLV  HW2     3446    3.654376313    4.908383273    6.819281797
  586 SOLV  OW      3447    3.944900192    3.404638046    6.488863906
  586 SOLV  HW1     3448    3.917388494    3.466916306    6.415620497
  586 SOLV  HW2     3449    3.957383358    3.456271593    6.573588405
  587 SOLV  OW      3450    2.363247952    0.279045294    6.378777539
  587 SOLV  HW1     3451    2.382739458    0.272555725    6.280909929
  587 SOLV  HW2     3452    2.429231013    0.223739193    6.429645521
  588 SOLV  OW      3453    5.466379178    5.786086343    6.216121827
  588 SOLV  HW1     3454    5.446146068    5.760522890    6.121584938
  588 SOLV  HW2     3455    5.412977631    5.728797427    6.278301621
  589 SOLV  OW      3456    0.932474992    4.898975719    5.332210076
  589 SOLV  HW1     3457    0.993532247    4.883561543    5.254528012
  589 SOLV  HW2     3458    0.964403648    4.845931920    5.410740438
  590 SOLV  OW      3459    1.873154355    6.229114063    0.737223646
  590 SOLV  HW1     3460    1.805973594    6.281356921    0.789735828
  590 SOLV  HW2     3461    1.827456498    6.182997721    0.661164025
  591 SOLV  OW      3462    1.054629854    2.177414771    4.240535547
  591 SOLV  HW1     3463    1.131860591    2.176428668    4.304053827
  591 SOLV  HW2     3464    1.088721452    2.174725876    4.146564427
  592 SOLV  OW      3465    5.999916216    4.595431515    5.425644514
  592 SOLV  HW1     3466    5.999816422    4.638522136    5.515884608
  592 SOLV  HW2     3467    5.905915259    4.574869625    5.398421066
  593 SOLV  OW      3468    2.397463290    0.527334180    7.538580055
  593 SOLV  HW1     3469    2.466064434    0.462716517    7.572024225
  593 SOLV  HW2     3470    2.334252809    0.480041595    7.477196464
  594 SOLV  OW      3471    3.768393264    2.547335904    8.269144675
  594 SOLV  HW1     3472    3.809222118    2.456236546    8.274975521
  594 SOLV  HW2     3473    3.797161909    2.601858856    8.347882730
  595 SOLV  OW      3474    5.612503450    4.530814598    0.406154959
  595 SOLV  HW1     3475    5.609942468    4.431488696    0.394845890
  595 SOLV  HW2     3476    5.614555467    4.574557057    0.316252437
  596 SOLV  OW      3477    4.079788262    5.222648485    1.492010341
  596 SOLV  HW1     3478    4.056514828    5.258844253    1.582278330
  596 SOLV  HW2     3479    4.151359517    5.279105973    1.450898244
  597 SOLV  OW      3480    3.782840529    5.147494858    7.583084146
  597 SOLV  HW1     3481    3.824612094    5.057139369    7.592628315
  597 SOLV  HW2     3482    3.687312053    5.137291221    7.555330571
  598 SOLV  OW      3483    3.260619672    4.723282874    2.436847322
  598 SOLV  HW1     3484    3.234432156    4.697628345    2.343808899
  598 SOLV  HW2     3485    3.189283618    4.694425418    2.500710595
  599 SOLV  OW      3486    2.850892267    0.691653701    4.510053971
  599 SOLV  HW1     3487    2.754427756    0.713962013    4.524090201
  599 SOLV  HW2     3488    2.867796206    0.676618970    4.412645796
  600 SOLV  OW      3489    3.267543611    3.668740042    2.644039072
  600 SOLV  HW1     3490    3.243975133    3.720648249    2.726198416
  600 SOLV  HW2     3491    3.307510341    3.730248208    2.576072362
  601 SOLV  OW      3492    1.846837496    4.610873824    2.125913308
  601 SOLV  HW1     3493    1.871557421    4.517212291    2.150743263
  601 SOLV  HW2     3494    1.928979912    4.660865019    2.098461930
  602 SOLV  OW      3495    2.548317477    1.180815734    8.521554753
  602 SOLV  HW1     3496    2.493633352    1.263621552    8.533920945
  602 SOLV  HW2     3497    2.509066005    1.106539253    8.575798612
  603 SOLV  OW      3498    2.854847169    5.482258540    2.258550579
  603 SOLV  HW1     3499    2.818550191    5.569482449    2.225769574
  603 SOLV  HW2     3500    2.821214767    5.464829362    2.351098574
  604 SOLV  OW      3501    4.780632497    5.538470992    5.259853349
  604 SOLV  HW1     3502    4.864675712    5.582540980    5.291391474
  604 SOLV  HW2     3503    4.765890188    5.454058406    5.311402019
  605 SOLV  OW      3504    4.748718623    2.580666943    4.447222816
  605 SOLV  HW1     3505    4.732908910    2.520893756    4.525818742
  605 SOLV  HW2     3506    4.840977295    2.565427410    4.411780333
  606 SOLV  OW      3507    0.733384198    1.755238411    6.147104641
  606 SOLV  HW1     3508    0.674993725    1.678548768    6.120471280
  606 SOLV  HW2     3509    0.786129376    1.730334784    6.228331526
  607 SOLV  OW      3510    1.754714127    0.246797438    1.602661167
  607 SOLV  HW1     3511    1.793742557    0.335501560    1.577994291
  607 SOLV  HW2     3512    1.728962084    0.247419877    1.699286849
  608 SOLV  OW      3513    0.506378838    2.001447147    7.482020285
  608 SOLV  HW1     3514    0.440859235    2.069750506    7.514298941
  608 SOLV  HW2     3515    0.596003154    2.019461644    7.522554692
  609 SOLV  OW      3516    0.835264109    2.973702604    6.124315556
  609 SOLV  HW1     3517    0.776300117    3.003289743    6.049162406
  609 SOLV  HW2     3518    0.913254390    2.923055398    6.087539117
  610 SOLV  OW      3519    0.564167661    4.998452182    7.562527143
  610 SOLV  HW1     3520    0.615598432    4.915399600    7.541144376
  610 SOLV  HW2     3521    0.593083410    5.072205571    7.501499512
  611 SOLV  OW      3522    4.130754712    3.409435284    2.951915596
  611 SOLV  HW1     3523    4.161206360    3.322448423    2.990723846
  611 SOLV  HW2     3524    4.148117609    3.483029170    3.017356729
  612 SOLV  OW      3525    0.131136585    4.567419017    7.121515648
  612 SOLV  HW1     3526    0.186732276    4.611348040    7.192080772
  612 SOLV  HW2     3527    0.190865263    4.520919714    7.056167617
  613 SOLV  OW      3528    1.005525341    5.450099332    1.291877238
  613 SOLV  HW1     3529    0.996572214    5.544279903    1.259474365
  613 SOLV  HW2     3530    1.032361835    5.450400813    1.388208949
  614 SOLV  OW      3531    3.436187227    2.332932919    0.969974736
  614 SOLV  HW1     3532    3.388730073    2.294558354    1.049191507
  614 SOLV  HW2     3533    3.401137660    2.424722024    0.951364012
  615 SOLV  OW      3534    2.448562301    4.944476760    6.866321002
  615 SOLV  HW1     3535    2.527689664    4.901877879    6.910187439
  615 SOLV  HW2     3536    2.468321790    5.040826710    6.848256556
  616 SOLV  OW      3537    4.476273614    3.934953482    6.040264831
  616 SOLV  HW1     3538    4.399476443    3.977071947    6.088517352
  616 SOLV  HW2     3539    4.530795613    4.006070905    5.995883288
  617 SOLV  OW      3540    5.172290332    4.923333246    1.964321781
  617 SOLV  HW1     3541    5.083598355    4.965637321    1.945770245
  617 SOLV  HW2     3542    5.158735113    4.838736183    2.015893697
  618 SOLV  OW      3543    5.485830807    1.771141108    1.043616068
  618 SOLV  HW1     3544    5.561481449    1.797625576    0.983819515
  618 SOLV  HW2     3545    5.410298273    1.835709745    1.032399505
  619 SOLV  OW      3546    5.325779709    5.968691504    2.604381573
  619 SOLV  HW1     3547    5.281009126    6.044683235    2.651508277
  619 SOLV  HW2     3548    5.329331623    5.987758295    2.506280074
  620 SOLV  OW      3549    3.963609920    3.529946304    4.054765308
  620 SOLV  HW1     3550    4.054657302    3.506367812    4.020787198
  620 SOLV  HW2     3551    3.904551991    3.449358383    4.050537177
  621 SOLV  OW      3552    4.133966461    5.996322143    1.092845274
  621 SOLV  HW1     3553    4.090251777    5.949585702    1.016002446
  621 SOLV  HW2     3554    4.212121788    6.049135599    1.059640478
  622 SOLV  OW      3555    1.511637627    2.918021171    5.862822822
  622 SOLV  HW1     3556    1.563846957    2.855587699    5.920928980
  622 SOLV  HW2     3557    1.561737183    3.003985212    5.852808012
  623 SOLV  OW      3558    0.485885911    3.077622253    0.068960361
  623 SOLV  HW1     3559    0.547858578    3.111189804   -0.001981081
  623 SOLV  HW2     3560    0.482718718    3.143333992    0.144273199
  624 SOLV  OW      3561    0.113901653    0.323406273    4.968367447
  624 SOLV  HW1     3562    0.135531192    0.238443623    4.920267515
  624 SOLV  HW2     3563    0.036650501    0.368362049    4.923519794
  625 SOLV  OW      3564    4.335656086    0.685215065    0.646375940
  625 SOLV  HW1     3565    4.257037748    0.666152893    0.705162607
  625 SOLV  HW2     3566    4.391923077    0.756599339    0.688069959
  626 SOLV  OW      3567    1.849643693    2.444686077    0.249715290
  626 SOLV  HW1     3568    1.948852651    2.435705055    0.258489811
  626 SOLV  HW2     3569    1.810059269    2.355846697    0.226462002
  627 SOLV  OW      3570    5.802984083    0.807416777    2.932738089
  627 SOLV  HW1     3571    5.880364353    0.803706255    2.869503528
  627 SOLV  HW2     3572    5.759333713    0.897189151    2.926768781
  628 SOLV  OW      3573    4.470555958    4.164660373    4.218891829
  628 SOLV  HW1     3574    4.462704686    4.255833879    4.178570331
  628 SOLV  HW2     3575    4.434787199    4.166312858    4.312261655
  629 SOLV  OW      3576    1.741397447    3.336812003    7.784002186
  629 SOLV  HW1     3577    1.712340911    3.306147923    7.693362679
  629 SOLV  HW2     3578    1.829448850    3.383649981    7.776705001
  630 SOLV  OW      3579    2.293807095    5.081010640    3.483154430
  630 SOLV  HW1     3580    2.227180540    5.059917075    3.411627879
  630 SOLV  HW2     3581    2.247802154    5.083375284    3.571912748
  631 SOLV  OW      3582    3.110375362    1.556918726    0.313712942
  631 SOLV  HW1     3583    3.069834518    1.647624692    0.325068563
  631 SOLV  HW2     3584    3.063610340    1.491787538    0.373470901
  632 SOLV  OW      3585    4.269574200    5.184491835    4.066369660
  632 SOLV  HW1     3586    4.342554395    5.229659685    4.015048919
  632 SOLV  HW2     3587    4.182640507    5.196758993    4.018493603
  633 SOLV  OW      3588    0.703681963    2.715933266    0.162285252
  633 SOLV  HW1     3589    0.612314562    2.720929346    0.202623022
  633 SOLV  HW2     3590    0.695832598    2.700899251    0.063733506
  634 SOLV  OW      3591    4.459541814    4.240071969    7.499397368
  634 SOLV  HW1     3592    4.529583846    4.263979957    7.566647628
  634 SOLV  HW2     3593    4.383661604    4.193855789    7.545292278
  635 SOLV  OW      3594    6.044024523    5.745344393    6.277266403
  635 SOLV  HW1     3595    5.954302592    5.781872816    6.252452422
  635 SOLV  HW2     3596    6.115331396    5.808356151    6.246526745
  636 SOLV  OW      3597    4.618606213    2.640712167    6.617078736
  636 SOLV  HW1     3598    4.532606886    2.691690300    6.614750093
  636 SOLV  HW2     3599    4.692613399    2.698611378    6.582863160
  637 SOLV  OW      3600    4.109330579    6.252798800    0.000392451
  637 SOLV  HW1     3601    4.035417568    6.279997334   -0.061228641
  637 SOLV  HW2     3602    4.083733270    6.274240085    0.094653372
  638 SOLV  OW      3603    1.529069784    3.062693619    0.005290590
  638 SOLV  HW1     3604    1.515741422    3.067325155   -0.093709321
  638 SOLV  HW2     3605    1.585616084    3.139654941    0.034947956
  639 SOLV  OW      3606    4.514879327    0.170183135    8.102430379
  639 SOLV  HW1     3607    4.458066474    0.180199077    8.184113033
  639 SOLV  HW2     3608    4.581279025    0.244861577    8.098648510
  640 SOLV  OW      3609    2.564505919    4.486858395    0.823747555
  640 SOLV  HW1     3610    2.585878316    4.555519026    0.754256391
  640 SOLV  HW2     3611    2.554487772    4.397383509    0.780228197
  641 SOLV  OW      3612    1.114200862    6.104058291    2.323102170
  641 SOLV  HW1     3613    1.094505150    6.018142471    2.275872468
  641 SOLV  HW2     3614    1.197340229    6.144655402    2.285157237
  642 SOLV  OW      3615    2.186304478    2.190164251    5.444849678
  642 SOLV  HW1     3616    2.213108070    2.282827640    5.471215293
  642 SOLV  HW2     3617    2.264434533    2.128625329    5.455277907
  643 SOLV  OW      3618    4.919567261    1.911988235    0.661005238
  643 SOLV  HW1     3619    4.854435716    1.957182073    0.600050444
  643 SOLV  HW2     3620    4.871589280    1.844170179    0.716673021
  644 SOLV  OW      3621    2.116052756    1.656247847    8.569048158
  644 SOLV  HW1     3622    2.072650163    1.566905998    8.557456812
  644 SOLV  HW2     3623    2.113838554    1.682103244    8.665622860
  645 SOLV  OW      3624    2.407971389    5.704274198    7.540225984
  645 SOLV  HW1     3625    2.391662544    5.764926915    7.618042040
  645 SOLV  HW2     3626    2.477180264    5.636403094    7.564796420
  646 SOLV  OW      3627    3.260079175    3.723473281    2.008876536
  646 SOLV  HW1     3628    3.330342341    3.785594423    1.974176254
  646 SOLV  HW2     3629    3.296796724    3.630545723    2.012923229
  647 SOLV  OW      3630    1.722585914    4.656628543    8.032878418
  647 SOLV  HW1     3631    1.768645572    4.681325699    8.118140225
  647 SOLV  HW2     3632    1.760744947    4.710311425    7.957625430
  648 SOLV  OW      3633    4.326262121    0.503666161    1.982631323
  648 SOLV  HW1     3634    4.309369864    0.479291080    1.887129550
  648 SOLV  HW2     3635    4.366572175    0.595074213    1.987074150
  649 SOLV  OW      3636    0.935140521    0.241489744    0.408747473
  649 SOLV  HW1     3637    0.986429553    0.168828779    0.454463002
  649 SOLV  HW2     3638    0.851597272    0.203441189    0.369087231
  650 SOLV  OW      3639    0.398342282    2.107539989    1.199217186
  650 SOLV  HW1     3640    0.478616025    2.153095986    1.237698920
  650 SOLV  HW2     3641    0.422461300    2.065932218    1.111540697
  651 SOLV  OW      3642    0.884245896    5.730690298    2.974395689
  651 SOLV  HW1     3643    0.830009940    5.743038459    2.891293158
  651 SOLV  HW2     3644    0.956316460    5.663460900    2.957480783
  652 SOLV  OW      3645    4.021451671    2.089262039    7.615344443
  652 SOLV  HW1     3646    4.002760302    2.156199016    7.543440713
  652 SOLV  HW2     3647    4.063720460    2.135191878    7.693471697
  653 SOLV  OW      3648    0.167941501    0.503486751    3.704752199
  653 SOLV  HW1     3649    0.188903220    0.570357804    3.633415430
  653 SOLV  HW2     3650    0.235243870    0.511033263    3.778328919
  654 SOLV  OW      3651    2.118422645    0.203808027    1.677443932
  654 SOLV  HW1     3652    2.145291087    0.137762396    1.747559159
  654 SOLV  HW2     3653    2.084473146    0.287021318    1.721296780
  655 SOLV  OW      3654    2.435860504    2.708855308    4.554906392
  655 SOLV  HW1     3655    2.346673986    2.689843502    4.513864867
  655 SOLV  HW2     3656    2.446370272    2.807489197    4.567595075
  656 SOLV  OW      3657    5.356547561    2.336443645    4.537260015
  656 SOLV  HW1     3658    5.372386123    2.256985594    4.478645546
  656 SOLV  HW2     3659    5.401586724    2.322336605    4.625422045
  657 SOLV  OW      3660    3.390755208    2.179978733    8.093648914
  657 SOLV  HW1     3661    3.298857622    2.168238483    8.056005224
  657 SOLV  HW2     3662    3.441240528    2.094018984    8.085759376
  658 SOLV  OW      3663    2.890323268    4.189663898    3.777690670
  658 SOLV  HW1     3664    2.842934541    4.277720070    3.778382802
  658 SOLV  HW2     3665    2.829692963    4.118895282    3.813965236
  659 SOLV  OW      3666    1.958474425    3.090681678    7.776657734
  659 SOLV  HW1     3667    1.988196390    3.053288448    7.688803146
  659 SOLV  HW2     3668    1.875088771    3.144305313    7.763565109
  660 SOLV  OW      3669    1.405120637    6.461519052    5.654584410
  660 SOLV  HW1     3670    1.365006206    6.371972339    5.635289601
  660 SOLV  HW2     3671    1.340291884    6.533272782    5.629114537
  661 SOLV  OW      3672    1.115695633    0.749970742    0.330760976
  661 SOLV  HW1     3673    1.064879268    0.665964124    0.311769973
  661 SOLV  HW2     3674    1.125157547    0.802976095    0.246493617
  662 SOLV  OW      3675    5.997678891    2.337123618    4.160415643
  662 SOLV  HW1     3676    6.049758819    2.413809327    4.197926653
  662 SOLV  HW2     3677    5.925603476    2.371929281    4.100467456
  663 SOLV  OW      3678    3.467138125    0.013513074    0.534489624
  663 SOLV  HW1     3679    3.384446630    0.019512315    0.590402145
  663 SOLV  HW2     3680    3.456499134    0.070520972    0.453021965
  664 SOLV  OW      3681    3.485705994    1.179734144    3.390943084
  664 SOLV  HW1     3682    3.564900353    1.134012803    3.431414071
  664 SOLV  HW2     3683    3.432422346    1.113606721    3.338140566
  665 SOLV  OW      3684    1.752444255    4.098606502    3.423112306
  665 SOLV  HW1     3685    1.808044267    4.043598842    3.485424899
  665 SOLV  HW2     3686    1.787042970    4.088508246    3.329833079
  666 SOLV  OW      3687    1.969088025    0.419667799    5.089564162
  666 SOLV  HW1     3688    1.894586952    0.486334170    5.087270805
  666 SOLV  HW2     3689    2.004662949    0.412629776    5.182757319
  667 SOLV  OW      3690    3.547948253    5.550542705    5.022242137
  667 SOLV  HW1     3691    3.484653134    5.602730757    5.079427997
  667 SOLV  HW2     3692    3.497071211    5.505066102    4.949143210
  668 SOLV  OW      3693    3.279865129    0.230445842    7.196630054
  668 SOLV  HW1     3694    3.376126506    0.230680581    7.223718318
  668 SOLV  HW2     3695    3.263258260    0.304878965    7.131946260
  669 SOLV  OW      3696    5.171956187    5.302904406    2.869391709
  669 SOLV  HW1     3697    5.226178075    5.349587889    2.939253854
  669 SOLV  HW2     3698    5.154517950    5.365503937    2.793383110
  670 SOLV  OW      3699    0.537137093    2.255643531    0.733959683
  670 SOLV  HW1     3700    0.605042292    2.323098116    0.704997084
  670 SOLV  HW2     3701    0.574022431    2.201551164    0.809547770
  671 SOLV  OW      3702    0.321271405    1.725448974    0.394909846
  671 SOLV  HW1     3703    0.363631032    1.775002788    0.470739720
  671 SOLV  HW2     3704    0.387412687    1.661422860    0.355844998
  672 SOLV  OW      3705    1.468220610    1.302193528    2.501372448
  672 SOLV  HW1     3706    1.440194165    1.206714167    2.491458967
  672 SOLV  HW2     3707    1.389180866    1.361781702    2.487157880
  673 SOLV  OW      3708    3.256327168    0.059817139    8.174954031
  673 SOLV  HW1     3709    3.202952920    0.104546960    8.246721087
  673 SOLV  HW2     3710    3.194601802    0.024197699    8.104802027
  674 SOLV  OW      3711    4.811162108    1.873182012    6.792132736
  674 SOLV  HW1     3712    4.737736784    1.816789612    6.829931160
  674 SOLV  HW2     3713    4.862724130    1.915204155    6.866802609
  675 SOLV  OW      3714    2.696615092    4.115993002    7.805521926
  675 SOLV  HW1     3715    2.736545820    4.207118586    7.815609929
  675 SOLV  HW2     3716    2.757476187    4.058838137    7.750482676
  676 SOLV  OW      3717    2.536211967    5.505675621    4.353601218
  676 SOLV  HW1     3718    2.570418006    5.470579205    4.266433159
  676 SOLV  HW2     3719    2.436306349    5.509293458    4.351180307
  677 SOLV  OW      3720    0.895265464    1.523432952    6.844816282
  677 SOLV  HW1     3721    0.961860547    1.455585809    6.813800892
  677 SOLV  HW2     3722    0.817828018    1.476936391    6.887730115
  678 SOLV  OW      3723    5.909664465    3.501521936    1.504671606
  678 SOLV  HW1     3724    5.879124229    3.571509490    1.440102850
  678 SOLV  HW2     3725    5.831687595    3.445320749    1.532260075
  679 SOLV  OW      3726    5.475633786    6.175572057    5.995038806
  679 SOLV  HW1     3727    5.422267168    6.191305297    5.911945097
  679 SOLV  HW2     3728    5.540411458    6.250683826    6.007772551
  680 SOLV  OW      3729    0.753436824    4.548885362    7.616720660
  680 SOLV  HW1     3730    0.844368871    4.516688961    7.643080196
  680 SOLV  HW2     3731    0.697381788    4.561151328    7.698619709
  681 SOLV  OW      3732    1.885582088    5.034118421    7.201103518
  681 SOLV  HW1     3733    1.832450790    5.042152322    7.116767286
  681 SOLV  HW2     3734    1.944502092    4.953491519    7.195827534
  682 SOLV  OW      3735    2.491681174    4.728839954    4.293942935
  682 SOLV  HW1     3736    2.575395966    4.773927219    4.262974155
  682 SOLV  HW2     3737    2.499087674    4.630360918    4.278223464
  683 SOLV  OW      3738    5.210275975    0.261718100    3.007859767
  683 SOLV  HW1     3739    5.159594973    0.269971407    2.922049506
  683 SOLV  HW2     3740    5.186045108    0.337600813    3.068314357
  684 SOLV  OW      3741    0.835790718    4.930005414    0.583145849
  684 SOLV  HW1     3742    0.845964434    5.028893578    0.593995245
  684 SOLV  HW2     3743    0.912885675    4.883582047    0.626749966
  685 SOLV  OW      3744    4.801109152    5.006146216    3.025386935
  685 SOLV  HW1     3745    4.826560309    5.085123376    3.081198544
  685 SOLV  HW2     3746    4.775899394    4.929927809    3.085013256
  686 SOLV  OW      3747    4.011065405    0.032773213    7.411743052
  686 SOLV  HW1     3748    4.001569158   -0.048922271    7.468626715
  686 SOLV  HW2     3749    3.965984578    0.109992542    7.456519894
  687 SOLV  OW      3750    5.937910234    2.658825608    2.296573475
  687 SOLV  HW1     3751    5.937896793    2.755269377    2.270141341
  687 SOLV  HW2     3752    5.848134275    2.634274365    2.333146543
  688 SOLV  OW      3753    5.075806509    6.202933878    4.853740143
  688 SOLV  HW1     3754    4.995144440    6.213460842    4.795577717
  688 SOLV  HW2     3755    5.146845791    6.266761165    4.824082432
  689 SOLV  OW      3756    0.715233504    5.319224337    3.881210013
  689 SOLV  HW1     3757    0.644612887    5.333369644    3.811836389
  689 SOLV  HW2     3758    0.672067722    5.297765037    3.968824632
  690 SOLV  OW      3759    5.954243084    3.057056906    7.094064032
  690 SOLV  HW1     3760    5.942783266    3.124018201    7.020681862
  690 SOLV  HW2     3761    6.021080800    2.988114583    7.066140107
  691 SOLV  OW      3762    0.795856533    4.106921142    6.604623942
  691 SOLV  HW1     3763    0.791850490    4.038721019    6.531597971
  691 SOLV  HW2     3764    0.711036547    4.159882924    6.605460437
  692 SOLV  OW      3765    2.622316199    0.906694220    7.776016624
  692 SOLV  HW1     3766    2.595218398    0.869044987    7.687425856
  692 SOLV  HW2     3767    2.721930469    0.914613739    7.779807195
  693 SOLV  OW      3768    0.444020439    6.107684502    4.197375427
  693 SOLV  HW1     3769    0.520568253    6.077322649    4.140642088
  693 SOLV  HW2     3770    0.424167221    6.203746531    4.177932797
  694 SOLV  OW      3771    1.100054125    0.905858023    6.101252288
  694 SOLV  HW1     3772    1.070200552    0.944071416    6.013795980
  694 SOLV  HW2     3773    1.108880294    0.806592024    6.092979849
  695 SOLV  OW      3774    6.044721583    4.987261846    4.868420582
  695 SOLV  HW1     3775    6.096772245    4.946198506    4.943284529
  695 SOLV  HW2     3776    6.059439732    4.934528947    4.784738453
  696 SOLV  OW      3777    1.829343827    1.976136061    6.435429577
  696 SOLV  HW1     3778    1.769049216    1.987247958    6.356428576
  696 SOLV  HW2     3779    1.916973585    1.938430740    6.405439271
  697 SOLV  OW      3780    5.276595207    5.111607247    4.889287768
  697 SOLV  HW1     3781    5.176717721    5.114549581    4.893275810
  697 SOLV  HW2     3782    5.314010610    5.124279360    4.981155075
  698 SOLV  OW      3783    4.298114559    3.347486757    5.460549122
  698 SOLV  HW1     3784    4.243346630    3.273292531    5.421873911
  698 SOLV  HW2     3785    4.394560353    3.332601515    5.438714907
  699 SOLV  OW      3786    2.356198128    3.140312979    5.929535207
  699 SOLV  HW1     3787    2.324352680    3.150486575    5.835288474
  699 SOLV  HW2     3788    2.415215048    3.217467183    5.953290129
  700 SOLV  OW      3789    1.637687369    6.143704973    4.525148783
  700 SOLV  HW1     3790    1.541943600    6.117634521    4.537541826
  700 SOLV  HW2     3791    1.687209116    6.068784044    4.481165163
  701 SOLV  OW      3792    4.941800233    6.397882790    4.168313049
  701 SOLV  HW1     3793    4.908756608    6.321234363    4.223387943
  701 SOLV  HW2     3794    4.973323695    6.471134881    4.228649383
  702 SOLV  OW      3795    3.152799243    0.735475912    4.122243735
  702 SOLV  HW1     3796    3.106449309    0.670563593    4.061926475
  702 SOLV  HW2     3797    3.226533558    0.780757786    4.072114615
  703 SOLV  OW      3798    0.081110738    3.511460690    0.629611476
  703 SOLV  HW1     3799    0.051885095    3.514591852    0.725194609
  703 SOLV  HW2     3800    0.052264636    3.424865791    0.588754726
  704 SOLV  OW      3801    6.031881171    0.120923277    3.577764753
  704 SOLV  HW1     3802    6.059836203    0.146745773    3.485288761
  704 SOLV  HW2     3803    6.109689062    0.080852164    3.626141491
  705 SOLV  OW      3804    4.835881437    2.041658019    6.138489831
  705 SOLV  HW1     3805    4.746932384    2.086213608    6.148635055
  705 SOLV  HW2     3806    4.859924608    1.995412632    6.223832551
  706 SOLV  OW      3807    2.437362785    3.718564225    4.272471833
  706 SOLV  HW1     3808    2.509668730    3.730391498    4.340531050
  706 SOLV  HW2     3809    2.420613342    3.805599723    4.226165053
  707 SOLV  OW      3810    0.101508535    1.640571529    0.055909183
  707 SOLV  HW1     3811    0.112603623    1.554067110    0.104837295
  707 SOLV  HW2     3812    0.053431986    1.624213094   -0.030236875
  708 SOLV  OW      3813    3.188269381    1.767061871    0.930488243
  708 SOLV  HW1     3814    3.224340814    1.858240622    0.910857262
  708 SOLV  HW2     3815    3.263671679    1.705745513    0.954043846
  709 SOLV  OW      3816    1.923807521    0.464358393    4.811505805
  709 SOLV  HW1     3817    1.921967400    0.454557655    4.911007542
  709 SOLV  HW2     3818    1.867022326    0.393300694    4.769956686
  710 SOLV  OW      3819    0.993665345    0.554988452    5.493755945
  710 SOLV  HW1     3820    0.965487980    0.643876410    5.457630630
  710 SOLV  HW2     3821    1.061967928    0.568325755    5.565567885
  711 SOLV  OW      3822    5.892089017    3.593709441    7.959344375
  711 SOLV  HW1     3823    5.860296931    3.676635303    7.913380740
  711 SOLV  HW2     3824    5.886650670    3.606330174    8.058395975
  712 SOLV  OW      3825    1.532361403    3.119499676    0.576333311
  712 SOLV  HW1     3826    1.461494797    3.188223130    0.592304375
  712 SOLV  HW2     3827    1.598854562    3.154853466    0.510539377
  713 SOLV  OW      3828    1.217914874    4.559568818    4.664500424
  713 SOLV  HW1     3829    1.229327536    4.658881011    4.667131144
  713 SOLV  HW2     3830    1.162284940    4.534496629    4.585274355
  714 SOLV  OW      3831    2.465262391    4.480776196    7.430098608
  714 SOLV  HW1     3832    2.500895847    4.432265943    7.509955416
  714 SOLV  HW2     3833    2.499009711    4.574909441    7.430481748
  715 SOLV  OW      3834    1.689427967    2.213881026    1.023136314
  715 SOLV  HW1     3835    1.613898591    2.162348092    1.063629950
  715 SOLV  HW2     3836    1.652814845    2.286595144    0.965065679
  716 SOLV  OW      3837    1.926266222    3.063557174    4.730476808
  716 SOLV  HW1     3838    2.019390357    3.073233189    4.765610061
  716 SOLV  HW2     3839    1.866920640    3.028014555    4.802691438
  717 SOLV  OW      3840    3.831983785    0.936691142    3.192831062
  717 SOLV  HW1     3841    3.747808128    0.987712190    3.175184923
  717 SOLV  HW2     3842    3.809325354    0.842342365    3.217018001
  718 SOLV  OW      3843    1.139016632    4.309138270    5.394486191
  718 SOLV  HW1     3844    1.094551881    4.384722482    5.442548692
  718 SOLV  HW2     3845    1.214144628    4.344620330    5.338836707
  719 SOLV  OW      3846    2.111739986    1.124505828    5.533376490
  719 SOLV  HW1     3847    2.129274545    1.222280096    5.521851771
  719 SOLV  HW2     3848    2.097189247    1.082466995    5.443816130
  720 SOLV  OW      3849    5.725425043    4.033855116    7.606071059
  720 SOLV  HW1     3850    5.708503311    3.945044585    7.648807985
  720 SOLV  HW2     3851    5.726763232    4.104962288    7.676370883
  721 SOLV  OW      3852    5.835658143    5.369842694    1.321210102
  721 SOLV  HW1     3853    5.873034266    5.292655827    1.269777662
  721 SOLV  HW2     3854    5.893088785    5.450431211    1.306811832
  722 SOLV  OW      3855    3.786637359    6.102297981    3.887477106
  722 SOLV  HW1     3856    3.729895198    6.068585947    3.962602838
  722 SOLV  HW2     3857    3.804117558    6.199942698    3.900127404
  723 SOLV  OW      3858    3.393257897    1.427610982    4.276880685
  723 SOLV  HW1     3859    3.487457900    1.454958170    4.296339050
  723 SOLV  HW2     3860    3.392847816    1.336567414    4.235516817
  724 SOLV  OW      3861    1.080531863    6.326837116    6.283649131
  724 SOLV  HW1     3862    1.022635633    6.407886222    6.292545037
  724 SOLV  HW2     3863    1.024195254    6.244596933    6.291573955
  725 SOLV  OW      3864    4.426955954    0.227341547    2.224771788
  725 SOLV  HW1     3865    4.450381500    0.303543161    2.285142693
  725 SOLV  HW2     3866    4.331887032    0.200505023    2.240321266
  726 SOLV  OW      3867    1.023989140    4.225623750    4.533816284
  726 SOLV  HW1     3868    1.023841320    4.214229923    4.633165193
  726 SOLV  HW2     3869    0.951883766    4.169143851    4.493679800
  727 SOLV  OW      3870    4.599093846    1.087418609    5.259234412
  727 SOLV  HW1     3871    4.599371843    1.008346082    5.198017118
  727 SOLV  HW2     3872    4.507009696    1.126215772    5.263153312
  728 SOLV  OW      3873    1.873409583    4.133158249    4.782144211
  728 SOLV  HW1     3874    1.854709630    4.186842680    4.864414420
  728 SOLV  HW2     3875    1.956759355    4.079556311    4.795550299
  729 SOLV  OW      3876    2.898637193    1.696896694    0.480109813
  729 SOLV  HW1     3877    2.831429610    1.700618780    0.554065173
  729 SOLV  HW2     3878    2.852553812    1.674247800    0.394299373
  730 SOLV  OW      3879    5.553767477    0.763744174    4.978452590
  730 SOLV  HW1     3880    5.550582551    0.665159101    4.961993303
  730 SOLV  HW2     3881    5.582968615    0.780903401    5.072542682
  731 SOLV  OW      3882    5.013925694    0.262559125    1.944928028
  731 SOLV  HW1     3883    5.048593670    0.169744726    1.958481935
  731 SOLV  HW2     3884    4.933319295    0.276755036    2.002383897
  732 SOLV  OW      3885    5.263326806    4.043428373    4.398837018
  732 SOLV  HW1     3886    5.362089144    4.045198399    4.414423451
  732 SOLV  HW2     3887    5.222106527    4.126271026    4.436758586
  733 SOLV  OW      3888    2.705441380    1.050232208    2.357470334
  733 SOLV  HW1     3889    2.649785458    0.967450828    2.350419078
  733 SOLV  HW2     3890    2.655447205    1.119706206    2.409181367
  734 SOLV  OW      3891    4.884331012    6.279469786    3.665710775
  734 SOLV  HW1     3892    4.795482691    6.270805504    3.710777059
  734 SOLV  HW2     3893    4.891896180    6.210757553    3.593450846
  735 SOLV  OW      3894    4.952908672    4.314176788    6.693478461
  735 SOLV  HW1     3895    4.968563412    4.275004711    6.602811120
  735 SOLV  HW2     3896    4.858188676    4.345495806    6.700356863
  736 SOLV  OW      3897    4.598602940    2.773825086    1.898576187
  736 SOLV  HW1     3898    4.643542146    2.686408832    1.880165913
  736 SOLV  HW2     3899    4.533765485    2.794080487    1.825187580
  737 SOLV  OW      3900    4.923743297    4.410438166    1.441635768
  737 SOLV  HW1     3901    4.874462592    4.328020852    1.469544315
  737 SOLV  HW2     3902    4.989466957    4.435636479    1.512667599
  738 SOLV  OW      3903    4.350782131    2.734602940    5.707592207
  738 SOLV  HW1     3904    4.426473036    2.781449978    5.662025720
  738 SOLV  HW2     3905    4.264280096    2.776783871    5.680421688
  739 SOLV  OW      3906    2.795469519    3.753229936    6.171079386
  739 SOLV  HW1     3907    2.882955869    3.797090294    6.150525483
  739 SOLV  HW2     3908    2.784770923    3.745005896    6.270165080
  740 SOLV  OW      3909    1.841359810    3.590979299    0.965991999
  740 SOLV  HW1     3910    1.860500719    3.571403155    0.869812578
  740 SOLV  HW2     3911    1.783328157    3.518839056    1.003783330
  741 SOLV  OW      3912    1.249119927    1.128121697    4.638109536
  741 SOLV  HW1     3913    1.338486333    1.130334707    4.593289540
  741 SOLV  HW2     3914    1.178209810    1.109279169    4.570162853
  742 SOLV  OW      3915    3.443343387    4.853093564    4.922531546
  742 SOLV  HW1     3916    3.472399566    4.828414170    4.830082972
  742 SOLV  HW2     3917    3.416213638    4.949325973    4.924370952
  743 SOLV  OW      3918    4.785893818    4.912752071    2.132162043
  743 SOLV  HW1     3919    4.703865725    4.961341718    2.162337124
  743 SOLV  HW2     3920    4.779171344    4.893613307    2.034240790
  744 SOLV  OW      3921    5.142012134    1.844464269    2.020401732
  744 SOLV  HW1     3922    5.176435492    1.901125248    1.945537428
  744 SOLV  HW2     3923    5.043961419    1.829069168    2.008189650
  745 SOLV  OW      3924    4.066553599    1.465380080    0.977850863
  745 SOLV  HW1     3925    4.104582097    1.547858548    0.936003183
  745 SOLV  HW2     3926    4.035193453    1.486407484    1.070449343
  746 SOLV  OW      3927    5.549755652    1.412581020    5.804539040
  746 SOLV  HW1     3928    5.538321950    1.327843289    5.856393603
  746 SOLV  HW2     3929    5.616276796    1.398115873    5.731287524
  747 SOLV  OW      3930    0.553750995    5.786646450    6.928088449
  747 SOLV  HW1     3931    0.639962576    5.827185506    6.958489551
  747 SOLV  HW2     3932    0.547684472    5.692485369    6.961209083
  748 SOLV  OW      3933    3.222181926    6.150046811    4.211134614
  748 SOLV  HW1     3934    3.259865551    6.154331507    4.118604978
  748 SOLV  HW2     3935    3.128423476    6.115473874    4.207373785
  749 SOLV  OW      3936    0.393895848    2.608691958    2.481947223
  749 SOLV  HW1     3937    0.393862410    2.519158062    2.437407608
  749 SOLV  HW2     3938    0.325826260    2.667606120    2.438407301
  750 SOLV  OW      3939    2.920433499    0.667340401    8.527634539
  750 SOLV  HW1     3940    2.991293668    0.725699105    8.567297481
  750 SOLV  HW2     3941    2.834482571    0.681137317    8.576850053
  751 SOLV  OW      3942    5.776161775    4.193889406    0.579937319
  751 SOLV  HW1     3943    5.760641831    4.254700433    0.657791225
  751 SOLV  HW2     3944    5.836217281    4.118894805    0.607671999
  752 SOLV  OW      3945    0.817419784    4.535302725    1.108482252
  752 SOLV  HW1     3946    0.833325222    4.609800579    1.043696773
  752 SOLV  HW2     3947    0.769869170    4.460478594    1.062218030
  753 SOLV  OW      3948    1.392436483    2.712949685    2.650047243
  753 SOLV  HW1     3949    1.388856138    2.640824224    2.580872222
  753 SOLV  HW2     3950    1.478058273    2.763778567    2.640805389
  754 SOLV  OW      3951    0.909065957    1.621238453    4.161293981
  754 SOLV  HW1     3952    0.976455632    1.676596351    4.112363156
  754 SOLV  HW2     3953    0.866622406    1.556625232    4.097860578
  755 SOLV  OW      3954    1.360395293    1.576370892    7.573296193
  755 SOLV  HW1     3955    1.400381812    1.489758946    7.543303979
  755 SOLV  HW2     3956    1.393221002    1.598185676    7.665201885
  756 SOLV  OW      3957    3.991674751    4.353526012    2.501000275
  756 SOLV  HW1     3958    4.021353443    4.258044743    2.499392613
  756 SOLV  HW2     3959    3.931763995    4.371129235    2.422892155
  757 SOLV  OW      3960    2.922446951    0.379086871    0.689335549
  757 SOLV  HW1     3961    2.862827783    0.310831166    0.731606424
  757 SOLV  HW2     3962    2.888091662    0.470706698    0.709965925
  758 SOLV  OW      3963    5.469856108    4.353924411    4.502362082
  758 SOLV  HW1     3964    5.398490311    4.420244835    4.479810463
  758 SOLV  HW2     3965    5.510755296    4.377638802    4.590481436
  759 SOLV  OW      3966    4.255908474    5.047327932    3.386204021
  759 SOLV  HW1     3967    4.346616943    5.016849462    3.357167631
  759 SOLV  HW2     3968    4.255250913    5.146995369    3.394330071
  760 SOLV  OW      3969    1.393372756    4.950557886    2.112363930
  760 SOLV  HW1     3970    1.487002579    4.935610656    2.080581663
  760 SOLV  HW2     3971    1.376746814    4.895489192    2.194163022
  761 SOLV  OW      3972    3.613835231    0.230656397    2.764530542
  761 SOLV  HW1     3973    3.679485458    0.263280612    2.832543744
  761 SOLV  HW2     3974    3.542975062    0.176579676    2.809858372
  762 SOLV  OW      3975    1.395951144    4.525193025    2.144118302
  762 SOLV  HW1     3976    1.332323787    4.496495190    2.072507589
  762 SOLV  HW2     3977    1.475109978    4.569868539    2.102428276
  763 SOLV  OW      3978    2.315192366    5.816079510    6.370459799
  763 SOLV  HW1     3979    2.248420614    5.743450150    6.386787240
  763 SOLV  HW2     3980    2.289522935    5.897337390    6.422788578
  764 SOLV  OW      3981    5.351707467    0.472228470    5.944049468
  764 SOLV  HW1     3982    5.410027786    0.553458395    5.944764727
  764 SOLV  HW2     3983    5.256766278    0.499216211    5.960109164
  765 SOLV  OW      3984    5.274373972    0.437789823    1.746095979
  765 SOLV  HW1     3985    5.339572394    0.486444647    1.804250537
  765 SOLV  HW2     3986    5.297540177    0.453068457    1.650023192
  766 SOLV  OW      3987    4.181116172    5.291001434    1.082030091
  766 SOLV  HW1     3988    4.157205801    5.219529720    1.147758043
  766 SOLV  HW2     3989    4.279573989    5.308102785    1.085728930
  767 SOLV  OW      3990    4.991136370    0.347404830    2.465854148
  767 SOLV  HW1     3991    5.029395421    0.255297107    2.473099000
  767 SOLV  HW2     3992    5.043784035    0.400222338    2.399231408
  768 SOLV  OW      3993    4.177370126    2.093333766    3.002962393
  768 SOLV  HW1     3994    4.184081038    2.185862926    3.040290296
  768 SOLV  HW2     3995    4.114683095    2.039236154    3.059032688
  769 SOLV  OW      3996    2.208968870    2.252235802    1.259715169
  769 SOLV  HW1     3997    2.258448298    2.266369545    1.345459506
  769 SOLV  HW2     3998    2.166532115    2.338166226    1.231164320
  770 SOLV  OW      3999    4.421278710    5.847578296    4.732959947
  770 SOLV  HW1     4000    4.413932172    5.750845504    4.708693138
  770 SOLV  HW2     4001    4.482819301    5.857755171    4.811121950
  771 SOLV  OW      4002    5.833668726    5.679770579    3.842569849
  771 SOLV  HW1     4003    5.874872257    5.634407404    3.763547628
  771 SOLV  HW2     4004    5.818226358    5.776257263    3.821311178
  772 SOLV  OW      4005    1.847554781    0.932356974    4.142166065
  772 SOLV  HW1     4006    1.862599407    0.908430450    4.238088886
  772 SOLV  HW2     4007    1.759817138    0.979438975    4.132921112
  773 SOLV  OW      4008    1.310960927    6.434509024    2.903725302
  773 SOLV  HW1     4009    1.217651301    6.468281011    2.891362062
  773 SOLV  HW2     4010    1.321971137    6.400405953    2.997083923
  774 SOLV  OW      4011    0.210360732    0.700683242    3.227231175
  774 SOLV  HW1     4012    0.123757473    0.730693635    3.187239411
  774 SOLV  HW2     4013    0.265656998    0.655712267    3.157088410
  775 SOLV  OW      4014    4.323304766    1.331096642    0.006260449
  775 SOLV  HW1     4015    4.274383359    1.373816401   -0.069777670
  775 SOLV  HW2     4016    4.259880542    1.274845506    0.059300592
  776 SOLV  OW      4017    3.056423901    3.430905909    1.724935061
  776 SOLV  HW1     4018    2.979973511    3.370177613    1.703312562
  776 SOLV  HW2     4019    3.049966071    3.459929186    1.820412992
  777 SOLV  OW      4020    2.027281326    0.017455850    4.786471048
  777 SOLV  HW1     4021    1.967325151   -0.039700583    4.730448913
  777 SOLV  HW2     4022    2.082828290    0.075688431    4.727111279
  778 SOLV  OW      4023    0.911560420    0.063132227    6.293107230
  778 SOLV  HW1     4024    0.863541670    0.040473222    6.208367473
  778 SOLV  HW2     4025    0.864438186    0.138451234    6.339005359
  779 SOLV  OW      4026    4.894982758    5.391728170    0.304676934
  779 SOLV  HW1     4027    4.927166404    5.392685662    0.399352048
  779 SOLV  HW2     4028    4.945050248    5.322167983    0.253152971
  780 SOLV  OW      4029    3.337291553    4.229929606    2.178262113
  780 SOLV  HW1     4030    3.302879997    4.280169114    2.257583789
  780 SOLV  HW2     4031    3.376187064    4.142830688    2.208278884
  781 SOLV  OW      4032    0.926744104    4.251037357    5.784005880
  781 SOLV  HW1     4033    0.836317148    4.248469818    5.826625742
  781 SOLV  HW2     4034    0.959330500    4.157644881    5.769308275
  782 SOLV  OW      4035    5.219992700    5.501694493    6.472772262
  782 SOLV  HW1     4036    5.178272634    5.486181910    6.562320463
  782 SOLV  HW2     4037    5.238623988    5.413738458    6.428992252
  783 SOLV  OW      4038    4.296865837    6.048630358    2.990361448
  783 SOLV  HW1     4039    4.335376539    5.979246274    2.929510366
  783 SOLV  HW2     4040    4.364128971    6.121166288    3.005000641
  784 SOLV  OW      4041    0.658525676    2.605351701    2.883366665
  784 SOLV  HW1     4042    0.634570243    2.601253986    2.786364280
  784 SOLV  HW2     4043    0.729080191    2.674821408    2.897370709
  785 SOLV  OW      4044    4.224170196    0.585646511    6.327741471
  785 SOLV  HW1     4045    4.239168329    0.655540247    6.257813045
  785 SOLV  HW2     4046    4.239378138    0.625279871    6.418284119
  786 SOLV  OW      4047    0.613433464    2.386802841    3.651701725
  786 SOLV  HW1     4048    0.617531358    2.476913711    3.608535406
  786 SOLV  HW2     4049    0.529624735    2.379522941    3.705768104
  787 SOLV  OW      4050    5.286312588    1.958274868    0.999261288
  787 SOLV  HW1     4051    5.190157903    1.984744792    0.991932929
  787 SOLV  HW2     4052    5.325635525    1.998130971    1.082118306
  788 SOLV  OW      4053    1.635757364    5.159615865    7.590987750
  788 SOLV  HW1     4054    1.678192569    5.229438790    7.648642700
  788 SOLV  HW2     4055    1.581982929    5.203833733    7.519202276
  789 SOLV  OW      4056    2.378704447    4.714569716    8.236043889
  789 SOLV  HW1     4057    2.290428691    4.745973611    8.201097200
  789 SOLV  HW2     4058    2.403714886    4.768335925    8.316565619
  790 SOLV  OW      4059    5.422207027    2.806715526    2.843051128
  790 SOLV  HW1     4060    5.396297508    2.822376108    2.747743667
  790 SOLV  HW2     4061    5.367039507    2.865099205    2.902616175
  791 SOLV  OW      4062    3.667091938    3.957768555    1.548098995
  791 SOLV  HW1     4063    3.679505008    4.026121743    1.476169514
  791 SOLV  HW2     4064    3.738558884    3.968722259    1.617182700
  792 SOLV  OW      4065    2.914114192    6.392669793    3.189928782
  792 SOLV  HW1     4066    2.908511573    6.463582461    3.260214599
  792 SOLV  HW2     4067    2.923560370    6.435489919    3.100054901
  793 SOLV  OW      4068    1.596756948    1.947594869    7.377034305
  793 SOLV  HW1     4069    1.618725870    1.941743340    7.279652595
  793 SOLV  HW2     4070    1.619184351    2.039000119    7.410830621
  794 SOLV  OW      4071    5.700921662    1.015034105    4.109607027
  794 SOLV  HW1     4072    5.630757708    0.946218324    4.128086442
  794 SOLV  HW2     4073    5.659123007    1.094054061    4.064787508
  795 SOLV  OW      4074    2.511414675    4.746850637    7.420144357
  795 SOLV  HW1     4075    2.429996816    4.771860718    7.472543708
  795 SOLV  HW2     4076    2.593194693    4.776669758    7.469367842
  796 SOLV  OW      4077    1.123277968    3.508244888    2.893597721
  796 SOLV  HW1     4078    1.072565196    3.501475445    2.807676357
  796 SOLV  HW2     4079    1.155612652    3.602068188    2.905915900
  797 SOLV  OW      4080    2.721904005    0.013464594    4.392221832
  797 SOLV  HW1     4081    2.622936805    0.021845946    4.403853840
  797 SOLV  HW2     4082    2.753058275   -0.072516640    4.432678275
  798 SOLV  OW      4083    5.132598976    1.706308064    1.579510996
  798 SOLV  HW1     4084    5.192379793    1.663988730    1.647594889
  798 SOLV  HW2     4085    5.186170457    1.730682519    1.498664986
  799 SOLV  OW      4086    5.369613483    4.776932615    3.840934530
  799 SOLV  HW1     4087    5.394038007    4.734343867    3.753815585
  799 SOLV  HW2     4088    5.270559082    4.790033168    3.845021039
  800 SOLV  OW      4089    1.062361797    3.686086011    6.217673699
  800 SOLV  HW1     4090    0.982509579    3.746265942    6.216233646
  800 SOLV  HW2     4091    1.037654032    3.598925820    6.260014372
  801 SOLV  OW      4092    1.964607050    4.216046202    7.969469096
  801 SOLV  HW1     4093    1.907617887    4.222474229    7.887548410
  801 SOLV  HW2     4094    1.973141394    4.120204443    7.996701187
  802 SOLV  OW      4095    4.598045873    4.159750840    6.914992068
  802 SOLV  HW1     4096    4.505501932    4.165745181    6.952405802
  802 SOLV  HW2     4097    4.664497785    4.179113122    6.987167716
  803 SOLV  OW      4098    1.828378228    1.821670297    5.491146444
  803 SOLV  HW1     4099    1.744942148    1.786650651    5.533715761
  803 SOLV  HW2     4100    1.889537705    1.857118859    5.561878344
  804 SOLV  OW      4101    0.268966737    5.004017846    2.117156400
  804 SOLV  HW1     4102    0.204707479    4.982679901    2.043566328
  804 SOLV  HW2     4103    0.223344221    5.060514435    2.185908225
  805 SOLV  OW      4104    2.813744370    2.777448346    7.714381619
  805 SOLV  HW1     4105    2.716494506    2.793317307    7.697330575
  805 SOLV  HW2     4106    2.825356590    2.735090269    7.804220453
  806 SOLV  OW      4107    2.600238796    6.100939288    6.170739876
  806 SOLV  HW1     4108    2.522684048    6.123184956    6.111659536
  806 SOLV  HW2     4109    2.672791028    6.059040139    6.116144206
  807 SOLV  OW      4110    0.434635892    2.301974630    0.239760503
  807 SOLV  HW1     4111    0.436457029    2.249691389    0.324985056
  807 SOLV  HW2     4112    0.361461921    2.370004760    0.243947134
  808 SOLV  OW      4113    5.245454586    2.468934528    7.960247210
  808 SOLV  HW1     4114    5.234162087    2.545778548    7.897258579
  808 SOLV  HW2     4115    5.342004570    2.459706741    7.984599194
  809 SOLV  OW      4116    3.541858782    4.932712906    5.533733881
  809 SOLV  HW1     4117    3.467013909    4.930421814    5.600014012
  809 SOLV  HW2     4118    3.513636118    4.885968268    5.449957338
  810 SOLV  OW      4119    2.645867034    4.241149148    6.083611156
  810 SOLV  HW1     4120    2.647979192    4.158378974    6.027533470
  810 SOLV  HW2     4121    2.737990165    4.279549224    6.089843679
  811 SOLV  OW      4122    5.956526136    1.524608360    5.674009873
  811 SOLV  HW1     4123    5.885830134    1.529273514    5.603437954
  811 SOLV  HW2     4124    6.019784696    1.601262718    5.662940058
  812 SOLV  OW      4125    0.742756825    3.856159429    8.229488934
  812 SOLV  HW1     4126    0.729221097    3.793089616    8.305902667
  812 SOLV  HW2     4127    0.679842700    3.933370615    8.238450853
  813 SOLV  OW      4128    2.811468180    5.371068647    8.443535944
  813 SOLV  HW1     4129    2.874539185    5.298292301    8.470475092
  813 SOLV  HW2     4130    2.719411806    5.349027603    8.475783590
  814 SOLV  OW      4131    3.127002258    6.034604768    5.492020729
  814 SOLV  HW1     4132    3.031230594    6.006014937    5.488779178
  814 SOLV  HW2     4133    3.186043021    5.954738959    5.480370124
  815 SOLV  OW      4134    5.854991144    1.628026732    4.355701217
  815 SOLV  HW1     4135    5.790600964    1.683241816    4.302736335
  815 SOLV  HW2     4136    5.937755842    1.681253517    4.373504951
  816 SOLV  OW      4137    0.748043657    5.168390178    2.074187254
  816 SOLV  HW1     4138    0.677808922    5.235288530    2.098513429
  816 SOLV  HW2     4139    0.717072791    5.076783702    2.099665472
  817 SOLV  OW      4140    5.305289763    3.806566752    7.761742869
  817 SOLV  HW1     4141    5.388299548    3.782218165    7.811908706
  817 SOLV  HW2     4142    5.322984897    3.801301497    7.663461423
  818 SOLV  OW      4143    3.134802150    0.028573841    3.704116096
  818 SOLV  HW1     4144    3.141033243    0.026202311    3.803893922
  818 SOLV  HW2     4145    3.039634164    0.015472270    3.676340707
  819 SOLV  OW      4146    0.153805879    2.702037942    7.672023840
  819 SOLV  HW1     4147    0.120972049    2.783507300    7.624224793
  819 SOLV  HW2     4148    0.250922229    2.712758234    7.693320896
  820 SOLV  OW      4149    1.665625003    4.092354667    2.350901639
  820 SOLV  HW1     4150    1.706882655    4.057460311    2.266757215
  820 SOLV  HW2     4151    1.622424232    4.180686690    2.332702606
  821 SOLV  OW      4152    4.536902727    5.033449535    5.478249859
  821 SOLV  HW1     4153    4.437506134    5.043137948    5.473100476
  821 SOLV  HW2     4154    4.560751349    4.936436779    5.482704012
  822 SOLV  OW      4155    5.974627887    1.493208995    4.827156374
  822 SOLV  HW1     4156    5.984537896    1.586109493    4.791500029
  822 SOLV  HW2     4157    5.880745675    1.479464114    4.858736222
  823 SOLV  OW      4158    3.609828353    0.064120029    7.399049362
  823 SOLV  HW1     4159    3.646361128    0.077014766    7.491240323
  823 SOLV  HW2     4160    3.569002598    0.149637220    7.367109738
  824 SOLV  OW      4161    3.769319285    0.811263496    0.629993364
  824 SOLV  HW1     4162    3.771708248    0.911235157    0.630174027
  824 SOLV  HW2     4163    3.691236437    0.779884396    0.575970377
  825 SOLV  OW      4164    1.771298823    2.677595657    5.133926392
  825 SOLV  HW1     4165    1.862636004    2.717501351    5.125855656
  825 SOLV  HW2     4166    1.703246877    2.750731778    5.138410347
  826 SOLV  OW      4167    1.865811632    0.929624687    6.439276475
  826 SOLV  HW1     4168    1.806408352    0.988804687    6.493765572
  826 SOLV  HW2     4169    1.950503467    0.978208373    6.417666374
  827 SOLV  OW      4170    4.667523209    0.689746942    2.549348879
  827 SOLV  HW1     4171    4.663920453    0.589823203    2.547815842
  827 SOLV  HW2     4172    4.718846811    0.722472277    2.470007892
  828 SOLV  OW      4173    4.752564686    2.716841406    4.066047793
  828 SOLV  HW1     4174    4.815470824    2.685281823    3.995006426
  828 SOLV  HW2     4175    4.716208700    2.638064281    4.115772078
  829 SOLV  OW      4176    5.106240097    1.607340626    2.660075165
  829 SOLV  HW1     4177    5.081355483    1.653806551    2.745056203
  829 SOLV  HW2     4178    5.182773933    1.545293870    2.677188436
  830 SOLV  OW      4179    5.569480213    0.559873667    5.189218248
  830 SOLV  HW1     4180    5.537312660    0.653325390    5.204453489
  830 SOLV  HW2     4181    5.667537157    0.561149509    5.169640196
  831 SOLV  OW      4182    0.964994392    1.377220911    7.837731202
  831 SOLV  HW1     4183    0.973638587    1.277959860    7.829210686
  831 SOLV  HW2     4184    0.892843003    1.409764928    7.776615295
  832 SOLV  OW      4185    3.101818965    2.631193271    3.596308541
  832 SOLV  HW1     4186    3.176946842    2.566617839    3.609943988
  832 SOLV  HW2     4187    3.019765956    2.581416534    3.568207471
  833 SOLV  OW      4188    6.009635962    2.501089921    3.606244434
  833 SOLV  HW1     4189    5.936900222    2.432463981    3.606007922
  833 SOLV  HW2     4190    5.983499706    2.577158601    3.665662615
  834 SOLV  OW      4191    5.119103184    2.587088533    2.885453312
  834 SOLV  HW1     4192    5.063320184    2.649926602    2.939672280
  834 SOLV  HW2     4193    5.208280106    2.575472260    2.929186831
  835 SOLV  OW      4194    5.341834577    6.118681451    5.340584083
  835 SOLV  HW1     4195    5.275673239    6.137762010    5.268067137
  835 SOLV  HW2     4196    5.366984492    6.021926008    5.338146006
  836 SOLV  OW      4197    3.360666435    6.229142494    5.719584467
  836 SOLV  HW1     4198    3.344760520    6.275002625    5.807013834
  836 SOLV  HW2     4199    3.338130075    6.291443658    5.644679274
  837 SOLV  OW      4200    0.856923324    1.752913464    6.641128940
  837 SOLV  HW1     4201    0.842326630    1.839211173    6.689499598
  837 SOLV  HW2     4202    0.862430873    1.678133680    6.707293200
  838 SOLV  OW      4203    5.909676535    0.889687700    4.945377136
  838 SOLV  HW1     4204    5.858964270    0.841303333    4.874052049
  838 SOLV  HW2     4205    5.985295318    0.940358689    4.903972737
  839 SOLV  OW      4206    2.886960362    0.608289803    7.394152465
  839 SOLV  HW1     4207    2.901402143    0.512108296    7.370901084
  839 SOLV  HW2     4208    2.815903258    0.615352741    7.464160403
  840 SOLV  OW      4209    1.545456592    2.910887184    5.194370254
  840 SOLV  HW1     4210    1.503346352    2.898658651    5.104496849
  840 SOLV  HW2     4211    1.489974716    2.973717624    5.248906319
  841 SOLV  OW      4212    3.987870768    6.397504254    7.022889507
  841 SOLV  HW1     4213    3.948165346    6.465661199    7.084356545
  841 SOLV  HW2     4214    4.068668379    6.357040479    7.065720369
  842 SOLV  OW      4215    5.495615601    2.115846285    8.134884870
  842 SOLV  HW1     4216    5.532199517    2.075097301    8.051211503
  842 SOLV  HW2     4217    5.408988873    2.071730818    8.158330890
  843 SOLV  OW      4218    2.957517738    4.724176708    3.001998225
  843 SOLV  HW1     4219    2.903801120    4.802094927    3.034299531
  843 SOLV  HW2     4220    3.032330186    4.756902878    2.944273060
  844 SOLV  OW      4221    2.221058882    2.733269460    0.112376580
  844 SOLV  HW1     4222    2.195801440    2.827773209    0.091610611
  844 SOLV  HW2     4223    2.187695179    2.673129107    0.039781254
  845 SOLV  OW      4224    0.001954425    1.844183411    3.906582134
  845 SOLV  HW1     4225    0.091449358    1.845676394    3.951174917
  845 SOLV  HW2     4226   -0.065753783    1.887219553    3.966277835
  846 SOLV  OW      4227    3.711206689    2.173194746    0.123056073
  846 SOLV  HW1     4228    3.670507058    2.140968066    0.208525722
  846 SOLV  HW2     4229    3.763262000    2.098968095    0.080857052
  847 SOLV  OW      4230    3.364261323    1.528693201    3.845491441
  847 SOLV  HW1     4231    3.316856384    1.609456598    3.810418270
  847 SOLV  HW2     4232    3.301725808    1.475516126    3.902601721
  848 SOLV  OW      4233    3.011748865    3.159876010    2.866547842
  848 SOLV  HW1     4234    2.921401482    3.151832215    2.908651525
  848 SOLV  HW2     4235    3.047988622    3.251672030    2.882680971
  849 SOLV  OW      4236    5.776405321    2.958736538    4.584643497
  849 SOLV  HW1     4237    5.690191148    2.979166224    4.631009643
  849 SOLV  HW2     4238    5.843454027    3.029748103    4.606135580
  850 SOLV  OW      4239    5.836419744    4.938313140    5.284422235
  850 SOLV  HW1     4240    5.792716728    4.884166890    5.356243711
  850 SOLV  HW2     4241    5.845941427    4.882686544    5.201868307
  851 SOLV  OW      4242    4.659989989    3.357800306    4.195908671
  851 SOLV  HW1     4243    4.645877107    3.293688600    4.120472756
  851 SOLV  HW2     4244    4.634866420    3.313850302    4.282148325
  852 SOLV  OW      4245    3.192800782    0.357613116    4.357148900
  852 SOLV  HW1     4246    3.241322001    0.324571130    4.438106132
  852 SOLV  HW2     4247    3.212087962    0.454865603    4.344108786
  853 SOLV  OW      4248    2.090261255    1.832080763    8.382616093
  853 SOLV  HW1     4249    2.115514166    1.773982353    8.459991699
  853 SOLV  HW2     4250    2.011974320    1.792021407    8.335008347
  854 SOLV  OW      4251    3.776172414    6.022734370    6.968039323
  854 SOLV  HW1     4252    3.768637644    6.109754996    7.016729344
  854 SOLV  HW2     4253    3.837619067    6.033481872    6.889880062
  855 SOLV  OW      4254    2.035607171    4.782076276    1.954898133
  855 SOLV  HW1     4255    1.956156988    4.764522763    1.896763603
  855 SOLV  HW2     4256    2.113153814    4.809436220    1.897994443
  856 SOLV  OW      4257    1.016542466    3.416523732    2.035575462
  856 SOLV  HW1     4258    1.045050399    3.323499376    2.058679976
  856 SOLV  HW2     4259    0.916826748    3.422826351    2.039717523
  857 SOLV  OW      4260    3.989482007    4.931927194    0.296527400
  857 SOLV  HW1     4261    3.918157159    4.865426644    0.274379961
  857 SOLV  HW2     4262    3.972877523    4.969495663    0.387702903
  858 SOLV  OW      4263    5.688028713    4.168677741    2.166349009
  858 SOLV  HW1     4264    5.612684321    4.194270638    2.226915417
  858 SOLV  HW2     4265    5.670064463    4.203383984    2.074300980
  859 SOLV  OW      4266    2.349963459    0.576095547    0.327163286
  859 SOLV  HW1     4267    2.350491796    0.514705995    0.248225824
  859 SOLV  HW2     4268    2.333783599    0.523162376    0.410448178
  860 SOLV  OW      4269    3.431843463    5.531011086    6.747661070
  860 SOLV  HW1     4270    3.333661140    5.529272650    6.728759414
  860 SOLV  HW2     4271    3.477091899    5.458582534    6.695634369
  861 SOLV  OW      4272    0.528266340    4.006823834    6.875591942
  861 SOLV  HW1     4273    0.545389685    3.912810037    6.846125324
  861 SOLV  HW2     4274    0.446180996    4.041542713    6.830241343
  862 SOLV  OW      4275    0.733573265    4.843888785    5.655485397
  862 SOLV  HW1     4276    0.641843407    4.820885122    5.687989837
  862 SOLV  HW2     4277    0.736559588    4.940464280    5.629710824
  863 SOLV  OW      4278    0.831662962    1.633784204    3.110046821
  863 SOLV  HW1     4279    0.795391674    1.680409036    3.190735117
  863 SOLV  HW2     4280    0.801364201    1.538484372    3.110184151
  864 SOLV  OW      4281    3.741666205    2.081131697    0.751239431
  864 SOLV  HW1     4282    3.658918204    2.026089705    0.740138741
  864 SOLV  HW2     4283    3.732767199    2.138672563    0.832541121
  865 SOLV  OW      4284    2.460062701    6.157500042    7.323711199
  865 SOLV  HW1     4285    2.493566118    6.240336914    7.278815147
  865 SOLV  HW2     4286    2.423810308    6.180826733    7.413942471
  866 SOLV  OW      4287    2.725404479    4.462482510    0.432883628
  866 SOLV  HW1     4288    2.681772766    4.483060493    0.345288499
  866 SOLV  HW2     4289    2.663640966    4.407056901    0.488681141
  867 SOLV  OW      4290    2.915230471    0.700587993    1.237992415
  867 SOLV  HW1     4291    2.949998703    0.709007598    1.144609594
  867 SOLV  HW2     4292    2.839275756    0.635560637    1.239545002
  868 SOLV  OW      4293    4.935947989    4.847864548    2.806259191
  868 SOLV  HW1     4294    4.886192233    4.860005582    2.892148846
  868 SOLV  HW2     4295    4.987209602    4.762055241    2.809275674
  869 SOLV  OW      4296    5.610830372    4.084983214    7.348915115
  869 SOLV  HW1     4297    5.647163947    4.085207567    7.442081093
  869 SOLV  HW2     4298    5.632667686    3.997921251    7.304830524
  870 SOLV  OW      4299    1.140004046    6.103930111    3.567378963
  870 SOLV  HW1     4300    1.211157709    6.101755130    3.497147268
  870 SOLV  HW2     4301    1.075884114    6.178070663    3.547582758
  871 SOLV  OW      4302    0.457126714    2.107101059    3.685719174
  871 SOLV  HW1     4303    0.444741181    2.188701786    3.742181192
  871 SOLV  HW2     4304    0.450855835    2.025520121    3.743210926
  872 SOLV  OW      4305    4.771385279    4.810515783    2.574503085
  872 SOLV  HW1     4306    4.833571510    4.843298816    2.645624323
  872 SOLV  HW2     4307    4.816553130    4.739061235    2.521078531
  873 SOLV  OW      4308    3.652122534    4.446495055    3.562684246
  873 SOLV  HW1     4309    3.692171042    4.468643984    3.651597774
  873 SOLV  HW2     4310    3.558599404    4.413505670    3.575537677
  874 SOLV  OW      4311    3.755227265    1.673726734    3.964063872
  874 SOLV  HW1     4312    3.712642928    1.584298339    3.950308500
  874 SOLV  HW2     4313    3.709715614    1.741547055    3.906364934
  875 SOLV  OW      4314    2.824044329    2.648079805    4.227551700
  875 SOLV  HW1     4315    2.904226460    2.589092925    4.237114228
  875 SOLV  HW2     4316    2.766423831    2.614205885    4.153171030
  876 SOLV  OW      4317    3.154726625    1.149674220    2.554666110
  876 SOLV  HW1     4318    3.085315808    1.078717014    2.566801660
  876 SOLV  HW2     4319    3.110516029    1.235363959    2.528156251
  877 SOLV  OW      4320    1.062658630    0.711425409    8.033246240
  877 SOLV  HW1     4321    1.140322574    0.686182809    7.975529718
  877 SOLV  HW2     4322    1.030616605    0.802715324    8.007957088
  878 SOLV  OW      4323    2.437112683    2.627843000    7.919933043
  878 SOLV  HW1     4324    2.509564063    2.633484482    7.988628423
  878 SOLV  HW2     4325    2.447496566    2.543392208    7.867394217
  879 SOLV  OW      4326    0.243964970    2.359728643    5.764818836
  879 SOLV  HW1     4327    0.168095981    2.401223641    5.714597924
  879 SOLV  HW2     4328    0.241756342    2.260508718    5.752547864
  880 SOLV  OW      4329    5.065708909    4.622131156    5.534109868
  880 SOLV  HW1     4330    5.059554289    4.526836569    5.504426170
  880 SOLV  HW2     4331    5.014275097    4.680114290    5.470922991
  881 SOLV  OW      4332    1.014524007    0.857149525    2.646623062
  881 SOLV  HW1     4333    0.945636997    0.790544189    2.675230774
  881 SOLV  HW2     4334    1.058553523    0.896351226    2.727398619
  882 SOLV  OW      4335    0.689944174    6.008567068    3.722576676
  882 SOLV  HW1     4336    0.784315183    5.998088206    3.691201868
  882 SOLV  HW2     4337    0.630173371    5.948983156    3.668936352
  883 SOLV  OW      4338    4.575755681    0.986369769    6.201468806
  883 SOLV  HW1     4339    4.578860617    1.086102772    6.194852666
  883 SOLV  HW2     4340    4.667440478    0.951367111    6.220673016
  884 SOLV  OW      4341    5.146686407    3.142235593    8.312516571
  884 SOLV  HW1     4342    5.187716130    3.053688039    8.290700417
  884 SOLV  HW2     4343    5.190022421    3.213539461    8.257400133
  885 SOLV  OW      4344    5.423094305    0.330010939    3.256091850
  885 SOLV  HW1     4345    5.392247357    0.253873981    3.313115584
  885 SOLV  HW2     4346    5.343725720    0.377124500    3.217608089
  886 SOLV  OW      4347    2.852222886    2.311045059    7.242233377
  886 SOLV  HW1     4348    2.798666962    2.230125259    7.266395401
  886 SOLV  HW2     4349    2.866321820    2.367243386    7.323738379
  887 SOLV  OW      4350    4.494370604    2.323077612    2.231376722
  887 SOLV  HW1     4351    4.514579514    2.349031239    2.325812522
  887 SOLV  HW2     4352    4.418352588    2.258116418    2.230200361
  888 SOLV  OW      4353    2.821851108    5.163140777    0.642444463
  888 SOLV  HW1     4354    2.904071964    5.186705321    0.590632041
  888 SOLV  HW2     4355    2.848108958    5.123052811    0.730214412
  889 SOLV  OW      4356    1.405798463    5.349385590    1.434332265
  889 SOLV  HW1     4357    1.453623140    5.264791507    1.410737084
  889 SOLV  HW2     4358    1.356646505    5.336959287    1.520528407
  890 SOLV  OW      4359    1.373779207    4.259645491    2.495735497
  890 SOLV  HW1     4360    1.363183489    4.357365280    2.514138379
  890 SOLV  HW2     4361    1.430445551    4.247012598    2.414314300
  891 SOLV  OW      4362    1.945634584    1.046725534    8.444135509
  891 SOLV  HW1     4363    1.872153947    1.110059397    8.468415416
  891 SOLV  HW2     4364    1.912226296    0.981371424    8.376217913
  892 SOLV  OW      4365    4.756001145    0.033446166    0.892852182
  892 SOLV  HW1     4366    4.757740773    0.041877312    0.992481473
  892 SOLV  HW2     4367    4.762303406    0.124320873    0.851594948
  893 SOLV  OW      4368    4.679954161    1.494884369    8.511034085
  893 SOLV  HW1     4369    4.624250913    1.516352014    8.430807087
  893 SOLV  HW2     4370    4.678267463    1.572194380    8.574440703
  894 SOLV  OW      4371    3.295672100    3.093603509    6.076724172
  894 SOLV  HW1     4372    3.244755241    3.111017904    5.992437173
  894 SOLV  HW2     4373    3.297488141    3.176691496    6.132340755
  895 SOLV  OW      4374    0.395098794    2.958004113    3.389471083
  895 SOLV  HW1     4375    0.381102082    2.859162084    3.395339539
  895 SOLV  HW2     4376    0.485276899    2.976642554    3.350476389
  896 SOLV  OW      4377    5.479033707    4.500396448    2.762034290
  896 SOLV  HW1     4378    5.453300798    4.562118953    2.836386112
  896 SOLV  HW2     4379    5.577897642    4.485468648    2.763811230
  897 SOLV  OW      4380    1.885409353    4.813872729    5.742163743
  897 SOLV  HW1     4381    1.839729259    4.729504191    5.713961583
  897 SOLV  HW2     4382    1.840607596    4.850355078    5.823784259
  898 SOLV  OW      4383    0.488804136    0.850402850    5.746143202
  898 SOLV  HW1     4384    0.410332038    0.906897651    5.771649315
  898 SOLV  HW2     4385    0.457729706    0.757684565    5.725219988
  899 SOLV  OW      4386    2.603010422    5.307140643    7.222371249
  899 SOLV  HW1     4387    2.648689921    5.230794800    7.176711897
  899 SOLV  HW2     4388    2.632886764    5.311666560    7.317696949
  900 SOLV  OW      4389    2.512868795    1.894419463    7.592050028
  900 SOLV  HW1     4390    2.577341469    1.967752518    7.613629015
  900 SOLV  HW2     4391    2.513685382    1.826618812    7.665551646
  901 SOLV  OW      4392    5.678722665    3.667395118    6.668799068
  901 SOLV  HW1     4393    5.580915317    3.664986367    6.648110935
  901 SOLV  HW2     4394    5.692472226    3.704640290    6.760580424
  902 SOLV  OW      4395    3.630657630    0.357423215    2.035972430
  902 SOLV  HW1     4396    3.600512113    0.452077467    2.047457572
  902 SOLV  HW2     4397    3.560376344    0.295562457    2.071099245
  903 SOLV  OW      4398    1.713693345    5.742157738    8.265118069
  903 SOLV  HW1     4399    1.659510498    5.659178052    8.278484519
  903 SOLV  HW2     4400    1.761769316    5.736837408    8.177593960
  904 SOLV  OW      4401    0.896836171    4.183295237    5.243596480
  904 SOLV  HW1     4402    0.946331633    4.247212632    5.302459382
  904 SOLV  HW2     4403    0.839288212    4.234461959    5.179797580
  905 SOLV  OW      4404    4.265375276    3.444879912    2.630742896
  905 SOLV  HW1     4405    4.327285894    3.495760769    2.690561860
  905 SOLV  HW2     4406    4.219591589    3.508312122    2.568450569
  906 SOLV  OW      4407    2.245556958    0.968691861    3.860787718
  906 SOLV  HW1     4408    2.220416818    1.061846811    3.834515801
  906 SOLV  HW2     4409    2.216022510    0.951440604    3.954756930
  907 SOLV  OW      4410    0.549883295    4.608010764    7.337400648
  907 SOLV  HW1     4411    0.602099540    4.641097423    7.416006111
  907 SOLV  HW2     4412    0.595100439    4.636615018    7.252918145
  908 SOLV  OW      4413    5.906364159    2.168794715    3.026607881
  908 SOLV  HW1     4414    5.823366786    2.200133045    3.072753489
  908 SOLV  HW2     4415    5.933897888    2.080243108    3.064032344
  909 SOLV  OW      4416    2.591211044    2.469701523    4.547823904
  909 SOLV  HW1     4417    2.586384003    2.452824287    4.449376220
  909 SOLV  HW2     4418    2.548378035    2.557617027    4.568710878
  910 SOLV  OW      4419    6.015575669    0.394281492    5.630542192
  910 SOLV  HW1     4420    5.992577527    0.439263345    5.716842643
  910 SOLV  HW2     4421    5.953079597    0.425501655    5.558990607
  911 SOLV  OW      4422    4.334601318    6.445430450    5.713110425
  911 SOLV  HW1     4423    4.308000025    6.521744266    5.772005752
  911 SOLV  HW2     4424    4.424026375    6.410924267    5.741615855
  912 SOLV  OW      4425    2.432812311    6.277775444    2.758820634
  912 SOLV  HW1     4426    2.521222775    6.283605693    2.805185827
  912 SOLV  HW2     4427    2.445824530    6.241006857    2.666739942
  913 SOLV  OW      4428    5.370599050    1.527487394    2.320666000
  913 SOLV  HW1     4429    5.323039376    1.444931082    2.351040161
  913 SOLV  HW2     4430    5.313697088    1.576293883    2.254482905
  914 SOLV  OW      4431    1.359064555    0.313672798    4.165811076
  914 SOLV  HW1     4432    1.309485826    0.263337117    4.236581122
  914 SOLV  HW2     4433    1.454241124    0.283067728    4.163619524
  915 SOLV  OW      4434    2.679884722    0.932687483    2.019583000
  915 SOLV  HW1     4435    2.600195881    0.981029650    2.055815127
  915 SOLV  HW2     4436    2.762230986    0.964031177    2.066877313
  916 SOLV  OW      4437    2.979505972    5.331261301    1.593072652
  916 SOLV  HW1     4438    3.006821927    5.352087717    1.686988459
  916 SOLV  HW2     4439    3.043363761    5.374507133    1.529416804
  917 SOLV  OW      4440    5.285745924    2.683224502    1.733858743
  917 SOLV  HW1     4441    5.193046295    2.651506370    1.713838423
  917 SOLV  HW2     4442    5.283369419    2.780374468    1.757444864
  918 SOLV  OW      4443    0.537908798    5.542608940    7.036641302
  918 SOLV  HW1     4444    0.531851155    5.575736608    7.130800536
  918 SOLV  HW2     4445    0.589791553    5.457143792    7.034647401
  919 SOLV  OW      4446    0.356742289    2.100427222    1.670171543
  919 SOLV  HW1     4447    0.319436976    2.062238863    1.585613580
  919 SOLV  HW2     4448    0.447073579    2.061170028    1.687468993
  920 SOLV  OW      4449    1.286207385    3.119902605    2.592639891
  920 SOLV  HW1     4450    1.265453686    3.056842090    2.667424444
  920 SOLV  HW2     4451    1.324625222    3.068871305    2.515698596
  921 SOLV  OW      4452    0.883452436    4.777364512    4.714312685
  921 SOLV  HW1     4453    0.915093141    4.794561111    4.621021537
  921 SOLV  HW2     4454    0.841917740    4.686529681    4.719211966
  922 SOLV  OW      4455    4.892775590    5.721187972    4.323936593
  922 SOLV  HW1     4456    4.886734637    5.781405692    4.244328815
  922 SOLV  HW2     4457    4.802031597    5.710427089    4.364554208
  923 SOLV  OW      4458    0.198980554    3.118612994    5.462046635
  923 SOLV  HW1     4459    0.227393418    3.168151073    5.379956671
  923 SOLV  HW2     4460    0.117310388    3.064582377    5.441779074
  924 SOLV  OW      4461    2.947637397    3.251104263    1.139464026
  924 SOLV  HW1     4462    2.997800612    3.302373982    1.209142707
  924 SOLV  HW2     4463    2.994167099    3.260222138    1.051418940
  925 SOLV  OW      4464    6.015691164    2.958552240    4.876204023
  925 SOLV  HW1     4465    6.046613481    2.977151103    4.782941009
  925 SOLV  HW2     4466    5.916540095    2.970455093    4.881444006
  926 SOLV  OW      4467    1.220963305    1.237608917    7.717872199
  926 SOLV  HW1     4468    1.290864789    1.259338466    7.649742350
  926 SOLV  HW2     4469    1.198826536    1.319830369    7.770309518
  927 SOLV  OW      4470    2.707028538    6.168197684    6.939960426
  927 SOLV  HW1     4471    2.677199165    6.080513983    6.902252840
  927 SOLV  HW2     4472    2.734393131    6.155881203    7.035352049
  928 SOLV  OW      4473    0.546418524    0.199999961    2.925038571
  928 SOLV  HW1     4474    0.535690603    0.105478837    2.894204498
  928 SOLV  HW2     4475    0.459838705    0.232749511    2.962873354
  929 SOLV  OW      4476    2.533750763    3.910625638    6.550052113
  929 SOLV  HW1     4477    2.606274385    3.890906442    6.616018484
  929 SOLV  HW2     4478    2.574489495    3.936622656    6.462504490
  930 SOLV  OW      4479    4.066752798    0.327903460    7.156675722
  930 SOLV  HW1     4480    4.039480951    0.235551669    7.129704044
  930 SOLV  HW2     4481    4.024726839    0.394430027    7.094965734
  931 SOLV  OW      4482    4.485561721    1.599324129    7.731336282
  931 SOLV  HW1     4483    4.450400931    1.516321019    7.774629381
  931 SOLV  HW2     4484    4.448534703    1.606876900    7.638750975
  932 SOLV  OW      4485    4.612259487    4.265898518    7.935702583
  932 SOLV  HW1     4486    4.637501551    4.251198290    7.840063599
  932 SOLV  HW2     4487    4.631250193    4.183001266    7.988309418
  933 SOLV  OW      4488    1.906361536    5.333618435    2.736662169
  933 SOLV  HW1     4489    1.896836440    5.296472803    2.829017759
  933 SOLV  HW2     4490    1.980932346    5.400226989    2.735051169
  934 SOLV  OW      4491    3.666974635    3.057718997    7.194427416
  934 SOLV  HW1     4492    3.577562095    3.058443792    7.149650335
  934 SOLV  HW2     4493    3.736027823    3.024002433    7.130435873
  935 SOLV  OW      4494    2.507848397    6.386601169    4.104272154
  935 SOLV  HW1     4495    2.548364445    6.295408037    4.097766164
  935 SOLV  HW2     4496    2.493836963    6.410065286    4.200465820
  936 SOLV  OW      4497    2.450813695    5.394487517    7.885841863
  936 SOLV  HW1     4498    2.387491396    5.429552939    7.954840274
  936 SOLV  HW2     4499    2.491745070    5.309258404    7.918410139
  937 SOLV  OW      4500    5.732795184    3.093487160    7.541161303
  937 SOLV  HW1     4501    5.783651871    3.097845706    7.455169009
  937 SOLV  HW2     4502    5.774289944    3.155634528    7.607614289
  938 SOLV  OW      4503    2.385719224    4.400219270    3.682411343
  938 SOLV  HW1     4504    2.294640847    4.389486579    3.642541411
  938 SOLV  HW2     4505    2.379994058    4.390328438    3.781756437
  939 SOLV  OW      4506    3.810574195    1.991356879    4.741304151
  939 SOLV  HW1     4507    3.863654233    2.034330912    4.668257437
  939 SOLV  HW2     4508    3.762203656    1.911741113    4.704948761
  940 SOLV  OW      4509    3.548109663    3.486208970    5.030480006
  940 SOLV  HW1     4510    3.544861675    3.550124457    4.953640278
  940 SOLV  HW2     4511    3.642801049    3.458528233    5.046832243
  941 SOLV  OW      4512    5.369083894    5.240144539    5.124154056
  941 SOLV  HW1     4513    5.437968341    5.297121066    5.079335729
  941 SOLV  HW2     4514    5.285346214    5.293207768    5.137283338
  942 SOLV  OW      4515    3.835639947    3.399450515    5.115438394
  942 SOLV  HW1     4516    3.886876288    3.461782897    5.174510867
  942 SOLV  HW2     4517    3.886266411    3.384919326    5.030433276
  943 SOLV  OW      4518    5.602450762    6.190137281    3.351557621
  943 SOLV  HW1     4519    5.538570979    6.214408411    3.424566903
  943 SOLV  HW2     4520    5.551210250    6.162047267    3.270406792
  944 SOLV  OW      4521    0.795036012    2.037723621    3.437953917
  944 SOLV  HW1     4522    0.800288691    1.977678635    3.517748139
  944 SOLV  HW2     4523    0.863712318    2.109963523    3.446020124
  945 SOLV  OW      4524    4.547494512    3.557288485    6.086467898
  945 SOLV  HW1     4525    4.457982431    3.599360697    6.101218194
  945 SOLV  HW2     4526    4.618224980    3.627960064    6.088136357
  946 SOLV  OW      4527    4.336580319    4.595478841    4.457509661
  946 SOLV  HW1     4528    4.389975786    4.650513323    4.393320946
  946 SOLV  HW2     4529    4.398122102    4.551467325    4.522898104
  947 SOLV  OW      4530    3.204450194    1.494778034    8.020885264
  947 SOLV  HW1     4531    3.264211223    1.549170213    7.961976883
  947 SOLV  HW2     4532    3.198251289    1.537828600    8.110931314
  948 SOLV  OW      4533    2.850078064    6.395380823    5.137834326
  948 SOLV  HW1     4534    2.863466270    6.394065597    5.236925742
  948 SOLV  HW2     4535    2.755930514    6.422091767    5.117270409
  949 SOLV  OW      4536    0.907670190    3.095696354    2.705617333
  949 SOLV  HW1     4537    0.993079012    3.129409342    2.745226196
  949 SOLV  HW2     4538    0.830162350    3.136880454    2.753539167
  950 SOLV  OW      4539    2.100097488    3.554828235    5.230618832
  950 SOLV  HW1     4540    2.140264251    3.638204471    5.268501538
  950 SOLV  HW2     4541    2.083892594    3.567140930    5.132711407
  951 SOLV  OW      4542    0.702007185    1.164084291    4.795274209
  951 SOLV  HW1     4543    0.674125699    1.143725058    4.889126358
  951 SOLV  HW2     4544    0.715077459    1.078579923    4.745092159
  952 SOLV  OW      4545    4.359816798    3.685948920    2.816797093
  952 SOLV  HW1     4546    4.444405040    3.634520175    2.830938704
  952 SOLV  HW2     4547    4.317345591    3.705231093    2.905253094
  953 SOLV  OW      4548    1.109537735    3.612371008    1.297551382
  953 SOLV  HW1     4549    1.087286763    3.607535861    1.394924867
  953 SOLV  HW2     4550    1.179140599    3.543934611    1.275826006
  954 SOLV  OW      4551    5.398742976    2.473581323    2.267725198
  954 SOLV  HW1     4552    5.361357197    2.565730203    2.278260000
  954 SOLV  HW2     4553    5.346015799    2.423896616    2.198795035
  955 SOLV  OW      4554    5.404026769    4.618164214    2.542856002
  955 SOLV  HW1     4555    5.474143188    4.684004819    2.515492125
  955 SOLV  HW2     4556    5.428021839    4.578879721    2.631631486
  956 SOLV  OW      4557    4.843041888    5.921158772    5.256442282
  956 SOLV  HW1     4558    4.791587752    5.892407233    5.337225468
  956 SOLV  HW2     4559    4.909553406    5.850465854    5.232383613
  957 SOLV  OW      4560    5.557987650    4.485909724    3.302423663
  957 SOLV  HW1     4561    5.642172606    4.539881094    3.302159733
  957 SOLV  HW2     4562    5.552398413    4.433282564    3.387271902
  958 SOLV  OW      4563    2.406502486    2.074551559    7.195084142
  958 SOLV  HW1     4564    2.339144699    2.002137849    7.209892136
  958 SOLV  HW2     4565    2.364897815    2.163318697    7.214820147
  959 SOLV  OW      4566    1.330092419    2.139261459    8.344151793
  959 SOLV  HW1     4567    1.377014083    2.226777611    8.332345083
  959 SOLV  HW2     4568    1.352391075    2.101333693    8.433953553
  960 SOLV  OW      4569    3.807544599    5.237146295    6.239453316
  960 SOLV  HW1     4570    3.712472935    5.243578017    6.269786231
  960 SOLV  HW2     4571    3.868453378    5.250591721    6.317616273
  961 SOLV  OW      4572    3.088319655    3.847781369    0.526833916
  961 SOLV  HW1     4573    3.075467178    3.934138564    0.575592065
  961 SOLV  HW2     4574    3.084814889    3.771924405    0.591899181
  962 SOLV  OW      4575    3.233538560    2.000527564    6.406046287
  962 SOLV  HW1     4576    3.280380830    2.009452796    6.318147233
  962 SOLV  HW2     4577    3.296462699    1.962091367    6.473598386
  963 SOLV  OW      4578    3.319015987    5.426725523    1.036640987
  963 SOLV  HW1     4579    3.361031694    5.480315659    0.963409380
  963 SOLV  HW2     4580    3.365209279    5.446467011    1.123107855
  964 SOLV  OW      4581    1.827707673    2.569369914    6.733745004
  964 SOLV  HW1     4582    1.728838702    2.567238206    6.718897432
  964 SOLV  HW2     4583    1.868020350    2.642891321    6.679251257
  965 SOLV  OW      4584    2.779138502    5.306357555    7.813624968
  965 SOLV  HW1     4585    2.738016153    5.331882384    7.901132239
  965 SOLV  HW2     4586    2.711997915    5.318331456    7.740489205
  966 SOLV  OW      4587    3.540068013    0.400267698    3.076271368
  966 SOLV  HW1     4588    3.525234986    0.494920846    3.047620741
  966 SOLV  HW2     4589    3.531972958    0.393891348    3.175739249
  967 SOLV  OW      4590    1.135045279    0.822926260    2.176469437
  967 SOLV  HW1     4591    1.154751600    0.906150087    2.124647300
  967 SOLV  HW2     4592    1.074863560    0.844929872    2.253242409
  968 SOLV  OW      4593    1.182113094    5.495625288    2.718027543
  968 SOLV  HW1     4594    1.084409040    5.494427647    2.696753613
  968 SOLV  HW2     4595    1.233548753    5.458846941    2.640556241
  969 SOLV  OW      4596    3.799930435    4.327514688    2.317367943
  969 SOLV  HW1     4597    3.736484635    4.296841787    2.388317758
  969 SOLV  HW2     4598    3.748739156    4.350821620    2.234685746
  970 SOLV  OW      4599    1.400864849    6.333277779    7.135068482
  970 SOLV  HW1     4600    1.309041054    6.360641798    7.106438717
  970 SOLV  HW2     4601    1.394289479    6.258366118    7.200985739
  971 SOLV  OW      4602    3.765989519    1.519262638    5.258818131
  971 SOLV  HW1     4603    3.741399413    1.557811607    5.169883384
  971 SOLV  HW2     4604    3.839121110    1.573833275    5.299731386
  972 SOLV  OW      4605    2.398604604    2.725664118    1.478499588
  972 SOLV  HW1     4606    2.329282002    2.684621878    1.537744795
  972 SOLV  HW2     4607    2.429297293    2.658172816    1.411395598
  973 SOLV  OW      4608    5.844856023    4.761701784    4.268529805
  973 SOLV  HW1     4609    5.883657433    4.696711264    4.203179033
  973 SOLV  HW2     4610    5.745642625    4.749811568    4.272454190
  974 SOLV  OW      4611    2.820599406    2.482932134    1.881678923
  974 SOLV  HW1     4612    2.733922729    2.527357069    1.859015008
  974 SOLV  HW2     4613    2.867527269    2.535614965    1.952547556
  975 SOLV  OW      4614    1.856893075    1.396077744    3.364317115
  975 SOLV  HW1     4615    1.853481174    1.433689605    3.271722390
  975 SOLV  HW2     4616    1.934416472    1.435666579    3.413540480
  976 SOLV  OW      4617    5.656582469    5.490084837    7.630612646
  976 SOLV  HW1     4618    5.673258568    5.565876772    7.693680493
  976 SOLV  HW2     4619    5.574301382    5.508848388    7.576967256
  977 SOLV  OW      4620    3.352639329    1.991759688    3.809694190
  977 SOLV  HW1     4621    3.256222502    1.977352001    3.831972343
  977 SOLV  HW2     4622    3.400603839    2.026635686    3.890212493
  978 SOLV  OW      4623    0.388076536    5.327333817    1.036503777
  978 SOLV  HW1     4624    0.451284424    5.359379299    1.107058173
  978 SOLV  HW2     4625    0.294398791    5.331626560    1.071233028
  979 SOLV  OW      4626    3.613025797    4.165819807    2.447518023
  979 SOLV  HW1     4627    3.660790512    4.085780966    2.483744906
  979 SOLV  HW2     4628    3.558462790    4.207746821    2.520078838
  980 SOLV  OW      4629    3.847792902    0.791253607    7.019705534
  980 SOLV  HW1     4630    3.811322594    0.874866892    6.978732078
  980 SOLV  HW2     4631    3.944451248    0.804348437    7.041745505
  981 SOLV  OW      4632    0.546904244    4.543532011    0.139442299
  981 SOLV  HW1     4633    0.497038160    4.458756967    0.121368473
  981 SOLV  HW2     4634    0.557237641    4.555727404    0.238156864
  982 SOLV  OW      4635    2.272628533    2.430545658    5.558343775
  982 SOLV  HW1     4636    2.348733453    2.440496570    5.622445945
  982 SOLV  HW2     4637    2.278610239    2.501582734    5.488214839
  983 SOLV  OW      4638    1.965059213    1.905600143    0.083713242
  983 SOLV  HW1     4639    2.016687396    1.985204941    0.115299648
  983 SOLV  HW2     4640    1.998163039    1.878070326   -0.006543709
  984 SOLV  OW      4641    4.738550033    3.069979717    0.120331885
  984 SOLV  HW1     4642    4.670354917    3.088955283    0.190967664
  984 SOLV  HW2     4643    4.693560640    3.064439326    0.031195291
  985 SOLV  OW      4644    4.079464608    4.516745228    4.387577898
  985 SOLV  HW1     4645    4.012451337    4.548461929    4.454684868
  985 SOLV  HW2     4646    4.169611719    4.553396735    4.410604925
  986 SOLV  OW      4647    3.912854233    1.819604392    0.666397929
  986 SOLV  HW1     4648    3.915876677    1.793701191    0.762937899
  986 SOLV  HW2     4649    3.853802980    1.756046057    0.616665240
  987 SOLV  OW      4650    2.700182324    5.638427096    3.640547748
  987 SOLV  HW1     4651    2.643364107    5.710919306    3.679492135
  987 SOLV  HW2     4652    2.642180593    5.573202448    3.591745670
  988 SOLV  OW      4653    2.485617214    1.687943090    4.339680383
  988 SOLV  HW1     4654    2.544743569    1.707665863    4.261480710
  988 SOLV  HW2     4655    2.451657223    1.773722833    4.378263327
  989 SOLV  OW      4656    1.863945523    0.516625153    3.918471159
  989 SOLV  HW1     4657    1.943236442    0.456536596    3.908352637
  989 SOLV  HW2     4658    1.819988843    0.499254686    4.006596949
  990 SOLV  OW      4659    4.547085384    6.366176482    0.926448285
  990 SOLV  HW1     4660    4.579808573    6.292769896    0.985952475
  990 SOLV  HW2     4661    4.620049724    6.433229345    0.913024077
  991 SOLV  OW      4662    3.145311441    5.556800203    6.773803883
  991 SOLV  HW1     4663    3.116368035    5.651987620    6.783889502
  991 SOLV  HW2     4664    3.174044323    5.521101062    6.862686297
  992 SOLV  OW      4665    3.955556826    0.588280868    6.490470854
  992 SOLV  HW1     4666    4.014390403    0.621989981    6.563971756
  992 SOLV  HW2     4667    4.010571161    0.571943949    6.408576871
  993 SOLV  OW      4668    0.634348513    3.862423900    7.620790361
  993 SOLV  HW1     4669    0.681490059    3.924031010    7.683896056
  993 SOLV  HW2     4670    0.678783223    3.866008536    7.531276194
  994 SOLV  OW      4671    4.684322840    0.508957941    3.454983742
  994 SOLV  HW1     4672    4.714527366    0.446831672    3.382678274
  994 SOLV  HW2     4673    4.584462998    0.507995918    3.460195591
  995 SOLV  OW      4674    5.711986858    2.691009612    7.840949745
  995 SOLV  HW1     4675    5.619460500    2.720608910    7.864673852
  995 SOLV  HW2     4676    5.778323554    2.741481580    7.896195526
  996 SOLV  OW      4677    0.055217744    1.185521896    1.942024079
  996 SOLV  HW1     4678    0.078801198    1.088766990    1.932946974
  996 SOLV  HW2     4679    0.138965982    1.239759222    1.948704115
  997 SOLV  OW      4680    1.574400833    2.367276049    6.411111985
  997 SOLV  HW1     4681    1.476098227    2.381560951    6.422628121
  997 SOLV  HW2     4682    1.608627733    2.309642199    6.485320517
  998 SOLV  OW      4683    5.262001314    2.389280496    3.250074619
  998 SOLV  HW1     4684    5.280201480    2.415801083    3.344760759
  998 SOLV  HW2     4685    5.333043098    2.426992493    3.190652862
  999 SOLV  OW      4686    1.191035703    5.697430487    1.202836155
  999 SOLV  HW1     4687    1.186682283    5.779147860    1.145361093
  999 SOLV  HW2     4688    1.181996745    5.723720106    1.298894637
 1000 SOLV  OW      4689    0.729099443    2.156795303    3.191957493
 1000 SOLV  HW1     4690    0.747323988    2.113657833    3.280315028
 1000 SOLV  HW2     4691    0.794267228    2.122757826    3.124173174
 1001 SOLV  OW      4692    4.101619140    3.510327244    6.117856296
 1001 SOLV  HW1     4693    4.142178103    3.454798399    6.190461934
 1001 SOLV  HW2     4694    4.172459043    3.566882961    6.075627919
 1002 SOLV  OW      4695    1.657502052    5.500605155    7.044751498
 1002 SOLV  HW1     4696    1.707008779    5.460433146    7.121792929
 1002 SOLV  HW2     4697    1.568354992    5.456224089    7.035629212
 1003 SOLV  OW      4698    2.967184693    3.146422477    5.067119116
 1003 SOLV  HW1     4699    2.978722764    3.222615851    5.003388881
 1003 SOLV  HW2     4700    2.977502295    3.059969438    5.017930798
 1004 SOLV  OW      4701    5.486875264    2.541679641    7.693089391
 1004 SOLV  HW1     4702    5.421639231    2.617208539    7.699391056
 1004 SOLV  HW2     4703    5.556074245    2.563068250    7.624139379
 1005 SOLV  OW      4704    2.193815168    4.389952928    7.428296514
 1005 SOLV  HW1     4705    2.156177796    4.334113423    7.502225499
 1005 SOLV  HW2     4706    2.289980701    4.409839018    7.447186965
 1006 SOLV  OW      4707    5.935923469    5.539677991    5.036179662
 1006 SOLV  HW1     4708    5.915344868    5.624462332    4.987310350
 1006 SOLV  HW2     4709    6.011869718    5.492797812    4.991074278
 1007 SOLV  OW      4710    3.113526790    4.951110066    0.260041564
 1007 SOLV  HW1     4711    3.028655425    4.971699135    0.308755159
 1007 SOLV  HW2     4712    3.161988644    4.877430706    0.307188952
 1008 SOLV  OW      4713    0.508731085    5.289368857    0.633234021
 1008 SOLV  HW1     4714    0.540663436    5.271863982    0.726368229
 1008 SOLV  HW2     4715    0.411368060    5.267504720    0.626716527
 1009 SOLV  OW      4716    0.070841922    5.858407785    3.918791833
 1009 SOLV  HW1     4717    0.020735509    5.860330697    3.832271797
 1009 SOLV  HW2     4718    0.120467061    5.944434352    3.930490598
 1010 SOLV  OW      4719    5.925420623    4.009684629    2.664847130
 1010 SOLV  HW1     4720    5.971016712    4.070115616    2.599508279
 1010 SOLV  HW2     4721    5.991090982    3.942942679    2.699961309
 1011 SOLV  OW      4722    0.619669504    4.241259536    7.762071172
 1011 SOLV  HW1     4723    0.534389965    4.293447409    7.760093960
 1011 SOLV  HW2     4724    0.641311136    4.209258162    7.669834315
 1012 SOLV  OW      4725    2.595993023    5.130969767    1.775322747
 1012 SOLV  HW1     4726    2.626242968    5.205315629    1.834969334
 1012 SOLV  HW2     4727    2.510676290    5.157079916    1.730162765
 1013 SOLV  OW      4728    1.145175125    4.058786638    0.101943576
 1013 SOLV  HW1     4729    1.081026583    3.985738256    0.078512904
 1013 SOLV  HW2     4730    1.106709365    4.114619944    0.175449389
 1014 SOLV  OW      4731    5.928062877    2.515508814    6.706664965
 1014 SOLV  HW1     4732    5.981245383    2.436727397    6.675597598
 1014 SOLV  HW2     4733    5.834715805    2.486491259    6.727745417
 1015 SOLV  OW      4734    1.363055935    1.885534523    5.275832936
 1015 SOLV  HW1     4735    1.350654547    1.857140674    5.180753642
 1015 SOLV  HW2     4736    1.438792974    1.950579523    5.281587904
 1016 SOLV  OW      4737    2.765723831    6.231771278    4.473987306
 1016 SOLV  HW1     4738    2.773219500    6.235881331    4.573621365
 1016 SOLV  HW2     4739    2.796805145    6.142309593    4.441883650
 1017 SOLV  OW      4740    3.459461734    6.064367532    0.999246267
 1017 SOLV  HW1     4741    3.395532180    6.008689944    1.052284880
 1017 SOLV  HW2     4742    3.550743006    6.023786157    1.003823980
 1018 SOLV  OW      4743    0.762408548    2.456834979    8.279807360
 1018 SOLV  HW1     4744    0.809346007    2.376457344    8.316364125
 1018 SOLV  HW2     4745    0.666597545    2.455364884    8.308411435
 1019 SOLV  OW      4746    0.399080696    2.098797863    4.557963883
 1019 SOLV  HW1     4747    0.483492955    2.137147871    4.520494836
 1019 SOLV  HW2     4748    0.377219123    2.013569823    4.510441641
 1020 SOLV  OW      4749    4.869386761    5.963818509    0.729686611
 1020 SOLV  HW1     4750    4.950486211    5.905375583    0.726972146
 1020 SOLV  HW2     4751    4.792361065    5.915923378    0.687577563
 1021 SOLV  OW      4752    3.132444897    4.321072117    5.084954798
 1021 SOLV  HW1     4753    3.099387563    4.341764780    4.992872676
 1021 SOLV  HW2     4754    3.176957094    4.231524632    5.085050881
 1022 SOLV  OW      4755    5.953223669    3.109533504    1.263030033
 1022 SOLV  HW1     4756    5.936609618    3.025040750    1.212186966
 1022 SOLV  HW2     4757    5.927339512    3.187983756    1.206677331
 1023 SOLV  OW      4758    3.250567431    3.982249702    6.275628700
 1023 SOLV  HW1     4759    3.317429544    4.020396100    6.339459548
 1023 SOLV  HW2     4760    3.162846715    4.028773444    6.287491022
 1024 SOLV  OW      4761    4.786683702    4.478226061    3.840683951
 1024 SOLV  HW1     4762    4.727638528    4.474888666    3.760045247
 1024 SOLV  HW2     4763    4.743171913    4.428776436    3.915927223
 1025 SOLV  OW      4764    1.521575665    5.099092371    4.896423185
 1025 SOLV  HW1     4765    1.498184690    5.016476455    4.845163480
 1025 SOLV  HW2     4766    1.518631065    5.079461748    4.994433608
 1026 SOLV  OW      4767    3.836260792    1.915349472    5.617029770
 1026 SOLV  HW1     4768    3.752419160    1.895015035    5.566461481
 1026 SOLV  HW2     4769    3.906872766    1.848887904    5.592598213
 1027 SOLV  OW      4770    2.983685703    5.087884750    6.648664307
 1027 SOLV  HW1     4771    2.993346221    5.104603437    6.550545880
 1027 SOLV  HW2     4772    3.034095920    5.005169412    6.673505587
 1028 SOLV  OW      4773    0.750481138    0.995022726    6.202739105
 1028 SOLV  HW1     4774    0.755750387    1.063500965    6.130054550
 1028 SOLV  HW2     4775    0.807170549    0.916282198    6.178524987
 1029 SOLV  OW      4776    2.651526158    1.866074012    7.175718760
 1029 SOLV  HW1     4777    2.731984379    1.817959179    7.140912262
 1029 SOLV  HW2     4778    2.592304912    1.891608140    7.099292928
 1030 SOLV  OW      4779    4.721513413    2.643866218    4.842904932
 1030 SOLV  HW1     4780    4.739180772    2.614133643    4.936734193
 1030 SOLV  HW2     4781    4.689809110    2.738706377    4.843402514
 1031 SOLV  OW      4782    1.265098561    0.257278819    4.890081943
 1031 SOLV  HW1     4783    1.181900543    0.201808120    4.889002857
 1031 SOLV  HW2     4784    1.288097932    0.284691245    4.796702818
 1032 SOLV  OW      4785    0.858401346    2.920395829    3.702491506
 1032 SOLV  HW1     4786    0.777167606    2.937386314    3.646702069
 1032 SOLV  HW2     4787    0.835974122    2.933892993    3.799005369
 1033 SOLV  OW      4788    2.157379907    2.585419120    8.458898307
 1033 SOLV  HW1     4789    2.161594209    2.489811965    8.429887592
 1033 SOLV  HW2     4790    2.119639538    2.641078141    8.384885995
 1034 SOLV  OW      4791    5.979515233    6.004116433    5.221644009
 1034 SOLV  HW1     4792    6.021886076    5.964035947    5.302874232
 1034 SOLV  HW2     4793    6.047896179    6.012722481    5.149186668
 1035 SOLV  OW      4794    2.927049639    5.977421531    3.631268701
 1035 SOLV  HW1     4795    2.944184607    6.070728831    3.662894803
 1035 SOLV  HW2     4796    2.940349153    5.972812465    3.532263831
 1036 SOLV  OW      4797    2.245242482    1.145225790    4.627598814
 1036 SOLV  HW1     4798    2.237418033    1.058406776    4.676602357
 1036 SOLV  HW2     4799    2.213207253    1.219613017    4.686253338
 1037 SOLV  OW      4800    1.136994358    0.619916268    5.205889251
 1037 SOLV  HW1     4801    1.127075751    0.530042207    5.163176883
 1037 SOLV  HW2     4802    1.098098847    0.617529391    5.297984487
 1038 SOLV  OW      4803    4.350625966    3.119353048    6.079828870
 1038 SOLV  HW1     4804    4.395029801    3.042720983    6.033397158
 1038 SOLV  HW2     4805    4.392685900    3.132863801    6.169542295
 1039 SOLV  OW      4806    1.133044224    6.094862066    4.031846523
 1039 SOLV  HW1     4807    1.053386616    6.050897310    4.073341521
 1039 SOLV  HW2     4808    1.215297744    6.069860806    4.082928367
 1040 SOLV  OW      4809    2.969309726    1.733238018    3.100135009
 1040 SOLV  HW1     4810    2.948533616    1.639825753    3.129162578
 1040 SOLV  HW2     4811    3.046496593    1.732001217    3.036568092
 1041 SOLV  OW      4812    1.627912887    3.647068668    2.568436502
 1041 SOLV  HW1     4813    1.643409317    3.720367868    2.634672049
 1041 SOLV  HW2     4814    1.546473331    3.595233418    2.594528412
 1042 SOLV  OW      4815    5.772387685    2.368971927    7.568246230
 1042 SOLV  HW1     4816    5.815037006    2.395899020    7.654594782
 1042 SOLV  HW2     4817    5.724755024    2.447495850    7.528683383
 1043 SOLV  OW      4818    1.951437475    0.536447584    3.222406519
 1043 SOLV  HW1     4819    1.928643145    0.490986806    3.308510035
 1043 SOLV  HW2     4820    1.960253034    0.634834710    3.237973878
 1044 SOLV  OW      4821    4.112475927    2.330360611    3.171209756
 1044 SOLV  HW1     4822    4.135621092    2.410516993    3.226339963
 1044 SOLV  HW2     4823    4.026775101    2.347053073    3.122457031
 1045 SOLV  OW      4824    3.375621772    5.217260443    5.132060045
 1045 SOLV  HW1     4825    3.449287184    5.207729268    5.199012519
 1045 SOLV  HW2     4826    3.288770572    5.190990554    5.174093633
 1046 SOLV  OW      4827    1.056162892    6.042261221    5.073089854
 1046 SOLV  HW1     4828    1.090694254    6.080360262    5.158857676
 1046 SOLV  HW2     4829    1.058439440    5.942391812    5.077672276
 1047 SOLV  OW      4830    5.496414485    2.306292644    3.556994842
 1047 SOLV  HW1     4831    5.536028474    2.398112029    3.556787418
 1047 SOLV  HW2     4832    5.553467128    2.245251304    3.502049172
 1048 SOLV  OW      4833    4.205919783    0.784059478    2.749647923
 1048 SOLV  HW1     4834    4.153328028    0.760286854    2.831312308
 1048 SOLV  HW2     4835    4.145358619    0.826052714    2.682053862
 1049 SOLV  OW      4836    3.849293276    6.027612640    6.112473738
 1049 SOLV  HW1     4837    3.831688383    5.987084582    6.202182157
 1049 SOLV  HW2     4838    3.897743923    6.114329014    6.124001080
 1050 SOLV  OW      4839    1.890185133    4.958290664    1.405089880
 1050 SOLV  HW1     4840    1.912375189    4.861026733    1.398205280
 1050 SOLV  HW2     4841    1.953972112    5.002658140    1.468040842
 1051 SOLV  OW      4842    0.065647351    4.210888236    6.657556518
 1051 SOLV  HW1     4843    0.080930165    4.216425051    6.558886031
 1051 SOLV  HW2     4844   -0.032526821    4.205622027    6.675837210
 1052 SOLV  OW      4845    0.132436567    3.920130706    2.786838020
 1052 SOLV  HW1     4846    0.196751452    3.858253467    2.831947934
 1052 SOLV  HW2     4847    0.105456113    3.992371085    2.850504835
 1053 SOLV  OW      4848    5.705327386    4.391329800    7.139075121
 1053 SOLV  HW1     4849    5.801630576    4.380724903    7.163840226
 1053 SOLV  HW2     4850    5.668075091    4.472483014    7.184091932
 1054 SOLV  OW      4851    3.686223668    1.370148437    6.213856842
 1054 SOLV  HW1     4852    3.702144604    1.397757767    6.308642403
 1054 SOLV  HW2     4853    3.594755714    1.330587020    6.205577250
 1055 SOLV  OW      4854    2.507870808    3.550462298    5.668533379
 1055 SOLV  HW1     4855    2.463231296    3.505429631    5.591206559
 1055 SOLV  HW2     4856    2.604796661    3.525899849    5.669990837
 1056 SOLV  OW      4857    0.439496012    1.650756451    1.196235036
 1056 SOLV  HW1     4858    0.451863336    1.560484885    1.155026140
 1056 SOLV  HW2     4859    0.342952883    1.676453418    1.191857774
 1057 SOLV  OW      4860    2.543596295    3.046609127    0.522631177
 1057 SOLV  HW1     4861    2.479457409    3.110941848    0.480827187
 1057 SOLV  HW2     4862    2.547175686    3.062479756    0.621299280
 1058 SOLV  OW      4863    0.794199279    3.979970174    5.968430957
 1058 SOLV  HW1     4864    0.756996427    4.043210457    6.036377163
 1058 SOLV  HW2     4865    0.719427004    3.928999433    5.925873084
 1059 SOLV  OW      4866    1.384853672    2.089603694    0.015018702
 1059 SOLV  HW1     4867    1.350959009    2.173960311    0.056674126
 1059 SOLV  HW2     4868    1.399897224    2.020988244    0.086192335
 1060 SOLV  OW      4869    0.173048877    1.814939119    3.412064187
 1060 SOLV  HW1     4870    0.246980783    1.869305669    3.372334923
 1060 SOLV  HW2     4871    0.179831523    1.817292558    3.511806727
 1061 SOLV  OW      4872    1.913220625    1.624138945    1.398702027
 1061 SOLV  HW1     4873    1.845830532    1.664864683    1.460346927
 1061 SOLV  HW2     4874    1.976219389    1.566971563    1.451267437
 1062 SOLV  OW      4875    3.901595113    5.871481694    7.563440528
 1062 SOLV  HW1     4876    3.889678193    5.773243462    7.549042139
 1062 SOLV  HW2     4877    3.983241616    5.887372410    7.618950955
 1063 SOLV  OW      4878    5.182624802    1.529771334    4.163007263
 1063 SOLV  HW1     4879    5.148449579    1.488856886    4.078401736
 1063 SOLV  HW2     4880    5.280952263    1.546042150    4.154818985
 1064 SOLV  OW      4881    1.229230619    4.947864223    3.809877773
 1064 SOLV  HW1     4882    1.285864299    4.865841613    3.817940166
 1064 SOLV  HW2     4883    1.259248105    5.015809953    3.876828578
 1065 SOLV  OW      4884    1.427630652    6.212091838    7.404890877
 1065 SOLV  HW1     4885    1.447426738    6.124818904    7.449518588
 1065 SOLV  HW2     4886    1.340529588    6.247788386    7.438643442
 1066 SOLV  OW      4887    3.155205849    2.501061310    6.562644237
 1066 SOLV  HW1     4888    3.138632835    2.507312430    6.661063310
 1066 SOLV  HW2     4889    3.228610430    2.435401308    6.545306851
 1067 SOLV  OW      4890    2.744425583    1.069415794    6.231720658
 1067 SOLV  HW1     4891    2.733102090    1.166955696    6.212803744
 1067 SOLV  HW2     4892    2.832963601    1.038745397    6.196786010
 1068 SOLV  OW      4893    1.245312488    0.197689200    4.556672603
 1068 SOLV  HW1     4894    1.222565365    0.122467401    4.618513603
 1068 SOLV  HW2     4895    1.281368066    0.160702803    4.471044734
 1069 SOLV  OW      4896    0.949627305    2.895642168    2.178454279
 1069 SOLV  HW1     4897    0.974234517    2.826131453    2.110905757
 1069 SOLV  HW2     4898    0.853202193    2.885620921    2.202986926
 1070 SOLV  OW      4899    2.049616460    2.369430646    5.707640845
 1070 SOLV  HW1     4900    2.017210726    2.463617059    5.716521254
 1070 SOLV  HW2     4901    2.126992633    2.366629217    5.644354547
 1071 SOLV  OW      4902    3.393616957    1.732770001    6.274902951
 1071 SOLV  HW1     4903    3.360223928    1.822239285    6.245234273
 1071 SOLV  HW2     4904    3.453569197    1.694567456    6.204572550
 1072 SOLV  OW      4905    5.628916842    4.705757971    0.611052965
 1072 SOLV  HW1     4906    5.630381601    4.629100991    0.546852925
 1072 SOLV  HW2     4907    5.534619117    4.724271480    0.638716298
 1073 SOLV  OW      4908    1.641512332    2.526972737    2.408167608
 1073 SOLV  HW1     4909    1.711244181    2.468324174    2.449373404
 1073 SOLV  HW2     4910    1.675554816    2.620874954    2.403315534
 1074 SOLV  OW      4911    4.691190512    2.984882807    7.473901745
 1074 SOLV  HW1     4912    4.721941257    3.080037680    7.473855373
 1074 SOLV  HW2     4913    4.594756281    2.981003961    7.447720547
 1075 SOLV  OW      4914    4.640282833    1.916093937    8.385516719
 1075 SOLV  HW1     4915    4.684039478    1.990912465    8.335640517
 1075 SOLV  HW2     4916    4.709774951    1.850408781    8.414780829
 1076 SOLV  OW      4917    4.604354929    2.918786974    3.993463375
 1076 SOLV  HW1     4918    4.662377283    2.840108793    4.014516766
 1076 SOLV  HW2     4919    4.566181948    2.908425027    3.901618241
 1077 SOLV  OW      4920    4.914846318    1.953770171    2.318447507
 1077 SOLV  HW1     4921    4.968623733    1.941600050    2.401873811
 1077 SOLV  HW2     4922    4.817999263    1.961675445    2.342074398
 1078 SOLV  OW      4923    5.897045788    6.180124051    3.721930798
 1078 SOLV  HW1     4924    5.877497136    6.242807818    3.797354076
 1078 SOLV  HW2     4925    5.892119848    6.229723553    3.635237670
 1079 SOLV  OW      4926    2.714204487    6.038029246    2.123696245
 1079 SOLV  HW1     4927    2.683279576    5.987757193    2.204420780
 1079 SOLV  HW2     4928    2.681209857    5.992152098    2.041193339
 1080 SOLV  OW      4929    1.782841543    3.330233056    0.981647752
 1080 SOLV  HW1     4930    1.709686348    3.290059617    1.036733971
 1080 SOLV  HW2     4931    1.864972515    3.273652782    0.988944997
 1081 SOLV  OW      4932    2.755486100    5.867452167    5.063315610
 1081 SOLV  HW1     4933    2.727635370    5.824118120    5.149027881
 1081 SOLV  HW2     4934    2.782182880    5.962187362    5.080996559
 1082 SOLV  OW      4935    2.118055003    5.935066792    0.701972078
 1082 SOLV  HW1     4936    2.155670440    6.012681562    0.752579587
 1082 SOLV  HW2     4937    2.054309032    5.884889391    0.760442243
 1083 SOLV  OW      4938    4.996670920    3.195951973    2.052200927
 1083 SOLV  HW1     4939    5.043940676    3.274030291    2.011342508
 1083 SOLV  HW2     4940    5.032492847    3.111142597    2.013159741
 1084 SOLV  OW      4941    5.969169453    1.110821743    2.579770009
 1084 SOLV  HW1     4942    6.062061613    1.076735152    2.565305578
 1084 SOLV  HW2     4943    5.971105739    1.210480359    2.587799976
 1085 SOLV  OW      4944    1.088298377    4.957472170    0.104579400
 1085 SOLV  HW1     4945    1.029526551    4.877459913    0.116578418
 1085 SOLV  HW2     4946    1.097749562    4.977567830    0.007075959
 1086 SOLV  OW      4947    2.371129146    2.582560709    6.103498915
 1086 SOLV  HW1     4948    2.443200485    2.533425082    6.054595747
 1086 SOLV  HW2     4949    2.281940243    2.556037737    6.066866481
 1087 SOLV  OW      4950    4.049169840    6.392469103    0.230727565
 1087 SOLV  HW1     4951    4.046791606    6.490173779    0.251898676
 1087 SOLV  HW2     4952    4.099616059    6.344084945    0.302241510
 1088 SOLV  OW      4953    2.663169134    5.965978291    6.379263676
 1088 SOLV  HW1     4954    2.762601729    5.976273779    6.381955908
 1088 SOLV  HW2     4955    2.627096271    6.011840299    6.298050858
 1089 SOLV  OW      4956    1.008732083    1.309657011    5.406189010
 1089 SOLV  HW1     4957    0.977816113    1.264028415    5.322748639
 1089 SOLV  HW2     4958    1.060615256    1.391670799    5.382065253
 1090 SOLV  OW      4959    2.981385432    5.264362114    8.157571882
 1090 SOLV  HW1     4960    3.074567623    5.282322490    8.126034799
 1090 SOLV  HW2     4961    2.978292655    5.270042815    8.257362880
 1091 SOLV  OW      4962    3.848045150    4.351136572    1.149725361
 1091 SOLV  HW1     4963    3.947508262    4.361391708    1.148325481
 1091 SOLV  HW2     4964    3.811176681    4.371294937    1.058981606
 1092 SOLV  OW      4965    3.611313230    0.078186508    6.286091499
 1092 SOLV  HW1     4966    3.678808823    0.033964371    6.227024987
 1092 SOLV  HW2     4967    3.552327303    0.008665078    6.327170694
 1093 SOLV  OW      4968    0.217717388    4.697286809    4.093472706
 1093 SOLV  HW1     4969    0.120435799    4.680298707    4.109213635
 1093 SOLV  HW2     4970    0.269007924    4.612554800    4.107251920
 1094 SOLV  OW      4971    0.075770805    0.987303241    3.588702484
 1094 SOLV  HW1     4972    0.066870659    0.975491643    3.687603403
 1094 SOLV  HW2     4973    0.122706029    0.908053628    3.549758097
 1095 SOLV  OW      4974    1.298744075    1.407792484    0.740154178
 1095 SOLV  HW1     4975    1.256492810    1.334057215    0.687447505
 1095 SOLV  HW2     4976    1.299447294    1.383294647    0.837104886
 1096 SOLV  OW      4977    5.657285568    2.413237836    6.736538684
 1096 SOLV  HW1     4978    5.668446698    2.320685550    6.700350425
 1096 SOLV  HW2     4979    5.667385403    2.411576052    6.836013836
 1097 SOLV  OW      4980    3.819372588    0.640738929    8.340575114
 1097 SOLV  HW1     4981    3.794355235    0.648141793    8.244038064
 1097 SOLV  HW2     4982    3.902522565    0.693615655    8.357610437
 1098 SOLV  OW      4983    2.208161105    1.026861618    3.448825129
 1098 SOLV  HW1     4984    2.302454568    1.027074645    3.482123505
 1098 SOLV  HW2     4985    2.205518702    1.063881841    3.355967189
 1099 SOLV  OW      4986    0.884190046    2.612446111    1.949105137
 1099 SOLV  HW1     4987    0.792033298    2.620975328    1.986979378
 1099 SOLV  HW2     4988    0.912709483    2.700268155    1.910712333
 1100 SOLV  OW      4989    5.189836394    0.785067754    2.344378245
 1100 SOLV  HW1     4990    5.160024128    0.690106657    2.354057598
 1100 SOLV  HW2     4991    5.148608545    0.824753268    2.262369344
 1101 SOLV  OW      4992    0.833279863    1.608889995    0.662854002
 1101 SOLV  HW1     4993    0.789188954    1.618177028    0.573580103
 1101 SOLV  HW2     4994    0.867749058    1.697979000    0.692435955
 1102 SOLV  OW      4995    3.458930297    0.700709826    5.344030913
 1102 SOLV  HW1     4996    3.438740461    0.784248247    5.395156150
 1102 SOLV  HW2     4997    3.483707562    0.724303040    5.250065515
 1103 SOLV  OW      4998    4.209435516    6.160907950    2.031292971
 1103 SOLV  HW1     4999    4.247282816    6.252872368    2.020794886
 1103 SOLV  HW2     5000    4.264289514    6.109626488    2.097333253
 1104 SOLV  OW      5001    3.108475636    3.795784709    7.334802352
 1104 SOLV  HW1     5002    3.164991060    3.845079838    7.400954214
 1104 SOLV  HW2     5003    3.012706118    3.821985815    7.346707828
 1105 SOLV  OW      5004    2.182893173    4.471344799    8.262652037
 1105 SOLV  HW1     5005    2.206471188    4.509876482    8.173436312
 1105 SOLV  HW2     5006    2.097520173    4.512106062    8.295056340
 1106 SOLV  OW      5007    0.599194458    2.943132462    0.894637825
 1106 SOLV  HW1     5008    0.593324512    3.002620976    0.814470833
 1106 SOLV  HW2     5009    0.507216585    2.915275056    0.922280295
 1107 SOLV  OW      5010    1.698756485    3.129378824    5.745596268
 1107 SOLV  HW1     5011    1.736448932    3.038184814    5.729378023
 1107 SOLV  HW2     5012    1.739942015    3.194321899    5.681672675
 1108 SOLV  OW      5013    4.494085336    1.897303861    6.589435908
 1108 SOLV  HW1     5014    4.586429004    1.931474495    6.571969298
 1108 SOLV  HW2     5015    4.458301317    1.854134681    6.506634977
 1109 SOLV  OW      5016    3.668768265    1.196773148    4.255427703
 1109 SOLV  HW1     5017    3.730318154    1.238765013    4.322124114
 1109 SOLV  HW2     5018    3.624123984    1.117353483    4.296652810
 1110 SOLV  OW      5019    0.484613556    3.117282852    5.421491486
 1110 SOLV  HW1     5020    0.513406848    3.040756168    5.363918195
 1110 SOLV  HW2     5021    0.390964898    3.101894783    5.453006961
 1111 SOLV  OW      5022    2.570845254    2.350312028    1.301956301
 1111 SOLV  HW1     5023    2.491763667    2.326225464    1.358223649
 1111 SOLV  HW2     5024    2.554187602    2.437986014    1.256835538
 1112 SOLV  OW      5025    4.676357246    1.590136397    7.427787131
 1112 SOLV  HW1     5026    4.776354537    1.590509881    7.427098576
 1112 SOLV  HW2     5027    4.642625900    1.544623673    7.345380308
 1113 SOLV  OW      5028    2.269373631    0.915043192    0.509830377
 1113 SOLV  HW1     5029    2.216383715    0.835604572    0.480137618
 1113 SOLV  HW2     5030    2.365515798    0.889273506    0.519456980
 1114 SOLV  OW      5031    3.281221735    4.922821121    7.310433143
 1114 SOLV  HW1     5032    3.355256698    4.959190459    7.253898526
 1114 SOLV  HW2     5033    3.220527295    4.997402541    7.337890004
 1115 SOLV  OW      5034    5.180330491    2.015512703    6.728571659
 1115 SOLV  HW1     5035    5.182367190    2.048424840    6.634164470
 1115 SOLV  HW2     5036    5.219967249    1.923798581    6.732761047
 1116 SOLV  OW      5037    3.074821776    2.443006650    0.228960087
 1116 SOLV  HW1     5038    3.024441123    2.360996796    0.201825882
 1116 SOLV  HW2     5039    3.170536935    2.433953387    0.201451697
 1117 SOLV  OW      5040    3.636303880    5.996302802    4.084110928
 1117 SOLV  HW1     5041    3.676158314    6.067317198    4.142150806
 1117 SOLV  HW2     5042    3.543589230    5.975776258    4.115459748
 1118 SOLV  OW      5043    2.734528792    5.313681919    7.494463396
 1118 SOLV  HW1     5044    2.694286687    5.375658222    7.561839899
 1118 SOLV  HW2     5045    2.831867587    5.301798140    7.514059568
 1119 SOLV  OW      5046    3.309557172    0.853614837    6.752871966
 1119 SOLV  HW1     5047    3.347689026    0.934593647    6.708279541
 1119 SOLV  HW2     5048    3.213976721    0.842476119    6.725661988
 1120 SOLV  OW      5049    3.793448287    1.457174041    5.979840997
 1120 SOLV  HW1     5050    3.771604297    1.391597843    5.907572961
 1120 SOLV  HW2     5051    3.763112273    1.420972192    6.067984192
 1121 SOLV  OW      5052    4.004318850    1.667614017    5.283358407
 1121 SOLV  HW1     5053    3.965436213    1.759725942    5.281463926
 1121 SOLV  HW2     5054    4.095206610    1.668935099    5.241671958
 1122 SOLV  OW      5055    4.080448208    4.535086478    6.966286464
 1122 SOLV  HW1     5056    4.072672992    4.630004243    6.935786774
 1122 SOLV  HW2     5057    4.126914848    4.481197483    6.896023416
 1123 SOLV  OW      5058    3.372496331    6.017424709    2.589777189
 1123 SOLV  HW1     5059    3.414485096    6.100889458    2.554130858
 1123 SOLV  HW2     5060    3.441488722    5.963318364    2.637867108
 1124 SOLV  OW      5061    4.228491548    1.082852400    2.409080278
 1124 SOLV  HW1     5062    4.132456908    1.105515838    2.425321649
 1124 SOLV  HW2     5063    4.283656445    1.166124924    2.413833408
 1125 SOLV  OW      5064    1.886784199    6.306011191    6.602276345
 1125 SOLV  HW1     5065    1.844567386    6.393940144    6.624328952
 1125 SOLV  HW2     5066    1.837274492    6.263308494    6.526610236
 1126 SOLV  OW      5067    4.765033308    3.392860840    3.022149675
 1126 SOLV  HW1     5068    4.710838898    3.340173956    2.956673494
 1126 SOLV  HW2     5069    4.733155197    3.487638533    3.023178932
 1127 SOLV  OW      5070    0.278165436    1.842231590    4.492183956
 1127 SOLV  HW1     5071    0.242281431    1.886009217    4.574621773
 1127 SOLV  HW2     5072    0.265353490    1.743271066    4.498725232
 1128 SOLV  OW      5073    4.379882656    2.181013235    5.120975925
 1128 SOLV  HW1     5074    4.435995151    2.098239723    5.120965911
 1128 SOLV  HW2     5075    4.283841220    2.156178035    5.108353522
 1129 SOLV  OW      5076    0.838920331    5.425943626    0.842640867
 1129 SOLV  HW1     5077    0.828638373    5.406542601    0.940200915
 1129 SOLV  HW2     5078    0.929483424    5.464844263    0.825754630
 1130 SOLV  OW      5079    3.769890776    1.006987806    6.711925571
 1130 SOLV  HW1     5080    3.761357267    1.062033494    6.794975053
 1130 SOLV  HW2     5081    3.830783105    1.053173231    6.647434181
 1131 SOLV  OW      5082    0.619568533    5.343687008    2.881760672
 1131 SOLV  HW1     5083    0.560024109    5.420954342    2.903767741
 1131 SOLV  HW2     5084    0.715113758    5.372809944    2.886560771
 1132 SOLV  OW      5085    4.950591831    5.901244966    4.120916216
 1132 SOLV  HW1     5086    5.041864281    5.873829768    4.151211699
 1132 SOLV  HW2     5087    4.942337034    5.886440846    4.022362674
 1133 SOLV  OW      5088    1.777618369    3.522962998    6.268542874
 1133 SOLV  HW1     5089    1.753697745    3.616291339    6.241753111
 1133 SOLV  HW2     5090    1.721288435    3.495142070    6.346343910
 1134 SOLV  OW      5091    2.629137380    3.674752743    8.181129154
 1134 SOLV  HW1     5092    2.565334427    3.751482083    8.187600543
 1134 SOLV  HW2     5093    2.602192882    3.603446253    8.245854939
 1135 SOLV  OW      5094    2.732927090    0.314808957    6.360925644
 1135 SOLV  HW1     5095    2.718169879    0.332214232    6.263563722
 1135 SOLV  HW2     5096    2.650315941    0.274705821    6.400514002
 1136 SOLV  OW      5097    5.167281795    5.901618211    5.544037416
 1136 SOLV  HW1     5098    5.211996231    5.952279961    5.470310968
 1136 SOLV  HW2     5099    5.194015291    5.805366967    5.539312181
 1137 SOLV  OW      5100    2.760814775    4.313959111    2.974765478
 1137 SOLV  HW1     5101    2.787201609    4.301524822    3.070416978
 1137 SOLV  HW2     5102    2.839728514    4.296496555    2.915877780
 1138 SOLV  OW      5103    2.655018050    5.225504154    5.987134724
 1138 SOLV  HW1     5104    2.700898774    5.314357839    5.986874847
 1138 SOLV  HW2     5105    2.686910943    5.171749627    6.065194684
 1139 SOLV  OW      5106    4.123781301    4.387961649    8.023803399
 1139 SOLV  HW1     5107    4.199737685    4.390063554    8.088813350
 1139 SOLV  HW2     5108    4.106654916    4.480339650    7.989553133
 1140 SOLV  OW      5109    3.369685128    1.216328073    6.122044610
 1140 SOLV  HW1     5110    3.388246082    1.210045482    6.220106293
 1140 SOLV  HW2     5111    3.400012320    1.132390836    6.076934935
 1141 SOLV  OW      5112    0.622426348    1.613563850    5.306021607
 1141 SOLV  HW1     5113    0.538178390    1.566327592    5.280116380
 1141 SOLV  HW2     5114    0.641800670    1.596584094    5.402646812
 1142 SOLV  OW      5115    0.114341112    0.860410268    0.151904633
 1142 SOLV  HW1     5116    0.071217738    0.897284042    0.234250182
 1142 SOLV  HW2     5117    0.096734096    0.762136690    0.146211057
 1143 SOLV  OW      5118    1.651111457    1.587185837    4.889946282
 1143 SOLV  HW1     5119    1.577601614    1.613701061    4.827549766
 1143 SOLV  HW2     5120    1.682486384    1.667530928    4.940546520
 1144 SOLV  OW      5121    3.739742637    5.085253195    3.870510225
 1144 SOLV  HW1     5122    3.728589375    5.037632247    3.957733836
 1144 SOLV  HW2     5123    3.699387283    5.030472272    3.797226045
 1145 SOLV  OW      5124    2.976491635    1.348198707    0.963078573
 1145 SOLV  HW1     5125    2.948901259    1.433054575    1.008226276
 1145 SOLV  HW2     5126    3.007383405    1.282414727    1.031768171
 1146 SOLV  OW      5127    2.460692605    5.580162687    2.023126867
 1146 SOLV  HW1     5128    2.411030549    5.648487801    1.969597170
 1146 SOLV  HW2     5129    2.395874224    5.526902225    2.077550875
 1147 SOLV  OW      5130    5.503973574    5.665119167    2.906159565
 1147 SOLV  HW1     5131    5.550969982    5.577271016    2.897549046
 1147 SOLV  HW2     5132    5.570970484    5.737138114    2.924180738
 1148 SOLV  OW      5133    1.443063185    4.339013420    7.543481721
 1148 SOLV  HW1     5134    1.439275296    4.404733980    7.468205189
 1148 SOLV  HW2     5135    1.438460378    4.387845300    7.630627130
 1149 SOLV  OW      5136    4.479405492    4.063289190    6.361716958
 1149 SOLV  HW1     5137    4.556692973    4.123933085    6.380400221
 1149 SOLV  HW2     5138    4.501124670    3.970919772    6.393280832
 1150 SOLV  OW      5139    0.968011233    0.968035253    7.941869838
 1150 SOLV  HW1     5140    1.036715136    1.029350001    7.980861850
 1150 SOLV  HW2     5141    0.900744701    1.021545341    7.890762423
 1151 SOLV  OW      5142    2.368757111    3.402055248    6.036982748
 1151 SOLV  HW1     5143    2.426246001    3.476033228    6.071945054
 1151 SOLV  HW2     5144    2.338520994    3.344562304    6.113011613
 1152 SOLV  OW      5145    4.864525627    3.704859874    8.478708699
 1152 SOLV  HW1     5146    4.848909272    3.609484702    8.504395437
 1152 SOLV  HW2     5147    4.901018347    3.708781159    8.385687308
 1153 SOLV  OW      5148    2.752164679    0.759476764    7.195400763
 1153 SOLV  HW1     5149    2.805936610    0.694934353    7.249649653
 1153 SOLV  HW2     5150    2.663094747    0.719198718    7.174322576
 1154 SOLV  OW      5151    3.510592455    0.790309287    4.249087653
 1154 SOLV  HW1     5152    3.566062171    0.707737299    4.259338259
 1154 SOLV  HW2     5153    3.534356199    0.855572976    4.321032153
 1155 SOLV  OW      5154    5.186561286    5.353355155    4.003044499
 1155 SOLV  HW1     5155    5.269599443    5.360744847    3.947816540
 1155 SOLV  HW2     5156    5.202990353    5.392934811    4.093397366
 1156 SOLV  OW      5157    5.488332006    2.647880248    8.039383037
 1156 SOLV  HW1     5158    5.531451893    2.699718359    8.113231317
 1156 SOLV  HW2     5159    5.516894001    2.552195131    8.044735077
 1157 SOLV  OW      5160    1.125618412    3.637481822    2.183056967
 1157 SOLV  HW1     5161    1.111062189    3.584797321    2.099316187
 1157 SOLV  HW2     5162    1.071537370    3.721516811    2.179393175
 1158 SOLV  OW      5163    0.846944695    2.612509769    0.856429200
 1158 SOLV  HW1     5164    0.857985721    2.545146736    0.929507087
 1158 SOLV  HW2     5165    0.836225655    2.703560489    0.896366187
 1159 SOLV  OW      5166    0.255685909    2.770696546    0.444295694
 1159 SOLV  HW1     5167    0.234754454    2.866661806    0.463073014
 1159 SOLV  HW2     5168    0.230442341    2.714976966    0.523404312
 1160 SOLV  OW      5169    0.151417632    1.248967458    2.249786280
 1160 SOLV  HW1     5170    0.227031139    1.298932546    2.207523333
 1160 SOLV  HW2     5171    0.162225796    1.151103664    2.232295114
 1161 SOLV  OW      5172    5.441518466    0.944092278    3.367617079
 1161 SOLV  HW1     5173    5.513486391    0.951455982    3.436656677
 1161 SOLV  HW2     5174    5.384998631    1.026567766    3.369456485
 1162 SOLV  OW      5175    3.459238812    0.328907414    8.211457181
 1162 SOLV  HW1     5176    3.528469384    0.398752453    8.193321806
 1162 SOLV  HW2     5177    3.504006833    0.240857188    8.227047608
 1163 SOLV  OW      5178    5.971176118    3.208203395    3.082936145
 1163 SOLV  HW1     5179    5.992206241    3.151374926    3.162486942
 1163 SOLV  HW2     5180    5.909861101    3.158367292    3.021642557
 1164 SOLV  OW      5181    4.141976281    5.384077170    2.465695838
 1164 SOLV  HW1     5182    4.149742437    5.461986210    2.403486957
 1164 SOLV  HW2     5183    4.233382962    5.352723105    2.491422250
 1165 SOLV  OW      5184    4.136355424    5.137449412    7.918071286
 1165 SOLV  HW1     5185    4.121162144    5.074272668    7.842058515
 1165 SOLV  HW2     5186    4.059391478    5.132162699    7.981700490
 1166 SOLV  OW      5187    1.110591668    2.504015089    4.926821665
 1166 SOLV  HW1     5188    1.111864709    2.587982606    4.981116212
 1166 SOLV  HW2     5189    1.052651450    2.517203500    4.846391101
 1167 SOLV  OW      5190    3.947038338    3.094516655    2.860139842
 1167 SOLV  HW1     5191    4.021611174    3.028798240    2.849181369
 1167 SOLV  HW2     5192    3.961187340    3.147331571    2.943868224
 1168 SOLV  OW      5193    2.819329107    3.834273715    0.901860504
 1168 SOLV  HW1     5194    2.744516898    3.813062252    0.964735886
 1168 SOLV  HW2     5195    2.830224876    3.759348256    0.836533931
 1169 SOLV  OW      5196    3.629055452    2.015590666    0.326286350
 1169 SOLV  HW1     5197    3.549421447    1.997959309    0.384145357
 1169 SOLV  HW2     5198    3.711529986    1.982403632    0.372075640
 1170 SOLV  OW      5199    2.619740554    3.250657941    1.823722254
 1170 SOLV  HW1     5200    2.626694534    3.201427185    1.910486669
 1170 SOLV  HW2     5201    2.538406142    3.219872745    1.774355479
 1171 SOLV  OW      5202    3.985474891    5.804010777    6.518499683
 1171 SOLV  HW1     5203    4.037031429    5.769876920    6.439906379
 1171 SOLV  HW2     5204    4.047852573    5.819473411    6.595115536
 1172 SOLV  OW      5205    3.535105313    4.433526706    5.129752383
 1172 SOLV  HW1     5206    3.521656548    4.392653982    5.220022041
 1172 SOLV  HW2     5207    3.451158538    4.479809167    5.101275564
 1173 SOLV  OW      5208    4.430922896    4.270681451    5.639537997
 1173 SOLV  HW1     5209    4.407157722    4.363580160    5.667913011
 1173 SOLV  HW2     5210    4.347504340    4.220336322    5.617025955
 1174 SOLV  OW      5211    0.482957614    0.339743548    4.387984165
 1174 SOLV  HW1     5212    0.570945806    0.340937881    4.435489241
 1174 SOLV  HW2     5213    0.411449033    0.373082784    4.449426288
 1175 SOLV  OW      5214    4.930612042    0.423687044    5.238586333
 1175 SOLV  HW1     5215    4.893322167    0.416821279    5.331119546
 1175 SOLV  HW2     5216    5.001357293    0.354155826    5.225914101
 1176 SOLV  OW      5217    3.517901918    0.163008677    3.403651795
 1176 SOLV  HW1     5218    3.542884224    0.114657696    3.319757950
 1176 SOLV  HW2     5219    3.483308448    0.253973372    3.380656477
 1177 SOLV  OW      5220    0.758634786    4.058142429    2.108317237
 1177 SOLV  HW1     5221    0.691992793    4.056533813    2.033776587
 1177 SOLV  HW2     5222    0.799807560    4.149079423    2.114262941
 1178 SOLV  OW      5223    3.713356756    2.078274955    7.052454115
 1178 SOLV  HW1     5224    3.679275410    2.169312324    7.028986369
 1178 SOLV  HW2     5225    3.789385381    2.054536007    6.991987842
 1179 SOLV  OW      5226    2.967627199    6.090197031    0.342706387
 1179 SOLV  HW1     5227    2.889102560    6.057031038    0.290418825
 1179 SOLV  HW2     5228    3.024121404    6.148692261    0.284510195
 1180 SOLV  OW      5229    3.812040952    3.385399265    4.291698931
 1180 SOLV  HW1     5230    3.899862757    3.432268238    4.301223788
 1180 SOLV  HW2     5231    3.813688192    3.327802847    4.209967312
 1181 SOLV  OW      5232    3.850401688    2.273019779    0.553396346
 1181 SOLV  HW1     5233    3.918884338    2.223291919    0.500129566
 1181 SOLV  HW2     5234    3.793314534    2.207886923    0.603384978
 1182 SOLV  OW      5235    4.017134372    2.275974750    1.846273634
 1182 SOLV  HW1     5236    3.919895475    2.258726295    1.830551421
 1182 SOLV  HW2     5237    4.038168928    2.262394855    1.943088860
 1183 SOLV  OW      5238    0.165991468    6.093401150    4.374434310
 1183 SOLV  HW1     5239    0.200265397    6.014067286    4.324120176
 1183 SOLV  HW2     5240    0.165490549    6.073101224    4.472351272
 1184 SOLV  OW      5241    4.222296457    5.384978157    6.068082897
 1184 SOLV  HW1     5242    4.241098096    5.319135764    5.995203792
 1184 SOLV  HW2     5243    4.126565682    5.413497535    6.063357424
 1185 SOLV  OW      5244    2.586230938    3.751131607    5.408463055
 1185 SOLV  HW1     5245    2.554300374    3.766629586    5.501952568
 1185 SOLV  HW2     5246    2.515192193    3.703775543    5.356396299
 1186 SOLV  OW      5247    4.979114069    5.885322599    4.980020436
 1186 SOLV  HW1     5248    5.019218486    5.976704425    4.973611722
 1186 SOLV  HW2     5249    4.881375326    5.890298771    4.959466772
 1187 SOLV  OW      5250    2.482152025    2.403900138    7.801304226
 1187 SOLV  HW1     5251    2.418593214    2.359395571    7.738219094
 1187 SOLV  HW2     5252    2.533268202    2.334304308    7.851739239
 1188 SOLV  OW      5253    2.590006072    6.022184783    6.620781748
 1188 SOLV  HW1     5254    2.599373095    5.990116681    6.526527027
 1188 SOLV  HW2     5255    2.608552244    5.946684375    6.683677038
 1189 SOLV  OW      5256    3.466367792    0.660445370    2.994122515
 1189 SOLV  HW1     5257    3.434843734    0.746730681    3.033633863
 1189 SOLV  HW2     5258    3.411753286    0.638933915    2.913161944
 1190 SOLV  OW      5259    0.024407879    3.296864585    1.729379557
 1190 SOLV  HW1     5260    0.034820684    3.381815582    1.677659582
 1190 SOLV  HW2     5261    0.010952011    3.220691000    1.666003017
 1191 SOLV  OW      5262    4.308335720    0.048734315    0.926417827
 1191 SOLV  HW1     5263    4.314239701    0.064381821    1.025009814
 1191 SOLV  HW2     5264    4.393569959    0.007678095    0.894020676
 1192 SOLV  OW      5265    1.999250470    2.833542722    5.065355050
 1192 SOLV  HW1     5266    1.954635991    2.912427851    5.023085189
 1192 SOLV  HW2     5267    2.029786399    2.770375395    4.994098390
 1193 SOLV  OW      5268    0.109166620    3.866303938    5.927102852
 1193 SOLV  HW1     5269    0.037009148    3.811837729    5.884361635
 1193 SOLV  HW2     5270    0.189661870    3.808945701    5.942288741
 1194 SOLV  OW      5271    0.411591280    1.786509865    4.937882898
 1194 SOLV  HW1     5272    0.467712031    1.837809148    5.002835986
 1194 SOLV  HW2     5273    0.461267702    1.705029420    4.907995112
 1195 SOLV  OW      5274    3.455807956    3.768618958    1.203961495
 1195 SOLV  HW1     5275    3.525431205    3.835707808    1.178431659
 1195 SOLV  HW2     5276    3.471143572    3.738879231    1.298197618
 1196 SOLV  OW      5277    5.879207319    3.044386581    1.993212020
 1196 SOLV  HW1     5278    5.971657278    3.044619278    1.955093399
 1196 SOLV  HW2     5279    5.813832824    3.018936973    1.921947969
 1197 SOLV  OW      5280    5.140439698    2.484614183    3.596501661
 1197 SOLV  HW1     5281    5.138052047    2.390437307    3.562958905
 1197 SOLV  HW2     5282    5.048299103    2.523368788    3.593624654
 1198 SOLV  OW      5283    0.939328538    3.851397716    2.066935964
 1198 SOLV  HW1     5284    1.017163191    3.884860839    2.120058918
 1198 SOLV  HW2     5285    0.859874123    3.909709153    2.083872329
 1199 SOLV  OW      5286    3.470084751    0.203625874    1.804222284
 1199 SOLV  HW1     5287    3.399899786    0.261060718    1.762086653
 1199 SOLV  HW2     5288    3.496522131    0.242610480    1.892434263
 1200 SOLV  OW      5289    5.336886360    4.897420032    8.562039882
 1200 SOLV  HW1     5290    5.250503178    4.936798342    8.593462186
 1200 SOLV  HW2     5291    5.378207193    4.844360140    8.636048789
 1201 SOLV  OW      5292    2.476409931    0.591456972    3.886376324
 1201 SOLV  HW1     5293    2.567234630    0.621434165    3.857182100
 1201 SOLV  HW2     5294    2.407285933    0.653318535    3.849025294
 1202 SOLV  OW      5295    5.212189887    4.968051556    3.181771022
 1202 SOLV  HW1     5296    5.143820069    4.895141338    3.184890979
 1202 SOLV  HW2     5297    5.182030899    5.044489071    3.238760663
 1203 SOLV  OW      5298    3.044303133    0.937589447    3.456109081
 1203 SOLV  HW1     5299    3.073360980    1.032190531    3.470474330
 1203 SOLV  HW2     5300    2.988526332    0.907726933    3.533551058
 1204 SOLV  OW      5301    3.051650505    1.144047878    3.732360457
 1204 SOLV  HW1     5302    3.151037561    1.154827775    3.729894007
 1204 SOLV  HW2     5303    3.009323422    1.211147219    3.671481957
 1205 SOLV  OW      5304    2.579939287    1.978368860    6.665874615
 1205 SOLV  HW1     5305    2.657939880    1.950330970    6.721819978
 1205 SOLV  HW2     5306    2.506529222    1.911068651    6.674914765
 1206 SOLV  OW      5307    3.552832276    4.293026837    4.872838494
 1206 SOLV  HW1     5308    3.549455303    4.311842423    4.970994830
 1206 SOLV  HW2     5309    3.484223502    4.348585484    4.825868909
 1207 SOLV  OW      5310    0.048750248    3.841366694    6.406208174
 1207 SOLV  HW1     5311    0.003446650    3.848584128    6.317351151
 1207 SOLV  HW2     5312   -0.017582624    3.858879795    6.478963539
 1208 SOLV  OW      5313    1.620314697    1.095479451    0.168194821
 1208 SOLV  HW1     5314    1.567113900    1.117490574    0.249958314
 1208 SOLV  HW2     5315    1.637124580    0.996957560    0.164887377
 1209 SOLV  OW      5316    2.972709587    1.871898480    7.471974243
 1209 SOLV  HW1     5317    2.929918302    1.850487341    7.559784008
 1209 SOLV  HW2     5318    3.071294362    1.856356632    7.478266371
 1210 SOLV  OW      5319    5.721574598    0.519481239    2.653264713
 1210 SOLV  HW1     5320    5.777298500    0.441196718    2.625579685
 1210 SOLV  HW2     5321    5.733156151    0.535646078    2.751267983
 1211 SOLV  OW      5322    3.472444150    4.517351171    1.552437990
 1211 SOLV  HW1     5323    3.473350621    4.473870853    1.462389466
 1211 SOLV  HW2     5324    3.458292048    4.447808508    1.622891058
 1212 SOLV  OW      5325    0.779370602    1.774982999    3.342969514
 1212 SOLV  HW1     5326    0.755314556    1.872036883    3.341583105
 1212 SOLV  HW2     5327    0.833715396    1.755273936    3.424567857
 1213 SOLV  OW      5328    4.941918131    1.170678497    0.462928890
 1213 SOLV  HW1     5329    4.914227977    1.096638408    0.524177744
 1213 SOLV  HW2     5330    5.038872356    1.160870874    0.440483546
 1214 SOLV  OW      5331    5.223368362    0.804935963    1.422503680
 1214 SOLV  HW1     5332    5.262665967    0.794457428    1.331147306
 1214 SOLV  HW2     5333    5.146778914    0.869119552    1.418683246
 1215 SOLV  OW      5334    0.843236319    3.789161417    7.877447770
 1215 SOLV  HW1     5335    0.792086227    3.874146031    7.890151891
 1215 SOLV  HW2     5336    0.922792659    3.788765402    7.938034385
 1216 SOLV  OW      5337    2.152173065    6.175755789    2.080004927
 1216 SOLV  HW1     5338    2.235529751    6.179783975    2.024909291
 1216 SOLV  HW2     5339    2.160630518    6.102894417    2.147973783
 1217 SOLV  OW      5340    5.185173685    5.284756394    4.435638014
 1217 SOLV  HW1     5341    5.234835682    5.356391546    4.386626127
 1217 SOLV  HW2     5342    5.232258070    5.264297979    4.521455189
 1218 SOLV  OW      5343    1.831320086    2.835525895    5.709589447
 1218 SOLV  HW1     5344    1.890317933    2.755574077    5.720862157
 1218 SOLV  HW2     5345    1.768600749    2.820169536    5.633231564
 1219 SOLV  OW      5346    4.702461077    5.207804251    6.766706493
 1219 SOLV  HW1     5347    4.712921015    5.224360813    6.864770560
 1219 SOLV  HW2     5348    4.729661518    5.113902153    6.745668003
 1220 SOLV  OW      5349    4.825602578    0.073884460    6.111426839
 1220 SOLV  HW1     5350    4.823616187    0.165197769    6.152145543
 1220 SOLV  HW2     5351    4.746068352    0.062171166    6.051952629
 1221 SOLV  OW      5352    2.964546343    1.876323188    8.314058281
 1221 SOLV  HW1     5353    3.040818634    1.828873664    8.358002920
 1221 SOLV  HW2     5354    2.974455533    1.870500985    8.214720518
 1222 SOLV  OW      5355    1.131653762    5.384790283    7.020150067
 1222 SOLV  HW1     5356    1.095931495    5.296260848    7.049924604
 1222 SOLV  HW2     5357    1.079124473    5.458143366    7.063278716
 1223 SOLV  OW      5358    4.575377071    6.278115996    4.619681858
 1223 SOLV  HW1     5359    4.599545770    6.289625516    4.523331073
 1223 SOLV  HW2     5360    4.495290784    6.334124421    4.640878778
 1224 SOLV  OW      5361    0.034013050    5.453627463    3.887931296
 1224 SOLV  HW1     5362    0.035728358    5.502462621    3.975179464
 1224 SOLV  HW2     5363    0.014338484    5.356945513    3.904228696
 1225 SOLV  OW      5364    5.662879186    3.200226834    4.287781223
 1225 SOLV  HW1     5365    5.582700154    3.244119617    4.328337325
 1225 SOLV  HW2     5366    5.633269487    3.129012850    4.224126090
 1226 SOLV  OW      5367    1.811434115    4.088194724    3.762206757
 1226 SOLV  HW1     5368    1.808008147    4.181700211    3.726921394
 1226 SOLV  HW2     5369    1.894468935    4.043188761    3.729347312
 1227 SOLV  OW      5370    0.126659545    3.452979020    7.542502174
 1227 SOLV  HW1     5371    0.217157773    3.444067378    7.584104223
 1227 SOLV  HW2     5372    0.056543718    3.429862109    7.609951872
 1228 SOLV  OW      5373    2.027814670    2.957271927    1.421529379
 1228 SOLV  HW1     5374    2.032156765    2.868870524    1.374984537
 1228 SOLV  HW2     5375    1.933991251    2.974601922    1.451477365
 1229 SOLV  OW      5376    1.190171552    1.194087353    6.098989449
 1229 SOLV  HW1     5377    1.182567760    1.094693621    6.106935016
 1229 SOLV  HW2     5378    1.109903590    1.237069731    6.140337105
 1230 SOLV  OW      5379    2.663656940    4.664387666    3.081938122
 1230 SOLV  HW1     5380    2.596106510    4.711112395    3.024895552
 1230 SOLV  HW2     5381    2.731482506    4.619798341    3.023529647
 1231 SOLV  OW      5382    3.125824942    2.280895251    4.386743430
 1231 SOLV  HW1     5383    3.184819690    2.218383101    4.437850547
 1231 SOLV  HW2     5384    3.031643298    2.247374429    4.389237297
 1232 SOLV  OW      5385    2.594851709    5.547636849    1.630161421
 1232 SOLV  HW1     5386    2.526786769    5.597395406    1.576390324
 1232 SOLV  HW2     5387    2.640148544    5.479930612    1.572160167
 1233 SOLV  OW      5388    0.082228724    4.417439353    8.560997061
 1233 SOLV  HW1     5389   -0.014488149    4.430262982    8.539054443
 1233 SOLV  HW2     5390    0.125910937    4.506654959    8.572507678
 1234 SOLV  OW      5391    0.963178590    4.383439547    2.616345461
 1234 SOLV  HW1     5392    0.954358500    4.336658074    2.528403492
 1234 SOLV  HW2     5393    1.055622871    4.420517586    2.625253288
 1235 SOLV  OW      5394    4.659427557    1.612975431    5.418355078
 1235 SOLV  HW1     5395    4.567687090    1.621244533    5.379427380
 1235 SOLV  HW2     5396    4.725177563    1.594939357    5.345199884
 1236 SOLV  OW      5397    0.294095373    4.555812162    1.916876072
 1236 SOLV  HW1     5398    0.276278048    4.629086328    1.851198665
 1236 SOLV  HW2     5399    0.249495244    4.471802326    1.886001110
 1237 SOLV  OW      5400    0.699978951    0.608381296    4.539424863
 1237 SOLV  HW1     5401    0.730149443    0.643645560    4.628004127
 1237 SOLV  HW2     5402    0.606976291    0.640090428    4.520847696
 1238 SOLV  OW      5403    0.384614805    4.016465278    8.579372128
 1238 SOLV  HW1     5404    0.433123806    3.949948635    8.636139042
 1238 SOLV  HW2     5405    0.380191737    3.983014075    8.485236363
 1239 SOLV  OW      5406    1.367382413    3.683513704    7.643959665
 1239 SOLV  HW1     5407    1.314450672    3.601949217    7.667316487
 1239 SOLV  HW2     5408    1.365606427    3.747527420    7.720765717
 1240 SOLV  OW      5409    0.029125911    2.938605353    3.018019773
 1240 SOLV  HW1     5410    0.085327133    3.008352580    3.062480948
 1240 SOLV  HW2     5411   -0.047058293    2.982543436    2.970422429
 1241 SOLV  OW      5412    0.724938845    2.639247080    6.859651575
 1241 SOLV  HW1     5413    0.713364892    2.547643465    6.821247089
 1241 SOLV  HW2     5414    0.676825561    2.705690290    6.802462974
 1242 SOLV  OW      5415    1.772991601    2.822795488    4.484336618
 1242 SOLV  HW1     5416    1.675620023    2.842864207    4.495111747
 1242 SOLV  HW2     5417    1.803666648    2.764950875    4.559921784
 1243 SOLV  OW      5418    5.688327423    3.177644697    0.158677459
 1243 SOLV  HW1     5419    5.635949351    3.237177081    0.097746969
 1243 SOLV  HW2     5420    5.649797379    3.182090743    0.250849839
 1244 SOLV  OW      5421    0.827827568    0.707689198    5.239284187
 1244 SOLV  HW1     5422    0.753384134    0.771652547    5.258439998
 1244 SOLV  HW2     5423    0.912468739    0.741851248    5.280136407
 1245 SOLV  OW      5424    1.745813452    3.139681644    3.840628876
 1245 SOLV  HW1     5425    1.658589364    3.177898137    3.810107610
 1245 SOLV  HW2     5426    1.732323799    3.044997411    3.869835497
 1246 SOLV  OW      5427    2.837028414    1.040700436    5.769585318
 1246 SOLV  HW1     5428    2.808956192    1.133390886    5.794495383
 1246 SOLV  HW2     5429    2.775220078    0.974588987    5.812118872
 1247 SOLV  OW      5430    5.592597125    5.419356812    2.879214352
 1247 SOLV  HW1     5431    5.552303045    5.364985852    2.805592094
 1247 SOLV  HW2     5432    5.563424448    5.382670496    2.967549713
 1248 SOLV  OW      5433    0.865828231    3.498746734    5.903885804
 1248 SOLV  HW1     5434    0.860515233    3.421468075    5.840641229
 1248 SOLV  HW2     5435    0.944574302    3.486954508    5.964384263
 1249 SOLV  OW      5436    0.750384578    5.636670660    6.276843209
 1249 SOLV  HW1     5437    0.671747525    5.638890226    6.215106876
 1249 SOLV  HW2     5438    0.727933513    5.685476612    6.361187667
 1250 SOLV  OW      5439    3.937986505    1.975988241    1.394047364
 1250 SOLV  HW1     5440    3.874963183    2.011756881    1.325136155
 1250 SOLV  HW2     5441    3.891605099    1.971542911    1.482529353
 1251 SOLV  OW      5442    6.040284690    5.753088554    2.736742993
 1251 SOLV  HW1     5443    6.059908336    5.779100832    2.831285843
 1251 SOLV  HW2     5444    6.065237201    5.828212199    2.675637518
 1252 SOLV  OW      5445    4.525422712    4.749932089    5.679245565
 1252 SOLV  HW1     5446    4.455610039    4.820800483    5.669050749
 1252 SOLV  HW2     5447    4.585310579    4.772928003    5.755957501
 1253 SOLV  OW      5448    1.584933250    0.524379626    2.797816997
 1253 SOLV  HW1     5449    1.639579704    0.456586515    2.748644415
 1253 SOLV  HW2     5450    1.547796202    0.590726396    2.732862955
 1254 SOLV  OW      5451    5.049374136    2.335262515    1.449493715
 1254 SOLV  HW1     5452    5.020981360    2.241595380    1.428989404
 1254 SOLV  HW2     5453    5.142911035    2.349576027    1.417150805
 1255 SOLV  OW      5454    2.616174276    6.105133325    3.325337680
 1255 SOLV  HW1     5455    2.599903340    6.039477972    3.398990456
 1255 SOLV  HW2     5456    2.578402197    6.069427270    3.239906983
 1256 SOLV  OW      5457    3.515511048    0.457170404    4.510567526
 1256 SOLV  HW1     5458    3.605280979    0.413925824    4.519013774
 1256 SOLV  HW2     5459    3.444508305    0.392130471    4.537558039
 1257 SOLV  OW      5460    5.042664298    2.320175809    4.037830374
 1257 SOLV  HW1     5461    5.088649390    2.400090195    3.999111770
 1257 SOLV  HW2     5462    5.103178254    2.275603769    4.103795792
 1258 SOLV  OW      5463    4.695553350    4.547269593    3.553505812
 1258 SOLV  HW1     5464    4.751178396    4.541779151    3.470585434
 1258 SOLV  HW2     5465    4.613047940    4.491943048    3.542021386
 1259 SOLV  OW      5466    3.368526886    1.329629885    1.329698908
 1259 SOLV  HW1     5467    3.455926927    1.356246675    1.289043622
 1259 SOLV  HW2     5468    3.374853108    1.235876084    1.363908284
 1260 SOLV  OW      5469    3.983690798    5.883346340    1.302050476
 1260 SOLV  HW1     5470    4.046671443    5.914792436    1.231024725
 1260 SOLV  HW2     5471    3.899621954    5.849765378    1.259567229
 1261 SOLV  OW      5472    5.730589983    4.705893036    2.813012899
 1261 SOLV  HW1     5473    5.703065023    4.801535238    2.803262974
 1261 SOLV  HW2     5474    5.709425876    4.674382090    2.905529184
 1262 SOLV  OW      5475    3.570951201    2.006194556    4.936270467
 1262 SOLV  HW1     5476    3.569099397    2.097864928    4.976185221
 1262 SOLV  HW2     5477    3.655044364    1.959570559    4.963740441
 1263 SOLV  OW      5478    2.679121780    6.466740405    7.736106400
 1263 SOLV  HW1     5479    2.684846231    6.546664642    7.795934722
 1263 SOLV  HW2     5480    2.620717835    6.397502026    7.778475325
 1264 SOLV  OW      5481    3.015181151    2.832908287    4.117889242
 1264 SOLV  HW1     5482    2.962507619    2.780289591    4.184648597
 1264 SOLV  HW2     5483    3.060086740    2.909558950    4.163804537
 1265 SOLV  OW      5484    1.625978828    2.791693670    1.335737595
 1265 SOLV  HW1     5485    1.554596759    2.832112205    1.278544703
 1265 SOLV  HW2     5486    1.596756352    2.701139578    1.366496447
 1266 SOLV  OW      5487    3.610276582    3.073875491    3.256289022
 1266 SOLV  HW1     5488    3.677825105    3.024741533    3.311272125
 1266 SOLV  HW2     5489    3.594437901    3.024352194    3.170868578
 1267 SOLV  OW      5490    0.194266644    5.339180284    2.137734859
 1267 SOLV  HW1     5491    0.173315475    5.261888631    2.197627495
 1267 SOLV  HW2     5492    0.158526555    5.423352960    2.178203224
 1268 SOLV  OW      5493    2.994219313    5.173023979    7.659048338
 1268 SOLV  HW1     5494    3.065623794    5.140806716    7.721205661
 1268 SOLV  HW2     5495    2.916201554    5.206060570    7.712169564
 1269 SOLV  OW      5496    1.568002966    5.505266792    4.377303450
 1269 SOLV  HW1     5497    1.562250620    5.600590346    4.347631672
 1269 SOLV  HW2     5498    1.590621462    5.447296592    4.299022237
 1270 SOLV  OW      5499    0.556414558    4.216272462    1.985290176
 1270 SOLV  HW1     5500    0.620258579    4.293099555    1.980642904
 1270 SOLV  HW2     5501    0.509006936    4.217606896    2.073328944
 1271 SOLV  OW      5502    0.177383924    0.587102897    5.363460191
 1271 SOLV  HW1     5503    0.242728766    0.558655284    5.433609155
 1271 SOLV  HW2     5504    0.204245616    0.548432036    5.275238318
 1272 SOLV  OW      5505    3.119135369    0.758554081    1.668683686
 1272 SOLV  HW1     5506    3.130788359    0.711340115    1.581304268
 1272 SOLV  HW2     5507    3.044800475    0.715720953    1.720061886
 1273 SOLV  OW      5508    5.446703433    1.091992805    1.058947869
 1273 SOLV  HW1     5509    5.437123323    1.092058609    1.158488348
 1273 SOLV  HW2     5510    5.358047458    1.072610734    1.016941342
 1274 SOLV  OW      5511    2.719979721    4.907782814    7.547645478
 1274 SOLV  HW1     5512    2.758215287    4.994398456    7.515460878
 1274 SOLV  HW2     5513    2.760208474    4.884434397    7.636169965
 1275 SOLV  OW      5514    5.479013799    1.610840385    5.440873319
 1275 SOLV  HW1     5515    5.442367776    1.517857871    5.437495153
 1275 SOLV  HW2     5516    5.578777499    1.607159427    5.446681693
 1276 SOLV  OW      5517    3.647133130    0.323430591    3.625214516
 1276 SOLV  HW1     5518    3.745907925    0.339031598    3.624784884
 1276 SOLV  HW2     5519    3.619952359    0.279502761    3.539589507
 1277 SOLV  OW      5520    3.098267945    4.379910939    3.574018707
 1277 SOLV  HW1     5521    3.135605624    4.289163727    3.554758706
 1277 SOLV  HW2     5522    2.998369002    4.375434852    3.574511043
 1278 SOLV  OW      5523    5.597906547    2.572902814    3.557619025
 1278 SOLV  HW1     5524    5.603391268    2.643005762    3.628721666
 1278 SOLV  HW2     5525    5.665275302    2.592387405    3.486331608
 1279 SOLV  OW      5526    2.348973303    4.669570428    0.334609305
 1279 SOLV  HW1     5527    2.438062546    4.631432852    0.309937511
 1279 SOLV  HW2     5528    2.276905778    4.619932094    0.286211169
 1280 SOLV  OW      5529    4.805608842    2.987694250    8.361493694
 1280 SOLV  HW1     5530    4.873890862    2.977525183    8.433841898
 1280 SOLV  HW2     5531    4.796012221    3.084439618    8.338076538
 1281 SOLV  OW      5532    2.240734924    3.350492273    8.255623163
 1281 SOLV  HW1     5533    2.147971637    3.385532064    8.268557687
 1281 SOLV  HW2     5534    2.238910300    3.250508452    8.255688937
 1282 SOLV  OW      5535    1.444352677    5.988523532    6.899126803
 1282 SOLV  HW1     5536    1.421341623    5.979569511    6.996030840
 1282 SOLV  HW2     5537    1.498466382    5.909532068    6.870279837
 1283 SOLV  OW      5538    2.770284319    5.321660388    2.963914532
 1283 SOLV  HW1     5539    2.736558218    5.373020349    2.885017243
 1283 SOLV  HW2     5540    2.707177312    5.333166630    3.040629567
 1284 SOLV  OW      5541    2.392702530    4.386878509    3.976343666
 1284 SOLV  HW1     5542    2.486921606    4.404490077    4.004851242
 1284 SOLV  HW2     5543    2.329742867    4.423667107    4.044774579
 1285 SOLV  OW      5544    3.101678774    3.500844110    4.325081960
 1285 SOLV  HW1     5545    3.163022430    3.575237178    4.351590389
 1285 SOLV  HW2     5546    3.053940285    3.466571313    4.405992463
 1286 SOLV  OW      5547    0.778968389    2.008513185    7.513018271
 1286 SOLV  HW1     5548    0.783405494    1.910356969    7.531612843
 1286 SOLV  HW2     5549    0.857727036    2.035542083    7.457641538
 1287 SOLV  OW      5550    0.119016458    4.969738851    3.360479992
 1287 SOLV  HW1     5551    0.199696915    4.961891513    3.419039148
 1287 SOLV  HW2     5552    0.145193662    5.010375062    3.272938330
 1288 SOLV  OW      5553    3.876938965    0.665301259    5.775382964
 1288 SOLV  HW1     5554    3.962376815    0.614952673    5.762519519
 1288 SOLV  HW2     5555    3.853090821    0.712693801    5.690616742
 1289 SOLV  OW      5556    5.604118030    2.597549902    5.560659305
 1289 SOLV  HW1     5557    5.551427569    2.682537854    5.559740675
 1289 SOLV  HW2     5558    5.613478377    2.565149890    5.654801133
 1290 SOLV  OW      5559    3.216356862    2.480945861    8.270047421
 1290 SOLV  HW1     5560    3.243232933    2.408328064    8.333327848
 1290 SOLV  HW2     5561    3.297369646    2.532490240    8.242115181
 1291 SOLV  OW      5562    3.927894686    1.075078733    5.663873947
 1291 SOLV  HW1     5563    3.957760776    0.980180281    5.673991992
 1291 SOLV  HW2     5564    3.912428654    1.114972984    5.754258285
 1292 SOLV  OW      5565    1.039553043    4.468388636    4.167909167
 1292 SOLV  HW1     5566    0.966045047    4.401353431    4.157762989
 1292 SOLV  HW2     5567    1.016590269    4.551066065    4.116555524
 1293 SOLV  OW      5568    0.442478133    4.908790494    7.805566331
 1293 SOLV  HW1     5569    0.482494156    4.957608665    7.728006158
 1293 SOLV  HW2     5570    0.347384743    4.885713517    7.784956042
 1294 SOLV  OW      5571    2.530761937    3.560535043    4.069530148
 1294 SOLV  HW1     5572    2.457380721    3.610345158    4.115728208
 1294 SOLV  HW2     5573    2.557854732    3.481957713    4.125132425
 1295 SOLV  OW      5574    1.471267014    4.661701990    8.387431123
 1295 SOLV  HW1     5575    1.505790270    4.569712136    8.368827536
 1295 SOLV  HW2     5576    1.373307852    4.665177907    8.367632101
 1296 SOLV  OW      5577    2.823362926    4.220313911    8.597265268
 1296 SOLV  HW1     5578    2.741521157    4.178719968    8.636912937
 1296 SOLV  HW2     5579    2.806870499    4.317635301    8.581246621
 1297 SOLV  OW      5580    5.798930475    5.988438327    3.324007061
 1297 SOLV  HW1     5581    5.739172398    5.972537925    3.245418049
 1297 SOLV  HW2     5582    5.774290868    6.074973771    3.367648789
 1298 SOLV  OW      5583    3.461746746    2.418396756    3.828795403
 1298 SOLV  HW1     5584    3.403707584    2.369667158    3.894041032
 1298 SOLV  HW2     5585    3.404804551    2.458664610    3.757128661
 1299 SOLV  OW      5586    1.600061561    6.381563731    4.369895281
 1299 SOLV  HW1     5587    1.693109163    6.415864780    4.357024445
 1299 SOLV  HW2     5588    1.603126681    6.294482970    4.418962481
 1300 SOLV  OW      5589    4.802391968    4.780849251    3.197174588
 1300 SOLV  HW1     5590    4.893330154    4.767204982    3.157878532
 1300 SOLV  HW2     5591    4.801511604    4.747637421    3.291494516
 1301 SOLV  OW      5592    4.807051638    6.269915052    6.892487179
 1301 SOLV  HW1     5593    4.795778212    6.205736946    6.816630931
 1301 SOLV  HW2     5594    4.871392107    6.231967169    6.958972947
 1302 SOLV  OW      5595    3.685783069    4.980824402    4.112783251
 1302 SOLV  HW1     5596    3.669845921    5.065316799    4.163843161
 1302 SOLV  HW2     5597    3.705688471    4.906516926    4.176675850
 1303 SOLV  OW      5598    3.356810716    2.661605341    1.116949600
 1303 SOLV  HW1     5599    3.442694886    2.668635854    1.167689909
 1303 SOLV  HW2     5600    3.314076651    2.751824692    1.111088535
 1304 SOLV  OW      5601    2.527179208    0.655722399    0.660212195
 1304 SOLV  HW1     5602    2.430734486    0.643145595    0.683456721
 1304 SOLV  HW2     5603    2.539339792    0.744139717    0.615105857
 1305 SOLV  OW      5604    4.500246809    2.650977078    7.549892820
 1305 SOLV  HW1     5605    4.407421295    2.614103364    7.554776127
 1305 SOLV  HW2     5606    4.544289081    2.642337711    7.639255650
 1306 SOLV  OW      5607    4.721229694    0.642095655    1.887086276
 1306 SOLV  HW1     5608    4.642326088    0.630743670    1.947463619
 1306 SOLV  HW2     5609    4.804351060    0.614412474    1.935300054
 1307 SOLV  OW      5610    0.148388945    4.134867955    8.173958093
 1307 SOLV  HW1     5611    0.178044048    4.183074223    8.091515179
 1307 SOLV  HW2     5612    0.094025159    4.055005544    8.148137058
 1308 SOLV  OW      5613    2.881208731    2.736899158    8.574022065
 1308 SOLV  HW1     5614    2.807966275    2.710118931    8.636619651
 1308 SOLV  HW2     5615    2.937078992    2.656954731    8.551942214
 1309 SOLV  OW      5616    0.818583569    4.087915535    4.346302245
 1309 SOLV  HW1     5617    0.862368944    4.003237052    4.376509513
 1309 SOLV  HW2     5618    0.719654695    4.074271744    4.341105178
 1310 SOLV  OW      5619    1.009746081    1.426989065    5.775301663
 1310 SOLV  HW1     5620    1.088614163    1.375350868    5.808669657
 1310 SOLV  HW2     5621    1.040934922    1.512750926    5.734408674
 1311 SOLV  OW      5622    5.047630098    3.278725872    3.886991923
 1311 SOLV  HW1     5623    5.116310636    3.264411406    3.958253113
 1311 SOLV  HW2     5624    4.956340482    3.276492120    3.927750921
 1312 SOLV  OW      5625    1.801908900    5.017103736    1.772714200
 1312 SOLV  HW1     5626    1.887672311    4.980611970    1.736478019
 1312 SOLV  HW2     5627    1.771553693    5.093563663    1.715858790
 1313 SOLV  OW      5628    5.879649229    3.615403227    4.977066181
 1313 SOLV  HW1     5629    5.810738616    3.614690591    4.904603118
 1313 SOLV  HW2     5630    5.968115676    3.641860872    4.938676596
 1314 SOLV  OW      5631    0.284955473    6.306946108    5.608089756
 1314 SOLV  HW1     5632    0.321150288    6.225335621    5.563037062
 1314 SOLV  HW2     5633    0.210120733    6.344705998    5.553555120
 1315 SOLV  OW      5634    0.725411094    1.968160096    2.782541940
 1315 SOLV  HW1     5635    0.631653836    2.001352495    2.792929875
 1315 SOLV  HW2     5636    0.724485669    1.868891773    2.770498419
 1316 SOLV  OW      5637    2.210687874    5.926314413    6.795955434
 1316 SOLV  HW1     5638    2.244869356    5.886098833    6.880893079
 1316 SOLV  HW2     5639    2.136213743    5.989740306    6.816712470
 1317 SOLV  OW      5640    0.878225864    4.850520899    7.183611279
 1317 SOLV  HW1     5641    0.968946552    4.849802541    7.141548008
 1317 SOLV  HW2     5642    0.834921262    4.761272391    7.170982439
 1318 SOLV  OW      5643    0.657121266    5.322589389    4.146506729
 1318 SOLV  HW1     5644    0.741228795    5.376545977    4.142673421
 1318 SOLV  HW2     5645    0.658383876    5.264632839    4.227989915
 1319 SOLV  OW      5646    0.820312825    5.430457622    5.308146878
 1319 SOLV  HW1     5647    0.799190829    5.512440297    5.254923073
 1319 SOLV  HW2     5648    0.825018331    5.454029080    5.405215544
 1320 SOLV  OW      5649    0.000071321    3.436213841    4.340527249
 1320 SOLV  HW1     5650    0.093397215    3.411461372    4.314495183
 1320 SOLV  HW2     5651   -0.052949511    3.353139205    4.357483164
 1321 SOLV  OW      5652    4.406010567    0.296949134    3.164069570
 1321 SOLV  HW1     5653    4.378176645    0.352660101    3.242310728
 1321 SOLV  HW2     5654    4.377119494    0.341609479    3.079388702
 1322 SOLV  OW      5655    2.573321717    6.115522691    3.054657691
 1322 SOLV  HW1     5656    2.489250726    6.090036724    3.006881055
 1322 SOLV  HW2     5657    2.628615003    6.174414889    2.995713249
 1323 SOLV  OW      5658    5.487275451    6.138252320    5.033998362
 1323 SOLV  HW1     5659    5.474433285    6.058517196    4.975028172
 1323 SOLV  HW2     5660    5.584796577    6.150942225    5.052127777
 1324 SOLV  OW      5661    3.140387364    3.719847398    6.573760782
 1324 SOLV  HW1     5662    3.187796357    3.631839148    6.576415344
 1324 SOLV  HW2     5663    3.198804899    3.790401436    6.613880577
 1325 SOLV  OW      5664    2.569583061    3.137739956    3.649889499
 1325 SOLV  HW1     5665    2.640420580    3.067240993    3.646425026
 1325 SOLV  HW2     5666    2.504882459    3.123693236    3.574945920
 1326 SOLV  OW      5667    3.095638894    5.715210558    5.661785631
 1326 SOLV  HW1     5668    3.086401332    5.640936103    5.728103433
 1326 SOLV  HW2     5669    3.192302008    5.738460150    5.651026238
 1327 SOLV  OW      5670    1.043632161    0.225582592    3.026761900
 1327 SOLV  HW1     5671    1.097905727    0.224758883    3.110748728
 1327 SOLV  HW2     5672    0.946634306    0.233286312    3.049830651
 1328 SOLV  OW      5673    3.692142431    1.052320524    5.431919476
 1328 SOLV  HW1     5674    3.594535176    1.048971207    5.410432161
 1328 SOLV  HW2     5675    3.734629255    1.128005229    5.382252889
 1329 SOLV  OW      5676    2.966228631    5.771232215    2.010359743
 1329 SOLV  HW1     5677    2.951637122    5.812796236    1.920584448
 1329 SOLV  HW2     5678    2.877939762    5.747267782    2.050743946
 1330 SOLV  OW      5679    3.699479313    1.180078541    0.272143378
 1330 SOLV  HW1     5680    3.647280712    1.218769489    0.348159249
 1330 SOLV  HW2     5681    3.639020193    1.166599378    0.193638066
 1331 SOLV  OW      5682    2.167288858    2.899094958    4.167276402
 1331 SOLV  HW1     5683    2.252012641    2.874099063    4.214150143
 1331 SOLV  HW2     5684    2.122786437    2.973908122    4.216496190
 1332 SOLV  OW      5685    1.616962162    1.136623735    6.425928562
 1332 SOLV  HW1     5686    1.676946589    1.184340766    6.361701937
 1332 SOLV  HW2     5687    1.664622926    1.123946377    6.512921621
 1333 SOLV  OW      5688    4.830055777    2.423467461    0.237095912
 1333 SOLV  HW1     5689    4.815652381    2.429476823    0.335870991
 1333 SOLV  HW2     5690    4.907838574    2.480736291    0.211207762
 1334 SOLV  OW      5691    2.466229897    2.663356770    2.093368814
 1334 SOLV  HW1     5692    2.468155373    2.570066338    2.057406577
 1334 SOLV  HW2     5693    2.460872135    2.660498836    2.193184787
 1335 SOLV  OW      5694    3.724785392    1.589663731    6.983428584
 1335 SOLV  HW1     5695    3.793730814    1.566562435    7.052079558
 1335 SOLV  HW2     5696    3.633517710    1.577709975    7.022510897
 1336 SOLV  OW      5697    5.940213090    3.817694742    1.094820937
 1336 SOLV  HW1     5698    5.875046184    3.780373037    1.160854542
 1336 SOLV  HW2     5699    6.006629988    3.747167645    1.070025791
 1337 SOLV  OW      5700    2.528552981    0.295888972    2.505133276
 1337 SOLV  HW1     5701    2.534258835    0.262621740    2.599265330
 1337 SOLV  HW2     5702    2.500076877    0.391749030    2.505326396
 1338 SOLV  OW      5703    2.252661381    0.776668833    5.616645676
 1338 SOLV  HW1     5704    2.211672308    0.791363995    5.526623497
 1338 SOLV  HW2     5705    2.183711428    0.791637641    5.687511090
 1339 SOLV  OW      5706    0.093727575    5.021429142    6.203559983
 1339 SOLV  HW1     5707    0.150397584    5.100328695    6.227297262
 1339 SOLV  HW2     5708    0.031438481    5.046242170    6.129367902
 1340 SOLV  OW      5709    4.485389344    4.693301151    4.107574263
 1340 SOLV  HW1     5710    4.553480390    4.751613781    4.063264961
 1340 SOLV  HW2     5711    4.406316459    4.682662636    4.047288474
 1341 SOLV  OW      5712    3.057047606    1.535693792    5.114062714
[truncated: 5,215,888 more chars]
