# Supplementary material for: Accelerated Enveloping Distribution Sampling (AEDS) Allows for Efficient Sampling of Orthogonal Degrees of Freedom
Source: J Chem Inf Model. 2022 Dec 13;63(1):197–207. doi: 10.1021/acs.jcim.2c01272 (PMC9832482; doi:10.1021/acs.jcim.2c01272)
Supplement: Supplementary file 2 — ci2c01272_si_002.zip [file ci2c01272_si_002.zip › Accelerated_Enveloping_Distribution_Sampling_AEDS_allows_for_efficient_sampling_of_orthogonal_degrees_of_freedom/equilibration/protein/holo_protein/cnfs/box_holo_repl4_2.cnf]

TITLE
	final configuration
END
TIMESTEP
         500000 2000.000000000
END
POSITION
# first 24 chars ignored
    1 MET   H1         1    4.920701503    5.368454533    7.892919460
    1 MET   H2         2    4.818632104    5.334787650    8.012312340
    1 MET   N          3    4.906940159    5.309700009    7.972660307
    1 MET   H3         4    4.891252925    5.214577007    7.946098989
    1 MET   CA         5    5.016246418    5.325310960    8.069714547
    1 MET   CB         6    5.136323594    5.243610733    8.021578266
    1 MET   CG         7    5.253579031    5.221304489    8.117305705
    1 MET   SD         8    5.360695062    5.075885240    8.087811345
    1 MET   CE         9    5.473513614    5.116004984    8.219516966
    1 MET   C         10    5.038379041    5.475024101    8.092249424
    1 MET   O         11    5.022460194    5.557569223    8.002456191
    2 ASN   N         12    5.054905481    5.518371193    8.216901283
    2 ASN   H         13    5.059209541    5.461270641    8.298891483
    2 ASN   CA        14    5.048870097    5.660204536    8.255072714
    2 ASN   CB        15    4.930593169    5.684304759    8.349100679
    2 ASN   CG        16    4.943885955    5.624832625    8.489424903
    2 ASN   OD1       17    5.044597214    5.632428255    8.559617455
    2 ASN   ND2       18    4.824228088    5.595979333    8.539807668
    2 ASN   HD21      19    4.829479473    5.572111115    8.636770970
    2 ASN   HD22      20    4.745187269    5.562559196    8.488480910
    2 ASN   C         21    5.176964726    5.721716889    8.311801062
    2 ASN   O         22    5.259416207    5.646116440    8.362940839
    3 ILE   N         23    5.170227347    5.852355775    8.335870930
    3 ILE   H         24    5.082602121    5.895395084    8.314177457
    3 ILE   CA        25    5.273838828    5.938824283    8.394188711
    3 ILE   CB        26    5.235611113    6.086730137    8.402807051
    3 ILE   CG1       27    5.334637792    6.171736712    8.482660067
    3 ILE   CG2       28    5.100019331    6.111997479    8.469050114
    3 ILE   CD        29    5.462868912    6.182260089    8.399874754
    3 ILE   C         30    5.329239838    5.886351709    8.526814828
    3 ILE   O         31    5.451603464    5.875822159    8.533621224
    4 PHE   N         32    5.248516883    5.829275748    0.011552539
    4 PHE   H         33    5.151032797    5.816822825   -0.006976283
    4 PHE   CA        34    5.295379706    5.782039962    0.142634987
    4 PHE   CB        35    5.179687224    5.772759955    0.242330849
    4 PHE   CG        36    5.094719624    5.899220704    0.256307256
    4 PHE   CD1       37    5.144529095    6.004331908    0.332408766
    4 PHE   HD1       38    5.251930872    6.003511842    0.350987026
    4 PHE   CD2       39    4.963046460    5.895869471    0.211915006
    4 PHE   HD2       40    4.918676284    5.806094812    0.168888344
    4 PHE   CE1       41    5.062640841    6.106879633    0.378230633
    4 PHE   HE1       42    5.103332297    6.195472268    0.426994730
    4 PHE   CE2       43    4.882981635    6.001290466    0.254323779
    4 PHE   HE2       44    4.777926819    6.001103565    0.225264999
    4 PHE   CZ        45    4.929296228    6.100968584    0.339414484
    4 PHE   HZ        46    4.856756595    6.171896538    0.379266521
    4 PHE   C         47    5.367242988    5.647267107    0.133515501
    4 PHE   O         48    5.483454428    5.644257826    0.173714728
    5 GLU   N         49    5.312413969    5.564287286    0.045204499
    5 GLU   H         50    5.228245573    5.592081768   -0.001107742
    5 GLU   CA        51    5.364805881    5.431336510    0.010721216
    5 GLU   CB        52    5.268032131    5.349769303   -0.075274022
    5 GLU   CG        53    5.126933716    5.329207250    8.584406014
    5 GLU   CD        54    5.046093369    5.251614368    8.480241341
    5 GLU   OE1       55    5.049927539    5.126910131    8.487853547
    5 GLU   OE2       56    4.996637329    5.313514434    8.383559154
    5 GLU   C         57    5.496779360    5.448537270    8.539476621
    5 GLU   O         58    5.595188056    5.389837733    8.584187263
    6 MET   N         59    5.499045701    5.546401120    8.449424700
    6 MET   H         60    5.411098310    5.590303453    8.431004771
    6 MET   CA        61    5.613659576    5.595673608    8.371650104
    6 MET   CB        62    5.569937257    5.716740253    8.288944849
    6 MET   CG        63    5.676276715    5.774169209    8.195116678
    6 MET   SD        64    5.624742891    5.918259228    8.094738036
    6 MET   CE        65    5.764296725    5.911045623    7.984481160
    6 MET   C         66    5.725041855    5.640264208    8.466619521
    6 MET   O         67    5.828601172    5.576936350    8.486494189
    7 LEU   N         68    5.703293861    5.747092176    8.542821228
    7 LEU   H         69    5.608806138    5.778944073    8.550403464
    7 LEU   CA        70    5.799760675    5.799471209    0.036363903
    7 LEU   CB        71    5.738610283    5.924835336    0.099267671
    7 LEU   CG        72    5.793364290    6.050394369    0.031073457
    7 LEU   CD1       73    5.725681168    6.178151656    0.081133556
    7 LEU   CD2       74    5.944187831    6.057398488    0.055817041
    7 LEU   C         75    5.842430737    5.703260697    0.147416906
    7 LEU   O         76    5.957835095    5.711467367    0.189171266
    8 ARG   N         77    5.760776459    5.601577794    0.173577301
    8 ARG   H         78    5.665434215    5.606303865    0.143765459
    8 ARG   CA        79    5.788044854    5.498729231    0.275021697
    8 ARG   CB        80    5.659596721    5.426687889    0.316547755
    8 ARG   CG        81    5.645269752    5.387174658    0.463662404
    8 ARG   CD        82    5.670260388    5.504088507    0.559137683
    8 ARG   NE        83    5.600246454    5.467925549    0.683247983
    8 ARG   HE        84    5.512508742    5.515139687    0.691786052
    8 ARG   CZ        85    5.647291233    5.381475241    0.774174609
    8 ARG   NH1       86    5.766474044    5.320757201    0.766128221
    8 ARG   HH11      87    5.795634175    5.255259889    0.835836508
    8 ARG   HH12      88    5.838309070    5.348599130    0.702382053
    8 ARG   NH2       89    5.571577469    5.356979793    0.881993265
    8 ARG   HH21      90    5.605956503    5.291280818    0.949087289
    8 ARG   HH22      91    5.478780904    5.391606840    0.895767917
    8 ARG   C         92    5.892525111    5.395256210    0.232745165
    8 ARG   O         93    5.960787730    5.333741067    0.314522249
    9 ILE   N         94    5.912159889    5.378620540    0.102253422
    9 ILE   H         95    5.844340310    5.406272763    0.034166489
    9 ILE   CA        96    6.029660752    5.310813243    0.045642723
    9 ILE   CB        97    5.990281270    5.244088480    8.517930519
    9 ILE   CG1       98    5.887844814    5.135067693    8.550074463
    9 ILE   CG2       99    6.107180617    5.192060259    8.434037460
    9 ILE   CD       100    5.827870993    5.066304242    8.427260925
    9 ILE   C        101    0.083266722    5.412770824    0.026120450
    9 ILE   O        102    0.200281641    5.375936417    0.035106118
   10 ASP   N        103    0.049867387    5.536624776    8.595234219
   10 ASP   H        104   -0.045453969    5.564402609    8.583278985
   10 ASP   CA       105    0.151362641    5.639289779    8.567508441
   10 ASP   CB       106    0.096919822    5.768369823    8.505992755
   10 ASP   CG       107    0.039241945    5.745230787    8.366196376
   10 ASP   OD1      108   -0.063651232    5.812087782    8.342404468
   10 ASP   OD2      109    0.103308407    5.682353941    8.279208240
   10 ASP   C        110    0.240881865    5.685691948    0.078364992
   10 ASP   O        111    0.359128952    5.715277756    0.061841760
   11 GLU   N        112    0.181339835    5.703830563    0.195909034
   11 GLU   H        113    0.086023794    5.690055625    0.222836083
   11 GLU   CA       114    0.261687813    5.729624439    0.316266454
   11 GLU   CB       115    0.270477118    5.881188136    0.335194268
   11 GLU   CG       116    0.411647609    5.930824407    0.303337640
   11 GLU   CD       117    0.518298835    5.887933931    0.404301042
   11 GLU   OE1      118    0.480452499    5.871395272    0.522269761
   11 GLU   OE2      119    0.637478171    5.881923632    0.367083951
   11 GLU   C        120    0.204567138    5.666268426    0.443262122
   11 GLU   O        121    0.101602756    5.599121998    0.438758119
   12 GLY   N        122    0.288619040    5.650192012    0.545074508
   12 GLY   H        123    0.370488684    5.707028262    0.553330282
   12 GLY   CA       124    0.255664085    5.567497382    0.662050052
   12 GLY   C        125    0.183627378    5.646878607    0.771220771
   12 GLY   O        126    0.216419512    5.761561971    0.801200452
   13 LEU   N        127    0.093253911    5.578787067    0.841113449
   13 LEU   H        128    0.052600883    5.497575988    0.799244101
   13 LEU   CA       129    0.027843727    5.648108879    0.953029209
   13 LEU   CB       130   -0.107154518    5.582006227    0.981542264
   13 LEU   CG       131    5.861262974    5.675350172    1.062330169
   13 LEU   CD1      132    5.817689196    5.795714387    0.978528704
   13 LEU   CD2      133    5.742195173    5.596422623    1.117113988
   13 LEU   C        134    0.107922194    5.656432198    1.083138161
   13 LEU   O        135    0.121230733    5.554210102    1.150247546
   14 ARG   N        136    0.205269470    5.746519146    1.073234874
   14 ARG   H        137    0.205623644    5.808200082    0.994516033
   14 ARG   CA       138    0.295884359    5.791621038    1.179844398
   14 ARG   CB       139    0.398411280    5.886727719    1.117753690
   14 ARG   CG       140    0.484196002    5.844974056    0.998129527
   14 ARG   CD       141    0.598381564    5.748209945    1.029914686
   14 ARG   NE       142    0.697570854    5.736873729    0.922026778
   14 ARG   HE       143    0.667324015    5.689532967    0.839298651
   14 ARG   CZ       144    0.826082109    5.771846876    0.936737720
   14 ARG   NH1      145    0.870604120    5.805118219    1.058666987
   14 ARG   HH11     146    0.969269456    5.812231126    1.073285419
   14 ARG   HH12     147    0.806910778    5.813847641    1.135257803
   14 ARG   NH2      148    0.905886530    5.784661024    0.829874103
   14 ARG   HH21     149    1.005553203    5.791849749    0.833494418
   14 ARG   HH22     150    0.865072881    5.797975082    0.739565900
   14 ARG   C        151    0.240350522    5.861521542    1.304111730
   14 ARG   O        152    0.181184882    5.967982672    1.286897633
   15 LEU   N        153    0.254589660    5.798336190    1.420274536
   15 LEU   H        154    0.292624708    5.706104162    1.427187762
   15 LEU   CA       155    0.199201616    5.852520244    1.545206475
   15 LEU   CB       156    0.159034371    5.731244011    1.629394249
   15 LEU   CG       157    0.072453498    5.625518123    1.560582589
   15 LEU   CD1      158    0.047794916    5.503434516    1.649444681
   15 LEU   CD2      159   -0.060316200    5.675850637    1.503587013
   15 LEU   C        160    0.294771712    5.940982753    1.625543933
   15 LEU   O        161    0.254716044    6.021696991    1.709284048
   16 LYSH  N        162    0.424568193    5.922018164    1.603585622
   16 LYSH  H        163    0.455480141    5.844458803    1.548541261
   16 LYSH  CA       164    0.527133999    6.002882698    1.671015789
   16 LYSH  CB       165    0.642501205    5.913699601    1.717329932
   16 LYSH  CG       166    0.601541655    5.824983987    1.835075057
   16 LYSH  CD       167    0.703701250    5.726152460    1.891708735
   16 LYSH  CE       168    0.841829752    5.778788108    1.931192362
   16 LYSH  NZ       169    0.939121951    5.673754793    1.964573769
   16 LYSH  HZ1      170    0.939228859    5.604848315    1.892101790
   16 LYSH  HZ2      171    0.914619473    5.630003073    2.051092734
   16 LYSH  HZ3      172    1.031228622    5.712373031    1.969569717
   16 LYSH  C        173    0.589763565    6.097267001    1.568150942
   16 LYSH  O        174    0.618223734    6.059046081    1.454750556
   17 ILE   N        175    0.591818704    6.224563092    1.606651696
   17 ILE   H        176    0.530244812    6.249859698    1.681275401
   17 ILE   CA       177    0.662143897    6.330326561    1.532621710
   17 ILE   CB       178    0.666663906    6.464535324    1.605964269
   17 ILE   CG1      179    0.728659919    6.449013522    1.744987447
   17 ILE   CG2      180    0.532476003    6.537947590    1.609590825
   17 ILE   CD       181    0.748446620    6.578133727    1.824645226
   17 ILE   C        182    0.801726170    6.293422490    1.481951466
   17 ILE   O        183    0.878527836    6.220935415    1.545021220
   18 TYR   N        184    0.820292981    6.320893137    1.353140062
   18 TYR   H        185    0.745869069    6.350949112    1.293488320
   18 TYR   CA       186    0.948132048    6.297129483    1.284573500
   18 TYR   CB       187    0.942236154    6.154990216    1.228233914
   18 TYR   CG       188    0.865574514    6.137316359    1.097006108
   18 TYR   CD1      189    0.727089151    6.125395359    1.095670080
   18 TYR   HD1      190    0.675130586    6.091063383    1.185122111
   18 TYR   CD2      191    0.930296321    6.136347792    0.974008454
   18 TYR   HD2      192    1.039210064    6.132826346    0.976356694
   18 TYR   CE1      193    0.659093115    6.126225593    0.974439801
   18 TYR   HE1      194    0.556198844    6.159789443    0.961589997
   18 TYR   CE2      195    0.867047721    6.137150143    0.850239658
   18 TYR   HE2      196    0.924133546    6.167352262    0.762444563
   18 TYR   CZ       197    0.728516459    6.126395883    0.854029371
   18 TYR   OH       198    0.665523399    6.086031368    0.740471150
   18 TYR   HH       199    0.566299627    6.079001667    0.750676769
   18 TYR   C        200    0.998562511    6.396576685    1.179795904
   18 TYR   O        201    0.921238146    6.481775044    1.136308742
   19 LYSH  N        202    1.129918760    6.396197618    1.158878580
   19 LYSH  H        203    1.189188163    6.350391575    1.225127410
   19 LYSH  CA       204    1.195354438    0.004385043    1.068389206
   19 LYSH  CB       205    1.332309730    0.048388242    1.120513256
   19 LYSH  CG       206    1.329297347    0.136706286    1.245412201
   19 LYSH  CD       207    1.467595886    0.159634928    1.306696064
   19 LYSH  CE       208    1.539123780    0.271159859    1.230178872
   19 LYSH  NZ       209    1.683600844    0.248202625    1.244581382
   19 LYSH  HZ1      210    1.736664460    0.323460369    1.205589172
   19 LYSH  HZ2      211    1.706088966    0.163276512    1.196810322
   19 LYSH  HZ3      212    1.711421658    0.235051884    1.339728775
   19 LYSH  C        213    1.206063582    6.432623733    0.927697705
   19 LYSH  O        214    1.193952864    6.311719800    0.908580027
   20 ASP   N        215    1.202764192    0.024037044    0.820625850
   20 ASP   H        216    1.166424548    0.116972067    0.827253902
   20 ASP   CA       217    1.218640690    6.460767355    0.683550069
   20 ASP   CB       218    1.126694805    0.049839989    0.588137405
   20 ASP   CG       219    1.176190271    0.188632803    0.546951188
   20 ASP   OD1      220    1.208325992    0.275139616    0.631264993
   20 ASP   OD2      221    1.182050736    0.217380295    0.425454400
   20 ASP   C        222    1.363898596    6.447953682    0.637189596
   20 ASP   O        223    1.455353373    6.472322565    0.715755226
   21 THR   N        224    1.385899736    6.422803077    0.508456008
   21 THR   H        225    1.316979453    6.372008621    0.456776361
   21 THR   CA       226    1.515469868    6.438032043    0.440691761
   21 THR   CB       227    1.522525453    6.366271720    0.305732173
   21 THR   OG1      228    1.425616716    6.424273602    0.218003484
   21 THR   HG1      229    1.440892716    6.381342057    0.128985959
   21 THR   CG2      230    1.510045268    6.213835884    0.310043580
   21 THR   C        231    1.569450653    0.091012045    0.412671256
   21 THR   O        232    1.686884679    0.110417608    0.381645231
   22 GLU   N        233    1.487441454    0.193043218    0.436188740
   22 GLU   H        234    1.388412730    0.179222126    0.437904479
   22 GLU   CA       235    1.536708883    0.330378409    0.454173889
   22 GLU   CB       236    1.447897765    0.444190504    0.403495238
   22 GLU   CG       237    1.443761892    0.445865357    0.250552087
   22 GLU   CD       238    1.372348791    0.572163925    0.201995535
   22 GLU   OE1      239    1.269550277    0.558090552    0.132308535
   22 GLU   OE2      240    1.421205508    0.684730827    0.225775019
   22 GLU   C        241    1.568649044    0.354942319    0.601783974
   22 GLU   O        242    1.685091086    0.361116863    0.640925866
   23 GLY   N        243    1.460423500    0.372152902    0.677160690
   23 GLY   H        244    1.366095404    0.364692604    0.644797926
   23 GLY   CA       245    1.467806663    0.389338722    0.822965534
   23 GLY   C        246    1.348606559    0.446421094    0.900023160
   23 GLY   O        247    1.371635903    0.492950753    1.011523813
   24 TYR   N        248    1.226862651    0.419528839    0.853718187
   24 TYR   H        249    1.210893046    0.373518386    0.766391232
   24 TYR   CA       250    1.110009089    0.482106443    0.917242633
   24 TYR   CB       251    1.036528278    0.567985504    0.814129221
   24 TYR   CG       252    1.117438905    0.665301936    0.728153058
   24 TYR   CD1      253    1.218486318    0.741487620    0.785620532
   24 TYR   HD1      254    1.221333929    0.767226611    0.891489351
   24 TYR   CD2      255    1.113124356    0.636002118    0.592351072
   24 TYR   HD2      256    1.020727864    0.597604154    0.549134968
   24 TYR   CE1      257    1.324987096    0.776269789    0.703331009
   24 TYR   HE1      258    1.403406252    0.831263792    0.755360646
   24 TYR   CE2      259    1.218552713    0.678408354    0.512281433
   24 TYR   HE2      260    1.208516585    0.643274332    0.409581258
   24 TYR   CZ       261    1.327008404    0.745294677    0.567830402
   24 TYR   OH       262    1.428379588    0.780194387    0.484153347
   24 TYR   HH       263    1.421952944    0.733579281    0.395905448
   24 TYR   C        264    1.010912127    0.377761621    0.969190703
   24 TYR   O        265    0.965046901    0.282282153    0.906678476
   25 TYR   N        266    0.955936179    0.419448985    1.082904124
   25 TYR   H        267    0.970555008    0.518271214    1.078386041
   25 TYR   CA       268    0.876424709    0.330616640    1.168912965
   25 TYR   CB       269    0.848755128    0.375239899    1.312632382
   25 TYR   CG       270    0.955134271    0.318122375    1.406582092
   25 TYR   CD1      271    0.952316138    0.183654754    1.441671623
   25 TYR   HD1      272    0.874929321    0.108842976    1.424482884
   25 TYR   CD2      273    1.068623169    0.392619901    1.436496330
   25 TYR   HD2      274    1.080626724    0.483964411    1.378246275
   25 TYR   CE1      275    1.059117031    0.124588783    1.508193827
   25 TYR   HE1      276    1.053932388    0.015729760    1.506567110
   25 TYR   CE2      277    1.170214967    0.337962816    1.514042057
   25 TYR   HE2      278    1.248293146    0.404137539    1.551534439
   25 TYR   CZ       279    1.166743567    0.203150678    1.547760446
   25 TYR   OH       280    1.252962217    0.143301772    1.634268156
   25 TYR   HH       281    1.333509446    0.202497467    1.637096284
   25 TYR   C        282    0.742308090    0.287898258    1.108908810
   25 TYR   O        283    0.651694436    0.368387076    1.087907061
   26 THR   N        284    0.711906062    0.159392043    1.093033528
   26 THR   H        285    0.771613952    0.086047416    1.125549696
   26 THR   CA       286    0.591642264    0.108220107    1.025745243
   26 THR   CB       287    0.630908294    0.044509941    0.892287797
   26 THR   OG1      288    0.690620310    0.135701550    0.799707701
   26 THR   HG1      289    0.777778811    0.169996241    0.834756115
   26 THR   CG2      290    0.525823527    6.450468060    0.816573736
   26 THR   C        291    0.524307426    0.004344706    1.115673539
   26 THR   O        292    0.588672109   -0.056399024    1.201099408
   27 ILE   N        293    0.392061356    0.001348451    1.101855527
   27 ILE   H        294    0.345603317    0.086292494    1.076819125
   27 ILE   CA       295    0.305373519    6.387166773    1.163294635
   27 ILE   CB       296    0.220662343    6.457512944    1.269529334
   27 ILE   CG1      297    0.163242612    6.354956118    1.367491578
   27 ILE   CG2      298    0.112354608    6.550201009    1.213950813
   27 ILE   CD       299    0.264620875    6.276118426    1.450664812
   27 ILE   C        300    0.223798436    6.313015571    1.057200265
   27 ILE   O        301    0.212636182    6.349315554    0.940198551
   28 GLY   N        302    0.155532696    6.207843133    1.101574598
   28 GLY   H        303    0.168077718    6.169769966    1.193188034
   28 GLY   CA       304    0.055823100    6.131129708    1.025546075
   28 GLY   C        305    0.100760064    6.077011585    0.889687120
   28 GLY   O        306    0.212617517    6.027972816    0.875187654
   29 ILE   N        307    0.010225260    6.102356938    0.795612700
   29 ILE   H        308   -0.077772476    6.144564096    0.817380279
   29 ILE   CA       309    0.044678937    6.093622546    0.652980815
   29 ILE   CB       310    5.992834741    6.020488257    0.576683448
   29 ILE   CG1      311    5.984343346    5.880073663    0.636881638
   29 ILE   CG2      312    6.015336756    6.026369672    0.425461663
   29 ILE   CD       313    5.868388352    5.805776802    0.570223014
   29 ILE   C        314    0.070654393    6.236813417    0.605705222
   29 ILE   O        315   -0.021453200    6.315052579    0.582793223
   30 GLY   N        316    0.200584624    6.265076490    0.602447764
   30 GLY   H        317    0.268415733    6.198993693    0.634602010
   30 GLY   CA       318    0.259719418    6.382447821    0.536592620
   30 GLY   C        319    0.195131098    0.028445184    0.574497274
   30 GLY   O        320    0.199384841    0.121935361    0.494663449
   31 HISH  N        321    0.148938779    0.042423953    0.698443111
   31 HISH  H        322    0.146862769   -0.032800257    0.764298766
   31 HISH  CA       323    0.100813972    0.164940445    0.763900888
   31 HISH  CB       324   -0.022893730    0.136576162    0.849345582
   31 HISH  CG       325    5.959945234    0.260067370    0.898228792
   31 HISH  ND1      326    5.864514059    0.321584989    0.828959145
   31 HISH  HD1      327    5.809954567    0.277729169    0.757545591
   31 HISH  CD2      328    5.962917565    0.320351366    1.016745452
   31 HISH  HD2      329    6.030204221    0.301462456    1.100391608
   31 HISH  CE1      330    5.818625122    0.427523483    0.894981306
   31 HISH  HE1      331    5.740739094    0.496447015    0.862358296
   31 HISH  NE2      332    5.883493018    0.426875922    1.011085224
   31 HISH  HE2      333    5.865177420    0.492502694    1.084281016
   31 HISH  C        334    0.210781781    0.231109325    0.847199835
   31 HISH  O        335    0.233357946    0.193284196    0.962054286
   32 LEU   N        336    0.260142952    0.338588164    0.786358143
   32 LEU   H        337    0.221212929    0.364449965    0.697947045
   32 LEU   CA       338    0.371235065    0.422996618    0.832676626
   32 LEU   CB       339    0.424332760    0.509586203    0.718254797
   32 LEU   CG       340    0.563966793    0.568612640    0.738889735
   32 LEU   CD1      341    0.670821082    0.459749609    0.750718709
   32 LEU   CD2      342    0.592916358    0.643491089    0.608652608
   32 LEU   C        343    0.330013596    0.514643189    0.948053987
   32 LEU   O        344    0.219712960    0.568896031    0.943655487
   33 LEU   N        345    0.421814203    0.517289617    1.044264155
   33 LEU   H        346    0.502412133    0.458142157    1.041641972
   33 LEU   CA       347    0.407719744    0.604980585    1.161404331
   33 LEU   CB       348    0.435481880    0.522838806    1.287476639
   33 LEU   CG       349    0.321994753    0.423040406    1.311298130
   33 LEU   CD1      350    0.345256829    0.349299122    1.443320942
   33 LEU   CD2      351    0.179890313    0.479732314    1.312753516
   33 LEU   C        352    0.489079852    0.734282933    1.169792910
   33 LEU   O        353    0.426443712    0.840133280    1.167714918
   34 THR   N        354    0.620397795    0.721312952    1.153137319
   34 THR   H        355    0.676278675    0.639896002    1.137325174
   34 THR   CA       356    0.716375710    0.830759043    1.173694493
   34 THR   CB       357    0.740077522    0.872121494    1.319090231
   34 THR   OG1      358    0.831360422    0.981444768    1.331927351
   34 THR   HG1      359    0.766425578    1.055279886    1.350129320
   34 THR   CG2      360    0.799108437    0.752758589    1.394424048
   34 THR   C        361    0.850448070    0.816758565    1.101293781
   34 THR   O        362    0.899474639    0.707424662    1.073475149
   35 LYSH  N        363    0.885996279    0.931975530    1.045152737
   35 LYSH  H        364    0.817521106    0.995710878    1.009812757
   35 LYSH  CA       365    1.023407068    0.961151065    1.001826883
   35 LYSH  CB       366    1.038936064    1.089097106    0.919359781
   35 LYSH  CG       367    1.057121444    1.043373278    0.774489902
   35 LYSH  CD       368    1.094572634    1.157040147    0.679158258
   35 LYSH  CE       369    1.156483003    1.100599127    0.551133053
   35 LYSH  NZ       370    1.235850295    1.196121221    0.472463585
   35 LYSH  HZ1      371    1.203062964    1.290291054    0.480039750
   35 LYSH  HZ2      372    1.228727776    1.170695498    0.376011876
   35 LYSH  HZ3      373    1.331977398    1.195008188    0.500000531
   35 LYSH  C        374    1.127230545    0.970087393    1.113852482
   35 LYSH  O        375    1.242060377    1.005065778    1.086979913
   36 SER   N        376    1.081515595    0.994402101    1.236367929
   36 SER   H        377    0.987274331    1.016312187    1.261673611
   36 SER   CA       378    1.170667805    0.999969797    1.353125988
   36 SER   CB       379    1.103673919    1.049342674    1.481525706
   36 SER   OG       380    1.191480461    1.046885533    1.594377994
   36 SER   HG       381    1.143296686    1.094606997    1.667869122
   36 SER   C        382    1.246201238    0.869385338    1.378722876
   36 SER   O        383    1.194218454    0.767221894    1.334096045
   37 PRO   N        384    1.374484342    0.877536203    1.412897263
   37 PRO   CA       385    1.451128867    0.758660430    1.452985533
   37 PRO   CB       386    1.586416328    0.819589938    1.490330730
   37 PRO   CG       387    1.598054736    0.955989434    1.421991091
   37 PRO   CD       388    1.453560303    1.000674099    1.398863496
   37 PRO   C        389    1.395094816    0.689278592    1.577314338
   37 PRO   O        390    1.423902970    0.572362213    1.602426433
   38 SER   N        391    1.317109200    0.763709370    1.655206840
   38 SER   H        392    1.282368901    0.851092886    1.621179682
   38 SER   CA       393    1.259590157    0.732065595    1.786737988
   38 SER   CB       394    1.203514419    0.851323233    1.864479945
   38 SER   OG       395    1.164860136    0.806268345    1.994575431
   38 SER   HG       396    1.246655089    0.806803858    2.052105705
   38 SER   C        397    1.163039269    0.614014431    1.799146226
   38 SER   O        398    1.046865216    0.609979709    1.758912490
   39 LEU   N        399    1.211910080    0.520738753    1.880401061
   39 LEU   H        400    1.310439724    0.510147486    1.893806358
   39 LEU   CA       401    1.127166452    0.410565255    1.928279611
   39 LEU   CB       402    1.213919167    0.316771501    2.012466022
   39 LEU   CG       403    1.156722935    0.180961121    2.053653561
   39 LEU   CD1      404    1.106660775    0.103139007    1.931807455
   39 LEU   CD2      405    1.254989917    0.100131225    2.138638582
   39 LEU   C        406    1.007508667    0.461151233    2.009093987
   39 LEU   O        407    0.895167687    0.416769422    1.985864926
   40 ASN   N        408    1.038790140    0.559031352    2.093523015
   40 ASN   H        409    1.120736631    0.615065821    2.081486559
   40 ASN   CA       410    0.942886178    0.625186350    2.183149655
   40 ASN   CB       411    1.020127179    0.733907604    2.258132561
   40 ASN   CG       412    1.058730047    0.671768150    2.392501166
   40 ASN   OD1      413    1.083357956    0.554202898    2.418974292
   40 ASN   ND2      414    1.030014193    0.752029339    2.494579221
   40 ASN   HD21     415    1.060337136    0.713102977    2.581549862
   40 ASN   HD22     416    0.986233110    0.841737634    2.488773194
   40 ASN   C        417    0.837528819    0.696072463    2.097824929
   40 ASN   O        418    0.718721065    0.667954120    2.112791174
   41 ALA   N        419    0.873030133    0.778057021    1.999291201
   41 ALA   H        420    0.965244294    0.816379550    1.993828077
   41 ALA   CA       421    0.768937465    0.841823614    1.917366611
   41 ALA   CB       422    0.839515387    0.941188339    1.824869278
   41 ALA   C        423    0.676656052    0.745877054    1.841932765
   41 ALA   O        424    0.556333565    0.769096610    1.831274356
   42 ALA   N        425    0.727971153    0.637950033    1.783547530
   42 ALA   H        426    0.827015285    0.631544621    1.771266998
   42 ALA   CA       427    0.652801541    0.529572906    1.718630224
   42 ALA   CB       428    0.758362526    0.436936769    1.657895902
   42 ALA   C        429    0.553682286    0.452062822    1.805680479
   42 ALA   O        430    0.436579123    0.444602110    1.768800579
   43 LYSH  N        431    0.595885176    0.429440620    1.929771671
   43 LYSH  H        432    0.691398558    0.441667769    1.956775610
   43 LYSH  CA       433    0.507235333    0.376524476    2.034397628
   43 LYSH  CB       434    0.574325819    0.349085388    2.169137687
   43 LYSH  CG       435    0.683023860    0.242476335    2.154115427
   43 LYSH  CD       436    0.759356328    0.224407792    2.285468007
   43 LYSH  CE       437    0.848260091    0.100658784    2.271639234
   43 LYSH  NZ       438    0.913893472    0.078054112    2.401209539
   43 LYSH  HZ1      439    0.847007746    0.056071812    2.472223661
   43 LYSH  HZ2      440    0.958359769    0.163631911    2.427649115
   43 LYSH  HZ3      441    0.982557790    0.005825593    2.392950919
   43 LYSH  C        442    0.398589545    0.480466720    2.062775570
   43 LYSH  O        443    0.290002001    0.440029464    2.104037239
   44 SER   N        444    0.432694300    0.608807565    2.069972301
   44 SER   H        445    0.527703750    0.634868071    2.087137922
   44 SER   CA       446    0.328081062    0.710186824    2.089720051
   44 SER   CB       447    0.387913214    0.850586711    2.100495363
   44 SER   OG       448    0.484202168    0.864557316    2.205280391
   44 SER   HG       449    0.427436117    0.895045347    2.281753112
   44 SER   C        450    0.231310868    0.726332704    1.972302213
   44 SER   O        451    0.111479855    0.729587319    1.999870558
   45 GLU   N        452    0.284111812    0.714877422    1.850771240
   45 GLU   H        453    0.381695361    0.733292749    1.862614081
   45 GLU   CA       454    0.193098159    0.711602285    1.735370613
   45 GLU   CB       455    0.279347669    0.714999801    1.609057435
   45 GLU   CG       456    0.328986136    0.856964221    1.580949187
   45 GLU   CD       457    0.218512608    0.954751453    1.540425614
   45 GLU   OE1      458    0.134151006    0.944132290    1.448813355
   45 GLU   OE2      459    0.216770073    1.065579023    1.598201926
   45 GLU   C        460    0.098262661    0.591601099    1.731301211
   45 GLU   O        461   -0.021854056    0.616369026    1.740772794
   46 LEU   N        462    0.140532565    0.475670967    1.780923717
   46 LEU   H        463    0.236482078    0.488679961    1.755907840
   46 LEU   CA       464    0.059526741    0.353191091    1.787940392
   46 LEU   CB       465    0.146563929    0.227440859    1.792636265
   46 LEU   CG       466    0.070961331    0.098660092    1.759310714
   46 LEU   CD1      467    0.013114587    0.093815651    1.617750831
   46 LEU   CD2      468    0.164085021   -0.019838574    1.785667035
   46 LEU   C        469    6.017103763    0.367686873    1.901748179
   46 LEU   O        470    5.901124220    0.335888546    1.875879991
   47 ASP   N        471    0.009630767    0.400219245    2.020066124
   47 ASP   H        472    0.102945734    0.388039999    2.053888441
   47 ASP   CA       473    5.972807245    0.436259921    2.125751056
   47 ASP   CB       474    6.036590537    0.488308771    2.254715766
   47 ASP   CG       475    6.115639595    0.390244243    2.341561772
   47 ASP   OD1      476    6.166675209    0.290214645    2.286658229
   47 ASP   OD2      477    6.135569227    0.414246242    2.462595314
   47 ASP   C        478    5.861038923    0.537256474    2.099006264
   47 ASP   O        479    5.746695107    0.492136896    2.094687409
   48 LYSH  N        480    5.904594950    0.638524214    2.024616279
   48 LYSH  H        481    5.985051563    0.678958287    1.981125253
   48 LYSH  CA       482    5.801985916    0.734250632    1.980861243
   48 LYSH  CB       483    5.864418575    0.867405970    1.938675416
   48 LYSH  CG       484    5.890735816    0.952790047    2.062866748
   48 LYSH  CD       485    5.967332709    1.064426212    1.991617017
   48 LYSH  CE       486    6.057552301    1.136359296    2.092091062
   48 LYSH  NZ       487    6.087626056    1.266913607    2.031613195
   48 LYSH  HZ1      488    6.114589874    1.258670806    1.935670563
   48 LYSH  HZ2      489    6.166891422    1.303595588    2.080307205
   48 LYSH  HZ3      490    6.007778719    1.326237618    2.041858957
   48 LYSH  C        491    5.703586397    0.674674222    1.879987500
   48 LYSH  O        492    5.583430504    0.677176227    1.906117305
   49 ALA   N        493    5.750638816    0.628545887    1.764457469
   49 ALA   H        494    5.848204433    0.628753540    1.742572507
   49 ALA   CA       495    5.670963842    0.566420573    1.657673335
   49 ALA   CB       496    5.772533405    0.505952044    1.560544408
   49 ALA   C        497    5.581723176    0.452183885    1.706650715
   49 ALA   O        498    5.462415230    0.464476293    1.679344948
   50 ILE   N        499    5.636250968    0.359124600    1.784480808
   50 ILE   H        500    5.733451308    0.354322867    1.807480667
   50 ILE   CA       501    5.561994053    0.244992730    1.839903405
   50 ILE   CB       502    5.658816991    0.129651724    1.866972758
   50 ILE   CG1      503    5.716026105    0.056612962    1.745297459
   50 ILE   CG2      504    5.599406426    0.014896693    1.948898902
   50 ILE   CD       505    5.604086887    0.014884753    1.649708308
   50 ILE   C        506    5.470225975    0.282469583    1.956464088
   50 ILE   O        507    5.364260909    0.223197845    1.976170642
   51 GLY   N        508    5.503875149    0.390655768    2.026134723
   51 GLY   H        509    5.593296264    0.434598187    2.034775650
   51 GLY   CA       510    5.410598213    0.445389226    2.125705705
   51 GLY   C        511    5.450095678    0.436009144    2.273234283
   51 GLY   O        512    5.437976914    0.530458922    2.351099509
   52 ARG   N        513    5.490123573    0.316630093    2.316091204
   52 ARG   H        514    5.476475519    0.237622728    2.256314419
   52 ARG   CA       515    5.535565452    0.281121878    2.451306297
   52 ARG   CB       516    5.484460018    0.141424223    2.487147471
   52 ARG   CG       517    5.562405864    0.033548395    2.411657102
   52 ARG   CD       518    5.534530995    6.374483824    2.445963882
   52 ARG   NE       519    5.591839546    6.274253301    2.354968422
   52 ARG   HE       520    5.539526120    6.257922233    2.271312951
   52 ARG   CZ       521    5.674347967    6.176104807    2.393907641
   52 ARG   NH1      522    5.705966654    6.155708441    2.522517196
   52 ARG   HH11     523    5.765645395    6.079981077    2.549047389
   52 ARG   HH12     524    5.661459322    6.204331696    2.597715868
   52 ARG   NH2      525    5.736543924    6.104228994    2.299441034
   52 ARG   HH21     526    5.808770297    6.037386278    2.317245608
   52 ARG   HH22     527    5.711805642    6.112803106    2.202922395
   52 ARG   C        528    5.688228024    0.286186406    2.460356619
   52 ARG   O        529    5.742577794    0.343921358    2.366314396
   53 ASN   N        530    5.740733896    0.263977043    2.580525721
   53 ASN   H        531    5.685936530    0.275724018    2.663346184
   53 ASN   CA       532    5.884176785    0.248944871    2.608970757
   53 ASN   CB       533    5.902236554    0.276490581    2.758382394
   53 ASN   CG       534    6.050254024    0.276156828    2.797089749
   53 ASN   OD1      535    6.087062665    0.208231342    2.892798702
   53 ASN   ND2      536    6.140789190    0.336338389    2.720490444
   53 ASN   HD21     537    6.236086488    0.321746579    2.747022014
   53 ASN   HD22     538    6.120965319    0.385602040    2.635766049
   53 ASN   C        539    5.935133399    0.113401282    2.559545706
   53 ASN   O        540    5.892118373    0.011455832    2.613276233
   54 THR   N        541    6.023433350    0.117425278    2.460168314
   54 THR   H        542    6.043872326    0.200629064    2.408592032
   54 THR   CA       543    0.007984895    6.478587759    2.398593526
   54 THR   CB       544    6.027584508    6.456845427    2.252306274
   54 THR   OG1      545    6.111339432    6.539456600    2.171003486
   54 THR   HG1      546    6.113307737    6.635931234    2.197235770
   54 THR   CG2      547    5.883276699    0.004443256    2.215452898
   54 THR   C        548    0.154179025    6.434290928    2.407443861
   54 THR   O        549    0.186370452    6.319767624    2.376143556
   55 ASN   N        550    0.241962351    0.045370939    2.424244359
   55 ASN   H        551    0.206643515    0.137959535    2.437656951
   55 ASN   CA       552    0.388163737    0.030232750    2.426928026
   55 ASN   CB       553    0.428607760   -0.053821111    2.548200729
   55 ASN   CG       554    0.413912753    0.019659720    2.681578781
   55 ASN   OD1      555    0.463014178    0.130083826    2.704452509
   55 ASN   ND2      556    0.338008584   -0.044755220    2.769772982
   55 ASN   HD21     557    0.318339835    0.005255744    2.854100806
   55 ASN   HD22     558    0.332571144   -0.144602645    2.769829957
   55 ASN   C        559    0.443623323    6.458977631    2.296961281
   55 ASN   O        560    0.557034322    6.411509818    2.293262219
   56 GLY   N        561    0.379682187    0.009610011    2.186714425
   56 GLY   H        562    0.292443913    0.057983204    2.179582542
   56 GLY   CA       563    0.422269312    6.455959039    2.052143342
   56 GLY   C        564    0.392580623    6.315122651    2.000225454
   56 GLY   O        565    0.426742262    6.286760029    1.885519311
   57 VAL   N        566    0.316237525    6.245938043    2.084349149
   57 VAL   H        567    0.290078025    6.290433317    2.170006710
   57 VAL   CA       568    0.277227517    6.105439460    2.065637376
   57 VAL   CB       569    0.342997466    6.015625329    2.170602503
   57 VAL   CG1      570    0.323482809    5.864885135    2.153005584
   57 VAL   CG2      571    0.494940565    6.033137077    2.174877409
   57 VAL   C        572    0.124840390    6.091988919    2.063155239
   57 VAL   O        573    0.056847536    6.124673397    2.160317445
   58 ILE   N        574    0.074653842    6.031040030    1.956112100
   58 ILE   H        575    0.134338913    6.018944645    1.876782286
   58 ILE   CA       576    5.990961251    6.006926626    1.929230312
   58 ILE   CB       577    5.927549810    6.108810796    1.834299961
   58 ILE   CG1      578    6.005496690    6.118789724    1.703019530
   58 ILE   CG2      579    5.913629943    6.245405295    1.901806149
   58 ILE   CD       580    5.926084366    6.188175398    1.592155058
   58 ILE   C        581    5.944793777    5.864552436    1.897469151
   58 ILE   O        582    6.015758406    5.764088314    1.895883403
   59 THR   N        583    5.812487862    5.857772407    1.885633100
   59 THR   H        584    5.761022087    5.942064789    1.901367320
   59 THR   CA       585    5.735906446    5.736845798    1.852152242
   59 THR   CB       586    5.603425736    5.722120359    1.927265365
   59 THR   OG1      587    5.515940796    5.831669270    1.899064473
   59 THR   HG1      588    5.533450217    5.914276715    1.952620773
   59 THR   CG2      589    5.624298521    5.729790885    2.078634588
   59 THR   C        590    5.708902940    5.733032845    1.701596844
   59 THR   O        591    5.700609455    5.835582745    1.634170678
   60 LYSH  N        592    5.684719657    5.610523877    1.655806317
   60 LYSH  H        593    5.725819835    5.526006022    1.689987561
   60 LYSH  CA       594    5.626094022    5.591898192    1.522296762
   60 LYSH  CB       595    5.615068852    5.443755564    1.485644863
   60 LYSH  CG       596    5.737974763    5.353835458    1.500502624
   60 LYSH  CD       597    5.728689310    5.202477635    1.480168912
   60 LYSH  CE       598    5.803391603    5.135432460    1.595631163
   60 LYSH  NZ       599    5.790886484    4.988972312    1.594083534
   60 LYSH  HZ1      600    5.834995806    4.953790593    1.511520480
   60 LYSH  HZ2      601    5.694982286    4.960646201    1.594027660
   60 LYSH  HZ3      602    5.836190218    4.945863934    1.672105833
   60 LYSH  C        603    5.493803113    5.667094874    1.506243662
   60 LYSH  O        604    5.473478280    5.739792458    1.409124277
   61 ASP   N        605    5.406313341    5.659610323    1.606150691
   61 ASP   H        606    5.421659409    5.584983442    1.670928565
   61 ASP   CA       607    5.284649935    5.742082501    1.608780018
   61 ASP   CB       608    5.224704467    5.720699294    1.747917392
   61 ASP   CG       609    5.168095152    5.579240648    1.761895946
   61 ASP   OD1      610    5.091135858    5.529779460    1.676729065
   61 ASP   OD2      611    5.192439327    5.517920325    1.868061076
   61 ASP   C        612    5.304848432    5.889616785    1.573643548
   61 ASP   O        613    5.271824739    5.934174087    1.463845339
   62 GLU   N        614    5.375741824    5.960484361    1.661069419
   62 GLU   H        615    5.414945150    5.930710315    1.748123057
   62 GLU   CA       616    5.418761152    6.099467384    1.640019188
   62 GLU   CB       617    5.506011719    6.144890266    1.757225753
   62 GLU   CG       618    5.421921840    6.151883267    1.884843543
   62 GLU   CD       619    5.512903608    6.140936916    2.007352976
   62 GLU   OE1      620    5.593687184    6.045803407    2.014250803
   62 GLU   OE2      621    5.474677554    6.195921386    2.112901164
   62 GLU   C        622    5.486098551    6.127253315    1.505473502
   62 GLU   O        623    5.440591551    6.215500916    1.432856146
   63 ALA   N        624    5.570242690    6.038594046    1.453025129
   63 ALA   H        625    5.613940393    5.969898440    1.511104483
   63 ALA   CA       626    5.633424058    6.046453774    1.320518299
   63 ALA   CB       627    5.744476789    5.941796554    1.309353578
   63 ALA   C        628    5.535947970    6.034487791    1.203182802
   63 ALA   O        629    5.552585265    6.109227453    1.106913293
   64 GLU   N        630    5.451451099    5.931779688    1.203683073
   64 GLU   H        631    5.452524362    5.862189912    1.275496727
   64 GLU   CA       632    5.348428332    5.917136770    1.099832274
   64 GLU   CB       633    5.267061260    5.788891478    1.118311014
   64 GLU   CG       634    5.355892900    5.666148088    1.097084059
   64 GLU   CD       635    5.280480626    5.533061082    1.100206942
   64 GLU   OE1      636    5.295590936    5.461288614    0.998981701
   64 GLU   OE2      637    5.214262127    5.498530322    1.200431862
   64 GLU   C        638    5.251743074    6.035327977    1.090212545
   64 GLU   O        639    5.213722972    6.084229093    0.983934439
   65 LYSH  N        640    5.208406722    6.085026064    1.205722383
   65 LYSH  H        641    5.211804064    6.029535242    1.288848614
   65 LYSH  CA       642    5.142075948    6.215359391    1.220644772
   65 LYSH  CB       643    5.124071811    6.249017820    1.368813460
   65 LYSH  CG       644    4.999793490    6.177098227    1.421636637
   65 LYSH  CD       645    4.966172483    6.213527846    1.566382826
   65 LYSH  CE       646    4.896487571    6.348663412    1.583390786
   65 LYSH  NZ       647    4.861248205    6.366737502    1.724957885
   65 LYSH  HZ1      648    4.838289936    6.461031471    1.749076395
   65 LYSH  HZ2      649    4.935630574    6.328323355    1.779653215
   65 LYSH  HZ3      650    4.781699689    6.309011600    1.743421497
   65 LYSH  C        651    5.224116163    6.329298370    1.159848123
   65 LYSH  O        652    5.168554725    6.411822374    1.087499041
   66 LEU   N        653    5.354164904    6.338478382    1.186205661
   66 LEU   H        654    5.393855363    6.276648051    1.254041081
   66 LEU   CA       655    5.435952336    6.437991028    1.115384523
   66 LEU   CB       656    5.578906914    6.435985001    1.169885187
   66 LEU   CG       657    5.634733252    0.088786927    1.194933244
   66 LEU   CD1      658    5.757544148    0.076066107    1.285298650
   66 LEU   CD2      659    5.667218536    0.160744990    1.063877251
   66 LEU   C        660    5.440109360    6.420141459    0.963482171
   66 LEU   O        661    5.429866310    6.514425773    0.885168478
   67 PHE   N        662    5.462791763    6.294107461    0.927549092
   67 PHE   H        663    5.485160258    6.227534272    0.998736350
   67 PHE   CA       664    5.463171847    6.253438296    0.786281264
   67 PHE   CB       665    5.484539699    6.101925031    0.785563855
   67 PHE   CG       666    5.483608358    6.036145936    0.647423697
   67 PHE   CD1      667    5.450525299    5.901541074    0.637032797
   67 PHE   HD1      668    5.447600854    5.841734293    0.728116936
   67 PHE   CD2      669    5.523558944    6.106246237    0.534251978
   67 PHE   HD2      670    5.559498577    6.209130290    0.536297990
   67 PHE   CE1      671    5.452956120    5.830597339    0.517535457
   67 PHE   HE1      672    5.449487439    5.721683782    0.515438469
   67 PHE   CE2      673    5.536601228    6.034465160    0.415943374
   67 PHE   HE2      674    5.578965023    6.084832843    0.329068557
   67 PHE   CZ       675    5.499576811    5.900786416    0.406992453
   67 PHE   HZ       676    5.514117809    5.848518585    0.312463121
   67 PHE   C        677    5.339197787    6.294817365    0.706712472
   67 PHE   O        678    5.343275303    6.357627346    0.601028115
   68 ASN   N        679    5.224262213    6.267877073    0.767985432
   68 ASN   H        680    5.223536145    6.208714512    0.848603236
   68 ASN   CA       681    5.091752958    6.303063284    0.714928025
   68 ASN   CB       682    4.978469087    6.242179718    0.797816819
   68 ASN   CG       683    4.838861025    6.272367201    0.743002447
   68 ASN   OD1      684    4.786032932    6.382901485    0.753911483
   68 ASN   ND2      685    4.786652797    6.178505436    0.664560187
   68 ASN   HD21     686    4.697202858    6.193587262    0.622485259
   68 ASN   HD22     687    4.840813872    6.095930378    0.648841610
   68 ASN   C        688    5.071018140    6.453010730    0.692611033
   68 ASN   O        689    5.062443992    6.498015497    0.578456125
   69 GLN   N        690    5.103951615    0.041270968    0.796902233
   69 GLN   H        691    5.147685559    0.003541877    0.878540202
   69 GLN   CA       692    5.104261827    0.188270498    0.798950538
   69 GLN   CB       693    5.123409113    0.244747972    0.939852520
   69 GLN   CG       694    4.989040820    0.236397510    1.012520189
   69 GLN   CD       695    5.015060809    0.257546896    1.161795035
   69 GLN   OE1      696    4.950449362    0.338762576    1.227812668
   69 GLN   NE2      697    5.086654805    0.163205584    1.222292214
   69 GLN   HE21     698    5.098097286    0.167154011    1.321548177
   69 GLN   HE22     699    5.124397268    0.082410296    1.177062825
   69 GLN   C        700    5.203503125    0.252436019    0.701776082
   69 GLN   O        701    5.166826505    0.338634459    0.622049835
   70 ASP   N        702    5.318821182    0.188251778    0.685240854
   70 ASP   H        703    5.347697039    0.136404855    0.765735891
   70 ASP   CA       704    5.422140307    0.215540414    0.584298199
   70 ASP   CB       705    5.547080247    0.130022149    0.606334282
   70 ASP   CG       706    5.669085314    0.221152767    0.621023391
   70 ASP   OD1      707    5.655104540    0.336411948    0.667323608
   70 ASP   OD2      708    5.782377315    0.169113782    0.611978258
   70 ASP   C        709    5.390813233    0.208400426    0.434702807
   70 ASP   O        710    5.416122851    0.303716304    0.361178143
   71 VAL   N        711    5.316337390    0.102131501    0.405561635
   71 VAL   H        712    5.312712186    0.018059691    0.459595196
   71 VAL   CA       713    5.261299450    0.082720771    0.270638496
   71 VAL   CB       714    5.200959721   -0.056430526    0.250422992
   71 VAL   CG1      715    5.122154522   -0.066165791    0.119627706
   71 VAL   CG2      716    5.300832572   -0.169667030    0.275158427
   71 VAL   C        717    5.160918604    0.195127195    0.244233613
   71 VAL   O        718    5.194007908    0.285838238    0.168032353
   72 ASP   N        719    5.067946468    0.219046024    0.336282547
   72 ASP   H        720    5.065901540    0.151837973    0.410311469
   72 ASP   CA       721    4.969661414    0.327818669    0.325282376
   72 ASP   CB       722    4.863515941    0.316182925    0.434863003
   72 ASP   CG       723    4.760940206    0.429159383    0.423751839
   72 ASP   OD1      724    4.704846019    0.451454160    0.314292579
   72 ASP   OD2      725    4.744573302    0.498637755    0.526355150
   72 ASP   C        726    5.039502703    0.463917156    0.322397472
   72 ASP   O        727    4.999319372    0.546734125    0.240797321
   73 ALA   N        728    5.136061260    0.496453434    0.407894201
   73 ALA   H        729    5.181055914    0.442817918    0.479299227
   73 ALA   CA       730    5.214765759    0.620296228    0.398918154
   73 ALA   CB       731    5.308448228    0.625858832    0.519762747
   73 ALA   C        732    5.292642527    0.641609490    0.268942821
   73 ALA   O        733    5.287958536    0.748192716    0.207718280
   74 ALA   N        734    5.345682136    0.534025782    0.211472591
   74 ALA   H        735    5.325944965    0.443767133    0.249753999
   74 ALA   CA       736    5.411163581    0.531358384    0.079883769
   74 ALA   CB       737    5.483385587    0.401236403    0.044308140
   74 ALA   C        738    5.312463351    0.559758450    8.570696673
   74 ALA   O        739    5.340135146    0.651071343    8.493060170
   75 VAL   N        740    5.196785474    0.494885622    8.580714265
   75 VAL   H        741    5.196033857    0.426457502    8.653645301
   75 VAL   CA       742    5.083511497    0.514361313    8.489056340
   75 VAL   CB       743    4.978204145    0.403377654    8.487064195
   75 VAL   CG1      744    4.877214525    0.416776392    8.372914447
   75 VAL   CG2      745    5.043586932    0.267363403    8.461882330
   75 VAL   C        746    5.016990762    0.650626700    8.509444038
   75 VAL   O        747    5.005624720    0.722925948    8.410575904
   76 ARG   N        748    5.000943521    0.701806369    0.026909966
   76 ARG   H        749    4.992008564    0.639084148    0.104276188
   76 ARG   CA       750    4.948856150    0.837286658    0.050133171
   76 ARG   CB       751    4.928387811    0.882027379    0.195006336
   76 ARG   CG       752    4.797633367    0.826194683    0.251502753
   76 ARG   CD       753    4.781835216    0.875569053    0.395456576
   76 ARG   NE       754    4.689017279    0.783418146    0.462542016
   76 ARG   HE       755    4.710866507    0.689869284    0.434770935
   76 ARG   CZ       756    4.581680725    0.809391366    0.538437867
   76 ARG   NH1      757    4.519500028    0.927786667    0.547039985
   76 ARG   HH11     758    4.433135995    0.922429370    0.597163933
   76 ARG   HH12     759    4.552515226    1.015654751    0.512555774
   76 ARG   NH2      760    4.550526777    0.713103490    0.626266936
   76 ARG   HH21     761    4.476930349    0.717503969    0.693826390
   76 ARG   HH22     762    4.607617668    0.631037733    0.628674780
   76 ARG   C        763    5.055066284    0.935051237    8.603667250
   76 ARG   O        764    5.009813004    1.035771003    8.549476627
   77 GLY   N        765    5.184309071    0.904343200    0.006030274
   77 GLY   H        766    5.213827969    0.819529393    0.050030293
   77 GLY   CA       767    5.287315915    0.985526188    8.543849085
   77 GLY   C        768    5.273854197    0.991149972    8.391538892
   77 GLY   O        769    5.283617361    1.103429609    8.342263347
   78 ILE   N        770    5.255083425    0.877059960    8.325811626
   78 ILE   H        771    5.241995795    0.791254170    8.375477887
   78 ILE   CA       772    5.224070468    0.873981329    8.182145630
   78 ILE   CB       773    5.211838480    0.729019942    8.134722040
   78 ILE   CG1      774    5.332857925    0.644398708    8.174752947
   78 ILE   CG2      775    5.189978172    0.708367946    7.984692207
   78 ILE   CD       776    5.315782536    0.492957162    8.161291820
   78 ILE   C        777    5.091648415    0.945537213    8.154662654
   78 ILE   O        778    5.095909415    1.033923846    8.069230836
   79 LEU   N        779    4.987495228    0.917341451    8.232435435
   79 LEU   H        780    4.991512325    0.848377980    8.304739444
   79 LEU   CA       781    4.859667614    0.988744004    8.219295981
   79 LEU   CB       782    4.769943364    0.924872229    8.325510974
   79 LEU   CG       783    4.656563157    0.847633020    8.257776231
   79 LEU   CD1      784    4.709205787    0.731783373    8.172819085
   79 LEU   CD2      785    4.548372661    0.808662187    8.358699264
   79 LEU   C        786    4.853856367    1.140746514    8.235688985
   79 LEU   O        787    4.762482904    1.205642355    8.185009883
   80 ARG   N        788    4.958901856    1.188236731    8.302011877
   80 ARG   H        789    5.006241753    1.134072399    8.371484240
   80 ARG   CA       790    4.985145271    1.332487229    8.312673815
   80 ARG   CB       791    5.060072880    1.353118950    8.444465796
   80 ARG   CG       792    4.964681772    1.353403931    8.564087341
   80 ARG   CD       793    5.037623711    1.323761022    0.091032559
   80 ARG   NE       794    5.133903164    1.429902066    0.123747593
   80 ARG   HE       795    5.227383908    1.398884714    0.106499949
   80 ARG   CZ       796    5.116875100    1.534947347    0.205164324
   80 ARG   NH1      797    5.004076898    1.556459855    0.274220248
   80 ARG   HH11     798    5.000422209    1.620389341    0.351021851
   80 ARG   HH12     799    4.924937106    1.497716314    0.257334718
   80 ARG   NH2      800    5.211082690    1.629970189    0.212336274
   80 ARG   HH21     801    5.195372612    1.714359308    0.263627819
   80 ARG   HH22     802    5.280979873    1.629326287    0.140824541
   80 ARG   C        803    5.069366717    1.391152368    8.199205995
   80 ARG   O        804    5.061233860    1.509514959    8.166754338
   81 ASN   N        805    5.150066627    1.307837090    8.134103404
   81 ASN   H        806    5.137903780    1.208585554    8.135184141
   81 ASN   CA       807    5.251856042    1.348982891    8.036362702
   81 ASN   CB       808    5.370977822    1.256022746    8.060356060
   81 ASN   CG       809    5.488369700    1.297089042    7.971258117
   81 ASN   OD1      810    5.483894259    1.259066707    7.854373224
   81 ASN   ND2      811    5.580932279    1.383817536    8.011249071
   81 ASN   HD21     812    5.652010655    1.398054669    7.942368992
   81 ASN   HD22     813    5.578585801    1.410713594    8.107531772
   81 ASN   C        814    5.210723684    1.352751638    7.889040298
   81 ASN   O        815    5.195387506    1.249399905    7.824146821
   82 ALA   N        816    5.259844199    1.460991649    7.829381019
   82 ALA   H        817    5.340275215    1.510266345    7.862565181
   82 ALA   CA       818    5.206946493    1.507169195    7.700227760
   82 ALA   CB       819    5.230655339    1.657210828    7.681924624
   82 ALA   C        820    5.266678584    1.437507850    7.577785176
   82 ALA   O        821    5.194295272    1.436821493    7.478330776
   83 LYSH  N        822    5.393019462    1.397389448    7.588621422
   83 LYSH  H        823    5.452786053    1.422290301    7.664839084
   83 LYSH  CA       824    5.456225607    1.307941808    7.490559529
   83 LYSH  CB       825    5.607934745    1.327223733    7.485952436
   83 LYSH  CG       826    5.630428098    1.472960210    7.445190622
   83 LYSH  CD       827    5.777273102    1.515884132    7.445708127
   83 LYSH  CE       828    5.787870982    1.659869263    7.395063541
   83 LYSH  NZ       829    5.932157370    1.686182724    7.385278992
   83 LYSH  HZ1      830    5.946402678    1.781509700    7.358640175
   83 LYSH  HZ2      831    5.967829798    1.625832627    7.313969116
   83 LYSH  HZ3      832    5.974948431    1.671892648    7.474524147
   83 LYSH  C        833    5.417632724    1.160846795    7.507460040
   83 LYSH  O        834    5.376093583    1.100815120    7.408466825
   84 LEU   N        835    5.418419763    1.113774540    7.631861985
   84 LEU   H        836    5.436142322    1.172131464    7.711110609
   84 LEU   CA       837    5.387888340    0.974169184    7.666355284
   84 LEU   CB       838    5.440829527    0.952635659    7.808279425
   84 LEU   CG       839    5.592505549    0.932539181    7.809992215
   84 LEU   CD1      840    5.634957920    0.913859445    7.955792738
   84 LEU   CD2      841    5.627786781    0.813451598    7.720635898
   84 LEU   C        842    5.247602861    0.916094239    7.647371318
   84 LEU   O        843    5.235100983    0.820787250    7.570619272
   85 LYSH  N        844    5.147584464    0.987757616    7.697876723
   85 LYSH  H        845    5.165788725    1.064105895    7.759855440
   85 LYSH  CA       846    5.008036929    0.951161826    7.669660459
   85 LYSH  CB       847    4.892808635    1.007612241    7.753022720
   85 LYSH  CG       848    4.889938844    1.160515175    7.757653524
   85 LYSH  CD       849    4.796523287    1.218057432    7.864295476
   85 LYSH  CE       850    4.807398271    1.368563650    7.889608117
   85 LYSH  NZ       851    4.746996365    1.445285904    7.779738506
   85 LYSH  HZ1      852    4.648947644    1.430606883    7.766655211
   85 LYSH  HZ2      853    4.794830851    1.427576753    7.693725279
   85 LYSH  HZ3      854    4.763542726    1.542302489    7.797458078
   85 LYSH  C        855    4.972428795    0.926078383    7.522977946
   85 LYSH  O        856    4.926478873    0.816605987    7.490818588
   86 PRO   N        857    5.011092424    1.010884617    7.428099257
   86 PRO   CA       858    5.002123925    0.975293428    7.285747238
   86 PRO   CB       859    5.065071243    1.095453153    7.214995122
   86 PRO   CG       860    5.016654874    1.209104254    7.305257544
   86 PRO   CD       861    5.042835653    1.153392665    7.445330199
   86 PRO   C        862    5.077416932    0.849755432    7.241211869
   86 PRO   O        863    5.004124644    0.772038117    7.180230177
   87 VAL   N        864    5.198096923    0.813293038    7.283588511
   87 VAL   H        865    5.235678516    0.871378518    7.355800095
   87 VAL   CA       866    5.272220161    0.694696684    7.238273452
   87 VAL   CB       867    5.414795466    0.702197035    7.293290068
   87 VAL   CG1      868    5.491190581    0.576032114    7.252606970
   87 VAL   CG2      869    5.480559774    0.837469369    7.265211078
   87 VAL   C        870    5.196443845    0.573123112    7.292034359
   87 VAL   O        871    5.157297631    0.482040341    7.219218174
   88 TYR   N        872    5.159011170    0.576082985    7.419623425
   88 TYR   H        873    5.190757677    0.653517881    7.474368953
   88 TYR   CA       874    5.079348064    0.476031346    7.492096059
   88 TYR   CB       875    5.073938332    0.531028329    7.634750879
   88 TYR   CG       876    4.976938988    0.455666119    7.725943908
   88 TYR   CD1      877    5.024235848    0.350035098    7.802907022
   88 TYR   HD1      878    5.110161846    0.294161521    7.765814626
   88 TYR   CD2      879    4.855283462    0.518252095    7.750496133
   88 TYR   HD2      880    4.825291206    0.604307526    7.690711917
   88 TYR   CE1      881    4.946511041    0.305726188    7.909275896
   88 TYR   HE1      882    4.964147961    0.206827065    7.951570865
   88 TYR   CE2      883    4.779278937    0.478133698    7.859737307
   88 TYR   HE2      884    4.677713249    0.512227487    7.879765763
   88 TYR   CZ       885    4.827266062    0.372074507    7.935695328
   88 TYR   OH       886    4.757596808    0.357610129    8.051583102
   88 TYR   HH       887    4.799143256    0.272754138    8.084326515
   88 TYR   C        888    4.941227528    0.445783638    7.433650399
   88 TYR   O        889    4.909795711    0.328203338    7.415812345
   89 ASP   N        890    4.873775728    0.547371547    7.380530021
   89 ASP   H        891    4.912558598    0.639310986    7.387087222
   89 ASP   CA       892    4.741751384    0.533985324    7.317278555
   89 ASP   CB       893    4.689800388    0.675480624    7.291035190
   89 ASP   CG       894    4.541987113    0.671865362    7.251717145
   89 ASP   OD1      895    4.452380329    0.660184517    7.338083456
   89 ASP   OD2      896    4.523352750    0.691201012    7.129645483
   89 ASP   C        897    4.753715575    0.451414655    7.189026061
   89 ASP   O        898    4.663398717    0.374140431    7.157358763
   90 SER   N        899    4.858982796    0.477414993    7.112008306
   90 SER   H        900    4.923496091    0.550812223    7.133273753
   90 SER   CA       901    4.886550542    0.408909629    6.984892920
   90 SER   CB       902    5.013536787    0.469895685    6.925158078
   90 SER   OG       903    4.987904248    0.603641835    6.881508847
   90 SER   HG       904    4.896551980    0.621970049    6.917824243
   90 SER   C        905    4.909265085    0.258915110    7.004791565
   90 SER   O        906    4.885322472    0.184743694    6.909637520
   91 LEU   N        907    4.973916063    0.224202286    7.115728624
   91 LEU   H        908    4.975705916    0.266897221    7.206138191
   91 LEU   CA       909    5.017512158    0.084595803    7.130576633
   91 LEU   CB       910    5.145732583    0.080292691    7.213936607
   91 LEU   CG       911    5.259787336    0.168843563    7.163360918
   91 LEU   CD1      912    5.373298141    0.176718833    7.265645772
   91 LEU   CD2      913    5.329302081    0.113412068    7.038855300
   91 LEU   C        914    4.915026910    6.487191159    7.206168300
   91 LEU   O        915    4.837965183    6.531731236    7.291076907
   92 ASP   N        916    4.916554974    6.357597093    7.176301987
   92 ASP   H        917    4.980888392    6.327506002    7.105893375
   92 ASP   CA       918    4.841508540    6.252445663    7.246473570
   92 ASP   CB       919    4.834342528    6.123975779    7.163682624
   92 ASP   CG       920    4.971549677    6.064457525    7.131469840
   92 ASP   OD1      921    5.043175626    6.094177600    7.033439561
   92 ASP   OD2      922    5.014009323    5.983511892    7.216733744
   92 ASP   C        923    4.881587509    6.221860003    7.390932936
   92 ASP   O        924    4.987159366    6.270792848    7.430796593
   93 ALA   N        925    4.816619450    6.119270686    7.445214512
   93 ALA   H        926    4.750791611    6.062163335    7.396149860
   93 ALA   CA       927    4.818084375    6.080662106    7.587056243
   93 ALA   CB       928    4.719963325    5.964291828    7.602483290
   93 ALA   C        929    4.960252967    6.043113545    7.629321192
   93 ALA   O        930    5.013201613    6.088486311    7.730653479
   94 VAL   N        931    5.017799942    5.949873195    7.553910372
   94 VAL   H        932    4.967249048    5.899437309    7.483900137
   94 VAL   CA       933    5.157984023    5.908628377    7.569916904
   94 VAL   CB       934    5.191538604    5.795885118    7.472071389
   94 VAL   CG1      935    5.326413279    5.728680809    7.498577820
   94 VAL   CG2      936    5.080805447    5.690346535    7.468845621
   94 VAL   C        937    5.262170543    6.019278501    7.552173846
   94 VAL   O        938    5.329166726    6.058356888    7.647645913
   95 ARG   N        939    5.248197699    6.092104675    7.441756882
   95 ARG   H        940    5.202499680    6.061629564    7.358193019
   95 ARG   CA       941    5.331450857    6.210627065    7.416577259
   95 ARG   CB       942    5.321816002    6.248584728    7.268666323
   95 ARG   CG       943    5.385669792    6.138598421    7.183592534
   95 ARG   CD       944    5.344491131    6.159215826    7.037687886
   95 ARG   NE       945    5.417730457    6.080621967    6.937357994
   95 ARG   HE       946    5.508726251    6.121671577    6.943244144
   95 ARG   CZ       947    5.368371425    5.979565380    6.864529487
   95 ARG   NH1      948    5.248124288    5.923594276    6.883575548
   95 ARG   HH11     949    5.198132371    5.848911094    6.839739520
   95 ARG   HH12     950    5.190978268    5.958254280    6.957952693
   95 ARG   NH2      951    5.435521828    5.934446398    6.757707022
   95 ARG   HH21     952    5.531955866    5.957760818    6.745213900
   95 ARG   HH22     953    5.381282976    5.867447444    6.707036458
   95 ARG   C        954    5.319284755    6.331398099    7.509737151
   95 ARG   O        955    5.421393709    6.391283660    7.543168382
   96 ARG   N        956    5.203694210    6.349720210    7.572933583
   96 ARG   H        957    5.122859420    6.312389380    7.527395865
   96 ARG   CA       958    5.175800180    6.438940826    7.686386007
   96 ARG   CB       959    5.028586128    6.452225688    7.725934311
   96 ARG   CG       960    4.943450472    6.534809266    7.629293364
   96 ARG   CD       961    4.795065607    0.061829369    7.663690607
   96 ARG   NE       962    4.725309279    0.094331284    7.538436437
   96 ARG   HE       963    4.760383838    0.053724243    7.454041875
   96 ARG   CZ       964    4.592586948    0.109326747    7.527622310
   96 ARG   NH1      965    4.518974708    0.091855709    7.638220771
   96 ARG   HH11     966    4.421878343    0.091530065    7.614301126
   96 ARG   HH12     967    4.545304432    0.068104688    7.731728276
   96 ARG   NH2      968    4.545822766    0.177945696    7.422438952
   96 ARG   HH21     969    4.591841135    0.228461895    7.349429447
   96 ARG   HH22     970    4.451614708    0.208950805    7.435276580
   96 ARG   C        971    5.246388942    6.388905498    7.812579913
   96 ARG   O        972    5.315806996    6.473296859    7.869055543
   97 ALA   N        973    5.241543432    6.260078589    7.845292474
   97 ALA   H        974    5.179393477    6.196710278    7.799212700
   97 ALA   CA       975    5.318383928    6.209526564    7.959965651
   97 ALA   CB       976    5.287971493    6.060220415    7.973956864
   97 ALA   C        977    5.468340389    6.235277706    7.943876708
   97 ALA   O        978    5.536345168    6.286778309    8.032504398
   98 ALA   N        979    5.513299753    6.205239236    7.822364311
   98 ALA   H        980    5.459466847    6.151338638    7.757579207
   98 ALA   CA       981    5.649987417    6.237618831    7.779060197
   98 ALA   CB       982    5.679618278    6.201372477    7.633409077
   98 ALA   C        983    5.679710166    6.387490976    7.786878076
   98 ALA   O        984    5.783071538    6.427288103    7.840363120
   99 ALA   N        985    5.587708876    6.473326724    7.743754889
   99 ALA   H        986    5.518581708    6.448302217    7.675970341
   99 ALA   CA       987    5.610777947    0.128966718    7.768482081
   99 ALA   CB       988    5.494598688    0.198741968    7.697441829
   99 ALA   C        989    5.624359439    0.170322832    7.915162326
   99 ALA   O        990    5.706967443    0.258462627    7.938319334
  100 ILE   N        991    5.550673231    0.108284620    8.006883986
  100 ILE   H        992    5.484648977    0.039083595    7.977675247
  100 ILE   CA       993    5.551804536    0.136317593    8.151181873
  100 ILE   CB       994    5.428154534    0.074579468    8.216813029
  100 ILE   CG1      995    5.305682449    0.153285495    8.169780010
  100 ILE   CG2      996    5.435069791    0.085389096    8.369283519
  100 ILE   CD       997    5.183343465    0.061569821    8.175287084
  100 ILE   C        998    5.680236747    0.093496317    8.222432242
  100 ILE   O        999    5.745068573    0.169014728    8.294688368
  101 ASN   N       1000    5.727856261    6.464421137    8.179408160
  101 ASN   H       1001    5.669911880    6.412267087    8.116782411
  101 ASN   CA      1002    5.861296089    6.409848012    8.208122516
  101 ASN   CB      1003    5.852448269    6.267257522    8.153361680
  101 ASN   CG      1004    5.948366332    6.171086917    8.223760842
  101 ASN   OD1     1005    6.065498813    6.205419317    8.238886210
  101 ASN   ND2     1006    5.899239115    6.056987217    8.271265884
  101 ASN   HD21    1007    5.951210353    5.981890272    8.311987740
  101 ASN   HD22    1008    5.801676087    6.043469788    8.254004886
  101 ASN   C       1009    5.976995538    0.003454393    8.149308071
  101 ASN   O       1010    6.071103033    0.018935832    8.226980858
  102 MET   N       1011    5.964250729    0.056609564    8.028049328
  102 MET   H       1012    5.902926862    0.021892415    7.957098147
  102 MET   CA      1013    0.000866997    0.160002371    7.985443162
  102 MET   CB      1014   -0.027160244    0.194283910    7.838985481
  102 MET   CG      1015    0.082790290    0.278527190    7.773991499
  102 MET   SD      1016    0.029034834    0.353739658    7.616058808
  102 MET   CE      1017   -0.117785374    0.430325655    7.681344579
  102 MET   C       1018    6.055871678    0.289313942    8.067154678
  102 MET   O       1019    6.165490939    0.326047243    8.109164386
  103 VAL   N       1020    5.936656899    0.337275367    8.101472255
  103 VAL   H       1021    5.848496841    0.304269638    8.067707364
  103 VAL   CA      1022    5.919529831    0.447904855    8.196753898
  103 VAL   CB      1023    5.774130444    0.495518846    8.195018362
  103 VAL   CG1     1024    5.746050941    0.606710571    8.296297835
  103 VAL   CG2     1025    5.736714913    0.555988838    8.059547404
  103 VAL   C       1026    5.981642860    0.427335671    8.335069211
  103 VAL   O       1027    6.056470825    0.515974043    8.375984976
  104 PHE   N       1028    5.968749100    0.309376016    8.395137516
  104 PHE   H       1029    5.900979413    0.242023840    8.365613270
  104 PHE   CA      1030    6.031798064    0.269321484    8.521757920
  104 PHE   CB      1031    6.001682197    0.123210546    8.555721575
  104 PHE   CG      1032    5.881823406    0.109401338    8.649812390
  104 PHE   CD1     1033    5.900632358    0.134037351    0.181081773
  104 PHE   HD1     1034    5.993238462    0.180775941    0.214556505
  104 PHE   CD2     1035    5.755479896    0.069218860    0.003779168
  104 PHE   HD2     1036    5.739790014    0.047456789   -0.101873259
  104 PHE   CE1     1037    5.801706348    0.104150897    0.274055817
  104 PHE   HE1     1038    5.811162921    0.138664304    0.377020534
  104 PHE   CE2     1039    5.653191303    0.041985394    0.093882053
  104 PHE   HE2     1040    5.558762978    0.008506537    0.050947232
  104 PHE   CZ      1041    5.678463320    0.057631476    0.229665978
  104 PHE   HZ      1042    5.617769445   -0.002878786    0.297012837
  104 PHE   C       1043    0.123626193    0.295263856    8.528800835
  104 PHE   O       1044    0.175414977    0.291211113    8.640298653
  105 GLN   N       1045    0.187993466    0.297877142    8.412436766
  105 GLN   H       1046    0.142696370    0.276921425    8.325782278
  105 GLN   CA      1047    0.333973152    0.314523916    8.407762415
  105 GLN   CB      1048    0.401961499    0.184240455    8.365157152
  105 GLN   CG      1049    0.364771546    0.067321253    8.456562450
  105 GLN   CD      1050    0.454316584    6.438903897    8.412201717
  105 GLN   OE1     1051    0.411701541    6.341979310    8.349615296
  105 GLN   NE2     1052    0.580482828    6.448916347    8.453076879
  105 GLN   HE21    1053    0.645327661    6.378153056    8.425029015
  105 GLN   HE22    1054    0.601483049    6.508812182    8.530346136
  105 GLN   C       1055    0.391824288    0.434586523    8.332585033
  105 GLN   O       1056    0.497826867    0.480799476    8.374512434
  106 MET   N       1057    0.337033927    0.484734078    8.222250395
  106 MET   H       1058    0.249627642    0.446992043    8.191636167
  106 MET   CA      1059    0.369843298    0.614533066    8.161548729
  106 MET   CB      1060    0.405806264    0.599218726    8.013618448
  106 MET   CG      1061    0.528380664    0.508948005    7.998287458
  106 MET   SD      1062    0.601849774    0.519314547    7.831004097
  106 MET   CE      1063    0.477432129    0.430309438    7.740008697
  106 MET   C       1064    0.259330379    0.719151461    8.177513022
  106 MET   O       1065    0.154338476    0.691655237    8.119625986
  107 GLY   N       1066    0.274779709    0.829958433    8.249430042
  107 GLY   H       1067    0.368841986    0.853929044    8.273479970
  107 GLY   CA      1068    0.169343322    0.925172909    8.287243941
  107 GLY   C       1069    0.095252448    1.003949405    8.179001151
  107 GLY   O       1070    0.141333102    1.015543269    8.065544803
  108 GLU   N       1071    0.011257163    1.091293503    8.233816860
  108 GLU   H       1072   -0.010604979    1.096238232    8.331276861
  108 GLU   CA      1073    5.999009088    1.198804316    8.163065007
  108 GLU   CB      1074    5.916333623    1.282429935    8.260948966
  108 GLU   CG      1075    5.776698361    1.221671103    8.275615467
  108 GLU   CD      1076    5.690406994    1.324934251    8.348387009
  108 GLU   OE1     1077    5.635257109    1.419320148    8.287776814
  108 GLU   OE2     1078    5.676876289    1.320318555    8.472566598
  108 GLU   C       1079    0.022739544    1.290966532    8.073046236
  108 GLU   O       1080   -0.024303649    1.336236974    7.968798814
  109 THR   N       1081    0.135035846    1.332949383    8.130638378
  109 THR   H       1082    0.152805771    1.334570691    8.229027013
  109 THR   CA      1083    0.234788579    1.394256366    8.041774552
  109 THR   CB      1084    0.326248538    1.503567886    8.097400253
  109 THR   OG1     1085    0.414470085    1.439981849    8.190252956
  109 THR   HG1     1086    0.470635474    1.512469118    8.230129900
  109 THR   CG2     1087    0.239954880    1.597381262    8.181999867
  109 THR   C       1088    0.313307911    1.304878341    7.945550866
  109 THR   O       1089    0.309414332    1.329892163    7.825176719
  110 GLY   N       1090    0.358976655    1.189248258    7.992818133
  110 GLY   H       1091    0.356318157    1.183339712    8.092616083
  110 GLY   CA      1092    0.435295414    1.086849450    7.920018077
  110 GLY   C       1093    0.363878625    1.037569813    7.793990908
  110 GLY   O       1094    0.397650847    1.079538008    7.683409658
  111 VAL   N       1095    0.263822581    0.950725858    7.805694385
  111 VAL   H       1096    0.214732257    0.937645211    7.891836054
  111 VAL   CA      1097    0.182551445    0.902561539    7.693055342
  111 VAL   CB      1098    0.074286266    0.805249843    7.740168345
  111 VAL   CG1     1099    0.138111267    0.679149063    7.798785900
  111 VAL   CG2     1100   -0.019261530    0.861968471    7.847137632
  111 VAL   C       1101    0.122355188    1.008102224    7.600050595
  111 VAL   O       1102    0.115333085    0.976094731    7.481489293
  112 ALA   N       1103    0.082337515    1.125843111    7.647228522
  112 ALA   H       1104    0.075264184    1.136029694    7.746464473
  112 ALA   CA      1105    0.038908092    1.239306356    7.564454969
  112 ALA   CB      1106   -0.035684574    1.343783615    7.647705523
  112 ALA   C       1107    0.153231968    1.306499196    7.488121639
  112 ALA   O       1108    0.131555517    1.328250352    7.369011421
  113 GLY   N       1109    0.272868994    1.311883302    7.545974385
  113 GLY   H       1110    0.278054635    1.318522919    7.645622451
  113 GLY   CA      1111    0.390957936    1.372131249    7.482448893
  113 GLY   C       1112    0.451377870    1.278218728    7.377838597
  113 GLY   O       1113    0.490367197    1.320930462    7.269273783
  114 PHE   N       1114    0.432268095    1.148792019    7.401828483
  114 PHE   H       1115    0.399229948    1.119256616    7.491476346
  114 PHE   CA      1116    0.458538449    1.042086538    7.304192725
  114 PHE   CB      1117    0.464970495    0.904089315    7.369965941
  114 PHE   CG      1118    0.573882096    0.876714633    7.473888157
  114 PHE   CD1     1119    0.538706519    0.819106832    7.595397442
  114 PHE   HD1     1120    0.433364722    0.797191709    7.612887159
  114 PHE   CD2     1121    0.705217666    0.917771404    7.454236267
  114 PHE   HD2     1122    0.737185323    0.938113612    7.352044607
  114 PHE   CE1     1123    0.629777355    0.809797312    7.699998681
  114 PHE   HE1     1124    0.598229937    0.769743931    7.796351172
  114 PHE   CE2     1125    0.801918044    0.906778329    7.553474043
  114 PHE   HE2     1126    0.908417848    0.915471199    7.531953035
  114 PHE   CZ      1127    0.759186331    0.853749285    7.674652491
  114 PHE   HZ      1128    0.827460201    0.873669974    7.757258364
  114 PHE   C       1129    0.357760506    1.037992247    7.189140917
  114 PHE   O       1130    0.303464152    0.934754854    7.150078748
  115 THR   N       1131    0.346231820    1.147240765    7.114161156
  115 THR   H       1132    0.400615743    1.226949733    7.140428711
  115 THR   CA      1133    0.245292743    1.169805190    7.009694157
  115 THR   CB      1134    0.251009265    1.306522023    6.941231254
  115 THR   OG1     1135    0.384125780    1.344305387    6.905157217
  115 THR   HG1     1136    0.400146322    1.437070796    6.871443857
  115 THR   CG2     1137    0.193047733    1.412295623    7.035363032
  115 THR   C       1138    0.213471907    1.066321313    6.901593643
  115 THR   O       1139    0.097135065    1.040021033    6.871543763
  116 ASN   N       1140    0.319349159    1.005961251    6.848339516
  116 ASN   H       1141    0.410166102    1.019031431    6.888087081
  116 ASN   CA      1142    0.306402948    0.900838121    6.746402051
  116 ASN   CB      1143    0.446173038    0.856909261    6.702343832
  116 ASN   CG      1144    0.551803382    0.829463776    6.809561028
  116 ASN   OD1     1145    0.538952344    0.769482178    6.916172551
  116 ASN   ND2     1146    0.672326566    0.864947973    6.765965943
  116 ASN   HD21    1147    0.748615083    0.846097393    6.827796536
  116 ASN   HD22    1148    0.683059924    0.912334952    6.678573487
  116 ASN   C       1149    0.230304568    0.780128471    6.801605401
  116 ASN   O       1150    0.118364780    0.753955115    6.757862942
  117 SER   N       1151    0.277290580    0.729884282    6.915432268
  117 SER   H       1152    0.360595756    0.761483705    6.960847537
  117 SER   CA      1153    0.212012619    0.611308692    6.972778319
  117 SER   CB      1154    0.278823180    0.546022786    7.093950125
  117 SER   OG      1155    0.318899082    0.645951022    7.188060708
  117 SER   HG      1156    0.241838145    0.690186644    7.233938737
  117 SER   C       1157    0.065644359    0.633994717    7.011170376
  117 SER   O       1158   -0.019158185    0.562197229    6.958402032
  118 LEU   N       1159    0.041364219    0.750383028    7.070778929
  118 LEU   H       1160    0.116132154    0.815062701    7.085859042
  118 LEU   CA      1161    5.968178687    0.800158713    7.112178751
  118 LEU   CB      1162    5.992482479    0.936009988    7.178229438
  118 LEU   CG      1163    5.871556564    0.988826678    7.255684627
  118 LEU   CD1     1164    5.846287886    0.914245853    7.386864315
  118 LEU   CD2     1165    5.872106959    1.141456779    7.266510404
  118 LEU   C       1166    5.858660542    0.806339223    7.005539083
  118 LEU   O       1167    5.763569315    0.728900591    6.996058474
  119 ARG   N       1168    5.897621607    0.877552406    6.900189775
  119 ARG   H       1169    5.976329734    0.939074239    6.904818709
  119 ARG   CA      1170    5.812338709    0.889525462    6.781057390
  119 ARG   CB      1171    5.888310466    0.992398434    6.697073385
  119 ARG   CG      1172    5.810395839    1.056233161    6.581894685
  119 ARG   CD      1173    5.899010839    1.150364629    6.500063274
  119 ARG   NE      1174    5.940465320    1.270625981    6.573717691
  119 ARG   HE      1175    5.866972560    1.320055691    6.620145172
  119 ARG   CZ      1176    6.069769488    1.293668477    6.600224728
  119 ARG   NH1     1177    6.162999982    1.203926248    6.565448920
  119 ARG   HH11    1178    6.260853300    1.221832341    6.575594036
  119 ARG   HH12    1179    6.136237186    1.123069698    6.513055998
  119 ARG   NH2     1180    6.112986792    1.415102574    6.636854851
  119 ARG   HH21    1181    6.210173114    1.438442858    6.633700795
  119 ARG   HH22    1182    6.050088824    1.483336685    6.674109888
  119 ARG   C       1183    5.799701682    0.755688210    6.707980674
  119 ARG   O       1184    5.693179891    0.713672345    6.663072792
  120 MET   N       1185    5.912646485    0.687685261    6.690357136
  120 MET   H       1186    5.996754432    0.715901913    6.736526206
  120 MET   CA      1187    5.915289091    0.563496696    6.611730453
  120 MET   CB      1188    6.056246026    0.505732674    6.597368725
  120 MET   CG      1189    0.086896333    0.564932706    6.488270170
  120 MET   SD      1190    0.265977204    0.529532891    6.475313415
  120 MET   CE      1191    0.299812990    0.620675101    6.326206971
  120 MET   C       1192    5.824457579    0.457319499    6.674095691
  120 MET   O       1193    5.762521626    0.382479419    6.598643422
  121 LEU   N       1194    5.815746286    0.453318727    6.806749553
  121 LEU   H       1195    5.893121822    0.490339701    6.858160766
  121 LEU   CA      1196    5.721702344    0.366557300    6.879118267
  121 LEU   CB      1197    5.742532418    0.367232772    7.030688260
  121 LEU   CG      1198    5.878900989    0.305345673    7.062033391
  121 LEU   CD1     1199    5.914156322    0.336498267    7.207605069
  121 LEU   CD2     1200    5.886478439    0.153063740    7.049483820
  121 LEU   C       1201    5.577950277    0.405402843    6.843928252
  121 LEU   O       1202    5.517427111    0.319109491    6.780514227
  122 GLN   N       1203    5.546929506    0.534697511    6.847316778
  122 GLN   H       1204    5.615954752    0.605578985    6.861852837
  122 GLN   CA      1205    5.410140983    0.580162298    6.818427525
  122 GLN   CB      1206    5.419293688    0.729499935    6.850441727
  122 GLN   CG      1207    5.286277070    0.805085653    6.851958674
  122 GLN   CD      1208    5.304535265    0.955041928    6.876172776
  122 GLN   OE1     1209    5.414469086    0.992722326    6.916467950
  122 GLN   NE2     1210    5.201217216    1.028982210    6.915469585
  122 GLN   HE21    1211    5.212832475    1.126310178    6.935229688
  122 GLN   HE22    1212    5.106733120    0.996252004    6.916677442
  122 GLN   C       1213    5.378337840    0.565666931    6.669467264
  122 GLN   O       1214    5.262735943    0.558191148    6.628123795
  123 GLN   N       1215    5.479055229    0.565503802    6.582589935
  123 GLN   H       1216    5.565230775    0.610587517    6.605883212
  123 GLN   CA      1217    5.468329372    0.541304263    6.437988338
  123 GLN   CB      1218    5.566561876    0.633270277    6.365153423
  123 GLN   CG      1219    5.529784124    0.777879935    6.398981821
  123 GLN   CD      1220    5.607319227    0.882712516    6.318952056
  123 GLN   OE1     1221    5.698119036    0.856458564    6.240243097
  123 GLN   NE2     1222    5.574689849    1.010745633    6.334086249
  123 GLN   HE21    1223    5.628037638    1.072999642    6.276841781
  123 GLN   HE22    1224    5.520240137    1.047414436    6.409510009
  123 GLN   C       1225    5.478883970    0.394209486    6.397188090
  123 GLN   O       1226    5.500310918    0.376459042    6.277376731
  124 LYSH  N       1227    5.490267647    0.300729228    6.491094597
  124 LYSH  H       1228    5.498971909    0.301079192    6.590711048
  124 LYSH  CA      1229    5.503792842    0.155161468    6.475790371
  124 LYSH  CB      1230    5.367012172    0.112833369    6.421861555
  124 LYSH  CG      1231    5.278316043    0.106652768    6.546366974
  124 LYSH  CD      1232    5.138673094    0.155106740    6.506878313
  124 LYSH  CE      1233    5.059071111    0.136107456    6.636151221
  124 LYSH  NZ      1234    4.919585915    0.176157182    6.612760428
  124 LYSH  HZ1     1235    4.907608387    0.275304454    6.607647676
  124 LYSH  HZ2     1236    4.855076795    0.143104398    6.681651415
  124 LYSH  HZ3     1237    4.892676198    0.135687681    6.525364522
  124 LYSH  C       1238    5.621026709    0.102856874    6.392553723
  124 LYSH  O       1239    5.629988917   -0.015155493    6.359103689
  125 ARG   N       1240    5.725719730    0.183238970    6.376293703
  125 ARG   H       1241    5.658998931    0.240981492    6.423347266
  125 ARG   CA      1242    5.848864463    0.132905989    6.313763130
  125 ARG   CB      1243    5.929335257    0.242627579    6.243797116
  125 ARG   CG      1244    5.858658002    0.290163132    6.116692607
  125 ARG   CD      1245    5.918313577    0.419186122    6.060105299
  125 ARG   NE      1246    5.866291585    0.441545626    5.924458710
  125 ARG   HE      1247    5.899660529    0.395030486    5.842465872
  125 ARG   CZ      1248    5.800369067    0.551298545    5.884925059
  125 ARG   NH1     1249    5.792597524    0.665019782    5.955373893
  125 ARG   HH11    1250    5.742592668    0.750170959    5.939639163
  125 ARG   HH12    1251    5.845547305    0.673842157    6.039740101
  125 ARG   NH2     1252    5.756090922    0.555177501    5.758525074
  125 ARG   HH21    1253    5.708949339    0.636246367    5.723827732
  125 ARG   HH22    1254    5.761265418    0.471462802    5.704083397
  125 ARG   C       1255    5.938697533    0.062310865    6.415510147
  125 ARG   O       1256    6.021010659    0.120739100    6.485780709
  126 TRP   N       1257    5.892190263    6.425316668    6.422269396
  126 TRP   H       1258    5.824487413    6.394468920    6.355462769
  126 TRP   CA      1259    5.946342587    6.325221157    6.515307304
  126 TRP   CB      1260    5.872870899    6.192930269    6.492766329
  126 TRP   CG      1261    5.722155472    6.196906606    6.518785516
  126 TRP   CD1     1262    5.636674281    6.145150249    6.431021471
  126 TRP   HD1     1263    5.650149236    6.109645316    6.328850285
  126 TRP   CD2     1264    5.645077142    6.252948797    6.619969927
  126 TRP   NE1     1265    5.513591045    6.185334595    6.461463872
  126 TRP   HE1     1266    5.433565277    6.177732319    6.401982199
  126 TRP   CE2     1267    5.512350758    6.247628588    6.578980225
  126 TRP   CE3     1268    5.682751241    6.313127488    6.739463276
  126 TRP   HE3     1269    5.786918555    6.339337387    6.757988736
  126 TRP   CZ2     1270    5.416389359    6.295733142    6.667288337
  126 TRP   HZ2     1271    5.320232864    6.325567191    6.625498123
  126 TRP   CZ3     1272    5.583948885    6.358438749    6.826098813
  126 TRP   HZ3     1273    5.613225969    6.395232959    6.924429473
  126 TRP   CH2     1274    5.449752078    6.349672971    6.790985387
  126 TRP   HH2     1275    5.376994490    6.379491827    6.866483935
  126 TRP   C       1276    0.038175959    6.298741775    6.511366228
  126 TRP   O       1277    0.100379778    6.330358790    6.612657848
  127 ASP   N       1278    0.086217120    6.278984943    6.388940207
  127 ASP   H       1279    0.033271725    6.274792115    6.304219840
  127 ASP   CA      1280    0.225060747    6.230791560    6.385650386
  127 ASP   CB      1281    0.248778554    6.184952207    6.241621460
  127 ASP   CG      1282    0.375695636    6.101657923    6.222663459
  127 ASP   OD1     1283    0.363963659    5.978071672    6.237230294
  127 ASP   OD2     1284    0.482239279    6.148105805    6.176663946
  127 ASP   C       1285    0.321769613    6.344988561    6.417563563
  127 ASP   O       1286    0.412185713    6.325935949    6.498756122
  128 GLU   N       1287    0.283932042    6.466528598    6.379007407
  128 GLU   H       1288    0.195157638    6.472037793    6.333290742
  128 GLU   CA      1289    0.339728178    0.113049115    6.402594293
  128 GLU   CB      1290    0.262369950    0.222522949    6.328824072
  128 GLU   CG      1291    0.269773616    0.205877109    6.176904363
  128 GLU   CD      1292    0.241861416    0.072938892    6.106505229
  128 GLU   OE1     1293    0.318896369    0.027834732    6.019005806
  128 GLU   OE2     1294    0.135174736    0.010386012    6.124611150
  128 GLU   C       1295    0.342743629    0.142221225    6.552756913
  128 GLU   O       1296    0.449179182    0.142038047    6.614424854
  129 ALA   N       1297    0.223349811    0.138244166    6.611245682
  129 ALA   H       1298    0.137164221    0.150817664    6.562095595
  129 ALA   CA      1299    0.212930124    0.154325460    6.756999209
  129 ALA   CB      1300    0.068283630    0.164150371    6.805930985
  129 ALA   C       1301    0.287655392    0.055664438    6.846963493
  129 ALA   O       1302    0.344647675    0.094424538    6.948843950
  130 ALA   N       1303    0.297211238    6.420395396    6.796518021
  130 ALA   H       1304    0.266447592    6.402946354    6.702977755
  130 ALA   CA      1305    0.367838103    6.308128435    6.859907685
  130 ALA   CB      1306    0.346044289    6.176713322    6.784639055
  130 ALA   C       1307    0.516479882    6.340926121    6.875433728
  130 ALA   O       1308    0.570630478    6.337077796    6.985812923
  131 VAL   N       1309    0.579380388    6.390352500    6.769192322
  131 VAL   H       1310    0.539952864    6.369674101    6.679649907
  131 VAL   CA      1311    0.721967657    6.425918660    6.772231155
  131 VAL   CB      1312    0.772543495    6.423209166    6.627865111
  131 VAL   CG1     1313    0.760630826    6.278728358    6.578975973
  131 VAL   CG2     1314    0.712327174    6.526304295    6.532192306
  131 VAL   C       1315    0.750146167    0.074298510    6.836805282
  131 VAL   O       1316    0.838399836    0.080886871    6.922218667
  132 ASN   N       1317    0.648356912    0.157189767    6.815429643
  132 ASN   H       1318    0.593830178    0.109574272    6.746450178
  132 ASN   CA      1319    0.655547605    0.290835478    6.876242724
  132 ASN   CB      1320    0.568740806    0.384596433    6.792067477
  132 ASN   CG      1321    0.650337295    0.415697640    6.666451379
  132 ASN   OD1     1322    0.772657294    0.426408463    6.659321166
  132 ASN   ND2     1323    0.581949188    0.460956760    6.561744215
  132 ASN   HD21    1324    0.640127628    0.464574655    6.480495093
  132 ASN   HD22    1325    0.487497230    0.493731428    6.559888977
  132 ASN   C       1326    0.624487716    0.291125796    7.026066559
  132 ASN   O       1327    0.688754362    0.367516588    7.097927853
  133 LEU   N       1328    0.557139664    0.193807644    7.086762893
  133 LEU   H       1329    0.468530901    0.171724978    7.045993617
  133 LEU   CA      1330    0.560578195    0.158006175    7.229294855
  133 LEU   CB      1331    0.437645613    0.087393096    7.286856306
  133 LEU   CG      1332    0.328908419    0.189568315    7.320699837
  133 LEU   CD1     1333    0.198900559    0.109644651    7.309756553
  133 LEU   CD2     1334    0.351822631    0.235371883    7.464869846
  133 LEU   C       1335    0.683294401    0.078071734    7.273620909
  133 LEU   O       1336    0.729616506    0.099998738    7.385439798
  134 ALA   N       1337    0.731321406    6.474373355    7.189480634
  134 ALA   H       1338    0.679200603    6.437824593    7.112350128
  134 ALA   CA      1339    0.853641620    6.400269140    7.223483441
  134 ALA   CB      1340    0.884964264    6.289261851    7.122945750
  134 ALA   C       1341    0.980106201    6.485865389    7.233104747
  134 ALA   O       1342    1.064487231    6.455942365    7.317452700
  135 LYSH  N       1343    0.991041462    0.102668429    7.151198300
  135 LYSH  H       1344    0.939800996    0.126662091    7.068744149
  135 LYSH  CA      1345    1.096269100    0.203873634    7.168387508
  135 LYSH  CB      1346    1.117542069    0.267859700    7.031044607
  135 LYSH  CG      1347    1.173818608    0.174779531    6.923445669
  135 LYSH  CD      1348    1.181941815    0.243099373    6.786804918
  135 LYSH  CE      1349    1.212282436    0.133200778    6.684772525
  135 LYSH  NZ      1350    1.229947951    0.193800546    6.552017618
  135 LYSH  HZ1     1351    1.316969065    0.242963440    6.548805794
  135 LYSH  HZ2     1352    1.152693577    0.253277549    6.529787945
  135 LYSH  HZ3     1353    1.234342405    0.117654917    6.487345428
  135 LYSH  C       1354    1.067656964    0.308405683    7.276394453
  135 LYSH  O       1355    1.003287102    0.410929925    7.254617577
  136 SER   N       1356    1.098813158    0.260959899    7.396684501
  136 SER   H       1357    1.122145872    0.164767419    7.410971171
  136 SER   CA      1358    1.075077173    0.336034733    7.520826247
  136 SER   CB      1359    0.925434665    0.326610243    7.551276632
  136 SER   OG      1360    0.881435080    0.198450325    7.596997145
  136 SER   HG      1361    0.814167379    0.143326969    7.547636855
  136 SER   C       1362    1.153776669    0.279145200    7.639072366
  136 SER   O       1363    1.217762474    0.174096094    7.638494949
  137 ARG   N       1364    1.154461919    0.355967228    7.747640091
  137 ARG   H       1365    1.132804638    0.452806375    7.735265759
  137 ARG   CA      1366    1.187755781    0.315392040    7.884958750
  137 ARG   CB      1367    1.217497625    0.426002783    7.986406632
  137 ARG   CG      1368    1.330494607    0.520537967    7.945109699
  137 ARG   CD      1369    1.462126194    0.449022367    7.976216425
  137 ARG   NE      1370    1.472518499    0.417485136    8.119420281
  137 ARG   HE      1371    1.445118868    0.491818545    8.180442780
  137 ARG   CZ      1372    1.528606560    0.310882405    8.178118078
  137 ARG   NH1     1373    1.586772837    0.213183677    8.107233948
  137 ARG   HH11    1374    1.621234526    0.132593007    8.155375521
  137 ARG   HH12    1375    1.618341446    0.224566252    8.013032991
  137 ARG   NH2     1376    1.510157997    0.290608640    8.309285549
  137 ARG   HH21    1377    1.561408874    0.222202815    8.361188927
  137 ARG   HH22    1378    1.450280975    0.347669978    8.365477347
  137 ARG   C       1379    1.091523491    0.216996504    7.951791286
  137 ARG   O       1380    1.129088832    0.149500252    8.047523808
  138 TRP   N       1381    0.962720069    0.223979762    7.919371934
  138 TRP   H       1382    0.925788073    0.311719160    7.888732065
  138 TRP   CA      1383    0.863072083    0.126374683    7.965786224
  138 TRP   CB      1384    0.727405370    0.181741777    7.921741318
  138 TRP   CG      1385    0.608351030    0.085853944    7.927872836
  138 TRP   CD1     1386    0.555581902    0.039288920    8.040723958
  138 TRP   HD1     1387    0.587340240    0.055978394    8.143641330
  138 TRP   CD2     1388    0.533848697    0.041148305    7.819387515
  138 TRP   NE1     1389    0.450614636   -0.036308793    8.009820265
  138 TRP   HE1     1390    0.391073224   -0.085369477    8.073442829
  138 TRP   CE2     1391    0.437736468   -0.040709846    7.877523781
  138 TRP   CE3     1392    0.573488548    0.017707541    7.688238208
  138 TRP   HE3     1393    0.657205589    0.073794277    7.646695114
  138 TRP   CZ2     1394    0.370749798    6.354007714    7.798532481
  138 TRP   HZ2     1395    0.273498655    6.319251865    7.833392439
  138 TRP   CZ3     1396    0.516621479    6.402141798    7.614214443
  138 TRP   HZ3     1397    0.568577905    6.360227202    7.528053419
  138 TRP   CH2     1398    0.404339501    6.337594224    7.664659179
  138 TRP   HH2     1399    0.366694115    6.249727747    7.612291225
  138 TRP   C       1400    0.893614380    6.466264580    7.939047223
  138 TRP   O       1401    0.922586471    6.389303514    8.030516091
  139 TYR   N       1402    0.937516559    6.439274195    7.816423968
  139 TYR   H       1403    0.920009563    6.508434089    7.746349870
  139 TYR   CA      1404    0.991673075    6.311302943    7.768458997
  139 TYR   CB      1405    1.009063512    6.332325079    7.617901700
  139 TYR   CG      1406    1.057434800    6.201774871    7.554431072
  139 TYR   CD1     1407    0.961309301    6.125710667    7.488894399
  139 TYR   HD1     1408    0.857813675    6.159931381    7.489437159
  139 TYR   CD2     1409    1.189635373    6.158983729    7.550958591
  139 TYR   HD2     1410    1.269057076    6.221195068    7.592234227
  139 TYR   CE1     1411    0.997150421    6.006909291    7.426236141
  139 TYR   HE1     1412    0.922336302    5.948624761    7.372507936
  139 TYR   CE2     1413    1.224739661    6.044109710    7.481000150
  139 TYR   HE2     1414    1.330056120    6.017678775    7.471471105
  139 TYR   CZ      1415    1.128680372    5.962055299    7.423028037
  139 TYR   OH      1416    1.161935818    5.831849435    7.402053826
  139 TYR   HH      1417    1.260539101    5.815977443    7.396902126
  139 TYR   C       1418    1.119058780    6.274363009    7.844752740
  139 TYR   O       1419    1.127715990    6.169359870    7.908239057
  140 ASN   N       1420    1.219492263    6.361451039    7.840209977
  140 ASN   H       1421    1.231412652    6.422822173    7.762162202
  140 ASN   CA      1422    1.340126269    6.348926461    7.923280436
  140 ASN   CB      1423    1.445968092    6.446911667    7.872266613
  140 ASN   CG      1424    1.479019578    6.421123331    7.725127505
  140 ASN   OD1     1425    1.400938333    6.441053037    7.632202393
  140 ASN   ND2     1426    1.588093164    6.347337651    7.706551908
  140 ASN   HD21    1427    1.597961385    6.306226565    7.615937521
  140 ASN   HD22    1428    1.658344305    6.334341638    7.776510152
  140 ASN   C       1429    1.318208889    6.333033403    8.073869385
  140 ASN   O       1430    1.393192328    6.259283084    8.137660521
  141 GLN   N       1431    1.234794934    6.415601011    8.136428524
  141 GLN   H       1432    1.195581626    6.497848170    8.095216946
  141 GLN   CA      1433    1.208137674    6.387849825    8.278304052
  141 GLN   CB      1434    1.123911644    6.495017529    8.347787655
  141 GLN   CG      1435    1.204576869    6.624722995    8.356649409
  141 GLN   CD      1436    1.119893150    0.259240597    8.393612399
  141 GLN   OE1     1437    1.116866842    0.358621088    8.321201884
  141 GLN   NE2     1438    1.031943727    0.251628419    8.493078112
  141 GLN   HE21    1439    0.988004876    0.335703560    8.524687780
  141 GLN   HE22    1440    1.025541255    0.170537188    8.551229853
  141 GLN   C       1441    1.141680670    6.252510868    8.304300011
  141 GLN   O       1442    1.176637655    6.175179716    8.393340707
  142 THR   N       1443    1.026183459    6.236078563    8.240406391
  142 THR   H       1444    0.990840595    6.299304356    8.171455942
  142 THR   CA      1445    0.943466722    6.117194500    8.265574517
  142 THR   CB      1446    0.815288053    6.159414739    8.337676530
  142 THR   OG1     1447    0.756786442    6.283636583    8.297707330
  142 THR   HG1     1448    0.687967096    6.264603458    8.227698102
  142 THR   CG2     1449    0.829313200    6.152598782    8.489882514
  142 THR   C       1450    0.913182449    6.024676645    8.147522362
  142 THR   O       1451    0.810301261    6.041873989    8.082331756
  143 PRO   N       1452    1.007032622    5.939684322    8.106790962
  143 PRO   CA      1453    1.000038356    5.858675575    7.984311822
  143 PRO   CB      1454    1.118590957    5.761970454    7.981755713
  143 PRO   CG      1455    1.227523333    5.825615771    8.068327611
  143 PRO   CD      1456    1.142381584    5.915098472    8.158619599
  143 PRO   C       1457    0.873346883    5.776264684    7.960453430
  143 PRO   O       1458    0.785309212    5.822539144    7.888079708
  144 ASN   N       1459    0.848149245    5.660937156    8.021719927
  144 ASN   H       1460    0.912873987    5.625760103    8.089351079
  144 ASN   CA      1461    0.732949922    5.571369579    8.003886817
  144 ASN   CB      1462    0.731932231    5.453686812    8.101655346
  144 ASN   CG      1463    0.861668893    5.372671241    8.104787190
  144 ASN   OD1     1464    0.969212087    5.420878887    8.139974651
  144 ASN   ND2     1465    0.857368477    5.244488273    8.069579176
  144 ASN   HD21    1466    0.942811902    5.192885851    8.075552528
  144 ASN   HD22    1467    0.771409258    5.195900435    8.053792689
  144 ASN   C       1468    0.600698588    5.646409075    8.020918650
  144 ASN   O       1469    0.515030586    5.639795906    7.932899538
  145 ARG   N       1470    0.594828752    5.738072925    8.117107168
  145 ARG   H       1471    0.668218850    5.753547868    8.183252727
  145 ARG   CA      1472    0.475196726    5.821920969    8.133503480
  145 ARG   CB      1473    0.481131854    5.900090640    8.264904836
  145 ARG   CG      1474    0.358184233    5.988902044    8.285038410
  145 ARG   CD      1475    0.332878884    6.029073346    8.430486487
  145 ARG   NE      1476    0.206988488    6.104866204    8.434150079
  145 ARG   HE      1477    0.145809935    6.070065839    8.363114231
  145 ARG   CZ      1478    0.173639548    6.186187014    8.535288841
  145 ARG   NH1     1479    0.240707649    6.207686405    8.649287042
  145 ARG   HH11    1480    0.333690840    6.171535586    8.656094014
  145 ARG   HH12    1481    0.203748198    6.263753770    8.723378245
  145 ARG   NH2     1482    0.075568956    6.272490966    8.505512566
  145 ARG   HH21    1483    0.037035000    6.319781996    8.584741837
  145 ARG   HH22    1484    0.038211993    6.285613525    8.413693276
  145 ARG   C       1485    0.443079960    5.910922949    8.013270010
  145 ARG   O       1486    0.333866341    5.901472544    7.957475309
  146 ALA   N       1487    0.544576397    5.974289038    7.955181762
  146 ALA   H       1488    0.635889404    5.972619880    7.995927413
  146 ALA   CA      1489    0.532760141    6.050631041    7.830125660
  146 ALA   CB      1490    0.658862101    6.132584509    7.802045935
  146 ALA   C       1491    0.502465822    5.956134899    7.713653034
  146 ALA   O       1492    0.423977779    5.995409428    7.627478236
  147 LYSH  N       1493    0.586049194    5.853260819    7.702605161
  147 LYSH  H       1494    0.658087108    5.839578597    7.770600036
  147 LYSH  CA      1495    0.575238795    5.752481991    7.596134062
  147 LYSH  CB      1496    0.669277399    5.634733994    7.622659941
  147 LYSH  CG      1497    0.812306827    5.686422324    7.606020794
  147 LYSH  CD      1498    0.926512422    5.600238271    7.660205803
  147 LYSH  CE      1499    0.913554608    5.458217594    7.604823362
  147 LYSH  NZ      1500    1.031967338    5.372964569    7.622707823
  147 LYSH  HZ1     1501    1.055010475    5.368305452    7.719905744
  147 LYSH  HZ2     1502    1.109194065    5.404117516    7.567341003
  147 LYSH  HZ3     1503    1.005364801    5.279216492    7.600260059
  147 LYSH  C       1504    0.437601447    5.688532682    7.576656661
  147 LYSH  O       1505    0.390598941    5.690581388    7.463000625
  148 ARG   N       1506    0.365737515    5.671195882    7.687226689
  148 ARG   H       1507    0.411057287    5.676796524    7.776191391
  148 ARG   CA      1508    0.221235023    5.645652976    7.696033215
  148 ARG   CB      1509    0.178749319    5.602299999    7.836492630
  148 ARG   CG      1510    0.240603885    5.466015711    7.868258312
  148 ARG   CD      1511    0.187896723    5.400476398    7.996052522
  148 ARG   NE      1512    0.230737219    5.474101392    8.115855919
  148 ARG   HE      1513    0.176392480    5.553077396    8.144306054
  148 ARG   CZ      1514    0.322902907    5.430186390    8.202633053
  148 ARG   NH1     1515    0.374058281    5.306830733    8.191636024
  148 ARG   HH11    1516    0.436808249    5.272431244    8.261486517
  148 ARG   HH12    1517    0.352011460    5.239993091    8.120596631
  148 ARG   NH2     1518    0.363637720    5.517312025    8.295937670
  148 ARG   HH21    1519    0.435997574    5.489561881    8.359141953
  148 ARG   HH22    1520    0.310229692    5.599431876    8.316015040
  148 ARG   C       1521    0.122525540    5.750763671    7.644838639
  148 ARG   O       1522    0.057502515    5.734033319    7.541772040
  149 VAL   N       1523    0.140423028    5.872860147    7.694473564
  149 VAL   H       1524    0.205794992    5.891598367    7.767790345
  149 VAL   CA      1525    0.056653209    5.988202375    7.658587319
  149 VAL   CB      1526    0.091312572    6.099670860    7.757503762
  149 VAL   CG1     1527    0.016048785    6.230786578    7.733912510
  149 VAL   CG2     1528    0.069367222    6.056965844    7.902778556
  149 VAL   C       1529    0.069021861    6.035014116    7.513436977
  149 VAL   O       1530   -0.028742460    6.062936875    7.444208070
  150 ILE   N       1531    0.190084188    6.030129474    7.458582658
  150 ILE   H       1532    0.272567300    6.037105851    7.514696029
  150 ILE   CA      1533    0.210696335    6.045246136    7.313807744
  150 ILE   CB      1534    0.360075383    6.043706329    7.280714396
  150 ILE   CG1     1535    0.445568674    6.148325362    7.352524865
  150 ILE   CG2     1536    0.392197725    6.049003525    7.131218520
  150 ILE   CD      1537    0.594153462    6.113283258    7.342158846
  150 ILE   C       1538    0.136531140    5.946218442    7.223778527
  150 ILE   O       1539    0.051304270    5.981912277    7.142582093
  151 THR   N       1540    0.138751509    5.820284902    7.266534520
  151 THR   H       1541    0.154156900    5.806765135    7.364414168
  151 THR   CA      1542    0.073689370    5.705223950    7.202207802
  151 THR   CB      1543    0.117624180    5.566602200    7.249775325
  151 THR   OG1     1544    0.260410376    5.558837452    7.251025226
  151 THR   HG1     1545    0.300269528    5.598245246    7.333842966
  151 THR   CG2     1546    0.059137804    5.464638132    7.151817899
  151 THR   C       1547    5.980659982    5.719037831    7.215219021
  151 THR   O       1548    5.917811215    5.703903872    7.110571331
  152 THR   N       1549    5.927774025    5.761455159    7.329642738
  152 THR   H       1550    5.974368751    5.752683380    7.417692475
  152 THR   CA      1551    5.785859575    5.793092428    7.351338990
  152 THR   CB      1552    5.742291742    5.814386794    7.496461311
  152 THR   OG1     1553    5.804733073    5.932612485    7.547204894
  152 THR   HG1     1554    5.741680595    6.007640471    7.567108567
  152 THR   CG2     1555    5.769765276    5.688227573    7.578552095
  152 THR   C       1556    5.733236107    5.915480281    7.276099963
  152 THR   O       1557    5.613694696    5.926303434    7.249180678
  153 PHE   N       1558    5.817945046    6.016547443    7.258782198
  153 PHE   H       1559    5.881007366    6.035956424    7.333931850
  153 PHE   CA      1560    5.791887301    6.121638937    7.159334648
  153 PHE   CB      1561    5.884506538    6.242451936    7.174606229
  153 PHE   CG      1562    5.851290940    6.336293251    7.290779421
  153 PHE   CD1     1563    5.737593481    6.416263147    7.290517436
  153 PHE   HD1     1564    5.666823710    6.409635620    7.207873403
  153 PHE   CD2     1565    5.952559662    6.363321546    7.382061897
  153 PHE   HD2     1566    6.047051248    6.309587748    7.374000573
  153 PHE   CE1     1567    5.720982445    0.024390670    7.390093899
  153 PHE   HE1     1568    5.623020646    0.070979280    7.400873602
  153 PHE   CE2     1569    5.937843814    6.464149900    7.476602216
  153 PHE   HE2     1570    6.025538814    6.492528356    7.534769855
  153 PHE   CZ      1571    5.820782658    0.051389644    7.482991306
  153 PHE   HZ      1572    5.817628529    0.136349207    7.551203407
  153 PHE   C       1573    5.791063671    6.071668277    7.014740476
  153 PHE   O       1574    5.687802200    6.082465667    6.948803509
  154 ARG   N       1575    5.894676796    5.996129792    6.979473495
  154 ARG   H       1576    5.979955377    5.998472533    7.031640599
  154 ARG   CA      1577    5.910077628    5.942887960    6.843335656
  154 ARG   CB      1578    6.057888423    5.904032709    6.836183442
  154 ARG   CG      1579    6.104951320    5.885523692    6.691768843
  154 ARG   CD      1580    0.196440324    5.857052158    6.688164226
  154 ARG   NE      1581    0.240671764    5.729805226    6.747019923
  154 ARG   HE      1582    0.298041218    5.739897452    6.828302510
  154 ARG   CZ      1583    0.229163708    5.606856239    6.694961849
  154 ARG   NH1     1584    0.200858958    5.595475516    6.564475972
  154 ARG   HH11    1585    0.189053743    5.505128723    6.523254402
  154 ARG   HH12    1586    0.196391748    5.672493810    6.500841191
  154 ARG   NH2     1587    0.239697445    5.497846764    6.772175291
  154 ARG   HH21    1588    0.209944677    5.407107029    6.742477316
  154 ARG   HH22    1589    0.292190498    5.502073226    6.857189344
  154 ARG   C       1590    5.812359510    5.835955574    6.794130000
  154 ARG   O       1591    5.735278163    5.867795210    6.703721734
  155 THR   N       1592    5.796437314    5.732961159    6.876763984
  155 THR   H       1593    5.849858898    5.733621873    6.961293537
  155 THR   CA      1594    5.705281749    5.626180662    6.833175469
  155 THR   CB      1595    5.775503134    5.490316107    6.837500498
  155 THR   OG1     1596    5.778295414    5.446994071    6.973754026
  155 THR   HG1     1597    5.707534160    5.379246426    6.993845413
  155 THR   CG2     1598    5.901192782    5.487359003    6.750284698
  155 THR   C       1599    5.572418877    5.611160260    6.907569884
  155 THR   O       1600    5.482400816    5.546529142    6.854185717
  156 GLY   N       1601    5.553690440    5.687126168    7.015121605
  156 GLY   H       1602    5.619548257    5.746228518    7.061718020
  156 GLY   CA      1603    5.431585550    5.694180071    7.096685504
  156 GLY   C       1604    5.378902875    5.562347696    7.153754020
  156 GLY   O       1605    5.265799415    5.561038296    7.202088784
  157 THR   N       1606    5.462876530    5.459872677    7.165426305
  157 THR   H       1607    5.551187817    5.454648901    7.118791471
  157 THR   CA      1608    5.431152071    5.330883293    7.228419574
  157 THR   CB      1609    5.479326551    5.216297747    7.139190903
  157 THR   OG1     1610    5.602554400    5.246094585    7.073039838
  157 THR   HG1     1611    5.667900826    5.180015941    7.109955806
  157 THR   CG2     1612    5.375131263    5.175358682    7.034901899
  157 THR   C       1613    5.520005242    5.323890091    7.352792056
  157 THR   O       1614    5.618377059    5.397693911    7.355302307
  158 TRP   N       1615    5.494940329    5.242348656    7.454829675
  158 TRP   H       1616    5.414389377    5.183614506    7.462760896
  158 TRP   CA      1617    5.569254776    5.223440436    7.580251398
  158 TRP   CB      1618    5.465861171    5.210139147    7.692223289
  158 TRP   CG      1619    5.375488791    5.332586228    7.707890481
  158 TRP   CD1     1620    5.254936988    5.349212666    7.654250277
  158 TRP   HD1     1621    5.213188695    5.296866993    7.568230127
  158 TRP   CD2     1622    5.394064337    5.446151545    7.785845055
  158 TRP   NE1     1623    5.197136311    5.457675312    7.705101245
  158 TRP   HE1     1624    5.101603931    5.484886062    7.693563665
  158 TRP   CE2     1625    5.280100594    5.525709309    7.783708424
  158 TRP   CE3     1626    5.505062995    5.480745483    7.862025859
  158 TRP   HE3     1627    5.593895503    5.419418199    7.846938075
  158 TRP   CZ2     1628    5.279950880    5.641856103    7.860068473
  158 TRP   HZ2     1629    5.187271223    5.695761616    7.879730272
  158 TRP   CZ3     1630    5.506453646    5.598504409    7.935848628
  158 TRP   HZ3     1631    5.590362965    5.630384425    7.997685995
  158 TRP   CH2     1632    5.391657421    5.676851688    7.935038189
  158 TRP   HH2     1633    5.377795844    5.753952490    8.010842058
  158 TRP   C       1634    5.660573157    5.100689212    7.582112502
  158 TRP   O       1635    5.717524475    5.071901798    7.687263781
  159 ASP   N       1636    5.704337199    5.049955073    7.467211056
  159 ASP   H       1637    5.689443691    5.105675781    7.385515206
  159 ASP   CA      1638    5.794120135    4.933576809    7.465197439
  159 ASP   CB      1639    5.809234515    4.880197511    7.322608261
  159 ASP   CG      1640    5.852382003    4.987078339    7.221999802
  159 ASP   OD1     1641    5.764888077    5.065579548    7.179487492
  159 ASP   OD2     1642    5.975350520    4.995072266    7.201103104
  159 ASP   C       1643    5.932752651    4.952192028    7.527226712
  159 ASP   O       1644    5.993786628    4.854141046    7.569532998
  160 ALA   N       1645    5.980555825    5.076197707    7.532585157
  160 ALA   H       1646    5.958461131    5.141037798    7.459720567
  160 ALA   CA      1647    0.037811054    5.110838771    7.615895358
  160 ALA   CB      1648    0.075970176    5.257251782    7.593154367
  160 ALA   C       1649    0.023498813    5.070239489    7.762722325
  160 ALA   O       1650    0.127548551    5.056572644    7.826886574
  161 TYR   N       1651    5.959027831    5.072979930    7.812572929
  161 TYR   H       1652    5.887578661    5.091240327    7.745029387
  161 TYR   CA      1653    5.919971320    5.044989211    7.951506420
  161 TYR   CB      1654    5.816796993    5.148619182    7.996541890
  161 TYR   CG      1655    5.863038511    5.292170209    8.022393200
  161 TYR   CD1     1656    5.850652518    5.388468565    7.922910405
  161 TYR   HD1     1657    5.813973721    5.349022445    7.828149544
  161 TYR   CD2     1658    5.910461605    5.342446993    8.142992614
  161 TYR   HD2     1659    5.912237563    5.279238991    8.231785862
  161 TYR   CE1     1660    5.885532895    5.522831204    7.930146891
  161 TYR   HE1     1661    5.870110124    5.578487896    7.837705093
  161 TYR   CE2     1662    5.943377844    5.476836535    8.156401380
  161 TYR   HE2     1663    5.972106580    5.513448855    8.254966871
  161 TYR   CZ      1664    5.939310784    5.566825588    8.050535245
  161 TYR   OH      1665    5.992281779    5.691975450    8.055963399
  161 TYR   HH      1666    6.023836278    5.695398866    8.150792595
  161 TYR   C       1667    5.868816185    4.904070339    7.982067582
  161 TYR   O       1668    5.844067929    4.874822381    8.098960795
  162 LYSH  N       1669    5.880198713    4.815411848    7.883578329
  162 LYSH  H       1670    5.934178972    4.829125236    7.800515540
  162 LYSH  CA      1671    5.812843815    4.684833484    7.878925264
  162 LYSH  CB      1672    5.721020549    4.696490718    7.757104450
  162 LYSH  CG      1673    5.592799182    4.773061948    7.790378901
  162 LYSH  CD      1674    5.513384279    4.705459491    7.902338326
  162 LYSH  CE      1675    5.371466376    4.759433894    7.921180196
  162 LYSH  NZ      1676    5.309298280    4.739754616    8.052940439
  162 LYSH  HZ1     1677    5.210882543    4.757488092    8.052583924
  162 LYSH  HZ2     1678    5.345070151    4.805851912    8.118907418
  162 LYSH  HZ3     1679    5.329024905    4.649437891    8.091068103
  162 LYSH  C       1680    5.910506121    4.570303771    7.851493042
  162 LYSH  O1      1681    5.903137357    4.462390476    7.914146038
  162 LYSH  O2      1682    6.009676700    4.596344257    7.780014128
  163 CL-   CL      1683    1.957026438    0.716923188    7.421286092
  164 CL-   CL      1684    2.177647351    0.005157504    2.865007733
  165 CL-   CL      1685    5.599629632    4.915324330    0.999983037
  166 CL-   CL      1686    0.769667515    5.720889037    2.820130821
  167 CL-   CL      1687    3.191452713    4.889668369    7.461331282
  168 CL-   CL      1688    0.887924084    1.539052486    7.143210263
  169 CL-   CL      1689    2.028624167    4.226751117    1.615805294
  170 CL-   CL      1690    2.393837115    1.284877683    7.256353244
  171 CL-   CL      1691    1.892563316    5.438147983    0.575352283
    1 SOLV  OW      1692    3.759268835    5.133514955    3.487808840
    1 SOLV  HW1     1693    3.780772247    5.230175169    3.501750820
    1 SOLV  HW2     1694    3.714447170    5.121783946    3.399189756
    2 SOLV  OW      1695    4.962861271    2.392978248    7.433751776
    2 SOLV  HW1     1696    4.897082529    2.437052948    7.372673568
    2 SOLV  HW2     1697    4.934818405    2.407074008    7.528698360
    3 SOLV  OW      1698    4.269883212    3.758987531    1.789897075
    3 SOLV  HW1     1699    4.304434894    3.840972153    1.835555349
    3 SOLV  HW2     1700    4.325322949    3.680136917    1.816524095
    4 SOLV  OW      1701    5.940401741    3.347055274    3.771755834
    4 SOLV  HW1     1702    5.986763497    3.354694908    3.683482456
    4 SOLV  HW2     1703    5.841945493    3.358853636    3.758827846
    5 SOLV  OW      1704    4.011273753    0.526954844    4.305368476
    5 SOLV  HW1     1705    4.071926146    0.501693961    4.229982078
    5 SOLV  HW2     1706    3.989567446    0.624392122    4.299470487
    6 SOLV  OW      1707    4.325542532    2.663570247    8.429008296
    6 SOLV  HW1     1708    4.268046319    2.611129692    8.491810894
    6 SOLV  HW2     1709    4.399460513    2.707365998    8.480175088
    7 SOLV  OW      1710    0.298133859    5.095216651    1.997288945
    7 SOLV  HW1     1711    0.244351679    5.179514286    1.998453379
    7 SOLV  HW2     1712    0.236648507    5.016406806    2.000209329
    8 SOLV  OW      1713    3.402600720    0.608565089    7.941959083
    8 SOLV  HW1     1714    3.340131103    0.578843759    8.014168440
    8 SOLV  HW2     1715    3.379571431    0.701855679    7.914273427
    9 SOLV  OW      1716    1.549169934    3.672225725    6.611665027
    9 SOLV  HW1     1717    1.472102687    3.711517995    6.661832265
    9 SOLV  HW2     1718    1.544727726    3.572444140    6.616549023
   10 SOLV  OW      1719    4.597791895    2.361825813    3.443831176
   10 SOLV  HW1     1720    4.675967071    2.411884810    3.481016068
   10 SOLV  HW2     1721    4.550715629    2.313786934    3.517831411
   11 SOLV  OW      1722    5.286417213    3.021401843    2.061563387
   11 SOLV  HW1     1723    5.306455844    2.934831248    2.015694113
   11 SOLV  HW2     1724    5.192132300    3.048416530    2.042056727
   12 SOLV  OW      1725    5.374536394    3.923018286    4.507191851
   12 SOLV  HW1     1726    5.309531796    3.997113411    4.490330917
   12 SOLV  HW2     1727    5.466177906    3.952196618    4.479797602
   13 SOLV  OW      1728    2.387989109    2.847723258    4.752155803
   13 SOLV  HW1     1729    2.361788143    2.941068744    4.776653033
   13 SOLV  HW2     1730    2.430623525    2.847720159    4.661699945
   14 SOLV  OW      1731    3.033659552    0.340478418    8.056400346
   14 SOLV  HW1     1732    2.992777510    0.385191781    7.976843179
   14 SOLV  HW2     1733    2.989146401    0.252226706    8.071572147
   15 SOLV  OW      1734    6.026264517    3.903846365    0.347500906
   15 SOLV  HW1     1735    6.091255413    3.887432465    0.273293486
   15 SOLV  HW2     1736    6.040307890    3.995723910    0.384396239
   16 SOLV  OW      1737    0.969808270    1.574110383    4.829074515
   16 SOLV  HW1     1738    1.036560116    1.507396207    4.862140732
   16 SOLV  HW2     1739    1.006733763    1.666405637    4.839940185
   17 SOLV  OW      1740    0.665209136    3.219530689    6.833971503
   17 SOLV  HW1     1741    0.650555180    3.149188266    6.903521305
   17 SOLV  HW2     1742    0.763195134    3.237072069    6.824431915
   18 SOLV  OW      1743    3.403939438    4.213879407    6.344282851
   18 SOLV  HW1     1744    3.455646858    4.299355663    6.348770358
   18 SOLV  HW2     1745    3.308566920    4.231289895    6.368796532
   19 SOLV  OW      1746    4.234885807    5.167846696    7.577587319
   19 SOLV  HW1     1747    4.236716382    5.232416419    7.501250109
   19 SOLV  HW2     1748    4.205179974    5.078198957    7.544711717
   20 SOLV  OW      1749    6.001020629    1.676541509    5.622953175
   20 SOLV  HW1     1750    6.007110790    1.764067207    5.670933880
   20 SOLV  HW2     1751    5.974896441    1.692466294    5.527748742
   21 SOLV  OW      1752    2.932031503    4.736057542    7.318794993
   21 SOLV  HW1     1753    2.973317903    4.653957050    7.279362772
   21 SOLV  HW2     1754    3.000730272    4.785730301    7.371833502
   22 SOLV  OW      1755    5.921249191    4.750186681    0.937357708
   22 SOLV  HW1     1756    5.890061798    4.657976661    0.914453231
   22 SOLV  HW2     1757    5.842138909    4.808521530    0.955758525
   23 SOLV  OW      1758    5.553104519    1.578113066    8.591555036
   23 SOLV  HW1     1759    5.505061467    1.500946876    8.633234859
   23 SOLV  HW2     1760    5.618534812    1.544092938    8.524016317
   24 SOLV  OW      1761    1.658962936    5.115702375    4.679919386
   24 SOLV  HW1     1762    1.709209210    5.178020119    4.739850802
   24 SOLV  HW2     1763    1.673497982    5.142174899    4.584588591
   25 SOLV  OW      1764    4.266522707    1.256537962    2.997576714
   25 SOLV  HW1     1765    4.275002765    1.273481865    3.095765189
   25 SOLV  HW2     1766    4.247028087    1.159697623    2.982023981
   26 SOLV  OW      1767    4.849018378    4.050319051    7.426444378
   26 SOLV  HW1     1768    4.887283423    4.060675222    7.518251232
   26 SOLV  HW2     1769    4.776768728    4.118057948    7.412609329
   27 SOLV  OW      1770    0.111266412    4.985544407    0.170837102
   27 SOLV  HW1     1771    0.095938545    4.970251430    0.268464713
   27 SOLV  HW2     1772    0.097350845    5.082281034    0.149662945
   28 SOLV  OW      1773    1.826556732    0.237786358    1.694211515
   28 SOLV  HW1     1774    1.895222479    0.267235250    1.760677616
   28 SOLV  HW2     1775    1.736921986    0.273100427    1.721016394
   29 SOLV  OW      1776    2.158349486    1.872490498    2.043673202
   29 SOLV  HW1     1777    2.084500408    1.937356336    2.025269464
   29 SOLV  HW2     1778    2.199286603    1.843194864    1.957267950
   30 SOLV  OW      1779    0.805783357    3.777041033    6.681493659
   30 SOLV  HW1     1780    0.785565137    3.721590209    6.600769554
   30 SOLV  HW2     1781    0.727262117    3.775660591    6.743400608
   31 SOLV  OW      1782    4.448664422    1.901929898    8.195718759
   31 SOLV  HW1     1783    4.471223908    1.998629213    8.183875157
   31 SOLV  HW2     1784    4.401251987    1.889190738    8.282837865
   32 SOLV  OW      1785    2.881554798    2.991292250    6.338748927
   32 SOLV  HW1     1786    2.836256297    3.044229192    6.267015334
   32 SOLV  HW2     1787    2.814514944    2.932768215    6.384362140
   33 SOLV  OW      1788    5.153554390    2.516525834    3.691373859
   33 SOLV  HW1     1789    5.236699036    2.507960661    3.636477835
   33 SOLV  HW2     1790    5.172307292    2.487098117    3.785087702
   34 SOLV  OW      1791    4.716967130    4.481928676    3.394037301
   34 SOLV  HW1     1792    4.674279547    4.434827734    3.471233531
   34 SOLV  HW2     1793    4.776536509    4.418322282    3.344989436
   35 SOLV  OW      1794    2.202980892    1.934516656    4.806624820
   35 SOLV  HW1     1795    2.249511061    1.851342567    4.836906790
   35 SOLV  HW2     1796    2.229482027    1.955122663    4.712427943
   36 SOLV  OW      1797    2.447453465    6.078441636    4.388603124
   36 SOLV  HW1     1798    2.533201994    6.036061284    4.359430276
   36 SOLV  HW2     1799    2.382773473    6.078722939    4.312337917
   37 SOLV  OW      1800    5.354922923    0.487775286    2.816394394
   37 SOLV  HW1     1801    5.266954958    0.506962645    2.859908335
   37 SOLV  HW2     1802    5.365683748    0.546054405    2.735847911
   38 SOLV  OW      1803    4.906162805    5.507153497    3.444879978
   38 SOLV  HW1     1804    4.886579612    5.598622990    3.409527330
   38 SOLV  HW2     1805    4.822489110    5.467321747    3.482458021
   39 SOLV  OW      1806    4.478623574    4.538775558    5.915956960
   39 SOLV  HW1     1807    4.420553488    4.618325095    5.933269219
   39 SOLV  HW2     1808    4.568945203    4.569359961    5.885848081
   40 SOLV  OW      1809    5.753367625    2.503100507    3.497393013
   40 SOLV  HW1     1810    5.725766936    2.520902715    3.402940551
   40 SOLV  HW2     1811    5.689145873    2.438957910    3.539360573
   41 SOLV  OW      1812    2.175181094    4.017560155    3.083596802
   41 SOLV  HW1     1813    2.171659896    3.968611948    3.170726965
   41 SOLV  HW2     1814    2.265111001    4.004754237    3.041780637
   42 SOLV  OW      1815    2.973264736    4.808129809    6.352186414
   42 SOLV  HW1     1816    3.017349449    4.880684991    6.405027989
   42 SOLV  HW2     1817    2.929004069    4.847690061    6.271713125
   43 SOLV  OW      1818    0.367245389    0.568952624    3.353812100
   43 SOLV  HW1     1819    0.406081267    0.646867149    3.304607833
   43 SOLV  HW2     1820    0.438539995    0.500646053    3.369663810
   44 SOLV  OW      1821    1.810996369    4.688599092    4.058875458
   44 SOLV  HW1     1822    1.818229381    4.589770822    4.072315091
   44 SOLV  HW2     1823    1.772088191    4.707210135    3.968654681
   45 SOLV  OW      1824    4.617569756    6.396702526    2.675367894
   45 SOLV  HW1     1825    4.583572277    6.334869196    2.604510488
   45 SOLV  HW2     1826    4.577090998    6.371981884    2.763404046
   46 SOLV  OW      1827    3.422044199    3.368440669    0.147071399
   46 SOLV  HW1     1828    3.387507895    3.277556136    0.170463903
   46 SOLV  HW2     1829    3.481774629    3.361845784    0.067141823
   47 SOLV  OW      1830    3.055120288    5.493388781    5.643840038
   47 SOLV  HW1     1831    2.982409895    5.549482857    5.683420794
   47 SOLV  HW2     1832    3.042147001    5.486968239    5.544893155
   48 SOLV  OW      1833    1.955155684    6.381099874    1.141316534
   48 SOLV  HW1     1834    1.986143610    6.334694808    1.058332822
   48 SOLV  HW2     1835    1.994599588    6.472923469    1.144864912
   49 SOLV  OW      1836    4.435988681    5.249426961    2.341093922
   49 SOLV  HW1     1837    4.380563249    5.173100599    2.307893475
   49 SOLV  HW2     1838    4.381229390    5.333099583    2.340548421
   50 SOLV  OW      1839    1.106661737    4.467548960    0.369393209
   50 SOLV  HW1     1840    1.083055595    4.399934041    0.439185333
   50 SOLV  HW2     1841    1.146745555    4.421251249    0.290337644
   51 SOLV  OW      1842    4.738695848    6.257892682    6.096862000
   51 SOLV  HW1     1843    4.806447381    6.200563958    6.142939413
   51 SOLV  HW2     1844    4.715042499    6.217176669    6.008642505
   52 SOLV  OW      1845    1.043001460    3.392093422    0.259869589
   52 SOLV  HW1     1846    1.041175057    3.298291127    0.294478521
   52 SOLV  HW2     1847    1.080124124    3.452821870    0.330111727
   53 SOLV  OW      1848    2.696489838    3.085791203    5.659367022
   53 SOLV  HW1     1849    2.716446870    3.022239883    5.733951858
   53 SOLV  HW2     1850    2.627253198    3.151495439    5.689186461
   54 SOLV  OW      1851    0.937074408    2.263520037    4.740943949
   54 SOLV  HW1     1852    1.036661086    2.259115738    4.733002240
   54 SOLV  HW2     1853    0.910842566    2.349996457    4.783765524
   55 SOLV  OW      1854    3.735198135    3.323196528    7.016527708
   55 SOLV  HW1     1855    3.833226870    3.340704529    7.007371258
   55 SOLV  HW2     1856    3.709184089    3.247269636    6.956875718
   56 SOLV  OW      1857    4.026721582    0.282765035    1.437932713
   56 SOLV  HW1     1858    4.026003228    0.382310676    1.428439497
   56 SOLV  HW2     1859    3.932731651    0.249198468    1.444189640
   57 SOLV  OW      1860    3.631310035    4.946814446    0.715414641
   57 SOLV  HW1     1861    3.653891337    5.035793780    0.755072704
   57 SOLV  HW2     1862    3.711075699    4.910607903    0.667181153
   58 SOLV  OW      1863    3.385196669    6.393364672    6.285198773
   58 SOLV  HW1     1864    3.450609081    6.379374606    6.359532078
   58 SOLV  HW2     1865    3.371741301    6.491380463    6.270644535
   59 SOLV  OW      1866    5.936963728    5.146849684    6.977476002
   59 SOLV  HW1     1867    5.963626056    5.241855753    6.993691180
   59 SOLV  HW2     1868    5.943332690    5.095384497    7.062979080
   60 SOLV  OW      1869    0.990166262    4.956941139    6.658232627
   60 SOLV  HW1     1870    0.918572799    4.941562809    6.590130858
   60 SOLV  HW2     1871    1.035439550    5.044196471    6.639880030
   61 SOLV  OW      1872    3.744601110    6.026377840    3.231416789
   61 SOLV  HW1     1873    3.645819451    6.030052043    3.246539416
   61 SOLV  HW2     1874    3.763777799    5.972570225    3.149337754
   62 SOLV  OW      1875    0.678649365    3.609148619    4.534565596
   62 SOLV  HW1     1876    0.722441897    3.578951049    4.449887564
   62 SOLV  HW2     1877    0.746148055    3.610557908    4.608334804
   63 SOLV  OW      1878    3.924153603    0.654211442    8.172012690
   63 SOLV  HW1     1879    3.881768573    0.743623982    8.157560018
   63 SOLV  HW2     1880    3.979687635    0.630378505    8.092338668
   64 SOLV  OW      1881    3.280736127    0.293744699    7.939065103
   64 SOLV  HW1     1882    3.365669743    0.321795850    7.983779539
   64 SOLV  HW2     1883    3.202659180    0.326994767    7.991964972
   65 SOLV  OW      1884    4.327849943    5.168574706    5.530314122
   65 SOLV  HW1     1885    4.374572277    5.088926583    5.491931656
   65 SOLV  HW2     1886    4.251659599    5.138170905    5.587503491
   66 SOLV  OW      1887    5.245949244    4.905948258    3.706967124
   66 SOLV  HW1     1888    5.321256130    4.919772698    3.771292349
   66 SOLV  HW2     1889    5.197805103    4.992462587    3.692918332
   67 SOLV  OW      1890    4.284497888    3.952376147    3.977275167
   67 SOLV  HW1     1891    4.311194168    3.911664574    3.889926136
   67 SOLV  HW2     1892    4.306942576    3.889404660    4.051644712
   68 SOLV  OW      1893    3.944294218    5.492427241    0.235247919
   68 SOLV  HW1     1894    3.984047588    5.584027625    0.229859967
   68 SOLV  HW2     1895    3.866512909    5.493490288    0.298088291
   69 SOLV  OW      1896    1.439121466    5.949264192    8.546685840
   69 SOLV  HW1     1897    1.428306698    5.951611717    8.447300216
   69 SOLV  HW2     1898    1.425703886    5.855750859    8.579475856
   70 SOLV  OW      1899    1.469605733    3.183210064    6.071507418
   70 SOLV  HW1     1900    1.482114343    3.175867261    6.170449771
   70 SOLV  HW2     1901    1.372628423    3.196536210    6.051067589
   71 SOLV  OW      1902    0.016069063    2.754180600    2.648409951
   71 SOLV  HW1     1903   -0.062981240    2.787493104    2.597016289
   71 SOLV  HW2     1904    0.098539918    2.801094623    2.616825025
   72 SOLV  OW      1905    2.936276777    4.499870002    1.703488247
   72 SOLV  HW1     1906    2.987263221    4.534682633    1.624821691
   72 SOLV  HW2     1907    2.840816760    4.485264623    1.677526057
   73 SOLV  OW      1908    0.586333071    3.699345316    5.984308830
   73 SOLV  HW1     1909    0.523291250    3.754855029    5.930046759
   73 SOLV  HW2     1910    0.603670245    3.612885824    5.937148283
   74 SOLV  OW      1911    4.514610891    0.269637403    2.909376054
   74 SOLV  HW1     1912    4.585758572    0.279587130    2.839813258
   74 SOLV  HW2     1913    4.424961125    0.284903527    2.867784718
   75 SOLV  OW      1914    2.607683357    3.175186100    5.355639187
   75 SOLV  HW1     1915    2.693899663    3.125522877    5.345624432
   75 SOLV  HW2     1916    2.540468980    3.116511147    5.400799644
   76 SOLV  OW      1917    5.268022953    5.482001273    5.228386821
   76 SOLV  HW1     1918    5.201538791    5.456798684    5.298705164
   76 SOLV  HW2     1919    5.228786592    5.552316577    5.169088882
   77 SOLV  OW      1920    4.701031021    4.325928084    4.493675447
   77 SOLV  HW1     1921    4.632039236    4.379424117    4.542443409
   77 SOLV  HW2     1922    4.691501804    4.341026631    4.395282648
   78 SOLV  OW      1923    2.806456409    6.413829282    3.507594688
   78 SOLV  HW1     1924    2.833446062    6.385257761    3.415642518
   78 SOLV  HW2     1925    2.888157790    6.434782086    3.561314834
   79 SOLV  OW      1926    0.622560534    0.580685540    0.215272604
   79 SOLV  HW1     1927    0.624649793    0.553431779    0.119080948
   79 SOLV  HW2     1928    0.604983869    0.500429927    0.272281907
   80 SOLV  OW      1929    4.694209757    0.023780703    6.207534766
   80 SOLV  HW1     1930    4.676071736   -0.051380537    6.144117199
   80 SOLV  HW2     1931    4.769446906    0.079551527    6.172478233
   81 SOLV  OW      1932    1.217704289    3.534944775    1.921679864
   81 SOLV  HW1     1933    1.175020282    3.525504368    1.831741373
   81 SOLV  HW2     1934    1.204431430    3.450692319    1.973884386
   82 SOLV  OW      1935    4.947746750    3.434121540    5.893448615
   82 SOLV  HW1     1936    5.012439497    3.360604102    5.873199282
   82 SOLV  HW2     1937    4.903527807    3.463857294    5.808829234
   83 SOLV  OW      1938    1.686516806    2.183010747    6.324343700
   83 SOLV  HW1     1939    1.625045685    2.130548257    6.383241813
   83 SOLV  HW2     1940    1.687674207    2.278500567    6.354014128
   84 SOLV  OW      1941    5.654763110    1.811565712    0.134588032
   84 SOLV  HW1     1942    5.605918080    1.741469932    0.082619537
   84 SOLV  HW2     1943    5.606629788    1.898824024    0.126273525
   85 SOLV  OW      1944    1.443316433    1.293538437    2.337362201
   85 SOLV  HW1     1945    1.414566300    1.270115162    2.244492597
   85 SOLV  HW2     1946    1.423800713    1.390023652    2.354960562
   86 SOLV  OW      1947    5.496459876    3.867556972    2.240789724
   86 SOLV  HW1     1948    5.484902733    3.879846952    2.142223118
   86 SOLV  HW2     1949    5.589217005    3.835339523    2.259714168
   87 SOLV  OW      1950    2.764206562    1.734986626    6.258972058
   87 SOLV  HW1     1951    2.674409453    1.724201184    6.301635561
   87 SOLV  HW2     1952    2.834550892    1.739053921    6.329930554
   88 SOLV  OW      1953    3.712359819    5.648192157    4.785953964
   88 SOLV  HW1     1954    3.662085769    5.635274540    4.700480808
   88 SOLV  HW2     1955    3.800843959    5.601999826    4.779887890
   89 SOLV  OW      1956    3.473472193    4.828454720    4.702615366
   89 SOLV  HW1     1957    3.411915718    4.771881543    4.757481111
   89 SOLV  HW2     1958    3.560437847    4.839426010    4.750745798
   90 SOLV  OW      1959    0.472072200    3.673287878    8.242166256
   90 SOLV  HW1     1960    0.570021869    3.662883547    8.224915389
   90 SOLV  HW2     1961    0.454516725    3.763665058    8.281201541
   91 SOLV  OW      1962    3.385359747    4.291578223    7.789635734
   91 SOLV  HW1     1963    3.388307311    4.256914365    7.883389153
   91 SOLV  HW2     1964    3.464434475    4.350605558    7.773420675
   92 SOLV  OW      1965    3.499542267    4.223407551    2.148034085
   92 SOLV  HW1     1966    3.490722940    4.255518904    2.242326330
   92 SOLV  HW2     1967    3.436019796    4.147751740    2.132506862
   93 SOLV  OW      1968    2.887788480    3.491573646    7.066738577
   93 SOLV  HW1     1969    2.984524273    3.487767300    7.091791917
   93 SOLV  HW2     1970    2.833491839    3.444330369    7.136164163
   94 SOLV  OW      1971    4.031908131    0.291612913    4.108136946
   94 SOLV  HW1     1972    3.938726676    0.270397510    4.137583022
   94 SOLV  HW2     1973    4.087791803    0.208780164    4.112100886
   95 SOLV  OW      1974    2.668217018    6.456958769    6.997533885
   95 SOLV  HW1     1975    2.669217659    6.392968548    7.074372846
   95 SOLV  HW2     1976    2.683541823    6.406946856    6.912305227
   96 SOLV  OW      1977    2.931111924    4.531562215    3.129358072
   96 SOLV  HW1     1978    2.854001763    4.541026464    3.192321691
   96 SOLV  HW2     1979    2.904570736    4.473083600    3.052704243
   97 SOLV  OW      1980    2.753713777    6.418274700    4.430791698
   97 SOLV  HW1     1981    2.824668220    6.458847926    4.488404975
   97 SOLV  HW2     1982    2.793544396    6.345213192    4.375334676
   98 SOLV  OW      1983    3.282777226    5.141283335    0.854511026
   98 SOLV  HW1     1984    3.295907153    5.045467717    0.879945895
   98 SOLV  HW2     1985    3.230261091    5.146324449    0.769560363
   99 SOLV  OW      1986    2.157972785    4.522558472    7.868664625
   99 SOLV  HW1     1987    2.133733524    4.476771929    7.783130851
   99 SOLV  HW2     1988    2.100997992    4.487059197    7.942783712
  100 SOLV  OW      1989    2.853732589    3.237121660    6.159005699
  100 SOLV  HW1     1990    2.760763088    3.221425637    6.125685089
  100 SOLV  HW2     1991    2.907012138    3.283778906    6.088405784
  101 SOLV  OW      1992    1.841465140    4.474076135    3.127929471
  101 SOLV  HW1     1993    1.762679852    4.435743737    3.176131666
  101 SOLV  HW2     1994    1.922137150    4.417767244    3.145854703
  102 SOLV  OW      1995    3.235239740    5.368406454    5.287643514
  102 SOLV  HW1     1996    3.255522690    5.400976166    5.195297477
  102 SOLV  HW2     1997    3.186341601    5.281341618    5.282291980
  103 SOLV  OW      1998    0.816439457    4.034838797    2.109092290
  103 SOLV  HW1     1999    0.911362676    4.065178703    2.100783178
  103 SOLV  HW2     2000    0.799020088    3.961482530    2.043400690
  104 SOLV  OW      2001    2.788362376    3.492781950    2.899246858
  104 SOLV  HW1     2002    2.834176099    3.524867076    2.982141998
  104 SOLV  HW2     2003    2.844683188    3.514473713    2.819513381
  105 SOLV  OW      2004    0.064151612    5.549914335    2.496038322
  105 SOLV  HW1     2005    0.034191320    5.471815691    2.441239333
  105 SOLV  HW2     2006    0.159820051    5.537437971    2.522341807
  106 SOLV  OW      2007    5.638594782    2.360386483    5.665958093
  106 SOLV  HW1     2008    5.616134925    2.341372156    5.570386019
  106 SOLV  HW2     2009    5.604528072    2.451063354    5.690800552
  107 SOLV  OW      2010    3.958102922    5.041342725    7.778705154
  107 SOLV  HW1     2011    3.879028433    5.080238863    7.825973287
  107 SOLV  HW2     2012    3.997095262    4.967712515    7.834005953
  108 SOLV  OW      2013    1.126219538    2.790491451    0.594244561
  108 SOLV  HW1     2014    1.046687643    2.842360280    0.562870814
  108 SOLV  HW2     2015    1.099511814    2.695667533    0.611423246
  109 SOLV  OW      2016    4.640384588    0.154374193    6.719224885
  109 SOLV  HW1     2017    4.545542789    0.142147617    6.689975505
  109 SOLV  HW2     2018    4.658664229    0.251685646    6.733235768
  110 SOLV  OW      2019    2.540590812    3.923040697    7.412511100
  110 SOLV  HW1     2020    2.584945653    3.902427300    7.499733292
  110 SOLV  HW2     2021    2.444771022    3.894685385    7.416321142
  111 SOLV  OW      2022    5.642606495    4.964643000    5.542794837
  111 SOLV  HW1     2023    5.670181882    5.006271053    5.456153670
  111 SOLV  HW2     2024    5.635718385    5.035434722    5.613087430
  112 SOLV  OW      2025    2.307374916    2.003499261    4.556103341
  112 SOLV  HW1     2026    2.252809100    1.978937897    4.475982911
  112 SOLV  HW2     2027    2.348225010    2.093714317    4.542229310
  113 SOLV  OW      2028    3.644405631    0.361104809    6.316271338
  113 SOLV  HW1     2029    3.719113491    0.427182170    6.323516628
  113 SOLV  HW2     2030    3.571024568    0.386726985    6.379189657
  114 SOLV  OW      2031    3.831458522    4.305898334    2.118037978
  114 SOLV  HW1     2032    3.779228013    4.375950126    2.069409729
  114 SOLV  HW2     2033    3.843074971    4.333257297    2.213518499
  115 SOLV  OW      2034    3.560155798    0.346336680    4.766692159
  115 SOLV  HW1     2035    3.576606653    0.421526801    4.830533872
  115 SOLV  HW2     2036    3.586635475    0.374514938    4.674470576
  116 SOLV  OW      2037    3.461572265    2.838579921    0.262022386
  116 SOLV  HW1     2038    3.405029009    2.775315418    0.209103131
  116 SOLV  HW2     2039    3.430473474    2.839566972    0.357058465
  117 SOLV  OW      2040    4.776530548    2.680870824    5.121059777
  117 SOLV  HW1     2041    4.680334534    2.656977985    5.134305099
  117 SOLV  HW2     2042    4.822172014    2.685867831    5.209896061
  118 SOLV  OW      2043    4.224073900    1.528240513    4.132141365
  118 SOLV  HW1     2044    4.299516446    1.467976384    4.158153265
  118 SOLV  HW2     2045    4.145254876    1.510289650    4.191008244
  119 SOLV  OW      2046    0.838622183    4.856759846    4.467567226
  119 SOLV  HW1     2047    0.880418380    4.884433640    4.554095859
  119 SOLV  HW2     2048    0.807324492    4.762034276    4.474458465
  120 SOLV  OW      2049    3.698359904    2.291778790    4.356593576
  120 SOLV  HW1     2050    3.670583709    2.329022571    4.268042203
  120 SOLV  HW2     2051    3.796388400    2.306561194    4.369703715
  121 SOLV  OW      2052    6.015857392    2.559250611    3.411330963
  121 SOLV  HW1     2053    6.024588143    2.637844210    3.350120195
  121 SOLV  HW2     2054    5.920315545    2.549024140    3.439028242
  122 SOLV  OW      2055    6.057604737    3.991986944    3.412245297
  122 SOLV  HW1     2056    6.136984266    3.933388285    3.428526159
  122 SOLV  HW2     2057    5.974244613    3.943081891    3.437923650
  123 SOLV  OW      2058    4.661732790    3.409537050    0.262337604
  123 SOLV  HW1     2059    4.669262394    3.361738258    0.349850726
  123 SOLV  HW2     2060    4.732942579    3.376788882    0.200235316
  124 SOLV  OW      2061    3.908424918    6.411759819    3.348365437
  124 SOLV  HW1     2062    3.913755471    6.404674508    3.447971308
  124 SOLV  HW2     2063    3.900059062    6.320283904    3.308841663
  125 SOLV  OW      2064    0.700469755    5.929873939    4.848347287
  125 SOLV  HW1     2065    0.780381568    5.953733221    4.903527268
  125 SOLV  HW2     2066    0.644504246    5.863342154    4.897757548
  126 SOLV  OW      2067    1.950501284    5.085355436    2.066239721
  126 SOLV  HW1     2068    2.016097993    5.122315142    2.000429389
  126 SOLV  HW2     2069    1.954409316    5.138690895    2.150738462
  127 SOLV  OW      2070    0.901825650    0.547052543    7.833035770
  127 SOLV  HW1     2071    0.959766871    0.584442712    7.760615055
  127 SOLV  HW2     2072    0.807751022    0.539607101    7.799952446
  128 SOLV  OW      2073    3.742613656    3.396662468    6.366192290
  128 SOLV  HW1     2074    3.688775731    3.462107067    6.313103475
  128 SOLV  HW2     2075    3.807412380    3.350125623    6.305898001
  129 SOLV  OW      2076    4.702481080    4.720934439    1.787242766
  129 SOLV  HW1     2077    4.800637726    4.727819837    1.769414569
  129 SOLV  HW2     2078    4.653205764    4.714576660    1.700458667
  130 SOLV  OW      2079    4.995277680    2.091287697    0.488990742
  130 SOLV  HW1     2080    5.068744156    2.125350502    0.430319127
  130 SOLV  HW2     2081    5.034646005    2.040521075    0.565625200
  131 SOLV  OW      2082    4.273710777    1.292581665    6.230060039
  131 SOLV  HW1     2083    4.343853048    1.361099474    6.249690200
  131 SOLV  HW2     2084    4.240803465    1.253051692    6.315818105
  132 SOLV  OW      2085    1.380623419    3.339790195    4.072206372
  132 SOLV  HW1     2086    1.324775629    3.395022389    4.010316350
  132 SOLV  HW2     2087    1.395896488    3.390160327    4.157233448
  133 SOLV  OW      2088    3.391991349    5.202940303    1.595275241
  133 SOLV  HW1     2089    3.419674322    5.192911242    1.499708175
  133 SOLV  HW2     2090    3.348481223    5.292045879    1.608199533
  134 SOLV  OW      2091    2.178382097    4.025351661    3.747729242
  134 SOLV  HW1     2092    2.222076043    4.114368665    3.760645785
  134 SOLV  HW2     2093    2.232665863    3.970488061    3.684142874
  135 SOLV  OW      2094    5.213247031    0.364224928    1.649963604
  135 SOLV  HW1     2095    5.141092093    0.425202136    1.617170137
  135 SOLV  HW2     2096    5.299319034    0.414751910    1.656176543
  136 SOLV  OW      2097    4.585761075    2.764864357    7.174930006
  136 SOLV  HW1     2098    4.498813422    2.776521576    7.222932049
  136 SOLV  HW2     2099    4.613528210    2.668887211    7.179093383
  137 SOLV  OW      2100    4.284505875    1.977469122    1.555807972
  137 SOLV  HW1     2101    4.224210871    1.957864710    1.633139386
  137 SOLV  HW2     2102    4.311044561    1.891753375    1.511666396
  138 SOLV  OW      2103    5.573205198    1.582556704    4.945283589
  138 SOLV  HW1     2104    5.553010582    1.679827984    4.956705489
  138 SOLV  HW2     2105    5.642994253    1.555014994    5.011396474
  139 SOLV  OW      2106    1.305985177    2.072924252    0.919975831
  139 SOLV  HW1     2107    1.206738006    2.062708271    0.913221443
  139 SOLV  HW2     2108    1.347835793    2.050879630    0.831870597
  140 SOLV  OW      2109    3.320218178    5.456351769    8.565787592
  140 SOLV  HW1     2110    3.412228046    5.494563825    8.557185379
  140 SOLV  HW2     2111    3.286340385    5.471595512    8.658630884
  141 SOLV  OW      2112    2.839108256    5.069789590    5.141763535
  141 SOLV  HW1     2113    2.858070607    5.166237135    5.160191353
  141 SOLV  HW2     2114    2.798778151    5.027646673    5.222992848
  142 SOLV  OW      2115    0.494154582    4.763087250    6.964225196
  142 SOLV  HW1     2116    0.556749010    4.807455324    7.028360879
  142 SOLV  HW2     2117    0.410702437    4.736186646    7.012309256
  143 SOLV  OW      2118    4.329291062    4.002351220    6.924552530
  143 SOLV  HW1     2119    4.277219935    4.008188174    7.009725876
  143 SOLV  HW2     2120    4.423448481    4.031761534    6.940965715
  144 SOLV  OW      2121    0.598877384    5.696998146    4.913617125
  144 SOLV  HW1     2122    0.610276753    5.679474887    4.815826809
  144 SOLV  HW2     2123    0.517293007    5.649563955    4.946692402
  145 SOLV  OW      2124    0.435719299    2.254574825    5.921353317
  145 SOLV  HW1     2125    0.378898643    2.172299095    5.922803376
  145 SOLV  HW2     2126    0.453152347    2.281378751    5.826603071
  146 SOLV  OW      2127    5.697089103    2.918862475    4.682965178
  146 SOLV  HW1     2128    5.657585326    2.955673765    4.598796884
  146 SOLV  HW2     2129    5.728573475    2.825321248    4.666880057
  147 SOLV  OW      2130    0.904395918    5.541618932    3.038163118
  147 SOLV  HW1     2131    0.820986867    5.491106404    3.060330525
  147 SOLV  HW2     2132    0.881967562    5.618186692    2.977877889
  148 SOLV  OW      2133    3.129794054    4.378388429    1.844221612
  148 SOLV  HW1     2134    3.112143479    4.286321341    1.879036626
  148 SOLV  HW2     2135    3.052399221    4.408330653    1.788422936
  149 SOLV  OW      2136    2.317745868    1.267002612    6.849119998
  149 SOLV  HW1     2137    2.351135142    1.294178828    6.758861431
  149 SOLV  HW2     2138    2.326397349    1.343936822    6.912414899
  150 SOLV  OW      2139    2.888393108    2.461393060    7.505816890
  150 SOLV  HW1     2140    2.926377178    2.461342754    7.413311828
  150 SOLV  HW2     2141    2.799954984    2.508068426    7.505510761
  151 SOLV  OW      2142    4.621332949    0.345164259    0.979551885
  151 SOLV  HW1     2143    4.623137297    0.316900111    0.883646503
  151 SOLV  HW2     2144    4.692555970    0.413522596    0.995501882
  152 SOLV  OW      2145    2.196105151    2.253444485    4.437299561
  152 SOLV  HW1     2146    2.183521201    2.170215797    4.383312148
  152 SOLV  HW2     2147    2.108367737    2.300418111    4.447075660
  153 SOLV  OW      2148    2.961026730    2.700643798    1.408226880
  153 SOLV  HW1     2149    3.027570914    2.630771058    1.434487689
  153 SOLV  HW2     2150    2.879028281    2.691491877    1.464728770
  154 SOLV  OW      2151    4.568635021    1.149822461    0.379052721
  154 SOLV  HW1     2152    4.493669192    1.214380859    0.393623976
  154 SOLV  HW2     2153    4.653976451    1.189719359    0.412594553
  155 SOLV  OW      2154    3.046242787    6.078668848    2.918918503
  155 SOLV  HW1     2155    2.977374741    6.081917862    2.991351854
  155 SOLV  HW2     2156    3.008871214    6.030720955    2.839518812
  156 SOLV  OW      2157    2.554793383    6.060987905    7.967821972
  156 SOLV  HW1     2158    2.593111238    5.972249969    7.942183911
  156 SOLV  HW2     2159    2.492868313    6.092579566    7.895938533
  157 SOLV  OW      2160    1.134655846    1.094796021    2.055838489
  157 SOLV  HW1     2161    1.119736709    1.128027582    2.148967730
  157 SOLV  HW2     2162    1.207314263    1.026089504    2.056203031
  158 SOLV  OW      2163    1.271022939    5.453062194    1.334388054
  158 SOLV  HW1     2164    1.362127890    5.490387514    1.316875881
  158 SOLV  HW2     2165    1.254485777    5.450378082    1.432974568
  159 SOLV  OW      2166    4.428268105    0.387253740    7.729156075
  159 SOLV  HW1     2167    4.463412613    0.387419888    7.822776636
  159 SOLV  HW2     2168    4.352337159    0.322557030    7.722170779
  160 SOLV  OW      2169    5.454479977    1.632545963    0.549785828
  160 SOLV  HW1     2170    5.506141025    1.647747387    0.465524194
  160 SOLV  HW2     2171    5.517566978    1.609444911    0.623855622
  161 SOLV  OW      2172    2.441022611    0.506837654    4.583176202
  161 SOLV  HW1     2173    2.536305483    0.518057733    4.554975146
  161 SOLV  HW2     2174    2.413110995    0.411824999    4.569265455
  162 SOLV  OW      2175    0.264403796    4.362981369    8.440507742
  162 SOLV  HW1     2176    0.243481676    4.458740601    8.420699482
  162 SOLV  HW2     2177    0.247385029    4.344475111    8.537295398
  163 SOLV  OW      2178    2.537986808    0.575600080    2.661673154
  163 SOLV  HW1     2179    2.468462875    0.504218094    2.670099806
  163 SOLV  HW2     2180    2.551663191    0.597573296    2.565080651
  164 SOLV  OW      2181    4.252946699    2.532733502    7.612712933
  164 SOLV  HW1     2182    4.280193844    2.436979039    7.622128127
  164 SOLV  HW2     2183    4.153151048    2.539052061    7.611749664
  165 SOLV  OW      2184    1.588064403    1.288204664    2.932482352
  165 SOLV  HW1     2185    1.593686542    1.311299757    3.029616303
  165 SOLV  HW2     2186    1.665831764    1.328365849    2.884116125
  166 SOLV  OW      2187    5.111977180    6.348668587    6.335766554
  166 SOLV  HW1     2188    5.056411677    6.302506744    6.266617890
  166 SOLV  HW2     2189    5.208880581    6.334136224    6.315804038
  167 SOLV  OW      2190    0.557394647    2.316786950    1.202356834
  167 SOLV  HW1     2191    0.652132495    2.285393236    1.196101099
  167 SOLV  HW2     2192    0.555283871    2.408802063    1.241455747
  168 SOLV  OW      2193    1.893241939    6.009791952    4.200316090
  168 SOLV  HW1     2194    1.850258360    6.100015590    4.203792227
  168 SOLV  HW2     2195    1.992684017    6.020269239    4.199108264
  169 SOLV  OW      2196    4.333224604    0.809245785    2.129464646
  169 SOLV  HW1     2197    4.352504767    0.758803292    2.213630079
  169 SOLV  HW2     2198    4.366468324    0.757009792    2.050939234
  170 SOLV  OW      2199    4.959172346    2.146659366    2.491321456
  170 SOLV  HW1     2200    4.903694581    2.068408134    2.463055550
  170 SOLV  HW2     2201    4.911674437    2.231443970    2.467753342
  171 SOLV  OW      2202    0.958042929    0.883167163    6.841807236
  171 SOLV  HW1     2203    0.974794310    0.939687232    6.922583792
  171 SOLV  HW2     2204    0.958716818    0.786644635    6.867939895
  172 SOLV  OW      2205    5.936857759    3.537225483    4.376983576
  172 SOLV  HW1     2206    5.885198067    3.597573893    4.437723469
  172 SOLV  HW2     2207    5.882174120    3.456130161    4.356169669
  173 SOLV  OW      2208    5.651805235    5.516661317    2.429692502
  173 SOLV  HW1     2209    5.737413515    5.472066030    2.403568545
  173 SOLV  HW2     2210    5.636756160    5.505007913    2.527864288
  174 SOLV  OW      2211    0.873483808    1.492809425    7.992013192
  174 SOLV  HW1     2212    0.797611693    1.449875675    8.041003896
  174 SOLV  HW2     2213    0.956168545    1.488297242    8.048074247
  175 SOLV  OW      2214    4.819846602    0.383235321    3.814532109
  175 SOLV  HW1     2215    4.867042315    0.426013116    3.737443881
  175 SOLV  HW2     2216    4.886954883    0.354225372    3.882759047
  176 SOLV  OW      2217    3.869103561    5.914748392    7.658709641
  176 SOLV  HW1     2218    3.904739926    5.953462080    7.573672731
  176 SOLV  HW2     2219    3.804391621    5.978854928    7.699973630
  177 SOLV  OW      2220    5.792400555    3.446706921    1.801586361
  177 SOLV  HW1     2221    5.838506310    3.531767852    1.776310458
  177 SOLV  HW2     2222    5.719304074    3.466543075    1.866881114
  178 SOLV  OW      2223    3.606175991    3.436762737    1.257459209
  178 SOLV  HW1     2224    3.562318013    3.512751857    1.209479219
  178 SOLV  HW2     2225    3.548824021    3.355171744    1.250135003
  179 SOLV  OW      2226    3.748503300    1.719861973    5.995762201
  179 SOLV  HW1     2227    3.812279925    1.699588083    5.921455598
  179 SOLV  HW2     2228    3.656483181    1.731631844    5.958429251
  180 SOLV  OW      2229    3.897648654    1.886392304    8.601676121
  180 SOLV  HW1     2230    3.846147705    1.803952662    8.625157353
  180 SOLV  HW2     2231    3.865779773    1.962735355    8.657855176
  181 SOLV  OW      2232    0.009525362    4.166208645    4.202020780
  181 SOLV  HW1     2233   -0.074194062    4.116369470    4.224538901
  181 SOLV  HW2     2234    0.034938564    4.225073140    4.278761394
  182 SOLV  OW      2235    2.040011337    0.755262425    4.209669236
  182 SOLV  HW1     2236    2.002899640    0.683004014    4.151347857
  182 SOLV  HW2     2237    2.128580592    0.726492741    4.246108117
  183 SOLV  OW      2238    2.677491485    3.819743159    2.237029393
  183 SOLV  HW1     2239    2.605526864    3.851944873    2.175514403
  183 SOLV  HW2     2240    2.766919284    3.842670882    2.198598766
  184 SOLV  OW      2241    5.811836167    1.633218184    5.843606817
  184 SOLV  HW1     2242    5.714308379    1.622738036    5.824152609
  184 SOLV  HW2     2243    5.857349140    1.674339121    5.764628172
  185 SOLV  OW      2244    5.502442026    4.037113545    8.449686111
  185 SOLV  HW1     2245    5.588448524    3.989416081    8.431581156
  185 SOLV  HW2     2246    5.446350573    4.037279007    8.366899064
  186 SOLV  OW      2247    4.231624723    4.119315842    6.661883286
  186 SOLV  HW1     2248    4.259227826    4.078431177    6.748868729
  186 SOLV  HW2     2249    4.312830432    4.149811673    6.612127915
  187 SOLV  OW      2250    5.964269755    3.444364224    7.445736224
  187 SOLV  HW1     2251    5.898060981    3.369450609    7.447817018
  187 SOLV  HW2     2252    5.950945189    3.498326365    7.362606837
  188 SOLV  OW      2253    2.277324926    3.544590936    5.069801776
  188 SOLV  HW1     2254    2.236685355    3.517025741    4.982689256
  188 SOLV  HW2     2255    2.207892307    3.589056403    5.126386993
  189 SOLV  OW      2256    0.518346577    4.928546845    3.623459487
  189 SOLV  HW1     2257    0.452238788    4.859484489    3.652787069
  189 SOLV  HW2     2258    0.586908254    4.941595472    3.695076494
  190 SOLV  OW      2259    1.304908600    6.450789449    6.399483574
  190 SOLV  HW1     2260    1.388939207    6.480254208    6.353979319
  190 SOLV  HW2     2261    1.318572584    6.360040478    6.439206427
  191 SOLV  OW      2262    2.018954720    5.994214721    0.376076994
  191 SOLV  HW1     2263    1.926987410    6.017319469    0.407828604
  191 SOLV  HW2     2264    2.073784703    6.077564346    0.369258979
  192 SOLV  OW      2265    5.674438958    3.154726959    3.408585816
  192 SOLV  HW1     2266    5.662805373    3.055415296    3.407219442
  192 SOLV  HW2     2267    5.771836481    3.176943003    3.404099025
  193 SOLV  OW      2268    2.986106177    4.425499623    3.548781906
  193 SOLV  HW1     2269    2.975098648    4.523007652    3.529521055
  193 SOLV  HW2     2270    3.011578537    4.413135256    3.644689434
  194 SOLV  OW      2271    4.712269696    6.045810978    5.835839630
  194 SOLV  HW1     2272    4.667788970    6.005736995    5.755742803
  194 SOLV  HW2     2273    4.654582748    6.032079462    5.916360840
  195 SOLV  OW      2274    4.146927618    5.583239296    5.174122843
  195 SOLV  HW1     2275    4.070165070    5.641911447    5.148333625
  195 SOLV  HW2     2276    4.117455316    5.518938925    5.244810973
  196 SOLV  OW      2277    0.672055672    4.649435687    4.636243082
  196 SOLV  HW1     2278    0.658329162    4.551997991    4.618426091
  196 SOLV  HW2     2279    0.600887189    4.702159603    4.589819009
  197 SOLV  OW      2280    3.780188123    0.072239092    8.514844347
  197 SOLV  HW1     2281    3.859033254    0.014772518    8.536776898
  197 SOLV  HW2     2282    3.776928946    0.088109294    8.416165633
  198 SOLV  OW      2283    0.965301809    4.233889606    0.871642326
  198 SOLV  HW1     2284    1.006760823    4.143179118    0.878903709
  198 SOLV  HW2     2285    0.872675869    4.225362580    0.834931112
  199 SOLV  OW      2286    5.508875860    2.030466980    4.026951264
  199 SOLV  HW1     2287    5.488149929    1.974133652    3.946970547
  199 SOLV  HW2     2288    5.438032878    2.017265289    4.096283748
  200 SOLV  OW      2289    2.223245484    3.952479621    7.593657062
  200 SOLV  HW1     2290    2.247243228    3.947313814    7.690597239
  200 SOLV  HW2     2291    2.176333369    3.868474882    7.566409082
  201 SOLV  OW      2292    5.618313322    3.990729765    2.816673820
  201 SOLV  HW1     2293    5.591266359    3.979100203    2.912241602
  201 SOLV  HW2     2294    5.565638163    4.065351317    2.775968207
  202 SOLV  OW      2295    3.154363524    1.476075807    3.225286820
  202 SOLV  HW1     2296    3.204992579    1.559216280    3.202388184
  202 SOLV  HW2     2297    3.083064090    1.460568969    3.156906101
  203 SOLV  OW      2298    3.286624818    1.609971457    4.319906740
  203 SOLV  HW1     2299    3.248617622    1.532290999    4.370118086
  203 SOLV  HW2     2300    3.385062201    1.597012356    4.307984878
  204 SOLV  OW      2301    5.961790020    1.369373538    0.002510286
  204 SOLV  HW1     2302    6.026924883    1.415386578   -0.057823938
  204 SOLV  HW2     2303    5.873347954    1.361754885   -0.043532373
  205 SOLV  OW      2304    3.090610980    2.229866357    1.962174000
  205 SOLV  HW1     2305    3.032816267    2.275217787    2.030019231
  205 SOLV  HW2     2306    3.177517268    2.204018250    2.004353991
  206 SOLV  OW      2307    2.433320750    5.889112417    6.136417245
  206 SOLV  HW1     2308    2.494295962    5.823074694    6.180246613
  206 SOLV  HW2     2309    2.338855175    5.857088027    6.143535220
  207 SOLV  OW      2310    5.225715944    3.952164432    7.498572434
  207 SOLV  HW1     2311    5.162640984    4.003692323    7.556593048
  207 SOLV  HW2     2312    5.178092092    3.873562011    7.459156664
  208 SOLV  OW      2313    0.127254184    3.753577107    3.929797762
  208 SOLV  HW1     2314    0.138079457    3.829199063    3.994327789
  208 SOLV  HW2     2315    0.043445857    3.766684624    3.876841985
  209 SOLV  OW      2316    5.057804397    3.273818454    1.304251042
  209 SOLV  HW1     2317    5.119462319    3.209700891    1.349937211
  209 SOLV  HW2     2318    4.965227691    3.262480239    1.340319899
  210 SOLV  OW      2319    3.424340881    6.349585528    0.238696862
  210 SOLV  HW1     2320    3.491009042    6.373841881    0.168220165
  210 SOLV  HW2     2321    3.371353633    6.430606829    0.263754553
  211 SOLV  OW      2322    0.651774391    3.854978982    1.385723184
  211 SOLV  HW1     2323    0.590772834    3.798291722    1.441088654
  211 SOLV  HW2     2324    0.717387909    3.901333437    1.445272535
  212 SOLV  OW      2325    0.687115297    2.813138555    5.323139451
  212 SOLV  HW1     2326    0.770874167    2.806340538    5.268934124
  212 SOLV  HW2     2327    0.625754325    2.880171734    5.281410071
  213 SOLV  OW      2328    2.375109282    2.428231476    7.181022901
  213 SOLV  HW1     2329    2.448503458    2.403389255    7.117808228
  213 SOLV  HW2     2330    2.288737051    2.389607254    7.148650123
  214 SOLV  OW      2331    5.719993788    6.327860849    5.492189862
  214 SOLV  HW1     2332    5.692951147    6.267059668    5.417544945
  214 SOLV  HW2     2333    5.645515614    6.334262228    5.558612691
  215 SOLV  OW      2334    1.053837089    1.005399336    2.775975121
  215 SOLV  HW1     2335    1.011833647    1.058406612    2.849635849
  215 SOLV  HW2     2336    1.126801278    0.948217954    2.813478301
  216 SOLV  OW      2337    3.249356003    4.519134549    0.972998067
  216 SOLV  HW1     2338    3.287146716    4.445794494    1.029505560
  216 SOLV  HW2     2339    3.294872418    4.605307701    0.995412833
  217 SOLV  OW      2340    2.026846362    0.666425486    4.976127273
  217 SOLV  HW1     2341    2.039969852    0.713053585    4.888642582
  217 SOLV  HW2     2342    1.945997326    0.703478473    5.021848966
  218 SOLV  OW      2343    2.706579457    1.897281935    1.306812727
  218 SOLV  HW1     2344    2.771936556    1.934319723    1.372817489
  218 SOLV  HW2     2345    2.682403615    1.803771702    1.332722942
  219 SOLV  OW      2346    3.778504652    1.146482937    3.008004887
  219 SOLV  HW1     2347    3.840522943    1.148895014    2.929596538
  219 SOLV  HW2     2348    3.812183843    1.208268055    3.079056128
  220 SOLV  OW      2349    4.782843385    6.004973252    7.958939583
  220 SOLV  HW1     2350    4.837267818    5.938344997    7.907962856
  220 SOLV  HW2     2351    4.713327081    5.957153390    8.012611807
  221 SOLV  OW      2352    3.814228755    1.367947440    3.187243861
  221 SOLV  HW1     2353    3.790301345    1.386616895    3.282527210
  221 SOLV  HW2     2354    3.887839892    1.429329512    3.158719510
  222 SOLV  OW      2355    2.711240055    4.525267260    4.310136840
  222 SOLV  HW1     2356    2.616298836    4.493873189    4.309387730
  222 SOLV  HW2     2357    2.715391154    4.618001442    4.347326738
  223 SOLV  OW      2358    4.348607107    2.083985186    2.734158241
  223 SOLV  HW1     2359    4.258880332    2.125957992    2.747845829
  223 SOLV  HW2     2360    4.401611879    2.138940100    2.669579339
  224 SOLV  OW      2361    4.938010944    3.840150564    7.288775164
  224 SOLV  HW1     2362    4.909093322    3.923668929    7.335556268
  224 SOLV  HW2     2363    4.857416539    3.787571964    7.261572245
  225 SOLV  OW      2364    4.818325255    2.845715777    7.698204984
  225 SOLV  HW1     2365    4.729435567    2.857934709    7.654054228
  225 SOLV  HW2     2366    4.807888976    2.854840279    7.797239307
  226 SOLV  OW      2367    0.251575348    3.204708231    2.165307244
  226 SOLV  HW1     2368    0.325072878    3.271911164    2.156260227
  226 SOLV  HW2     2369    0.181155454    3.240387750    2.226691104
  227 SOLV  OW      2370    2.958580321    2.536150273    4.689283736
  227 SOLV  HW1     2371    3.048180735    2.568846466    4.719328719
  227 SOLV  HW2     2372    2.967248014    2.443062040    4.653795190
  228 SOLV  OW      2373    1.934937822    2.362001289    4.209672097
  228 SOLV  HW1     2374    1.923935061    2.351459868    4.308504062
  228 SOLV  HW2     2375    1.858523603    2.415140410    4.173106377
  229 SOLV  OW      2376    5.751825298    2.528279374    1.491667283
  229 SOLV  HW1     2377    5.791421134    2.479533346    1.413846873
  229 SOLV  HW2     2378    5.708344229    2.612448859    1.459653205
  230 SOLV  OW      2379    2.549108063    5.997689875    5.254864829
  230 SOLV  HW1     2380    2.449638090    6.006250905    5.260560878
  230 SOLV  HW2     2381    2.584179139    6.061456516    5.186280740
  231 SOLV  OW      2382    0.937404676    1.966920906    7.703995148
  231 SOLV  HW1     2383    0.986298404    1.906601940    7.640979375
  231 SOLV  HW2     2384    0.839100807    1.960408036    7.686851451
  232 SOLV  OW      2385    2.455746603    4.215634165    7.142394149
  232 SOLV  HW1     2386    2.473673027    4.288016971    7.209022494
  232 SOLV  HW2     2387    2.444513292    4.128462279    7.190089468
  233 SOLV  OW      2388    3.523680439    4.826308122    0.011174136
  233 SOLV  HW1     2389    3.512652168    4.839431255    0.109693851
  233 SOLV  HW2     2390    3.454083073    4.762605645   -0.021964638
  234 SOLV  OW      2391    3.713328512    3.547330837    3.409727124
  234 SOLV  HW1     2392    3.667458762    3.582965296    3.491128336
  234 SOLV  HW2     2393    3.688720418    3.603138812    3.330481212
  235 SOLV  OW      2394    3.059687188    4.167327542    8.238499772
  235 SOLV  HW1     2395    3.110356773    4.087507281    8.205922371
  235 SOLV  HW2     2396    2.962424014    4.144886907    8.244522096
  236 SOLV  OW      2397    5.162034448    3.156860802    5.402692207
  236 SOLV  HW1     2398    5.106781929    3.079735620    5.371087255
  236 SOLV  HW2     2399    5.218862673    3.127818606    5.479680061
  237 SOLV  OW      2400    5.621108596    1.763494050    4.032709063
  237 SOLV  HW1     2401    5.547306606    1.745764320    3.967602303
  237 SOLV  HW2     2402    5.667043375    1.848973524    4.008558732
  238 SOLV  OW      2403    2.481598524    2.817744556    3.932424415
  238 SOLV  HW1     2404    2.409928350    2.825183442    4.001764290
  238 SOLV  HW2     2405    2.524704055    2.907021675    3.919329058
  239 SOLV  OW      2406    5.203535722    1.736257515    2.033015432
  239 SOLV  HW1     2407    5.286793199    1.750727472    1.979547771
  239 SOLV  HW2     2408    5.137701966    1.684111882    1.978731666
  240 SOLV  OW      2409    1.516731352    2.260698358    0.619146863
  240 SOLV  HW1     2410    1.532476012    2.307309827    0.532086855
  240 SOLV  HW2     2411    1.595271427    2.275098101    0.679347215
  241 SOLV  OW      2412    0.079046982    4.724745673    4.769391530
  241 SOLV  HW1     2413    0.115281993    4.811352030    4.734948209
  241 SOLV  HW2     2414    0.079796695    4.656775153    4.696047183
  242 SOLV  OW      2415    3.396308387    0.467045749    5.257761371
  242 SOLV  HW1     2416    3.413363632    0.552138420    5.307461072
  242 SOLV  HW2     2417    3.457141024    0.395550634    5.292251661
  243 SOLV  OW      2418    4.293270247    5.746780935    7.810658257
  243 SOLV  HW1     2419    4.277505441    5.832319239    7.860000270
  243 SOLV  HW2     2420    4.218888781    5.731659858    7.745552629
  244 SOLV  OW      2421    3.275152135    3.266096089    7.271014201
  244 SOLV  HW1     2422    3.271069701    3.216032563    7.357483469
  244 SOLV  HW2     2423    3.367056145    3.258409725    7.232354574
  245 SOLV  OW      2424    5.263220853    4.185689318    4.488991484
  245 SOLV  HW1     2425    5.207162897    4.177277448    4.406609896
  245 SOLV  HW2     2426    5.204005764    4.187601432    4.569551080
  246 SOLV  OW      2427    1.915964742    4.196640103    7.866843408
  246 SOLV  HW1     2428    1.975748577    4.178352237    7.788795906
  246 SOLV  HW2     2429    1.919028534    4.119203786    7.930043240
  247 SOLV  OW      2430    2.654124596    6.132725492    4.038641861
  247 SOLV  HW1     2431    2.684857653    6.102909391    3.948273502
  247 SOLV  HW2     2432    2.626719141    6.053047149    4.092496236
  248 SOLV  OW      2433    4.153136504    0.029529615    6.069704023
  248 SOLV  HW1     2434    4.111324988   -0.012367802    6.150304150
  248 SOLV  HW2     2435    4.231964946   -0.024874960    6.040960566
  249 SOLV  OW      2436    3.572813419    1.404289523    4.627088778
  249 SOLV  HW1     2437    3.564517897    1.309533674    4.596226736
  249 SOLV  HW2     2438    3.626055060    1.456505608    4.560464486
  250 SOLV  OW      2439    4.675052976    4.721663402    7.595975798
  250 SOLV  HW1     2440    4.710201180    4.646679931    7.539921419
  250 SOLV  HW2     2441    4.579127447    4.704419450    7.618358079
  251 SOLV  OW      2442    5.843021325    3.590443997    3.656977030
  251 SOLV  HW1     2443    5.936989783    3.582142038    3.623796133
  251 SOLV  HW2     2444    5.789398185    3.512274782    3.625131752
  252 SOLV  OW      2445    4.355164918    3.410381765    7.966570694
  252 SOLV  HW1     2446    4.366337552    3.468052262    8.047498169
  252 SOLV  HW2     2447    4.291214963    3.336273050    7.987022503
  253 SOLV  OW      2448    0.004467173    3.298372666    0.622462425
  253 SOLV  HW1     2449    0.018435235    3.340685217    0.711986247
  253 SOLV  HW2     2450   -0.093380131    3.294958040    0.602109798
  254 SOLV  OW      2451    5.529740491    2.915754456    0.722943827
  254 SOLV  HW1     2452    5.432423971    2.895301275    0.733485308
  254 SOLV  HW2     2453    5.552344144    2.921045194    0.625675825
  255 SOLV  OW      2454    5.425003563    0.932929865    4.954115076
  255 SOLV  HW1     2455    5.382957265    0.997545007    4.890420705
  255 SOLV  HW2     2456    5.518932995    0.961376134    4.973299394
  256 SOLV  OW      2457    4.182424509    2.030288405    0.260257763
  256 SOLV  HW1     2458    4.277485056    2.060953275    0.255449107
  256 SOLV  HW2     2459    4.171245319    1.947601165    0.205141276
  257 SOLV  OW      2460    4.798768170    3.155750488    3.690387762
  257 SOLV  HW1     2461    4.878000253    3.205264461    3.726032949
  257 SOLV  HW2     2462    4.815092782    3.131075637    3.594864802
  258 SOLV  OW      2463    4.376977201    4.837799402    0.500810204
  258 SOLV  HW1     2464    4.344993283    4.744566926    0.483936783
  258 SOLV  HW2     2465    4.309708704    4.886555443    0.556467736
  259 SOLV  OW      2466    1.077047576    0.344590237    3.650469167
  259 SOLV  HW1     2467    1.123406918    0.290783546    3.580073100
  259 SOLV  HW2     2468    0.985708558    0.307097161    3.666325645
  260 SOLV  OW      2469    4.368765960    3.692708469    3.141500233
  260 SOLV  HW1     2470    4.448020693    3.698997941    3.202155964
  260 SOLV  HW2     2471    4.370306857    3.768807261    3.076642382
  261 SOLV  OW      2472    4.684326251    5.711802187    3.493603832
  261 SOLV  HW1     2473    4.701139501    5.660771100    3.577943310
  261 SOLV  HW2     2474    4.690175006    5.809873002    3.512255525
  262 SOLV  OW      2475    0.652050241    6.067826632    5.713730420
  262 SOLV  HW1     2476    0.592814171    6.080499751    5.634166459
  262 SOLV  HW2     2477    0.596390563    6.066113747    5.796790785
  263 SOLV  OW      2478    4.248512717    4.907156085    1.215409037
  263 SOLV  HW1     2479    4.160009027    4.860732608    1.218866101
  263 SOLV  HW2     2480    4.314722042    4.849195433    1.167902665
  264 SOLV  OW      2481    4.587135914    2.718476524    0.434756924
  264 SOLV  HW1     2482    4.572058110    2.816861694    0.444400611
  264 SOLV  HW2     2483    4.682442866    2.697101380    0.456196351
  265 SOLV  OW      2484    1.476198592    0.296099586    1.673121519
  265 SOLV  HW1     2485    1.469268729    0.385781389    1.629428050
  265 SOLV  HW2     2486    1.539340786    0.301498982    1.750477013
  266 SOLV  OW      2487    1.631870882    4.288183863    2.694634229
  266 SOLV  HW1     2488    1.536744770    4.318721656    2.690341271
  266 SOLV  HW2     2489    1.659621328    4.252913231    2.605270326
  267 SOLV  OW      2490    0.897980859    3.551589463    4.352373574
  267 SOLV  HW1     2491    0.973584218    3.616962059    4.355620353
  267 SOLV  HW2     2492    0.927749753    3.468508356    4.305349403
  268 SOLV  OW      2493    0.950153254    4.481020303    0.692284918
  268 SOLV  HW1     2494    0.874834090    4.468392246    0.627728487
  268 SOLV  HW2     2495    0.957553755    4.400444971    0.751045582
  269 SOLV  OW      2496    2.940155126    4.926829161    0.531542546
  269 SOLV  HW1     2497    2.900772734    4.920123054    0.439869027
  269 SOLV  HW2     2498    3.017815557    4.989807085    0.529933402
  270 SOLV  OW      2499    4.571112781    4.108111618    3.756850168
  270 SOLV  HW1     2500    4.637368002    4.070769132    3.821779068
  270 SOLV  HW2     2501    4.501417902    4.039201850    3.736999708
  271 SOLV  OW      2502    4.119107792    1.610716037    2.685623929
  271 SOLV  HW1     2503    4.154338012    1.704170957    2.680625969
  271 SOLV  HW2     2504    4.191641160    1.549376880    2.716871016
  272 SOLV  OW      2505    5.939145247    3.182776143    2.198382521
  272 SOLV  HW1     2506    5.861057630    3.227471922    2.242024015
  272 SOLV  HW2     2507    5.979229229    3.244412249    2.130601663
  273 SOLV  OW      2508    1.768875148    1.237562616    5.667699499
  273 SOLV  HW1     2509    1.754970958    1.333294072    5.693040014
  273 SOLV  HW2     2510    1.861401787    1.225721220    5.631663783
  274 SOLV  OW      2511    2.391115010    3.101527995    7.057882414
  274 SOLV  HW1     2512    2.357081530    3.113576219    6.964627169
  274 SOLV  HW2     2513    2.334643518    3.154590822    7.121090650
  275 SOLV  OW      2514    4.912390169    3.421790075    4.312880556
  275 SOLV  HW1     2515    4.917285132    3.348410443    4.245120202
  275 SOLV  HW2     2516    4.862139961    3.389721399    4.393170263
  276 SOLV  OW      2517    4.151106016    4.904248098    4.133275282
  276 SOLV  HW1     2518    4.147278689    4.897283665    4.033591687
  276 SOLV  HW2     2519    4.069741758    4.951951523    4.166505054
  277 SOLV  OW      2520    0.742952954    6.266862123    2.374625532
  277 SOLV  HW1     2521    0.663346792    6.312253026    2.334594166
  277 SOLV  HW2     2522    0.713649631    6.183810312    2.421993026
  278 SOLV  OW      2523    4.677058669    1.254572919    2.955809902
  278 SOLV  HW1     2524    4.640351805    1.217615955    2.870447372
  278 SOLV  HW2     2525    4.640321049    1.346343772    2.970924423
  279 SOLV  OW      2526    1.295642477    2.808338721    2.874700037
  279 SOLV  HW1     2527    1.337896259    2.879517992    2.818591894
  279 SOLV  HW2     2528    1.347363010    2.797753430    2.959628885
  280 SOLV  OW      2529    1.003484957    3.676456932    1.196314125
  280 SOLV  HW1     2530    0.965309379    3.616905077    1.266997844
  280 SOLV  HW2     2531    0.957319985    3.658834252    1.109376128
  281 SOLV  OW      2532    5.443091516    4.737315317    1.375365106
  281 SOLV  HW1     2533    5.506565647    4.689832429    1.314403127
  281 SOLV  HW2     2534    5.428334861    4.830466731    1.342123174
  282 SOLV  OW      2535    1.593739828    4.838264317    7.030624541
  282 SOLV  HW1     2536    1.691344298    4.833703854    7.009351559
  282 SOLV  HW2     2537    1.569446804    4.763115264    7.091963578
  283 SOLV  OW      2538    0.667334992    2.045315665    7.918821671
  283 SOLV  HW1     2539    0.609482343    1.978689704    7.965874989
  283 SOLV  HW2     2540    0.755415370    2.051969916    7.965699514
  284 SOLV  OW      2541    2.630080361    2.753531864    5.378476788
  284 SOLV  HW1     2542    2.618194738    2.722754461    5.284076301
  284 SOLV  HW2     2543    2.725753524    2.778361449    5.393645668
  285 SOLV  OW      2544    5.450099341    4.784294190    0.449960792
  285 SOLV  HW1     2545    5.544720961    4.774725633    0.419055030
  285 SOLV  HW2     2546    5.417164850    4.696308225    0.484221097
  286 SOLV  OW      2547    3.921729844    5.094448110    4.207583553
  286 SOLV  HW1     2548    3.887548545    5.083377877    4.114261432
  286 SOLV  HW2     2549    3.850254935    5.068555657    4.272552031
  287 SOLV  OW      2550    1.725689271    2.738326506    3.521074852
  287 SOLV  HW1     2551    1.749568759    2.652752499    3.475174584
  287 SOLV  HW2     2552    1.801822753    2.802694170    3.513299082
  288 SOLV  OW      2553    2.296625355    3.560607631    3.050074967
  288 SOLV  HW1     2554    2.202332395    3.591106323    3.063440452
  288 SOLV  HW2     2555    2.347236290    3.570229235    3.135783681
  289 SOLV  OW      2556    3.454812632    6.008028730    4.746212038
  289 SOLV  HW1     2557    3.355142627    6.015874417    4.748282938
  289 SOLV  HW2     2558    3.482552111    5.923512406    4.791901306
  290 SOLV  OW      2559    1.675437513    2.028973529    5.563012460
  290 SOLV  HW1     2560    1.652930480    2.103435103    5.625852578
  290 SOLV  HW2     2561    1.613368201    2.031578963    5.484650603
  291 SOLV  OW      2562    0.137462178    2.019857133    3.887887661
  291 SOLV  HW1     2563    0.195670218    2.011778094    3.968798208
  291 SOLV  HW2     2564    0.163643221    2.101221390    3.835979970
  292 SOLV  OW      2565    5.172404566    3.712140981    4.470786825
  292 SOLV  HW1     2566    5.075780651    3.737550160    4.466524385
  292 SOLV  HW2     2567    5.228604261    3.794847771    4.471852554
  293 SOLV  OW      2568    0.624692529    2.368155816    8.325654283
  293 SOLV  HW1     2569    0.716820652    2.364313230    8.286954989
  293 SOLV  HW2     2570    0.570737899    2.291441429    8.290958269
  294 SOLV  OW      2571    4.438534630    6.299903978    3.922445899
  294 SOLV  HW1     2572    4.401962592    6.267295299    4.009619216
  294 SOLV  HW2     2573    4.395550097    6.387034133    3.898767874
  295 SOLV  OW      2574    0.722491667    0.791276862    8.167675356
  295 SOLV  HW1     2575    0.774684387    0.850037943    8.105844671
  295 SOLV  HW2     2576    0.740502432    0.695404203    8.145675051
  296 SOLV  OW      2577    2.944088788    6.117108863    8.440652327
  296 SOLV  HW1     2578    2.993331440    6.197122600    8.474900697
  296 SOLV  HW2     2579    3.008424503    6.055035825    8.395843612
  297 SOLV  OW      2580    4.546375107    1.508688076    2.981775073
  297 SOLV  HW1     2581    4.635326069    1.553794293    2.974487344
  297 SOLV  HW2     2582    4.483725723    1.566739804    3.033785045
  298 SOLV  OW      2583    5.058920731    1.240793540    6.537963291
  298 SOLV  HW1     2584    4.989252375    1.172375509    6.559533222
  298 SOLV  HW2     2585    5.135111433    1.196911243    6.490326385
  299 SOLV  OW      2586    4.067747986    3.110528281    4.734643511
  299 SOLV  HW1     2587    4.160148025    3.119041718    4.697364205
  299 SOLV  HW2     2588    4.069874796    3.127413534    4.833184606
  300 SOLV  OW      2589    4.908369246    3.548803308    5.619176154
  300 SOLV  HW1     2590    4.855825455    3.629474961    5.592135241
  300 SOLV  HW2     2591    4.892768233    3.475231272    5.553269263
  301 SOLV  OW      2592    3.652958645    6.142801521    0.524415750
  301 SOLV  HW1     2593    3.612462601    6.105314732    0.441020378
  301 SOLV  HW2     2594    3.697247683    6.230025948    0.503670865
  302 SOLV  OW      2595    4.854395900    0.995689458    2.954474760
  302 SOLV  HW1     2596    4.927446634    0.991371168    3.022628505
  302 SOLV  HW2     2597    4.822217075    1.089993325    2.946032849
  303 SOLV  OW      2598    3.987670829    4.517650991    3.768774891
  303 SOLV  HW1     2599    4.022981754    4.527960790    3.675786794
  303 SOLV  HW2     2600    3.925300633    4.439563434    3.772279162
  304 SOLV  OW      2601    5.610157453    2.648399460    0.818569485
  304 SOLV  HW1     2602    5.535493223    2.582949140    0.830464884
  304 SOLV  HW2     2603    5.583395608    2.717688313    0.751615640
  305 SOLV  OW      2604    2.484676265    4.776262596    1.048612870
  305 SOLV  HW1     2605    2.432021133    4.814358603    1.124613672
  305 SOLV  HW2     2606    2.431002372    4.782453244    0.964465378
  306 SOLV  OW      2607    4.805843825    4.731948882    1.469427516
  306 SOLV  HW1     2608    4.751595106    4.649124194    1.483466651
  306 SOLV  HW2     2609    4.833474108    4.737836380    1.373501034
  307 SOLV  OW      2610    4.394272175    6.041040946    2.449468337
  307 SOLV  HW1     2611    4.430209663    6.050338093    2.356613515
  307 SOLV  HW2     2612    4.306254978    5.993665137    2.446557251
  308 SOLV  OW      2613    2.369839048    1.213513017    3.076960193
  308 SOLV  HW1     2614    2.363047945    1.286297915    3.008723718
  308 SOLV  HW2     2615    2.278321276    1.179606017    3.098750185
  309 SOLV  OW      2616    1.505517472    3.494185279    1.745657390
  309 SOLV  HW1     2617    1.586417052    3.537301777    1.785609720
  309 SOLV  HW2     2618    1.437597854    3.477983095    1.817242210
  310 SOLV  OW      2619    2.578321204    5.527463806    3.559331195
  310 SOLV  HW1     2620    2.610787800    5.578175770    3.479492814
  310 SOLV  HW2     2621    2.536249932    5.441774166    3.529544420
  311 SOLV  OW      2622    3.248299811    3.831502421    4.108903699
  311 SOLV  HW1     2623    3.274653603    3.903162820    4.044326227
  311 SOLV  HW2     2624    3.151174920    3.810539741    4.097622227
  312 SOLV  OW      2625    2.104432168    2.043874427    7.309929532
  312 SOLV  HW1     2626    2.061411753    2.130697268    7.334647179
  312 SOLV  HW2     2627    2.045080346    1.994073041    7.246706514
  313 SOLV  OW      2628    0.076058194    3.930674132    1.570043564
  313 SOLV  HW1     2629   -0.020575914    3.919730499    1.546760956
  313 SOLV  HW2     2630    0.124445335    3.844896993    1.552696258
  314 SOLV  OW      2631    4.122894350    4.943168436    4.450509836
  314 SOLV  HW1     2632    4.026719436    4.917781668    4.460799011
  314 SOLV  HW2     2633    4.180644359    4.864429878    4.472076667
  315 SOLV  OW      2634    3.917455483    2.296875933    7.200793371
  315 SOLV  HW1     2635    3.961383318    2.226880169    7.144482335
  315 SOLV  HW2     2636    3.833785960    2.328154491    7.155837478
  316 SOLV  OW      2637    2.201807875    0.797253827    1.146342867
  316 SOLV  HW1     2638    2.285180090    0.784339012    1.200029634
  316 SOLV  HW2     2639    2.222270831    0.853009230    1.065890439
  317 SOLV  OW      2640    4.736212603    2.842256091    7.961792436
  317 SOLV  HW1     2641    4.736715427    2.904963649    8.039686516
  317 SOLV  HW2     2642    4.804359195    2.770524882    7.976306560
  318 SOLV  OW      2643    1.869988895    1.153743128    8.556946435
  318 SOLV  HW1     2644    1.944618077    1.178644239    8.618674822
  318 SOLV  HW2     2645    1.782399062    1.174919908    8.600300424
  319 SOLV  OW      2646    2.413949511    2.009795409    1.270534301
  319 SOLV  HW1     2647    2.389316145    1.912935400    1.267170340
  319 SOLV  HW2     2648    2.513450717    2.019034113    1.266771824
  320 SOLV  OW      2649    0.635322762    3.346476871    7.349789833
  320 SOLV  HW1     2650    0.643864331    3.442416824    7.322910091
  320 SOLV  HW2     2651    0.572055040    3.338960738    7.426865663
  321 SOLV  OW      2652    4.369870075    5.475235919    4.502687654
  321 SOLV  HW1     2653    4.344821384    5.516911894    4.590069825
  321 SOLV  HW2     2654    4.406206794    5.383462682    4.518728430
  322 SOLV  OW      2655    2.178780732    1.577825534    1.234125103
  322 SOLV  HW1     2656    2.121769938    1.566676623    1.152728421
  322 SOLV  HW2     2657    2.136542328    1.530116745    1.311194853
  323 SOLV  OW      2658    0.041942076    5.241956842    5.418941598
  323 SOLV  HW1     2659    0.011061470    5.179042933    5.347609978
  323 SOLV  HW2     2660    0.138593696    5.263428187    5.404891138
  324 SOLV  OW      2661    2.738486008    1.646404259    3.174192373
  324 SOLV  HW1     2662    2.760321299    1.672147700    3.080062252
  324 SOLV  HW2     2663    2.810169057    1.586484048    3.209844474
  325 SOLV  OW      2664    2.973300022    6.039781889    5.274299248
  325 SOLV  HW1     2665    2.963843641    6.131634639    5.312687198
  325 SOLV  HW2     2666    2.883308602    5.996522192    5.268809908
  326 SOLV  OW      2667    1.632399932    0.618102889    3.342972656
  326 SOLV  HW1     2668    1.593108735    0.534898222    3.382128313
  326 SOLV  HW2     2669    1.588039369    0.698113706    3.383350683
  327 SOLV  OW      2670    3.179782240    1.376298871    7.343597875
  327 SOLV  HW1     2671    3.131446054    1.302178950    7.297016684
  327 SOLV  HW2     2672    3.240225779    1.337964088    7.413433540
  328 SOLV  OW      2673    5.233991738    0.978493904    5.692408444
  328 SOLV  HW1     2674    5.148327906    0.957098197    5.739354176
  328 SOLV  HW2     2675    5.305265065    0.915184400    5.722607683
  329 SOLV  OW      2676    0.846521692    3.914966904    1.172346065
  329 SOLV  HW1     2677    0.778199506    3.891426923    1.241468502
  329 SOLV  HW2     2678    0.920159830    3.847327666    1.173874087
  330 SOLV  OW      2679    5.750264791    2.025782778    8.209898799
  330 SOLV  HW1     2680    5.685633765    2.101941413    8.205135353
  330 SOLV  HW2     2681    5.743060777    1.970701145    8.126747746
  331 SOLV  OW      2682    2.229793401    5.442415511    7.911863675
  331 SOLV  HW1     2683    2.248660147    5.535991130    7.941656530
  331 SOLV  HW2     2684    2.311280444    5.386054526    7.925402430
  332 SOLV  OW      2685    4.052440228    1.454391673    5.725513524
  332 SOLV  HW1     2686    4.078878777    1.433485141    5.819661764
  332 SOLV  HW2     2687    4.125793157    1.426825882    5.663389137
  333 SOLV  OW      2688    6.001005463    3.830447659    7.200753794
  333 SOLV  HW1     2689    6.083108021    3.847038465    7.255378737
  333 SOLV  HW2     2690    5.988107237    3.905761340    7.136244629
  334 SOLV  OW      2691    1.322840150    2.880972343    5.337658165
  334 SOLV  HW1     2692    1.270213271    2.828966185    5.404931908
  334 SOLV  HW2     2693    1.368315438    2.817816558    5.274862154
  335 SOLV  OW      2694    4.615770533    0.023807478    1.234805072
  335 SOLV  HW1     2695    4.604660365   -0.006862401    1.140275243
  335 SOLV  HW2     2696    4.641233237    0.120507210    1.235700093
  336 SOLV  OW      2697    5.510542522    3.808706543    1.196995524
  336 SOLV  HW1     2698    5.534327001    3.727451720    1.143779752
  336 SOLV  HW2     2699    5.572109815    3.883665935    1.172694274
  337 SOLV  OW      2700    2.338803439    1.647391310    5.913088312
  337 SOLV  HW1     2701    2.354103210    1.707894215    5.834951999
  337 SOLV  HW2     2702    2.380489427    1.687254591    5.994777772
  338 SOLV  OW      2703    3.365043896    1.254824331    7.494612189
  338 SOLV  HW1     2704    3.362150214    1.221647130    7.588903599
  338 SOLV  HW2     2705    3.397631369    1.181799465    7.434567166
  339 SOLV  OW      2706    2.661850537    3.347595291    4.219649897
  339 SOLV  HW1     2707    2.754985738    3.375809937    4.242665835
  339 SOLV  HW2     2708    2.663099848    3.294396566    4.134984263
  340 SOLV  OW      2709    4.948173400    0.327665527    2.909133106
  340 SOLV  HW1     2710    4.994133511    0.416477551    2.908886343
  340 SOLV  HW2     2711    4.898895819    0.315874317    2.995345835
  341 SOLV  OW      2712    1.010176641    1.917457478    2.170060110
  341 SOLV  HW1     2713    1.088830322    1.933039179    2.110304169
  341 SOLV  HW2     2714    0.929098485    1.960445468    2.130331773
  342 SOLV  OW      2715    1.559148688    2.458473153    0.980543943
  342 SOLV  HW1     2716    1.471849964    2.409783631    0.977674818
  342 SOLV  HW2     2717    1.575760117    2.502352827    0.892234266
  343 SOLV  OW      2718    2.173534101    5.677602649    0.158167635
  343 SOLV  HW1     2719    2.123608619    5.658792110    0.242746499
  343 SOLV  HW2     2720    2.235201679    5.601449795    0.138222180
  344 SOLV  OW      2721    5.759636354    1.956213545    1.106020511
  344 SOLV  HW1     2722    5.683878709    1.900443241    1.139938477
  344 SOLV  HW2     2723    5.773577291    2.034175337    1.167074519
  345 SOLV  OW      2724    1.480583222    5.386111508    3.542684122
  345 SOLV  HW1     2725    1.426618935    5.302602679    3.553365972
  345 SOLV  HW2     2726    1.509169085    5.419064119    3.632667197
  346 SOLV  OW      2727    4.044635132    0.603940194    2.618790545
  346 SOLV  HW1     2728    4.043645935    0.701784631    2.639417055
  346 SOLV  HW2     2729    3.954006898    0.565331051    2.635989794
  347 SOLV  OW      2730    1.698275829    0.836473081    8.281566023
  347 SOLV  HW1     2731    1.713259339    0.742195738    8.311352768
  347 SOLV  HW2     2732    1.783774496    0.887790866    8.289078431
  348 SOLV  OW      2733    4.158316377    2.549165999    0.042180870
  348 SOLV  HW1     2734    4.139199769    2.504000774    0.129328035
  348 SOLV  HW2     2735    4.096429813    2.626860523    0.030623009
  349 SOLV  OW      2736    0.030209448    2.036438164    0.039925646
  349 SOLV  HW1     2737    0.062696300    2.041842865    0.134346842
  349 SOLV  HW2     2738    0.105636323    2.009087307   -0.019762528
  350 SOLV  OW      2739    0.750073253    1.169119909    5.641518560
  350 SOLV  HW1     2740    0.790949395    1.083253720    5.672439729
  350 SOLV  HW2     2741    0.822268961    1.236210070    5.624586816
  351 SOLV  OW      2742    3.150019307    3.355222766    1.463913023
  351 SOLV  HW1     2743    3.124442043    3.362882426    1.367542963
  351 SOLV  HW2     2744    3.124968232    3.264590478    1.497946026
  352 SOLV  OW      2745    5.310034084    2.743642993    6.411646239
  352 SOLV  HW1     2746    5.254810532    2.711698057    6.334640505
  352 SOLV  HW2     2747    5.403687964    2.760361830    6.380833789
  353 SOLV  OW      2748    1.740595414    2.915771622    8.566116468
  353 SOLV  HW1     2749    1.757318781    3.009593706    8.535823069
  353 SOLV  HW2     2750    1.827924060    2.870453809    8.584004378
  354 SOLV  OW      2751    5.177665919    5.086402688    4.599162618
  354 SOLV  HW1     2752    5.228898052    5.144387182    4.662511044
  354 SOLV  HW2     2753    5.192695265    5.117987494    4.505479531
  355 SOLV  OW      2754    5.618648985    2.082208256    2.939682104
  355 SOLV  HW1     2755    5.604226086    1.988097209    2.970261143
  355 SOLV  HW2     2756    5.714955744    2.095205384    2.916101116
  356 SOLV  OW      2757    1.786044834    5.105189325    5.799533071
  356 SOLV  HW1     2758    1.821114241    5.184851754    5.750298763
  356 SOLV  HW2     2759    1.860774628    5.040949335    5.816522750
  357 SOLV  OW      2760    0.549561656    5.814204524    3.022334774
  357 SOLV  HW1     2761    0.571829795    5.904216626    3.059777157
  357 SOLV  HW2     2762    0.632736580    5.771200024    2.987227696
  358 SOLV  OW      2763    2.976410187    2.067508344    8.087664659
  358 SOLV  HW1     2764    2.994358307    2.032984676    7.995545417
  358 SOLV  HW2     2765    2.971054361    1.990773453    8.151563384
  359 SOLV  OW      2766    5.485136741    2.466537648    1.552589208
  359 SOLV  HW1     2767    5.437823964    2.502460831    1.472146675
  359 SOLV  HW2     2768    5.582919159    2.486162325    1.545278353
  360 SOLV  OW      2769    0.338881433    0.682288163    4.941257660
  360 SOLV  HW1     2770    0.259228273    0.622570309    4.950698066
  360 SOLV  HW2     2771    0.404220860    0.662505057    5.014328541
  361 SOLV  OW      2772    2.007215962    4.531396992    6.715306721
  361 SOLV  HW1     2773    1.969302703    4.537163135    6.622952458
  361 SOLV  HW2     2774    1.970778154    4.450423383    6.761301761
  362 SOLV  OW      2775    1.176295819    5.199739420    0.587766083
  362 SOLV  HW1     2776    1.144387599    5.294273778    0.581051512
  362 SOLV  HW2     2777    1.266605050    5.191961861    0.545531971
  363 SOLV  OW      2778    4.280621805    4.235762143    5.267778034
  363 SOLV  HW1     2779    4.195270003    4.185402263    5.254400867
  363 SOLV  HW2     2780    4.261623214    4.333937505    5.268578643
  364 SOLV  OW      2781    5.277855676    4.122266267    7.188818699
  364 SOLV  HW1     2782    5.309548128    4.052878470    7.253478663
  364 SOLV  HW2     2783    5.356012851    4.175108796    7.155666293
  365 SOLV  OW      2784    2.293840869    0.191750921    2.281259303
  365 SOLV  HW1     2785    2.261742153    0.101594219    2.310266690
  365 SOLV  HW2     2786    2.340166952    0.183829701    2.192991886
  366 SOLV  OW      2787    0.929148910    3.467479105    1.363448012
  366 SOLV  HW1     2788    0.855052712    3.424967236    1.311462835
  366 SOLV  HW2     2789    1.010854106    3.410075875    1.358053085
  367 SOLV  OW      2790    4.480629267    6.393133980    2.928491947
  367 SOLV  HW1     2791    4.386685232    6.412710027    2.900362178
  367 SOLV  HW2     2792    4.492508453    6.418000102    3.024619773
  368 SOLV  OW      2793    2.955397200    3.778212620    0.736527703
  368 SOLV  HW1     2794    2.878134212    3.716876205    0.720148791
  368 SOLV  HW2     2795    2.990188373    3.812076584    0.649104644
  369 SOLV  OW      2796    4.319213006    2.081179720    8.530336582
  369 SOLV  HW1     2797    4.393271654    2.085140561    8.597415634
  369 SOLV  HW2     2798    4.297514448    1.985652826    8.510242243
  370 SOLV  OW      2799    5.779328355    3.107382115    4.413752428
  370 SOLV  HW1     2800    5.694021495    3.130958335    4.460302147
  370 SOLV  HW2     2801    5.761063704    3.091475808    4.316730056
  371 SOLV  OW      2802    3.960360027    2.602576439    4.359501324
  371 SOLV  HW1     2803    3.917168666    2.605905234    4.269371146
  371 SOLV  HW2     2804    3.963952989    2.694728881    4.398166078
  372 SOLV  OW      2805    2.969910907    1.989918366    0.554151623
  372 SOLV  HW1     2806    3.065060980    1.960119193    0.546507102
  372 SOLV  HW2     2807    2.966980271    2.083213903    0.590030996
  373 SOLV  OW      2808    0.839251786    2.812590909    1.548051991
  373 SOLV  HW1     2809    0.791732300    2.802896826    1.635504256
  373 SOLV  HW2     2810    0.773866553    2.801611990    1.473190828
  374 SOLV  OW      2811    1.112185528    1.623550565    3.771444698
  374 SOLV  HW1     2812    1.044596596    1.639098530    3.843486089
  374 SOLV  HW2     2813    1.203007239    1.648583401    3.804981553
  375 SOLV  OW      2814    2.315229364    3.890784386    3.568078520
  375 SOLV  HW1     2815    2.347794427    3.900891648    3.474071423
  375 SOLV  HW2     2816    2.393015680    3.894071458    3.630835668
  376 SOLV  OW      2817    5.522455981    5.845191556    4.119512354
  376 SOLV  HW1     2818    5.601460137    5.785489677    4.105583964
  376 SOLV  HW2     2819    5.479969146    5.824253493    4.207583076
  377 SOLV  OW      2820    3.050669020    1.053091317    4.115579885
  377 SOLV  HW1     2821    3.147636079    1.055446054    4.139907122
  377 SOLV  HW2     2822    2.998682889    1.010902743    4.189860023
  378 SOLV  OW      2823    1.942021107    3.425421899    2.176149549
  378 SOLV  HW1     2824    1.849296581    3.459120402    2.159822195
  378 SOLV  HW2     2825    1.937670571    3.337721202    2.223999601
  379 SOLV  OW      2826    3.905360052    2.634660136    5.608961127
  379 SOLV  HW1     2827    3.826299153    2.580686551    5.580043624
  379 SOLV  HW2     2828    3.910361350    2.635583768    5.708831642
  380 SOLV  OW      2829    2.335867557    4.750117182    8.290596320
  380 SOLV  HW1     2830    2.296165685    4.766985030    8.380813849
  380 SOLV  HW2     2831    2.351573832    4.652054115    8.278895858
  381 SOLV  OW      2832    5.753033214    3.950359129    3.943688006
  381 SOLV  HW1     2833    5.814464579    4.011205833    3.993925816
  381 SOLV  HW2     2834    5.802827894    3.868185919    3.915974753
  382 SOLV  OW      2835    2.319395722    0.431113358    2.374490587
  382 SOLV  HW1     2836    2.294245226    0.431075747    2.471276209
  382 SOLV  HW2     2837    2.330426854    0.336884264    2.342880866
  383 SOLV  OW      2838    0.451052121    4.724196596    3.870613548
  383 SOLV  HW1     2839    0.527390970    4.699920260    3.810755326
  383 SOLV  HW2     2840    0.481744468    4.723356052    3.965783172
  384 SOLV  OW      2841    3.680008618    1.736093006    6.785899126
  384 SOLV  HW1     2842    3.656748302    1.765163812    6.878709602
  384 SOLV  HW2     2843    3.596167196    1.724053603    6.732742720
  385 SOLV  OW      2844    0.464491217    5.277944398    3.997366905
  385 SOLV  HW1     2845    0.435897397    5.209538168    4.064471133
  385 SOLV  HW2     2846    0.405719348    5.272081098    3.916673318
  386 SOLV  OW      2847    0.058147236    3.769917813    7.729055224
  386 SOLV  HW1     2848    0.118179429    3.744352231    7.653275912
  386 SOLV  HW2     2849    0.048282301    3.869395653    7.731666022
  387 SOLV  OW      2850    2.805436933    0.650184261    4.349049548
  387 SOLV  HW1     2851    2.746487084    0.589157074    4.401969801
  387 SOLV  HW2     2852    2.875406232    0.596418160    4.302002012
  388 SOLV  OW      2853    1.767670302    4.038719053    4.898297803
  388 SOLV  HW1     2854    1.705532564    4.090997723    4.839938516
  388 SOLV  HW2     2855    1.769929910    4.079527424    4.989564283
  389 SOLV  OW      2856    4.865676179    4.956848394    7.332945947
  389 SOLV  HW1     2857    4.894798960    4.861740283    7.322636625
  389 SOLV  HW2     2858    4.905843205    4.995179720    7.416116222
  390 SOLV  OW      2859    5.320695012    5.678258775    5.613639369
  390 SOLV  HW1     2860    5.279494324    5.753284626    5.665346073
  390 SOLV  HW2     2861    5.305530245    5.692875360    5.515882669
  391 SOLV  OW      2862    5.716150338    0.100809726    3.428828474
  391 SOLV  HW1     2863    5.720904427    0.017356650    3.483718776
  391 SOLV  HW2     2864    5.799779449    0.154072311    3.441837523
  392 SOLV  OW      2865    3.783077989    6.154687651    7.262148860
  392 SOLV  HW1     2866    3.695446195    6.182596734    7.222884127
  392 SOLV  HW2     2867    3.850892226    6.226554132    7.246773629
  393 SOLV  OW      2868    3.639017380    4.074769551    5.822307490
  393 SOLV  HW1     2869    3.723776712    4.042665112    5.780056928
  393 SOLV  HW2     2870    3.660570622    4.126512018    5.905121569
  394 SOLV  OW      2871    2.150156007    3.416803797    5.336244107
  394 SOLV  HW1     2872    2.148036707    3.513396539    5.362037139
  394 SOLV  HW2     2873    2.242781470    3.391875985    5.307975578
  395 SOLV  OW      2874    4.969984372    4.731954485    3.242354223
  395 SOLV  HW1     2875    4.900005655    4.745719678    3.312450361
  395 SOLV  HW2     2876    5.040211520    4.802614004    3.251035029
  396 SOLV  OW      2877    2.082096199    4.814726125    6.418765406
  396 SOLV  HW1     2878    2.120870863    4.730614694    6.456471718
  396 SOLV  HW2     2879    2.016165943    4.791853715    6.347141008
  397 SOLV  OW      2880    1.348146929    2.039226703    4.728296342
  397 SOLV  HW1     2881    1.267120510    1.980707199    4.731481847
  397 SOLV  HW2     2882    1.327144910    2.122475179    4.677026181
  398 SOLV  OW      2883    4.833112309    4.094815275    3.370375965
  398 SOLV  HW1     2884    4.783374938    4.030047307    3.428093192
  398 SOLV  HW2     2885    4.834682054    4.184488644    3.414605160
  399 SOLV  OW      2886    3.292200943    3.791822722    3.718707073
  399 SOLV  HW1     2887    3.246081806    3.708178471    3.689098635
  399 SOLV  HW2     2888    3.223923936    3.860323126    3.744121736
  400 SOLV  OW      2889    4.028088433    5.064507197    4.866064142
  400 SOLV  HW1     2890    4.073299434    4.993549774    4.812018078
  400 SOLV  HW2     2891    3.947153567    5.026082292    4.910482880
  401 SOLV  OW      2892    1.163215840    3.861936025    0.232530802
  401 SOLV  HW1     2893    1.226706483    3.938308759    0.220864270
  401 SOLV  HW2     2894    1.192395603    3.785292209    0.175309693
  402 SOLV  OW      2895    2.296219567    3.200137755    6.831336982
  402 SOLV  HW1     2896    2.209396249    3.233827674    6.794913002
  402 SOLV  HW2     2897    2.366623502    3.206133972    6.760574585
  403 SOLV  OW      2898    4.278935115    0.643925068    3.519457900
  403 SOLV  HW1     2899    4.228851085    0.562280670    3.548193967
  403 SOLV  HW2     2900    4.231424094    0.686864421    3.442653629
  404 SOLV  OW      2901    3.566184202    4.553041667    5.447768264
  404 SOLV  HW1     2902    3.617640091    4.484418239    5.396357198
  404 SOLV  HW2     2903    3.479644840    4.513584650    5.478656531
  405 SOLV  OW      2904    5.156714266    2.398421097    0.906884884
  405 SOLV  HW1     2905    5.091386552    2.397234251    0.982587365
  405 SOLV  HW2     2906    5.117068243    2.351616270    0.827907193
  406 SOLV  OW      2907    5.342492395    3.487054430    4.090335214
  406 SOLV  HW1     2908    5.282076333    3.472622024    4.168703747
  406 SOLV  HW2     2909    5.325850031    3.577766349    4.051678090
  407 SOLV  OW      2910    4.734067197    1.900369928    6.238466187
  407 SOLV  HW1     2911    4.709590472    1.994755871    6.216281375
  407 SOLV  HW2     2912    4.811067091    1.900019453    6.302269515
  408 SOLV  OW      2913    1.196893839    0.668441133    2.792955979
  408 SOLV  HW1     2914    1.274719732    0.608734187    2.773508447
  408 SOLV  HW2     2915    1.191974795    0.685819911    2.891311347
  409 SOLV  OW      2916    1.976400293    4.942310011    5.900120271
  409 SOLV  HW1     2917    2.022029599    4.898719538    5.822545670
  409 SOLV  HW2     2918    2.039165668    5.006753373    5.943795620
  410 SOLV  OW      2919    3.629325681    1.050397549    4.037293844
  410 SOLV  HW1     2920    3.624914706    1.146641485    4.010505178
  410 SOLV  HW2     2921    3.563154622    0.997846666    3.983817123
  411 SOLV  OW      2922    3.334429332    1.289844624    5.938783832
  411 SOLV  HW1     2923    3.259552910    1.274787324    6.003334362
  411 SOLV  HW2     2924    3.407865470    1.340364960    5.984113804
  412 SOLV  OW      2925    2.321104465    0.804001419    4.986968386
  412 SOLV  HW1     2926    2.221705064    0.793086873    4.986171354
  412 SOLV  HW2     2927    2.359235400    0.768365590    4.901668321
  413 SOLV  OW      2928    2.961398901    4.400821672    2.713361500
  413 SOLV  HW1     2929    3.034584938    4.432646685    2.653104166
  413 SOLV  HW2     2930    2.964808043    4.301111136    2.720156895
  414 SOLV  OW      2931    0.833692648    1.655415631    5.744134699
  414 SOLV  HW1     2932    0.898182263    1.729249212    5.763874294
  414 SOLV  HW2     2933    0.876044420    1.567470198    5.765858171
  415 SOLV  OW      2934    3.622008627    4.852994269    1.774302977
  415 SOLV  HW1     2935    3.652944340    4.791452576    1.846798316
  415 SOLV  HW2     2936    3.693102783    4.920763445    1.755515982
  416 SOLV  OW      2937    3.312278376    2.699862978    7.766135867
  416 SOLV  HW1     2938    3.259839489    2.749018847    7.835661887
  416 SOLV  HW2     2939    3.287927058    2.734312498    7.675470439
  417 SOLV  OW      2940    4.812791808    2.669108940    0.555056777
  417 SOLV  HW1     2941    4.880135646    2.739974930    0.534014704
  417 SOLV  HW2     2942    4.849407118    2.579659922    0.529402504
  418 SOLV  OW      2943    3.085448272    2.597929192    0.302297594
  418 SOLV  HW1     2944    3.108665435    2.551960975    0.388017334
  418 SOLV  HW2     2945    3.044640378    2.687018914    0.322240262
  419 SOLV  OW      2946    3.549587197    6.299508487    2.238279658
  419 SOLV  HW1     2947    3.452105871    6.281084185    2.250846680
  419 SOLV  HW2     2948    3.569775972    6.306998856    2.140625717
  420 SOLV  OW      2949    1.725839713    5.446532158    1.074773543
  420 SOLV  HW1     2950    1.747360530    5.353217547    1.045976919
  420 SOLV  HW2     2951    1.807006798    5.504072777    1.064725767
  421 SOLV  OW      2952    4.554655371    0.084113599    3.131622330
  421 SOLV  HW1     2953    4.535199732    0.163026210    3.073362225
  421 SOLV  HW2     2954    4.647512576    0.051579903    3.113760278
  422 SOLV  OW      2955    3.808096401    2.173804944    5.344545351
  422 SOLV  HW1     2956    3.792593498    2.093398174    5.287148558
  422 SOLV  HW2     2957    3.860066796    2.147269955    5.425754636
  423 SOLV  OW      2958    4.994159856    3.299629129    3.827751920
  423 SOLV  HW1     2959    4.948218937    3.370258608    3.881611779
  423 SOLV  HW2     2960    5.091515953    3.298368136    3.850559480
  424 SOLV  OW      2961    4.405346581    4.768956986    8.243397567
  424 SOLV  HW1     2962    4.473553254    4.721849130    8.187463082
  424 SOLV  HW2     2963    4.417231012    4.867822807    8.234217483
  425 SOLV  OW      2964    3.259267286    1.345117349    2.362107862
  425 SOLV  HW1     2965    3.332017017    1.287200328    2.325323990
  425 SOLV  HW2     2966    3.185065349    1.287596817    2.396538308
  426 SOLV  OW      2967    1.736029944    0.141399103    2.764511498
  426 SOLV  HW1     2968    1.689808169    0.228669530    2.748782813
  426 SOLV  HW2     2969    1.814905712    0.133982271    2.703490272
  427 SOLV  OW      2970    5.578442828    6.338223814    4.537043714
  427 SOLV  HW1     2971    5.650043205    6.389710876    4.489900811
  427 SOLV  HW2     2972    5.610046112    6.313370939    4.628605356
  428 SOLV  OW      2973    2.999984976    1.790007582    5.560014113
  428 SOLV  HW1     2974    3.021042309    1.865450962    5.622182130
  428 SOLV  HW2     2975    2.964225349    1.712670685    5.612361209
  429 SOLV  OW      2976    3.600102288    0.940009514    3.412282252
  429 SOLV  HW1     2977    3.666647425    0.955117955    3.485381266
  429 SOLV  HW2     2978    3.522535793    0.888004549    3.448044025
  430 SOLV  OW      2979    0.580822690    4.679777023    4.103182616
  430 SOLV  HW1     2980    0.670506192    4.709605403    4.135849245
  430 SOLV  HW2     2981    0.512389817    4.695904940    4.174293699
  431 SOLV  OW      2982    1.162065115    1.566588885    2.240627600
  431 SOLV  HW1     2983    1.146748177    1.596105652    2.146318904
  431 SOLV  HW2     2984    1.258862658    1.576949705    2.263493334
  432 SOLV  OW      2985    5.867919902    0.788553828    4.114739699
  432 SOLV  HW1     2986    5.855547756    0.753937237    4.207737571
  432 SOLV  HW2     2987    5.953209327    0.752618010    4.076867448
  433 SOLV  OW      2988    3.594204537    5.515777202    8.540478139
  433 SOLV  HW1     2989    3.635853571    5.460498219    8.612655691
  433 SOLV  HW2     2990    3.642957240    5.500552890    8.454504975
  434 SOLV  OW      2991    5.011220823    3.132642760    3.105488836
  434 SOLV  HW1     2992    4.935242194    3.182003668    3.147805679
  434 SOLV  HW2     2993    4.988674330    3.035391268    3.099677155
  435 SOLV  OW      2994    5.873846873    0.053532343    3.205809962
  435 SOLV  HW1     2995    5.826049318    0.051436998    3.117997684
  435 SOLV  HW2     2996    5.807016693    0.051975368    3.280182367
  436 SOLV  OW      2997    5.268266854    3.289400989    3.906618747
  436 SOLV  HW1     2998    5.346180545    3.260972482    3.850750453
  436 SOLV  HW2     2999    5.289180420    3.376463680    3.951146203
  437 SOLV  OW      3000    0.303709924    4.066946574    6.916205987
  437 SOLV  HW1     3001    0.403331113    4.058434329    6.914438354
  437 SOLV  HW2     3002    0.274458904    4.097373979    7.006861996
  438 SOLV  OW      3003    4.052641930    4.322347520    6.760032184
  438 SOLV  HW1     3004    4.034976573    4.308013342    6.857410037
  438 SOLV  HW2     3005    4.120892233    4.256421317    6.728479087
  439 SOLV  OW      3006    0.366199031    3.820300104    5.401028525
  439 SOLV  HW1     3007    0.315673182    3.852174231    5.481223103
  439 SOLV  HW2     3008    0.409569950    3.732586771    5.421651698
  440 SOLV  OW      3009    1.035639583    2.028341005    0.907141422
  440 SOLV  HW1     3010    1.023541529    1.980469853    0.994100997
  440 SOLV  HW2     3011    0.985829257    2.115017697    0.909595937
  441 SOLV  OW      3012    3.174881793    3.233916842    2.434781538
  441 SOLV  HW1     3013    3.140471135    3.326251912    2.417748705
  441 SOLV  HW2     3014    3.261565875    3.239266231    2.484352254
  442 SOLV  OW      3015    4.792598026    4.277878476    1.901631517
  442 SOLV  HW1     3016    4.839269339    4.335867261    1.834855234
  442 SOLV  HW2     3017    4.768754182    4.332250219    1.982099918
  443 SOLV  OW      3018    4.068834577    3.164277276    5.013379875
  443 SOLV  HW1     3019    4.037063686    3.256099747    5.037027621
  443 SOLV  HW2     3020    4.094296804    3.115309758    5.096769495
  444 SOLV  OW      3021    5.343017511    4.885953079    5.485513200
  444 SOLV  HW1     3022    5.348730904    4.879281543    5.385899938
  444 SOLV  HW2     3023    5.425884041    4.929388103    5.520819118
  445 SOLV  OW      3024    0.369513550    5.196950165    5.763240817
  445 SOLV  HW1     3025    0.466095802    5.219767620    5.750944399
  445 SOLV  HW2     3026    0.358777043    5.140368047    5.844991550
  446 SOLV  OW      3027    2.357972022    0.404980818    8.431221964
  446 SOLV  HW1     3028    2.303663698    0.477652706    8.473286039
  446 SOLV  HW2     3029    2.297768093    0.343864493    8.379838570
  447 SOLV  OW      3030    3.069757018    2.717383615    6.032939225
  447 SOLV  HW1     3031    3.129246407    2.692404065    5.956539072
  447 SOLV  HW2     3032    2.990439104    2.656510685    6.034709718
  448 SOLV  OW      3033    0.476061860    2.835462603    7.932555512
  448 SOLV  HW1     3034    0.567396408    2.874176471    7.945173377
  448 SOLV  HW2     3035    0.439284157    2.864881023    7.844340249
  449 SOLV  OW      3036    4.348779960    2.887054867    0.913359964
  449 SOLV  HW1     3037    4.372761133    2.974390069    0.955756558
  449 SOLV  HW2     3038    4.261182021    2.855311871    0.949677371
  450 SOLV  OW      3039    2.712504864    6.114474252    0.169813886
  450 SOLV  HW1     3040    2.697089936    6.059478539    0.251898166
  450 SOLV  HW2     3041    2.624738363    6.146602503    0.134249821
  451 SOLV  OW      3042    5.874453484    2.947813833    4.131026999
  451 SOLV  HW1     3043    5.831096705    3.034031569    4.104822456
  451 SOLV  HW2     3044    5.973291253    2.961100402    4.138411763
  452 SOLV  OW      3045    2.864562973    5.043176637    6.968263047
  452 SOLV  HW1     3046    2.851710087    5.035810708    7.067159623
  452 SOLV  HW2     3047    2.780575877    5.015483293    6.921580767
  453 SOLV  OW      3048    1.890731753    3.980457756    8.039766565
  453 SOLV  HW1     3049    1.924475794    3.981333227    8.133897073
  453 SOLV  HW2     3050    1.798718429    3.941352167    8.037704189
  454 SOLV  OW      3051    4.847889229    0.048110952    2.735518656
  454 SOLV  HW1     3052    4.761800000    0.009062978    2.702901379
  454 SOLV  HW2     3053    4.924335039    0.004885080    2.687690538
  455 SOLV  OW      3054    4.262932249    1.040116957    0.434998590
  455 SOLV  HW1     3055    4.196994482    1.044439240    0.359941984
  455 SOLV  HW2     3056    4.355713041    1.046704571    0.398279389
  456 SOLV  OW      3057    5.268930730    4.302108677    4.150421841
  456 SOLV  HW1     3058    5.221201556    4.271127904    4.232653702
  456 SOLV  HW2     3059    5.367640446    4.293557332    4.163958271
  457 SOLV  OW      3060    5.603701566    1.534081281    5.425781339
  457 SOLV  HW1     3061    5.529254118    1.558257719    5.363547280
  457 SOLV  HW2     3062    5.639991942    1.617066186    5.468166608
  458 SOLV  OW      3063    2.616675537    0.029401579    0.287604299
  458 SOLV  HW1     3064    2.599379252   -0.001038601    0.381274987
  458 SOLV  HW2     3065    2.620985184    0.129281305    0.285273046
  459 SOLV  OW      3066    5.166565109    5.084415711    1.810307817
  459 SOLV  HW1     3067    5.207411627    5.029123912    1.737683136
  459 SOLV  HW2     3068    5.097558662    5.145240600    1.771085404
  460 SOLV  OW      3069    2.422477491    3.250861167    4.371726932
  460 SOLV  HW1     3070    2.403816977    3.318779116    4.442712131
  460 SOLV  HW2     3071    2.490260257    3.287204443    4.307815601
  461 SOLV  OW      3072    2.831354896    0.810511130    1.948586786
  461 SOLV  HW1     3073    2.813779662    0.721463310    1.906615769
  461 SOLV  HW2     3074    2.888404076    0.865455970    1.887542433
  462 SOLV  OW      3075    6.021488856    2.531410043    5.323407433
  462 SOLV  HW1     3076    5.933535744    2.525183991    5.276232582
  462 SOLV  HW2     3077    6.086062291    2.467157535    5.282153697
  463 SOLV  OW      3078    3.023238378    2.092095934    2.886037775
  463 SOLV  HW1     3079    2.980323106    2.104439797    2.796562293
  463 SOLV  HW2     3080    3.060042278    1.999364613    2.892845806
  464 SOLV  OW      3081    1.048303165    6.467083817    6.259757646
  464 SOLV  HW1     3082    1.142251491    6.476389339    6.292728734
  464 SOLV  HW2     3083    1.031523412    6.534183822    6.187535534
  465 SOLV  OW      3084    3.068086660    2.740968657    6.306558896
  465 SOLV  HW1     3085    3.088483574    2.726198889    6.209781619
  465 SOLV  HW2     3086    3.025570261    2.830709498    6.318344622
  466 SOLV  OW      3087    4.278227609    0.035871818    4.260769404
  466 SOLV  HW1     3088    4.209971345    0.072178571    4.324195316
  466 SOLV  HW2     3089    4.368276964    0.072554504    4.284124372
  467 SOLV  OW      3090    1.991568577    4.520166422    3.577247606
  467 SOLV  HW1     3091    1.941338754    4.438431425    3.549028192
  467 SOLV  HW2     3092    2.021448097    4.570564211    3.496209028
  468 SOLV  OW      3093    2.894303018    3.983262269    6.300765334
  468 SOLV  HW1     3094    2.948937260    4.032529717    6.368498509
  468 SOLV  HW2     3095    2.954277827    3.947532920    6.229166447
  469 SOLV  OW      3096    4.622028534    4.202358087    0.963447452
  469 SOLV  HW1     3097    4.553824126    4.211661641    1.035984097
  469 SOLV  HW2     3098    4.710843955    4.233786133    0.996974532
  470 SOLV  OW      3099    2.247568669    4.070037665    0.292910027
  470 SOLV  HW1     3100    2.336713465    4.045082434    0.330730422
  470 SOLV  HW2     3101    2.186696931    3.990756944    0.295941842
  471 SOLV  OW      3102    2.874040572    5.027624619    3.110372833
  471 SOLV  HW1     3103    2.911615754    5.090027717    3.041860507
  471 SOLV  HW2     3104    2.920355450    4.939232271    3.103915515
  472 SOLV  OW      3105    0.856367767    5.981994895    2.197782661
  472 SOLV  HW1     3106    0.943741236    5.984073127    2.246378247
  472 SOLV  HW2     3107    0.783544066    5.956097078    2.261233130
  473 SOLV  OW      3108    3.393125266    1.634886753    0.403007550
  473 SOLV  HW1     3109    3.372497802    1.732475129    0.410146595
  473 SOLV  HW2     3110    3.334530422    1.583746649    0.465867010
  474 SOLV  OW      3111    0.378532791    1.392461835    4.932269533
  474 SOLV  HW1     3112    0.401360974    1.299043632    4.904848819
  474 SOLV  HW2     3113    0.282114869    1.396906189    4.958419239
  475 SOLV  OW      3114    0.706349266    3.812083499    3.628067157
  475 SOLV  HW1     3115    0.646603041    3.841508355    3.702662960
  475 SOLV  HW2     3116    0.801487538    3.814054263    3.658804505
  476 SOLV  OW      3117    4.173832275    0.864413010    4.476197487
  476 SOLV  HW1     3118    4.217204834    0.779256354    4.505644994
  476 SOLV  HW2     3119    4.238636482    0.917769211    4.421851017
  477 SOLV  OW      3120    2.224747519    4.672612199    3.021007023
  477 SOLV  HW1     3121    2.284981250    4.732363253    3.073938005
  477 SOLV  HW2     3122    2.239899948    4.577552129    3.048098719
  478 SOLV  OW      3123    4.399713713    5.393034695    0.229410474
  478 SOLV  HW1     3124    4.421630304    5.300890121    0.261488925
  478 SOLV  HW2     3125    4.320757241    5.427988469    0.279849390
  479 SOLV  OW      3126    2.446639505    3.024475769    6.448149970
  479 SOLV  HW1     3127    2.533841670    2.976011790    6.441291633
  479 SOLV  HW2     3128    2.388660733    2.979332717    6.515977082
  480 SOLV  OW      3129    3.657061345    5.667887704    6.709664555
  480 SOLV  HW1     3130    3.646537328    5.685114311    6.807605909
  480 SOLV  HW2     3131    3.729098921    5.600031446    6.695307370
  481 SOLV  OW      3132    2.605390251    2.818751635    3.337350517
  481 SOLV  HW1     3133    2.520083987    2.861819733    3.366811375
  481 SOLV  HW2     3134    2.678667363    2.843008062    3.400927825
  482 SOLV  OW      3135    0.455417856    1.615933700    6.855665292
  482 SOLV  HW1     3136    0.419087813    1.665792902    6.934368326
  482 SOLV  HW2     3137    0.554359285    1.605407776    6.865653464
  483 SOLV  OW      3138    5.553366004    6.418688155    3.827687309
  483 SOLV  HW1     3139    5.581285280    6.325381836    3.850368030
  483 SOLV  HW2     3140    5.531362152    6.424153325    3.730291574
  484 SOLV  OW      3141    3.519276855    0.545507653    0.269286153
  484 SOLV  HW1     3142    3.530234555    0.644904311    0.268845139
  484 SOLV  HW2     3143    3.598697528    0.503411466    0.313106759
  485 SOLV  OW      3144    1.324795418    3.121275458    0.968582980
  485 SOLV  HW1     3145    1.327683497    3.039549043    1.026136711
  485 SOLV  HW2     3146    1.293616399    3.096383884    0.876886334
  486 SOLV  OW      3147    1.897633006    4.956232679    2.719506490
  486 SOLV  HW1     3148    1.870520329    4.884339227    2.783507944
  486 SOLV  HW2     3149    1.832070867    5.031589156    2.724299888
  487 SOLV  OW      3150    0.965461132    2.329564734    3.802877036
  487 SOLV  HW1     3151    1.016024442    2.308322389    3.719258296
  487 SOLV  HW2     3152    0.871021485    2.352894430    3.779706365
  488 SOLV  OW      3153    4.477216072    0.979337130    7.167158288
  488 SOLV  HW1     3154    4.555713470    1.040211848    7.155651392
  488 SOLV  HW2     3155    4.495618857    0.892239511    7.121602653
  489 SOLV  OW      3156    4.490791246    4.953647630    7.001864513
  489 SOLV  HW1     3157    4.431738281    4.912969078    6.932165461
  489 SOLV  HW2     3158    4.545431806    4.881988543    7.045216210
  490 SOLV  OW      3159    0.370757795    5.073401029    4.155675147
  490 SOLV  HW1     3160    0.307966552    4.998838724    4.133365881
  490 SOLV  HW2     3161    0.389679824    5.072790798    4.253866721
  491 SOLV  OW      3162    3.350128454    3.358972607    6.107057238
  491 SOLV  HW1     3163    3.260387136    3.383219259    6.143915974
  491 SOLV  HW2     3164    3.421536845    3.391810181    6.168883602
  492 SOLV  OW      3165    3.035498233    1.494020113    2.382634952
  492 SOLV  HW1     3166    3.130354337    1.470344353    2.403653184
  492 SOLV  HW2     3167    3.020127174    1.485808156    2.284165382
  493 SOLV  OW      3168    3.613822777    1.118894616    1.910603551
  493 SOLV  HW1     3169    3.695224228    1.139534359    1.856310009
  493 SOLV  HW2     3170    3.583704839    1.201497932    1.958243557
  494 SOLV  OW      3171    4.718149565    2.419559253    1.078668939
  494 SOLV  HW1     3172    4.715932753    2.321157871    1.060998456
  494 SOLV  HW2     3173    4.627774173    2.450079879    1.108681258
  495 SOLV  OW      3174    3.498232398    6.180122967    5.126332872
  495 SOLV  HW1     3175    3.466007320    6.220624762    5.040769356
  495 SOLV  HW2     3176    3.457501513    6.089508888    5.137737129
  496 SOLV  OW      3177    0.861939362    0.277614219    5.102878722
  496 SOLV  HW1     3178    0.816239961    0.192417419    5.128433336
  496 SOLV  HW2     3179    0.817036576    0.316727825    5.022543001
  497 SOLV  OW      3180    3.789404654    1.777910840    2.459949677
  497 SOLV  HW1     3181    3.883400784    1.806890808    2.477974091
  497 SOLV  HW2     3182    3.789004112    1.682191781    2.431007140
  498 SOLV  OW      3183    1.351996191    5.791006077    4.508930873
  498 SOLV  HW1     3184    1.335963879    5.768014637    4.412939899
  498 SOLV  HW2     3185    1.332441489    5.711266759    4.566020583
  499 SOLV  OW      3186    3.104061580    6.163127803    3.242531845
  499 SOLV  HW1     3187    3.159353378    6.167291837    3.325751234
  499 SOLV  HW2     3188    3.162953731    6.142538665    3.164379557
  500 SOLV  OW      3189    2.408031495    5.577752041    5.996150584
  500 SOLV  HW1     3190    2.409795313    5.499938665    6.058935389
  500 SOLV  HW2     3191    2.450481137    5.656953429    6.040027159
  501 SOLV  OW      3192    5.404822358    6.083149531    5.762041335
  501 SOLV  HW1     3193    5.485770516    6.025219247    5.752478620
  501 SOLV  HW2     3194    5.323445822    6.031318848    5.735746670
  502 SOLV  OW      3195    2.018979992    0.890519503    0.212313581
  502 SOLV  HW1     3196    2.036534246    0.875724939    0.114984521
  502 SOLV  HW2     3197    1.966609532    0.813546253    0.248815866
  503 SOLV  OW      3198    1.216533775    5.913109386    6.260902053
  503 SOLV  HW1     3199    1.293553099    5.939587096    6.202876790
  503 SOLV  HW2     3200    1.141310455    5.977720057    6.247982887
  504 SOLV  OW      3201    1.301256152    3.637965747    3.077847109
  504 SOLV  HW1     3202    1.264692340    3.574837381    3.009452086
  504 SOLV  HW2     3203    1.397547414    3.616828307    3.094615298
  505 SOLV  OW      3204    2.358074780    4.346653300    6.034515884
  505 SOLV  HW1     3205    2.368471720    4.439326924    6.070619072
  505 SOLV  HW2     3206    2.270285868    4.309005877    6.064109064
  506 SOLV  OW      3207    3.950270408    5.530575819    4.688715109
  506 SOLV  HW1     3208    3.968863450    5.552564412    4.592950870
  506 SOLV  HW2     3209    3.906347580    5.440918841    4.694408058
  507 SOLV  OW      3210    3.069179092    5.856478273    5.742091694
  507 SOLV  HW1     3211    2.975619507    5.886243650    5.761081225
  507 SOLV  HW2     3212    3.085211046    5.857851919    5.643394911
  508 SOLV  OW      3213    0.038254745    5.367561977    5.182264585
  508 SOLV  HW1     3214    0.120319613    5.421307396    5.201675402
  508 SOLV  HW2     3215    0.056689190    5.304674533    5.106731083
  509 SOLV  OW      3216    4.200213843    5.686744674    2.170915316
  509 SOLV  HW1     3217    4.121995633    5.748908639    2.175101462
  509 SOLV  HW2     3218    4.223451986    5.668800905    2.075322500
  510 SOLV  OW      3219    4.877245779    2.168291762    7.793146620
  510 SOLV  HW1     3220    4.784436376    2.185459779    7.760106569
  510 SOLV  HW2     3221    4.932945273    2.250327882    7.780198784
  511 SOLV  OW      3222    3.791448852    4.374792844    4.059070007
  511 SOLV  HW1     3223    3.837315741    4.387393722    4.147032965
  511 SOLV  HW2     3224    3.695693196    4.402463181    4.067142370
  512 SOLV  OW      3225    5.570553094    4.550498103    6.662659218
  512 SOLV  HW1     3226    5.610124611    4.602415330    6.738413258
  512 SOLV  HW2     3227    5.522784283    4.470316519    6.698562493
  513 SOLV  OW      3228    5.309223164    4.869119206    0.196813732
  513 SOLV  HW1     3229    5.356353849    4.956187380    0.210877379
  513 SOLV  HW2     3230    5.216589893    4.874967962    0.234027203
  514 SOLV  OW      3231    3.805814501    3.171223113    4.326595324
  514 SOLV  HW1     3232    3.746756887    3.230484574    4.271820654
  514 SOLV  HW2     3233    3.834052512    3.219654428    4.409402250
  515 SOLV  OW      3234    2.447273459    4.153176469    7.750746152
  515 SOLV  HW1     3235    2.432967414    4.243952284    7.790180102
  515 SOLV  HW2     3236    2.370867585    4.093630336    7.775573174
  516 SOLV  OW      3237    4.409918845    2.846987977    3.037930422
  516 SOLV  HW1     3238    4.371412759    2.905513918    3.109288507
  516 SOLV  HW2     3239    4.338686645    2.786434527    3.002444498
  517 SOLV  OW      3240    2.870101666    5.342912160    1.492356669
  517 SOLV  HW1     3241    2.826391268    5.424449628    1.530317373
  517 SOLV  HW2     3242    2.867905834    5.269339885    1.560049432
  518 SOLV  OW      3243    4.420777721    4.458605894    5.460872442
  518 SOLV  HW1     3244    4.456527096    4.409761400    5.381272479
  518 SOLV  HW2     3245    4.496638810    4.486135088    5.519925049
  519 SOLV  OW      3246    1.654600837    1.628931782    7.269930948
  519 SOLV  HW1     3247    1.676888169    1.531569427    7.265050171
  519 SOLV  HW2     3248    1.584218241    1.643571374    7.339443200
  520 SOLV  OW      3249    1.853586678    5.398428072    6.544540295
  520 SOLV  HW1     3250    1.799022889    5.317057735    6.564581251
  520 SOLV  HW2     3251    1.825264505    5.473181589    6.604621319
  521 SOLV  OW      3252    1.640315654    1.538954430    7.665245101
  521 SOLV  HW1     3253    1.738763886    1.533320966    7.681864040
  521 SOLV  HW2     3254    1.602432317    1.616702718    7.715445003
  522 SOLV  OW      3255    5.273905206    0.615240440    4.588506756
  522 SOLV  HW1     3256    5.248982161    0.712071124    4.590130383
  522 SOLV  HW2     3257    5.205268724    0.564016235    4.536882067
  523 SOLV  OW      3258    4.704373524    6.326243792    5.596924585
  523 SOLV  HW1     3259    4.622679296    6.318159747    5.654026932
  523 SOLV  HW2     3260    4.677316756    6.334478309    5.501007520
  524 SOLV  OW      3261    0.036328285    1.289506785    3.558656472
  524 SOLV  HW1     3262    0.055120901    1.224579673    3.632353915
  524 SOLV  HW2     3263    0.083955937    1.375493852    3.577037083
  525 SOLV  OW      3264    0.135969740    1.961126033    7.208970400
  525 SOLV  HW1     3265    0.162159709    2.040706088    7.263569355
  525 SOLV  HW2     3266    0.089531123    1.991580141    7.125807992
  526 SOLV  OW      3267    1.366493208    1.825743606    2.303362338
  526 SOLV  HW1     3268    1.380223473    1.829629823    2.204385891
  526 SOLV  HW2     3269    1.400429294    1.738414484    2.338318496
  527 SOLV  OW      3270    5.209604776    1.248642505    0.699712181
  527 SOLV  HW1     3271    5.269063231    1.325276069    0.724042339
  527 SOLV  HW2     3272    5.262952156    1.164066755    0.698730732
  528 SOLV  OW      3273    5.176000509    4.363872576    7.446934275
  528 SOLV  HW1     3274    5.232638238    4.435814785    7.406728983
  528 SOLV  HW2     3275    5.182324193    4.281265445    7.390934016
  529 SOLV  OW      3276    3.096017827    6.138783698    1.194425496
  529 SOLV  HW1     3277    3.063810153    6.093625298    1.111218623
  529 SOLV  HW2     3278    3.017500760    6.167501943    1.249291599
  530 SOLV  OW      3279    4.498288306    1.673262544    0.984877551
  530 SOLV  HW1     3280    4.528369170    1.768617657    0.986461184
  530 SOLV  HW2     3281    4.446732758    1.653186541    1.068177943
  531 SOLV  OW      3282    0.366339996    1.273391743    6.248399642
  531 SOLV  HW1     3283    0.290497831    1.334672129    6.270595659
  531 SOLV  HW2     3284    0.399978774    1.293919787    6.156491817
  532 SOLV  OW      3285    4.058889201    2.453884318    1.206058038
  532 SOLV  HW1     3286    4.145500327    2.415127297    1.237623532
  532 SOLV  HW2     3287    4.044255808    2.429173227    1.110270792
  533 SOLV  OW      3288    5.645417207    0.042126451    5.278755046
  533 SOLV  HW1     3289    5.678702203    0.005575249    5.365680646
  533 SOLV  HW2     3290    5.699106985    0.003654215    5.203673108
  534 SOLV  OW      3291    0.713171126    5.525962844    2.606234490
  534 SOLV  HW1     3292    0.733512428    5.599281561    2.671123574
  534 SOLV  HW2     3293    0.792081345    5.464957354    2.599060010
  535 SOLV  OW      3294    0.516117128    3.881656308    4.271548767
  535 SOLV  HW1     3295    0.615146742    3.872775708    4.260860003
  535 SOLV  HW2     3296    0.482906101    3.811189192    4.334249411
  536 SOLV  OW      3297    4.311861978    6.400253206    6.801275430
  536 SOLV  HW1     3298    4.250516384    6.364106678    6.731060679
  536 SOLV  HW2     3299    4.325453602    6.498208874    6.786445461
  537 SOLV  OW      3300    5.899465294    2.259594482    6.094071315
  537 SOLV  HW1     3301    5.817025577    2.276532186    6.040064113
  537 SOLV  HW2     3302    5.886032844    2.178357540    6.150816988
  538 SOLV  OW      3303    1.753150277    3.251781938    6.876785925
  538 SOLV  HW1     3304    1.685465978    3.217706973    6.811534683
  538 SOLV  HW2     3305    1.807832679    3.175386554    6.911042683
  539 SOLV  OW      3306    2.555158163    1.470542359    1.108912762
  539 SOLV  HW1     3307    2.504758705    1.398429800    1.061377303
  539 SOLV  HW2     3308    2.548486030    1.555701996    1.056919479
  540 SOLV  OW      3309    0.415544621    5.056313479    2.242880175
  540 SOLV  HW1     3310    0.480305972    5.126189676    2.273265142
  540 SOLV  HW2     3311    0.398377051    5.067102498    2.144957537
  541 SOLV  OW      3312    2.276217474    3.132695450    8.498630637
  541 SOLV  HW1     3313    2.307294330    3.221908911    8.465841566
  541 SOLV  HW2     3314    2.261123219    3.071932431    8.420656343
  542 SOLV  OW      3315    1.494447001    3.228534314    5.721655918
  542 SOLV  HW1     3316    1.582015495    3.211868883    5.676334767
  542 SOLV  HW2     3317    1.457496355    3.142038820    5.755614057
  543 SOLV  OW      3318    4.259967280    2.052702098    3.561749947
  543 SOLV  HW1     3319    4.258427099    2.150664553    3.581773022
  543 SOLV  HW2     3320    4.210610902    2.035317598    3.476534283
  544 SOLV  OW      3321    1.257353590    5.992713581    4.280262952
  544 SOLV  HW1     3322    1.180180248    6.053078382    4.300271482
  544 SOLV  HW2     3323    1.336718830    6.021129094    4.334055815
  545 SOLV  OW      3324    1.419121399    3.001232380    2.724500398
  545 SOLV  HW1     3325    1.476034441    3.075397601    2.760002534
  545 SOLV  HW2     3326    1.477576530    2.930204266    2.685282753
  546 SOLV  OW      3327    2.860729685    5.720487702    6.186683189
  546 SOLV  HW1     3328    2.873959510    5.649094927    6.117922431
  546 SOLV  HW2     3329    2.919113529    5.798759794    6.165124225
  547 SOLV  OW      3330    0.044213217    3.918958978    8.359804722
  547 SOLV  HW1     3331    0.130253083    3.948944833    8.318598357
  547 SOLV  HW2     3332    0.030847816    3.966008183    8.447026974
  548 SOLV  OW      3333    0.516304227    4.409048768    5.570727911
  548 SOLV  HW1     3334    0.441631086    4.414828263    5.504466968
  548 SOLV  HW2     3335    0.510838669    4.321975349    5.619597916
  549 SOLV  OW      3336    0.498240116    4.325368755    6.889197617
  549 SOLV  HW1     3337    0.503067905    4.282194560    6.799127282
  549 SOLV  HW2     3338    0.504243426    4.255178681    6.960171491
  550 SOLV  OW      3339    0.083001959    2.774557725    5.893869423
  550 SOLV  HW1     3340    0.071232088    2.871328327    5.916161046
  550 SOLV  HW2     3341    0.005837118    2.722356541    5.930209360
  551 SOLV  OW      3342    3.333286832    3.056715390    6.262101535
  551 SOLV  HW1     3343    3.250582426    3.108064706    6.284974898
  551 SOLV  HW2     3344    3.410077037    3.091530882    6.315870557
  552 SOLV  OW      3345    0.177747862    4.708903023    5.490908365
  552 SOLV  HW1     3346    0.205269962    4.803877859    5.475999122
  552 SOLV  HW2     3347    0.078930835    4.704759911    5.505673126
  553 SOLV  OW      3348    5.525149510    2.705440056    5.146615584
  553 SOLV  HW1     3349    5.425184999    2.707569846    5.148205118
  553 SOLV  HW2     3350    5.559616107    2.789417377    5.104665428
  554 SOLV  OW      3351    3.518853425    3.011504389    7.189367776
  554 SOLV  HW1     3352    3.461804245    2.971221969    7.260940795
  554 SOLV  HW2     3353    3.541534146    3.105753004    7.213919008
  555 SOLV  OW      3354    5.284443588    3.091945968    0.963653445
  555 SOLV  HW1     3355    5.377301687    3.124412326    0.945673675
  555 SOLV  HW2     3356    5.268124161    3.007605298    0.912464645
  556 SOLV  OW      3357    2.260028641    3.563149407    7.631097597
  556 SOLV  HW1     3358    2.208189853    3.480584237    7.608833571
  556 SOLV  HW2     3359    2.351541884    3.556799377    7.591285516
  557 SOLV  OW      3360    5.348245187    3.507102061    2.258852286
  557 SOLV  HW1     3361    5.362721641    3.490498857    2.161308971
  557 SOLV  HW2     3362    5.336383584    3.605143193    2.274576203
  558 SOLV  OW      3363    4.067117728    1.131683605    5.761974816
  558 SOLV  HW1     3364    4.006784815    1.154697397    5.838331100
  558 SOLV  HW2     3365    4.037748661    1.045241398    5.721168114
  559 SOLV  OW      3366    4.555930550    3.752429362    6.135312892
  559 SOLV  HW1     3367    4.544781520    3.849242403    6.157738983
  559 SOLV  HW2     3368    4.620094724    3.710509962    6.199544419
  560 SOLV  OW      3369    5.298194773    5.234726811    5.568984835
  560 SOLV  HW1     3370    5.295757007    5.287587817    5.653836197
  560 SOLV  HW2     3371    5.367164444    5.162713076    5.576546268
  561 SOLV  OW      3372    1.457680771    2.005762327    0.079216534
  561 SOLV  HW1     3373    1.516924471    2.076846946    0.117126068
  561 SOLV  HW2     3374    1.513080335    1.939756969    0.028480458
  562 SOLV  OW      3375    2.601882643    3.895267363    5.556302180
  562 SOLV  HW1     3376    2.639352205    3.981546373    5.522361445
  562 SOLV  HW2     3377    2.641339183    3.874730737    5.645864208
  563 SOLV  OW      3378    4.804827210    0.831137521    1.676067533
  563 SOLV  HW1     3379    4.845345784    0.898234715    1.613969253
  563 SOLV  HW2     3380    4.802908778    0.741545154    1.631688492
  564 SOLV  OW      3381    5.906391208    2.543187186    8.410003253
  564 SOLV  HW1     3382    5.977971722    2.569702625    8.474602987
  564 SOLV  HW2     3383    5.933498968    2.569719791    8.317476778
  565 SOLV  OW      3384    0.578984903    2.305197442    6.647438244
  565 SOLV  HW1     3385    0.662149396    2.344899076    6.608612916
  565 SOLV  HW2     3386    0.538767332    2.369357444    6.712752786
  566 SOLV  OW      3387    0.778725516    3.826740018    4.219355213
  566 SOLV  HW1     3388    0.820160211    3.745763667    4.260900057
  566 SOLV  HW2     3389    0.843493662    3.868273657    4.155480121
  567 SOLV  OW      3390    6.052454027    1.324851089    6.030590090
  567 SOLV  HW1     3391    6.069881521    1.419613375    6.057354915
  567 SOLV  HW2     3392    6.091019998    1.308215818    5.939838117
  568 SOLV  OW      3393    3.161608814    3.109466367    8.098410881
  568 SOLV  HW1     3394    3.165031784    3.063313375    8.009764618
  568 SOLV  HW2     3395    3.254615270    3.129745502    8.129045919
  569 SOLV  OW      3396    5.929514419    6.297080361    3.049233828
  569 SOLV  HW1     3397    5.927903934    6.206859241    3.092332683
  569 SOLV  HW2     3398    5.885087098    6.363525720    3.109326892
  570 SOLV  OW      3399    4.013318904    1.448537434    1.353142505
  570 SOLV  HW1     3400    4.091736789    1.423002132    1.296586494
  570 SOLV  HW2     3401    3.937531963    1.385774563    1.335334932
  571 SOLV  OW      3402    0.408390883    1.008661493    5.037431263
  571 SOLV  HW1     3403    0.362636586    0.968690506    5.116859326
  571 SOLV  HW2     3404    0.493849704    0.959721035    5.020065121
  572 SOLV  OW      3405    1.071652530    5.246649746    4.592270425
  572 SOLV  HW1     3406    1.039762429    5.286831197    4.506430820
  572 SOLV  HW2     3407    1.101075599    5.152457876    4.576079923
  573 SOLV  OW      3408    0.436206447    0.810696559    8.516303929
  573 SOLV  HW1     3409    0.468143605    0.896283381    8.556984295
  573 SOLV  HW2     3410    0.514112210    0.749836683    8.501246278
  574 SOLV  OW      3411    2.891260087    0.576778700    7.285538041
  574 SOLV  HW1     3412    2.826976347    0.578837859    7.208965631
  574 SOLV  HW2     3413    2.971879049    0.523430904    7.259953386
  575 SOLV  OW      3414    2.449769936    1.499871014    8.588575410
  575 SOLV  HW1     3415    2.405868327    1.520893656    8.501221751
  575 SOLV  HW2     3416    2.444288225    1.401521965    8.605819929
  576 SOLV  OW      3417    3.573733952    2.086922737    6.881254239
  576 SOLV  HW1     3418    3.603490210    2.181976012    6.872343002
  576 SOLV  HW2     3419    3.524463881    2.059535879    6.798656406
  577 SOLV  OW      3420    5.687615974    5.160184770    6.302012500
  577 SOLV  HW1     3421    5.709791189    5.116827590    6.389353186
  577 SOLV  HW2     3422    5.612644065    5.110550874    6.258244406
  578 SOLV  OW      3423    4.858466175    4.510735553    6.565909240
  578 SOLV  HW1     3424    4.877451295    4.426588002    6.515325485
  578 SOLV  HW2     3425    4.815910556    4.577480127    6.504801468
  579 SOLV  OW      3426    2.486388823    5.010626953    5.931626995
  579 SOLV  HW1     3427    2.557264110    5.078181314    5.951950714
  579 SOLV  HW2     3428    2.466279918    5.011850396    5.833677415
  580 SOLV  OW      3429    0.997385326    1.866568309    8.544577941
  580 SOLV  HW1     3430    0.975227277    1.818926158    8.459494322
  580 SOLV  HW2     3431    1.064530860    1.938328486    8.526085996
  581 SOLV  OW      3432    1.616171880    0.891450585    6.794580409
  581 SOLV  HW1     3433    1.516960710    0.887248107    6.806389261
  581 SOLV  HW2     3434    1.637874491    0.947305468    6.714522802
  582 SOLV  OW      3435    2.499196886    1.967262082    0.101724902
  582 SOLV  HW1     3436    2.517323343    1.897059968    0.170594705
  582 SOLV  HW2     3437    2.415089389    1.944767565    0.052532567
  583 SOLV  OW      3438    1.021720968    3.472360717    5.133997778
  583 SOLV  HW1     3439    1.095078070    3.436103034    5.076516585
  583 SOLV  HW2     3440    1.059838671    3.503297860    5.221117689
  584 SOLV  OW      3441    5.875845414    5.284346999    3.317269507
  584 SOLV  HW1     3442    5.858128022    5.271564208    3.414853592
  584 SOLV  HW2     3443    5.827895286    5.365992351    3.285100934
  585 SOLV  OW      3444    0.787273761    5.013122714    5.597064060
  585 SOLV  HW1     3445    0.879970452    5.045523030    5.615971814
  585 SOLV  HW2     3446    0.764950607    5.030123600    5.501081669
  586 SOLV  OW      3447    1.783123138    4.961653594    5.055256359
  586 SOLV  HW1     3448    1.689662019    4.968935123    5.090069705
  586 SOLV  HW2     3449    1.791739809    4.878767751    4.999978389
  587 SOLV  OW      3450    2.510394196    5.726592280    7.362008288
  587 SOLV  HW1     3451    2.445469587    5.686888977    7.426880683
  587 SOLV  HW2     3452    2.482313064    5.819926858    7.339645497
  588 SOLV  OW      3453    3.656004437    5.865348204    3.625097897
  588 SOLV  HW1     3454    3.575747870    5.833049991    3.574941387
  588 SOLV  HW2     3455    3.648263237    5.838626712    3.721149906
  589 SOLV  OW      3456    0.650337146    1.292291033    6.584578575
  589 SOLV  HW1     3457    0.710028655    1.360564225    6.542440069
  589 SOLV  HW2     3458    0.659537168    1.296820025    6.684051290
  590 SOLV  OW      3459    5.126219746    1.444329949    3.630201238
  590 SOLV  HW1     3460    5.046421121    1.386221001    3.646185508
  590 SOLV  HW2     3461    5.207970181    1.387273021    3.622368485
  591 SOLV  OW      3462    4.409195365    4.250920771    1.149346578
  591 SOLV  HW1     3463    4.414711647    4.335813617    1.096784787
  591 SOLV  HW2     3464    4.396893583    4.272439204    1.246225898
  592 SOLV  OW      3465    4.915206960    1.033065382    4.618273265
  592 SOLV  HW1     3466    4.991873306    0.969616403    4.628095379
  592 SOLV  HW2     3467    4.948171850    1.119581737    4.580481600
  593 SOLV  OW      3468    4.043063002    1.246048754    4.590104634
  593 SOLV  HW1     3469    4.016220453    1.199140930    4.505967335
  593 SOLV  HW2     3470    3.997019445    1.203609245    4.668071671
  594 SOLV  OW      3471    3.507522124    4.497620169    2.637256510
  594 SOLV  HW1     3472    3.508124368    4.495517320    2.537280614
  594 SOLV  HW2     3473    3.529052239    4.590045957    2.668782784
  595 SOLV  OW      3474    4.080119982    2.651514870    2.534577428
  595 SOLV  HW1     3475    4.117901754    2.692160879    2.617766300
  595 SOLV  HW2     3476    4.009565248    2.585007880    2.559047717
  596 SOLV  OW      3477    4.678690522    0.474193973    1.626880671
  596 SOLV  HW1     3478    4.705746813    0.498745711    1.719967473
  596 SOLV  HW2     3479    4.579081790    0.478151566    1.618980684
  597 SOLV  OW      3480    0.451100699    3.494613478    5.426229089
  597 SOLV  HW1     3481    0.437972351    3.539046521    5.514848173
  597 SOLV  HW2     3482    0.537070987    3.525752323    5.385738767
  598 SOLV  OW      3483    2.639091376    4.438047572    1.267801313
  598 SOLV  HW1     3484    2.707550296    4.439819972    1.194929988
  598 SOLV  HW2     3485    2.548571145    4.422800490    1.228133058
  599 SOLV  OW      3486    1.979665907    6.305316324    2.397185137
  599 SOLV  HW1     3487    1.967095905    6.236991157    2.469113041
  599 SOLV  HW2     3488    1.891169728    6.326999205    2.355975031
  600 SOLV  OW      3489    2.262898481    2.784524797    3.097132279
  600 SOLV  HW1     3490    2.224006038    2.753889015    3.184016156
  600 SOLV  HW2     3491    2.281845335    2.882600739    3.101831263
  601 SOLV  OW      3492    4.270576889    3.958793649    2.878098688
  601 SOLV  HW1     3493    4.230045083    3.930123148    2.964903887
  601 SOLV  HW2     3494    4.366492404    3.930655536    2.875191417
  602 SOLV  OW      3495    1.545451206    5.817003196    1.217221015
  602 SOLV  HW1     3496    1.481757550    5.885460327    1.181770855
  602 SOLV  HW2     3497    1.618104378    5.862551499    1.268668559
  603 SOLV  OW      3498    2.762738382    6.440502926    7.726598861
  603 SOLV  HW1     3499    2.724694709    6.373735487    7.662608434
  603 SOLV  HW2     3500    2.850386628    6.407181989    7.761347178
  604 SOLV  OW      3501    3.766308370    5.594818253    1.503592603
  604 SOLV  HW1     3502    3.701617173    5.519708241    1.516764969
  604 SOLV  HW2     3503    3.715976623    5.679949339    1.488781469
  605 SOLV  OW      3504    3.636287969    5.297782459    6.376141242
  605 SOLV  HW1     3505    3.573953058    5.373757035    6.357642137
  605 SOLV  HW2     3506    3.607015461    5.250068901    6.459005627
  606 SOLV  OW      3507    0.818604771    5.126693453    3.619098580
  606 SOLV  HW1     3508    0.808190486    5.137318083    3.520211778
  606 SOLV  HW2     3509    0.761672178    5.194176527    3.666052895
  607 SOLV  OW      3510    1.793274388    4.201624951    5.114723576
  607 SOLV  HW1     3511    1.892555772    4.213245215    5.117576965
  607 SOLV  HW2     3512    1.753349714    4.234905745    5.200154055
  608 SOLV  OW      3513    0.904042940    5.940686680    4.038575581
  608 SOLV  HW1     3514    0.872158263    5.846554355    4.049641522
  608 SOLV  HW2     3515    0.983981218    5.941958820    3.978507312
  609 SOLV  OW      3516    1.629738351    5.603024071    6.962106851
  609 SOLV  HW1     3517    1.573685045    5.549157774    6.899206770
  609 SOLV  HW2     3518    1.616614980    5.569584431    7.055431833
  610 SOLV  OW      3519    2.404925145    0.405640044    6.128262628
  610 SOLV  HW1     3520    2.479215296    0.382416891    6.191045049
  610 SOLV  HW2     3521    2.317827407    0.375549554    6.167102380
  611 SOLV  OW      3522    4.156207092    0.204453067    8.451272710
  611 SOLV  HW1     3523    4.183523855    0.293376224    8.487966624
  611 SOLV  HW2     3524    4.087413671    0.217557887    8.379888503
  612 SOLV  OW      3525    1.488488573    1.866068585    8.351444246
  612 SOLV  HW1     3526    1.479404363    1.821628509    8.440565096
  612 SOLV  HW2     3527    1.512022474    1.797710874    8.282354829
  613 SOLV  OW      3528    3.135065242    5.644708986    5.352645609
  613 SOLV  HW1     3529    3.110611642    5.701905925    5.274348124
  613 SOLV  HW2     3530    3.125877320    5.548315026    5.327670589
  614 SOLV  OW      3531    2.164172850    3.985052789    0.006694647
  614 SOLV  HW1     3532    2.186752005    4.044105397    0.084173323
  614 SOLV  HW2     3533    2.173428482    3.889289266    0.033964514
  615 SOLV  OW      3534    2.681550555    2.905782138    4.850374318
  615 SOLV  HW1     3535    2.729390831    2.824645570    4.816786203
  615 SOLV  HW2     3536    2.616187257    2.936885936    4.781380388
  616 SOLV  OW      3537    3.115165191    0.676101986    3.687889139
  616 SOLV  HW1     3538    3.134522125    0.754442624    3.628829618
  616 SOLV  HW2     3539    3.167775739    0.684362520    3.772528547
  617 SOLV  OW      3540    5.342656128    6.448312873    4.042581006
  617 SOLV  HW1     3541    5.436948910    6.423562510    4.020304165
  617 SOLV  HW2     3542    5.291519303    6.365986866    4.067227247
  618 SOLV  OW      3543    4.255946834    3.134752999    7.403246170
  618 SOLV  HW1     3544    4.305625435    3.163915596    7.484987009
  618 SOLV  HW2     3545    4.171250206    3.187304181    7.395194073
  619 SOLV  OW      3546    2.842869541    4.436963246    3.999135968
  619 SOLV  HW1     3547    2.848515045    4.378035570    4.079731327
  619 SOLV  HW2     3548    2.934561835    4.467991226    3.974041263
  620 SOLV  OW      3549    0.314904343    4.454970494    5.387133037
  620 SOLV  HW1     3550    0.264288103    4.536795256    5.414385189
  620 SOLV  HW2     3551    0.251623508    4.378052974    5.378233125
  621 SOLV  OW      3552    4.625290571    6.066592461    8.334785252
  621 SOLV  HW1     3553    4.586119179    6.113307642    8.414052324
  621 SOLV  HW2     3554    4.597162590    5.970631885    8.335387586
  622 SOLV  OW      3555    3.626084624    2.926188827    3.030615275
  622 SOLV  HW1     3556    3.648070595    2.890365304    3.121352467
  622 SOLV  HW2     3557    3.631265690    2.852286344    2.963447152
  623 SOLV  OW      3558    3.964425534    3.833981970    7.418503860
  623 SOLV  HW1     3559    4.057148510    3.812438026    7.449135828
  623 SOLV  HW2     3560    3.962515089    3.838464709    7.318622855
  624 SOLV  OW      3561    2.262863910    4.142242373    4.269910357
  624 SOLV  HW1     3562    2.202726262    4.220330288    4.253007462
  624 SOLV  HW2     3563    2.322275575    4.128167832    4.190713560
  625 SOLV  OW      3564    1.261822620    0.297322492    6.267555589
  625 SOLV  HW1     3565    1.330814285    0.364798175    6.241341272
  625 SOLV  HW2     3566    1.262686409    0.221646460    6.202192291
  626 SOLV  OW      3567    0.563339425    4.574505741    5.297895734
  626 SOLV  HW1     3568    0.500748871    4.522821686    5.356300798
  626 SOLV  HW2     3569    0.623309525    4.511143129    5.249020961
  627 SOLV  OW      3570    5.149261552    2.167640881    6.346608382
  627 SOLV  HW1     3571    5.139951084    2.071579573    6.320426490
  627 SOLV  HW2     3572    5.182688079    2.220388281    6.268503778
  628 SOLV  OW      3573    4.285717159    5.983027604    5.389526517
  628 SOLV  HW1     3574    4.349030299    5.990365162    5.312470953
  628 SOLV  HW2     3575    4.311658964    6.048684394    5.460351737
  629 SOLV  OW      3576    2.284683704    3.298469463    2.547719039
  629 SOLV  HW1     3577    2.334437763    3.384300962    2.560268180
  629 SOLV  HW2     3578    2.303202597    3.237617991    2.624882129
  630 SOLV  OW      3579    3.206522031    2.627184772    4.356333224
  630 SOLV  HW1     3580    3.272011691    2.561985744    4.318121465
  630 SOLV  HW2     3581    3.122452681    2.625588562    4.302206098
  631 SOLV  OW      3582    1.699787281    4.197853414    7.310170573
  631 SOLV  HW1     3583    1.785889504    4.204052763    7.259693391
  631 SOLV  HW2     3584    1.707971939    4.247963908    7.396321075
  632 SOLV  OW      3585    2.453956082    4.288007672    4.658840596
  632 SOLV  HW1     3586    2.409427911    4.376706865    4.671073594
  632 SOLV  HW2     3587    2.544434351    4.289982490    4.701381790
  633 SOLV  OW      3588    2.000359056    3.856966675    8.277183092
  633 SOLV  HW1     3589    1.962622703    3.776871279    8.323666144
  633 SOLV  HW2     3590    2.095727043    3.839455813    8.252723264
  634 SOLV  OW      3591    3.270728763    0.994299718    1.395864897
  634 SOLV  HW1     3592    3.209852733    1.020837748    1.470630097
  634 SOLV  HW2     3593    3.257293660    1.056102300    1.318405691
  635 SOLV  OW      3594    5.922454738    0.890546504    4.518219645
  635 SOLV  HW1     3595    5.995910232    0.958336243    4.521187475
  635 SOLV  HW2     3596    5.834468833    0.937127634    4.508804511
  636 SOLV  OW      3597    4.302651049    1.799022889    8.454307356
  636 SOLV  HW1     3598    4.230146411    1.769613291    8.392032631
  636 SOLV  HW2     3599    4.338774741    1.719656218    8.503256196
  637 SOLV  OW      3600    0.035058298    0.761310200    0.667411822
  637 SOLV  HW1     3601    0.105586881    0.690940716    0.676003877
  637 SOLV  HW2     3602   -0.052279594    0.718342952    0.644479748
  638 SOLV  OW      3603    0.183793566    2.629416605    3.955815146
  638 SOLV  HW1     3604    0.089438542    2.656367873    3.936560732
  638 SOLV  HW2     3605    0.242373062    2.656167840    3.879311520
  639 SOLV  OW      3606    4.767337262    0.722738728    6.507608604
  639 SOLV  HW1     3607    4.856558710    0.697892573    6.545320161
  639 SOLV  HW2     3608    4.766565503    0.704808071    6.409232494
  640 SOLV  OW      3609    0.483916041    4.965682742    2.717592708
  640 SOLV  HW1     3610    0.541525830    5.046089273    2.732285467
  640 SOLV  HW2     3611    0.389108813    4.994582125    2.704311623
  641 SOLV  OW      3612    1.249601065    0.013901374    5.886334693
  641 SOLV  HW1     3613    1.161205379   -0.021040526    5.917403205
  641 SOLV  HW2     3614    1.248522462    0.023527423    5.786804878
  642 SOLV  OW      3615    3.402721836    3.223278385    8.193049280
  642 SOLV  HW1     3616    3.381951798    3.163950166    8.270822900
  642 SOLV  HW2     3617    3.500520020    3.244129485    8.192214309
  643 SOLV  OW      3618    0.797588566    5.746426348    8.305821258
  643 SOLV  HW1     3619    0.897128157    5.738271016    8.310853789
  643 SOLV  HW2     3620    0.758713051    5.737225910    8.397494688
  644 SOLV  OW      3621    1.546049278    3.279827784    8.109143008
  644 SOLV  HW1     3622    1.587767691    3.257465828    8.197230985
  644 SOLV  HW2     3623    1.570004821    3.209580728    8.042124700
  645 SOLV  OW      3624    3.364567775    4.965721842    1.740694715
  645 SOLV  HW1     3625    3.452410569    4.926420155    1.767879395
  645 SOLV  HW2     3626    3.379852526    5.038310522    1.673633284
  646 SOLV  OW      3627    3.095418444    4.190615276    2.057144306
  646 SOLV  HW1     3628    3.162298797    4.117298348    2.044830722
  646 SOLV  HW2     3629    3.070636304    4.197239725    2.153797844
  647 SOLV  OW      3630    6.000044925    4.939070027    6.391329673
  647 SOLV  HW1     3631    6.076020301    4.929534373    6.455647507
  647 SOLV  HW2     3632    5.937051190    4.862216284    6.402521737
  648 SOLV  OW      3633    3.121266074    5.693017516    2.633363379
  648 SOLV  HW1     3634    3.046387030    5.663573408    2.573981993
  648 SOLV  HW2     3635    3.174674846    5.763760065    2.587071151
  649 SOLV  OW      3636    4.934169669    2.328134702    6.040010708
  649 SOLV  HW1     3637    4.901299670    2.307799538    5.947782688
  649 SOLV  HW2     3638    4.943450574    2.427091598    6.051025866
  650 SOLV  OW      3639    3.867719066    3.503049190    1.313891482
  650 SOLV  HW1     3640    3.770599182    3.480959031    1.304963794
  650 SOLV  HW2     3641    3.878044242    3.600500953    1.333804287
  651 SOLV  OW      3642    5.951745111    1.256749677    2.470498966
  651 SOLV  HW1     3643    5.934549006    1.349709760    2.503097646
  651 SOLV  HW2     3644    5.865667699    1.205924047    2.467777899
  652 SOLV  OW      3645    2.575431814    3.200280805    0.490354583
  652 SOLV  HW1     3646    2.675428691    3.200985570    0.490040557
  652 SOLV  HW2     3647    2.542728946    3.144861930    0.566900201
  653 SOLV  OW      3648    5.402223600    1.316871590    8.449808941
  653 SOLV  HW1     3649    5.372582498    1.233996357    8.402342430
  653 SOLV  HW2     3650    5.501727010    1.324885182    8.443904590
  654 SOLV  OW      3651    1.509282095    1.146322005    5.579924892
  654 SOLV  HW1     3652    1.597018555    1.189446489    5.600961720
  654 SOLV  HW2     3653    1.446404783    1.159574360    5.656545820
  655 SOLV  OW      3654    3.757792311    5.513319349    2.327257800
  655 SOLV  HW1     3655    3.694758120    5.506895052    2.249892292
  655 SOLV  HW2     3656    3.727614530    5.451743622    2.400043056
  656 SOLV  OW      3657    0.017029458    0.722819850    3.953677012
  656 SOLV  HW1     3658    0.020524445    0.636916468    3.902604977
  656 SOLV  HW2     3659    0.087693850    0.784795047    3.919536482
  657 SOLV  OW      3660    3.445294025    4.665621540    1.971064733
  657 SOLV  HW1     3661    3.461945627    4.760868292    1.945555299
  657 SOLV  HW2     3662    3.420143053    4.613227476    1.889687363
  658 SOLV  OW      3663    3.194207255    5.496812467    6.823999782
  658 SOLV  HW1     3664    3.197670995    5.480919332    6.922667835
  658 SOLV  HW2     3665    3.259982302    5.567996685    6.799374283
  659 SOLV  OW      3666    2.429864163    5.059066136    6.632653813
  659 SOLV  HW1     3667    2.394328172    4.995593018    6.701271043
  659 SOLV  HW2     3668    2.366711956    5.135930250    6.622471927
  660 SOLV  OW      3669    2.323007042    1.659588665    5.342976082
  660 SOLV  HW1     3670    2.348863255    1.741487217    5.291750506
  660 SOLV  HW2     3671    2.258500857    1.684448290    5.415232050
  661 SOLV  OW      3672    2.871575090    2.221568451    3.439101913
  661 SOLV  HW1     3673    2.877638303    2.317336981    3.467236927
  661 SOLV  HW2     3674    2.782199505    2.204622402    3.397571373
  662 SOLV  OW      3675    0.139410606    0.495731748    5.832453853
  662 SOLV  HW1     3676    0.166226095    0.543664263    5.916020379
  662 SOLV  HW2     3677    0.069651495    0.548917629    5.784444538
  663 SOLV  OW      3678    5.856089711    3.975503188    4.319402724
  663 SOLV  HW1     3679    5.798148192    3.919246987    4.260428080
  663 SOLV  HW2     3680    5.942364258    3.927931608    4.336538316
  664 SOLV  OW      3681    5.222883477    5.197149244    0.270450289
  664 SOLV  HW1     3682    5.153273117    5.125732509    0.263100065
  664 SOLV  HW2     3683    5.302461684    5.161238817    0.319212082
  665 SOLV  OW      3684    4.508611813    6.131768422    2.858152385
  665 SOLV  HW1     3685    4.486561827    6.227203613    2.878299198
  665 SOLV  HW2     3686    4.596210229    6.108197089    2.900234147
  666 SOLV  OW      3687    4.396168792    3.392064573    5.561288220
  666 SOLV  HW1     3688    4.381985294    3.392287494    5.462299614
  666 SOLV  HW2     3689    4.408873262    3.485928381    5.593352604
  667 SOLV  OW      3690    4.516069414    2.814111778    5.366153191
  667 SOLV  HW1     3691    4.484028872    2.907507571    5.381983204
  667 SOLV  HW2     3692    4.544972374    2.804481114    5.270907035
  668 SOLV  OW      3693    3.544770673    5.886323282    5.606443669
  668 SOLV  HW1     3694    3.457478148    5.841808581    5.626404516
  668 SOLV  HW2     3695    3.607162804    5.820186138    5.564813232
  669 SOLV  OW      3696    2.562797558    2.119028129    7.720457566
  669 SOLV  HW1     3697    2.607102570    2.035333095    7.752585131
  669 SOLV  HW2     3698    2.631965533    2.189625183    7.705232598
  670 SOLV  OW      3699    1.802876323    0.829519079    0.745247729
  670 SOLV  HW1     3700    1.744976229    0.818841640    0.664417349
  670 SOLV  HW2     3701    1.829165146    0.925510053    0.754974297
  671 SOLV  OW      3702    3.456400736    4.230961593    3.866641501
  671 SOLV  HW1     3703    3.496777332    4.205970837    3.778634914
  671 SOLV  HW2     3704    3.448079703    4.149377037    3.923866156
  672 SOLV  OW      3705    3.798758038    1.448106612    1.100807497
  672 SOLV  HW1     3706    3.776208923    1.425363187    1.006074894
  672 SOLV  HW2     3707    3.893582194    1.422490248    1.119572558
  673 SOLV  OW      3708    1.378567897    4.311000245    2.348668945
  673 SOLV  HW1     3709    1.420147789    4.241307034    2.290240039
  673 SOLV  HW2     3710    1.302472562    4.354092185    2.300165865
  674 SOLV  OW      3711    0.646074587    1.298353888    3.202977077
  674 SOLV  HW1     3712    0.603288299    1.219169250    3.159398286
  674 SOLV  HW2     3713    0.655682959    1.372068021    3.136090048
  675 SOLV  OW      3714    3.507285136    3.209728841    5.617711790
  675 SOLV  HW1     3715    3.481865943    3.147568930    5.691806200
  675 SOLV  HW2     3716    3.437034504    3.207298406    5.546585686
  676 SOLV  OW      3717    1.477413929    6.418070734    3.232018318
  676 SOLV  HW1     3718    1.477038301    6.374093330    3.321828301
  676 SOLV  HW2     3719    1.571497677    6.439565042    3.205822359
  677 SOLV  OW      3720    0.244672396    3.180701904    8.012521089
  677 SOLV  HW1     3721    0.305741485    3.125820423    8.069604899
  677 SOLV  HW2     3722    0.284191253    3.190400041    7.921174620
  678 SOLV  OW      3723    4.605665060    4.245477207    0.539173835
  678 SOLV  HW1     3724    4.596209037    4.198855008    0.451213947
  678 SOLV  HW2     3725    4.648193618    4.334883309    0.525108176
  679 SOLV  OW      3726    0.726213315    1.660898773    4.491466264
  679 SOLV  HW1     3727    0.754837325    1.753505639    4.466877721
  679 SOLV  HW2     3728    0.644145009    1.636547455    4.439776726
  680 SOLV  OW      3729    3.250672310    1.075633279    4.506407455
  680 SOLV  HW1     3730    3.194905105    1.135261189    4.448662095
  680 SOLV  HW2     3731    3.296449078    1.130382915    4.576457101
  681 SOLV  OW      3732    1.518143503    2.240911318    7.073890049
  681 SOLV  HW1     3733    1.449930511    2.284823417    7.015420375
  681 SOLV  HW2     3734    1.607155977    2.242640326    7.028351581
  682 SOLV  OW      3735    2.234054649    3.112140465    3.218525518
  682 SOLV  HW1     3736    2.145068878    3.085610482    3.255642938
  682 SOLV  HW2     3737    2.221096383    3.158948153    3.131112115
  683 SOLV  OW      3738    5.859633022    2.886174389    5.838029024
  683 SOLV  HW1     3739    5.913000741    2.813690493    5.881594463
  683 SOLV  HW2     3740    5.799505358    2.928590652    5.905745271
  684 SOLV  OW      3741    1.369379141    2.267722634    6.046683794
  684 SOLV  HW1     3742    1.421406756    2.353094940    6.048844578
  684 SOLV  HW2     3743    1.286265132    2.277946483    6.101341639
  685 SOLV  OW      3744    4.173356869    3.768937199    7.855935240
  685 SOLV  HW1     3745    4.097916588    3.790623478    7.793979892
  685 SOLV  HW2     3746    4.142796546    3.779321979    7.950583026
  686 SOLV  OW      3747    0.368299137    1.716361994    7.081295795
  686 SOLV  HW1     3748    0.452468325    1.667632656    7.104555038
  686 SOLV  HW2     3749    0.370808519    1.808080872    7.121061563
  687 SOLV  OW      3750    1.124535113    1.321871219    7.456591403
  687 SOLV  HW1     3751    1.138614780    1.251075563    7.387383612
  687 SOLV  HW2     3752    1.210799222    1.369520523    7.473561652
  688 SOLV  OW      3753    4.570212634    1.860384576    7.798149409
  688 SOLV  HW1     3754    4.559431125    1.767185479    7.832756761
  688 SOLV  HW2     3755    4.545593691    1.925616029    7.869834365
  689 SOLV  OW      3756    5.225879321    3.772995076    1.370077945
  689 SOLV  HW1     3757    5.139493201    3.823249099    1.366622073
  689 SOLV  HW2     3758    5.301570834    3.837500307    1.380558331
  690 SOLV  OW      3759    5.140713306    3.490400629    6.308711336
  690 SOLV  HW1     3760    5.106019170    3.456404342    6.396121640
  690 SOLV  HW2     3761    5.072325018    3.474921329    6.237413332
  691 SOLV  OW      3762    3.368747961    5.575993707    0.427805305
  691 SOLV  HW1     3763    3.411966024    5.498113991    0.382341909
  691 SOLV  HW2     3764    3.401284413    5.581751804    0.522188566
  692 SOLV  OW      3765    3.869085203    0.286577223    2.775962485
  692 SOLV  HW1     3766    3.949697251    0.299811310    2.833638466
  692 SOLV  HW2     3767    3.832292032    0.375616936    2.749163805
  693 SOLV  OW      3768    0.748459579    5.506016541    6.211286991
  693 SOLV  HW1     3769    0.708059261    5.432278923    6.157152474
  693 SOLV  HW2     3770    0.787125882    5.468264095    6.295427628
  694 SOLV  OW      3771    1.722155437    2.191473639    8.526216664
  694 SOLV  HW1     3772    1.806727253    2.244207687    8.518049805
  694 SOLV  HW2     3773    1.744196721    2.094414074    8.535890094
  695 SOLV  OW      3774    2.871225092    5.022249958    7.297462407
  695 SOLV  HW1     3775    2.814987727    5.070442498    7.364654730
  695 SOLV  HW2     3776    2.856869933    4.923701353    7.306522060
  696 SOLV  OW      3777    5.402367664    5.286091028    2.501220102
  696 SOLV  HW1     3778    5.451594223    5.338132829    2.431446306
  696 SOLV  HW2     3779    5.316875553    5.332896927    2.523587304
  697 SOLV  OW      3780    2.869350410    3.341081945    5.767812485
  697 SOLV  HW1     3781    2.803313342    3.267528744    5.782945126
  697 SOLV  HW2     3782    2.853564265    3.382092256    5.677985336
  698 SOLV  OW      3783    5.410225092    5.762880779    6.394904038
  698 SOLV  HW1     3784    5.333400556    5.809482414    6.351014827
  698 SOLV  HW2     3785    5.415618469    5.668781116    6.361494975
  699 SOLV  OW      3786    0.755272498    4.551805230    5.525778693
  699 SOLV  HW1     3787    0.656226552    4.540814271    5.517467673
  699 SOLV  HW2     3788    0.800800834    4.468443744    5.494505380
  700 SOLV  OW      3789    5.906069105    1.405728615    6.279602145
  700 SOLV  HW1     3790    5.854781331    1.474882047    6.228736341
  700 SOLV  HW2     3791    6.000195217    1.436895236    6.292597604
  701 SOLV  OW      3792    0.423177102    4.200036609    7.999186182
  701 SOLV  HW1     3793    0.443776224    4.250515460    7.915355846
  701 SOLV  HW2     3794    0.328718680    4.218085104    8.026605584
  702 SOLV  OW      3795    6.055678525    4.749438405    7.090942314
  702 SOLV  HW1     3796    5.982169447    4.682557575    7.102048786
  702 SOLV  HW2     3797    6.028124371    4.836374376    7.131965738
  703 SOLV  OW      3798    3.101271133    4.675230031    8.204434612
  703 SOLV  HW1     3799    3.190977881    4.648093870    8.239310930
  703 SOLV  HW2     3800    3.046457601    4.593577049    8.186317363
  704 SOLV  OW      3801    2.203017847    2.017739979    5.412799946
  704 SOLV  HW1     3802    2.223706823    2.095489817    5.472188008
  704 SOLV  HW2     3803    2.281727318    1.956124377    5.409919139
  705 SOLV  OW      3804    1.269217279    4.393945453    0.688361687
  705 SOLV  HW1     3805    1.230399580    4.417085368    0.599155796
  705 SOLV  HW2     3806    1.311058478    4.303225190    0.683987667
  706 SOLV  OW      3807    4.009023800    4.782403653    1.235530101
  706 SOLV  HW1     3808    3.970316847    4.737767478    1.316210694
  706 SOLV  HW2     3809    3.939698946    4.787219223    1.163621271
  707 SOLV  OW      3810    4.881500113    3.417102297    8.296285514
  707 SOLV  HW1     3811    4.800774220    3.365777538    8.267146640
  707 SOLV  HW2     3812    4.922490397    3.462492589    8.217168467
  708 SOLV  OW      3813    1.089262455    3.816395530    7.965095243
  708 SOLV  HW1     3814    1.107837615    3.720437457    7.986237690
  708 SOLV  HW2     3815    1.015746566    3.822016715    7.897539392
  709 SOLV  OW      3816    4.503303909    2.450161418    4.911975854
  709 SOLV  HW1     3817    4.510304701    2.527393412    4.975112088
  709 SOLV  HW2     3818    4.415404013    2.453833535    4.864435507
  710 SOLV  OW      3819    2.861044636    3.962285045    5.729029953
  710 SOLV  HW1     3820    2.849316369    3.922516893    5.638030264
  710 SOLV  HW2     3821    2.881208138    4.059851964    5.720422580
  711 SOLV  OW      3822    1.914134405    1.010498028    2.625355866
  711 SOLV  HW1     3823    1.970630693    1.039490037    2.702606218
  711 SOLV  HW2     3824    1.935969934    1.066297777    2.545296233
  712 SOLV  OW      3825    2.170621823    4.212273184    7.084121885
  712 SOLV  HW1     3826    2.192784224    4.175249224    7.174332887
  712 SOLV  HW2     3827    2.254624416    4.241996540    7.038733858
  713 SOLV  OW      3828    3.353280581    1.724419575    7.735844301
  713 SOLV  HW1     3829    3.423265139    1.723708612    7.807270036
  713 SOLV  HW2     3830    3.325574719    1.818690720    7.717261868
  714 SOLV  OW      3831    3.272976808    3.994984099    2.007940515
  714 SOLV  HW1     3832    3.367733014    3.963035824    2.008688672
  714 SOLV  HW2     3833    3.215080767    3.926563326    1.963593899
  715 SOLV  OW      3834    3.264822906    1.381475883    8.014100967
  715 SOLV  HW1     3835    3.207696002    1.387501068    8.095955711
  715 SOLV  HW2     3836    3.230556491    1.444900126    7.944796080
  716 SOLV  OW      3837    2.831652681    4.252194639    4.231845464
  716 SOLV  HW1     3838    2.782227638    4.329298364    4.271997470
  716 SOLV  HW2     3839    2.789178005    4.166513344    4.261078871
  717 SOLV  OW      3840    4.359206345    5.903067987    2.769384051
  717 SOLV  HW1     3841    4.306686157    5.896934620    2.684507894
  717 SOLV  HW2     3842    4.401437476    5.993471750    2.775991334
  718 SOLV  OW      3843    5.449139052    3.618116003    5.720691993
  718 SOLV  HW1     3844    5.419458492    3.587438974    5.811124009
  718 SOLV  HW2     3845    5.392003208    3.575426513    5.650598717
  719 SOLV  OW      3846    4.485684567    1.787712688    7.134498574
  719 SOLV  HW1     3847    4.400794105    1.820393145    7.176038650
  719 SOLV  HW2     3848    4.513699299    1.850637206    7.062002638
  720 SOLV  OW      3849    5.755405147    3.922141861    5.169585745
  720 SOLV  HW1     3850    5.725814172    3.834902503    5.208491301
  720 SOLV  HW2     3851    5.829191848    3.960185058    5.225336976
  721 SOLV  OW      3852    5.227234907    3.459422001    8.312093146
  721 SOLV  HW1     3853    5.222106055    3.396137948    8.234835135
  721 SOLV  HW2     3854    5.159960687    3.433120661    8.381247949
  722 SOLV  OW      3855    1.353436594    5.356889902    2.235755763
  722 SOLV  HW1     3856    1.328956888    5.260310393    2.227203941
  722 SOLV  HW2     3857    1.440234998    5.365065262    2.284737348
  723 SOLV  OW      3858    0.120268889    2.881357865    8.071448348
  723 SOLV  HW1     3859    0.043046187    2.942111586    8.052857750
  723 SOLV  HW2     3860    0.160454259    2.851122625    7.985013830
  724 SOLV  OW      3861    3.297395121    0.772976419    2.408058913
  724 SOLV  HW1     3862    3.367705835    0.775044518    2.479137334
  724 SOLV  HW2     3863    3.319379423    0.840297726    2.337457806
  725 SOLV  OW      3864    2.658388467    3.032860698    4.254614877
  725 SOLV  HW1     3865    2.677202999    3.117402831    4.204629075
  725 SOLV  HW2     3866    2.656535957    3.051881462    4.352771642
  726 SOLV  OW      3867    3.307610625    6.056249254    5.359104834
  726 SOLV  HW1     3868    3.246035792    6.000684586    5.414971220
  726 SOLV  HW2     3869    3.358211307    5.997072521    5.296354122
  727 SOLV  OW      3870    1.248473586    4.769260731    3.717962493
  727 SOLV  HW1     3871    1.326593210    4.828484165    3.737707572
  727 SOLV  HW2     3872    1.177702487    4.783240620    3.787215584
  728 SOLV  OW      3873    3.835876411    2.250272331    0.612966825
  728 SOLV  HW1     3874    3.766103807    2.275797858    0.546032530
  728 SOLV  HW2     3875    3.845891882    2.323551351    0.680271026
  729 SOLV  OW      3876    2.873779743    5.890917422    0.159802885
  729 SOLV  HW1     3877    2.805658662    5.851268776    0.098260276
  729 SOLV  HW2     3878    2.860100977    5.989819780    0.165388040
  730 SOLV  OW      3879    4.065058510    3.558385096    6.002820094
  730 SOLV  HW1     3880    4.108396498    3.472026932    5.977050903
  730 SOLV  HW2     3881    4.084231623    3.577903916    6.099004187
  731 SOLV  OW      3882    4.152314438    3.236301501    6.521466422
  731 SOLV  HW1     3883    4.201880267    3.323048287    6.517198021
  731 SOLV  HW2     3884    4.070975453    3.241501402    6.463527705
  732 SOLV  OW      3885    0.798443474    3.130540388    5.433685856
  732 SOLV  HW1     3886    0.836996767    3.218650449    5.461076528
  732 SOLV  HW2     3887    0.864149796    3.057804008    5.453486485
  733 SOLV  OW      3888    3.646122242    5.963602125    2.613014387
  733 SOLV  HW1     3889    3.698662933    5.965603168    2.527952979
  733 SOLV  HW2     3890    3.634419724    6.056858025    2.647166361
  734 SOLV  OW      3891    1.607778129    2.452521997    2.382633760
  734 SOLV  HW1     3892    1.586224410    2.411798026    2.471386120
  734 SOLV  HW2     3893    1.566146977    2.543243214    2.376593912
  735 SOLV  OW      3894    3.170513257    3.197594309    3.396757175
  735 SOLV  HW1     3895    3.182981335    3.120068108    3.458678430
  735 SOLV  HW2     3896    3.131515672    3.274620310    3.447216476
  736 SOLV  OW      3897    3.095162621    0.717862957    0.909242244
  736 SOLV  HW1     3898    3.025632727    0.766253801    0.962382557
  736 SOLV  HW2     3899    3.052987875    0.640738192    0.861565880
  737 SOLV  OW      3900    3.363322516    5.959344155    6.614282858
  737 SOLV  HW1     3901    3.300327665    5.903129499    6.560696226
  737 SOLV  HW2     3902    3.435771126    5.994160600    6.554793469
  738 SOLV  OW      3903    0.538840705    4.738707322    6.345619900
  738 SOLV  HW1     3904    0.580666824    4.664957903    6.292595697
  738 SOLV  HW2     3905    0.455808296    4.704939797    6.389952092
  739 SOLV  OW      3906    3.056017217    0.077332792    0.598863078
  739 SOLV  HW1     3907    3.040098512    0.004337672    0.532392984
  739 SOLV  HW2     3908    3.098366008    0.039013041    0.680949266
  740 SOLV  OW      3909    1.760582726    1.868795016    0.006445387
  740 SOLV  HW1     3910    1.822667058    1.858241673    0.084125073
  740 SOLV  HW2     3911    1.675727788    1.819096627    0.024602063
  741 SOLV  OW      3912    0.868982294    6.169275684    4.747211010
  741 SOLV  HW1     3913    0.820272566    6.163910441    4.660041270
  741 SOLV  HW2     3914    0.871006942    6.264241744    4.778473355
  742 SOLV  OW      3915    3.753424013    3.708485792    5.692682863
  742 SOLV  HW1     3916    3.660327674    3.688728554    5.723386357
  742 SOLV  HW2     3917    3.811557995    3.628795230    5.709108446
  743 SOLV  OW      3918    4.257991866    5.897754361    3.701968686
  743 SOLV  HW1     3919    4.314443212    5.979330274    3.689375677
  743 SOLV  HW2     3920    4.280612507    5.830380065    3.631619587
  744 SOLV  OW      3921    5.464755622    0.418773995    0.872003530
  744 SOLV  HW1     3922    5.527815145    0.406978524    0.948712970
  744 SOLV  HW2     3923    5.506115097    0.381696749    0.788849228
  745 SOLV  OW      3924    0.787524100    0.509406074    4.009531955
  745 SOLV  HW1     3925    0.865659877    0.484750892    4.066863421
  745 SOLV  HW2     3926    0.713183166    0.543207573    4.067245367
  746 SOLV  OW      3927    4.437934174    0.458556184    4.127499363
  746 SOLV  HW1     3928    4.444297078    0.378535026    4.187132042
  746 SOLV  HW2     3929    4.452108135    0.541548063    4.181456735
  747 SOLV  OW      3930    0.578399646    4.409995765    8.470208716
  747 SOLV  HW1     3931    0.489173966    4.373236450    8.496428987
  747 SOLV  HW2     3932    0.625995485    4.443226491    8.551635584
  748 SOLV  OW      3933    0.035204933    1.621778522    4.822263146
  748 SOLV  HW1     3934    0.076998016    1.534834564    4.848608116
  748 SOLV  HW2     3935   -0.030288033    1.606226742    4.748312025
  749 SOLV  OW      3936    3.663275953    3.907468414    6.861493782
  749 SOLV  HW1     3937    3.601076703    3.888215430    6.785595381
  749 SOLV  HW2     3938    3.757750111    3.895160314    6.831111200
  750 SOLV  OW      3939    1.954091504    1.156046248    1.584037877
  750 SOLV  HW1     3940    1.958000728    1.060437577    1.554991748
  750 SOLV  HW2     3941    1.940652229    1.160283297    1.683039954
  751 SOLV  OW      3942    1.224970322    4.423850007    6.490419368
  751 SOLV  HW1     3943    1.299235439    4.449800396    6.552154418
  751 SOLV  HW2     3944    1.241413427    4.331633670    6.455408850
  752 SOLV  OW      3945    4.872186664    5.894032713    5.110276600
  752 SOLV  HW1     3946    4.851498523    5.991127593    5.098253171
  752 SOLV  HW2     3947    4.926673563    5.861730327    5.032896310
  753 SOLV  OW      3948    3.674628235    1.332179944    4.933342415
  753 SOLV  HW1     3949    3.710981047    1.406098163    4.990039212
  753 SOLV  HW2     3950    3.629419379    1.370938992    4.853006455
  754 SOLV  OW      3951    5.278793911    0.832227748    4.364801361
  754 SOLV  HW1     3952    5.357365040    0.811830655    4.306401781
  754 SOLV  HW2     3953    5.195162595    0.799564993    4.320768384
  755 SOLV  OW      3954    3.340567408    4.784299792    1.108621892
  755 SOLV  HW1     3955    3.284203443    4.833422998    1.175029580
  755 SOLV  HW2     3956    3.333626578    4.829026328    1.019451585
  756 SOLV  OW      3957    2.824867299    5.668136314    1.101447412
  756 SOLV  HW1     3958    2.862409818    5.649907158    1.010572653
  756 SOLV  HW2     3959    2.842894098    5.590035704    1.161241142
  757 SOLV  OW      3960    5.433333357    1.334326781    5.067163202
  757 SOLV  HW1     3961    5.523845661    1.309055526    5.101351654
  757 SOLV  HW2     3962    5.366106345    1.266954571    5.097846668
  758 SOLV  OW      3963    3.995541967    0.103108815    1.651717050
  758 SOLV  HW1     3964    4.084058889    0.092988544    1.697129872
  758 SOLV  HW2     3965    4.008285896    0.148722207    1.563643228
  759 SOLV  OW      3966    3.414575511    5.633528068    4.168213559
  759 SOLV  HW1     3967    3.410366715    5.581669193    4.082815028
  759 SOLV  HW2     3968    3.449085351    5.574645214    4.241301606
  760 SOLV  OW      3969    2.337537915    4.695454092    3.731463161
  760 SOLV  HW1     3970    2.344086547    4.617549521    3.793816668
  760 SOLV  HW2     3971    2.385215352    4.674017079    3.646214833
  761 SOLV  OW      3972    1.309695202    1.879360279    1.616022868
  761 SOLV  HW1     3973    1.371919129    1.932028167    1.673939055
  761 SOLV  HW2     3974    1.324782066    1.781662350    1.631105560
  762 SOLV  OW      3975    4.739441143    5.535022199    0.637293049
  762 SOLV  HW1     3976    4.811380611    5.565765031    0.575006896
  762 SOLV  HW2     3977    4.691036411    5.457528243    0.596652823
  763 SOLV  OW      3978    0.881758886    3.305358795    0.880548854
  763 SOLV  HW1     3979    0.969326308    3.339234204    0.914963625
  763 SOLV  HW2     3980    0.823842282    3.382737654    0.854894402
  764 SOLV  OW      3981    4.894989337    3.081490377    4.689617045
  764 SOLV  HW1     3982    4.856114299    3.147764671    4.625613684
  764 SOLV  HW2     3983    4.984671170    3.113396452    4.720262603
  765 SOLV  OW      3984    5.329427674    2.889803590    3.021450480
  765 SOLV  HW1     3985    5.251083579    2.914111754    2.964255389
  765 SOLV  HW2     3986    5.403970490    2.954422070    3.005086172
  766 SOLV  OW      3987    5.492063266    1.922852881    7.409225459
  766 SOLV  HW1     3988    5.506466167    2.013077473    7.368580047
  766 SOLV  HW2     3989    5.439671645    1.932401887    7.493865344
  767 SOLV  OW      3990    0.788862103    0.366194054    5.797776644
  767 SOLV  HW1     3991    0.797847250    0.452946860    5.748856333
  767 SOLV  HW2     3992    0.705834223    0.367786836    5.853488297
  768 SOLV  OW      3993    0.672424564    3.793433475    6.954228084
  768 SOLV  HW1     3994    0.596043485    3.730757865    6.969644680
  768 SOLV  HW2     3995    0.726612487    3.801164423    7.037917157
  769 SOLV  OW      3996    3.211635148    0.546612482    8.125117652
  769 SOLV  HW1     3997    3.150769370    0.623140963    8.146064119
  769 SOLV  HW2     3998    3.157133228    0.465254990    8.104857351
  770 SOLV  OW      3999    4.370789177    0.611177735    7.993007098
  770 SOLV  HW1     4000    4.424849903    0.639011746    7.913617658
  770 SOLV  HW2     4001    4.324709976    0.691083648    8.031630366
  771 SOLV  OW      4002    3.733874437    0.417089302    3.463779387
  771 SOLV  HW1     4003    3.672982911    0.465989884    3.401322407
  771 SOLV  HW2     4004    3.825205528    0.411184250    3.423483377
  772 SOLV  OW      4005    2.905555164    3.241722177    4.553696747
  772 SOLV  HW1     4006    2.852660899    3.265225680    4.635242679
  772 SOLV  HW2     4007    2.955881428    3.156846973    4.569927304
  773 SOLV  OW      4008    2.746879759    0.143037691    6.076226906
  773 SOLV  HW1     4009    2.840862775    0.109380778    6.070364203
  773 SOLV  HW2     4010    2.688733379    0.072612209    6.116960653
  774 SOLV  OW      4011    5.791206289    4.847377256    5.997575848
  774 SOLV  HW1     4012    5.881126600    4.839149325    6.040548102
  774 SOLV  HW2     4013    5.799705420    4.831579429    5.899198308
  775 SOLV  OW      4014    0.986785910    4.050854300    3.018046107
  775 SOLV  HW1     4015    0.887344488    4.059767564    3.012394166
  775 SOLV  HW2     4016    1.029553363    4.137325713    2.991709005
  776 SOLV  OW      4017    1.935491787    5.885546098    2.457837292
  776 SOLV  HW1     4018    1.976445235    5.889749649    2.366705041
  776 SOLV  HW2     4019    1.943224284    5.974926631    2.502010935
  777 SOLV  OW      4020    5.900059298    5.989897266    6.139718860
  777 SOLV  HW1     4021    5.878372974    6.071340887    6.193539142
  777 SOLV  HW2     4022    5.973593396    6.011088410    6.075347858
  778 SOLV  OW      4023    3.439795148    0.137648338    0.424118764
  778 SOLV  HW1     4024    3.355291162    0.103006169    0.383388177
  778 SOLV  HW2     4025    3.420511170    0.173531704    0.515444968
  779 SOLV  OW      4026    4.828121620    1.611171654    1.052634031
  779 SOLV  HW1     4027    4.799639231    1.657062386    0.968474857
  779 SOLV  HW2     4028    4.910969792    1.557957908    1.035185396
  780 SOLV  OW      4029    3.950289004    4.527412905    3.244328564
  780 SOLV  HW1     4030    3.850443523    4.522145055    3.242579290
  780 SOLV  HW2     4031    3.983664212    4.557277047    3.154918170
  781 SOLV  OW      4032    0.790456048    3.929168045    8.238989840
  781 SOLV  HW1     4033    0.885936926    3.899640191    8.242377793
  781 SOLV  HW2     4034    0.774060447    3.997229760    8.310395460
  782 SOLV  OW      4035    2.635154853    2.906757507    7.987929208
  782 SOLV  HW1     4036    2.703366056    2.945928899    7.926181104
  782 SOLV  HW2     4037    2.567367081    2.855948209    7.934795451
  783 SOLV  OW      4038    3.796962749    5.185610043    2.192048465
  783 SOLV  HW1     4039    3.768194735    5.214425860    2.283383132
  783 SOLV  HW2     4040    3.891507002    5.153220218    2.195551067
  784 SOLV  OW      4041    2.992370138    0.588678986    5.439886636
  784 SOLV  HW1     4042    3.050118598    0.652412994    5.388866337
  784 SOLV  HW2     4043    3.044778984    0.549375332    5.515441357
  785 SOLV  OW      4044    1.518099276    5.374523550    0.868780175
  785 SOLV  HW1     4045    1.438611012    5.340038863    0.918703989
  785 SOLV  HW2     4046    1.582134346    5.416603286    0.933035663
  786 SOLV  OW      4047    1.462583364    5.114793644    5.445584353
  786 SOLV  HW1     4048    1.460473840    5.140291515    5.542256012
  786 SOLV  HW2     4049    1.369291403    5.112620224    5.409641620
  787 SOLV  OW      4050    1.826337387    0.168023186    0.815119813
  787 SOLV  HW1     4051    1.918417826    0.141511323    0.786514101
  787 SOLV  HW2     4052    1.783179166    0.221910479    0.742776942
  788 SOLV  OW      4053    4.164611690    1.469461729    7.378683137
  788 SOLV  HW1     4054    4.113907773    1.495739704    7.460771828
  788 SOLV  HW2     4055    4.169729813    1.369745709    7.373159583
  789 SOLV  OW      4056    2.784118533    1.708317050    2.900424167
  789 SOLV  HW1     4057    2.829517646    1.678027093    2.816630428
  789 SOLV  HW2     4058    2.801681608    1.805751169    2.914498469
  790 SOLV  OW      4059    5.722367986    4.078188944    1.929489609
  790 SOLV  HW1     4060    5.704681917    4.176584128    1.931847088
  790 SOLV  HW2     4061    5.714868185    4.045219525    1.835379277
  791 SOLV  OW      4062    4.290532014    3.596589226    7.523342653
  791 SOLV  HW1     4063    4.327302654    3.529606591    7.587850149
  791 SOLV  HW2     4064    4.191671677    3.604447727    7.536182664
  792 SOLV  OW      4065    4.434811849    6.437226856    0.781720525
  792 SOLV  HW1     4066    4.393920151    6.527602356    0.794374808
  792 SOLV  HW2     4067    4.454676137    6.422908015    0.684765089
  793 SOLV  OW      4068    0.062202122    5.848321629    3.355857252
  793 SOLV  HW1     4069    0.125599115    5.848558259    3.433192719
  793 SOLV  HW2     4070   -0.004999231    5.775281683    3.368068792
  794 SOLV  OW      4071    1.634597910    0.281519986    5.119609718
  794 SOLV  HW1     4072    1.580551846    0.212882879    5.168271346
  794 SOLV  HW2     4073    1.709066875    0.313122018    5.178394582
  795 SOLV  OW      4074    4.793085353    4.997301999    4.833378917
  795 SOLV  HW1     4075    4.698892171    5.018216638    4.859650454
  795 SOLV  HW2     4076    4.814951519    5.044018850    4.747708589
  796 SOLV  OW      4077    0.289234453    5.804017988    3.905241166
  796 SOLV  HW1     4078    0.317682153    5.708880670    3.917056456
  796 SOLV  HW2     4079    0.338237823    5.844093402    3.827829406
  797 SOLV  OW      4080    1.830891889    3.407603478    7.842992054
  797 SOLV  HW1     4081    1.859212512    3.313897027    7.822571060
  797 SOLV  HW2     4082    1.749644457    3.405920008    7.901267120
  798 SOLV  OW      4083    0.720586527    4.494636008    0.105328511
  798 SOLV  HW1     4084    0.684608866    4.500171243    0.198467862
  798 SOLV  HW2     4085    0.808985790    4.447900203    0.106464707
  799 SOLV  OW      4086    0.742375743    2.944944709    2.315991349
  799 SOLV  HW1     4087    0.726012210    3.019520962    2.380571443
  799 SOLV  HW2     4088    0.808994969    2.881259875    2.354799868
  800 SOLV  OW      4089    0.145324315    0.494743177    0.552872807
  800 SOLV  HW1     4090    0.228622844    0.466442909    0.505328765
  800 SOLV  HW2     4091    0.085882096    0.544151888    0.489426868
  801 SOLV  OW      4092    1.617944996    0.976635554    5.398626224
  801 SOLV  HW1     4093    1.714602468    0.972887322    5.423988434
  801 SOLV  HW2     4094    1.566852456    1.025749878    5.469176548
  802 SOLV  OW      4095    5.732228724    0.640274886    2.717588416
  802 SOLV  HW1     4096    5.657913449    0.692596829    2.675879540
  802 SOLV  HW2     4097    5.694318624    0.575036638    2.783214451
  803 SOLV  OW      4098    5.172839322    3.068524481    7.051581260
  803 SOLV  HW1     4099    5.191324003    3.164200744    7.074038703
  803 SOLV  HW2     4100    5.137199082    3.062455785    6.958345446
  804 SOLV  OW      4101    5.275069462    5.198167528    6.417144163
  804 SOLV  HW1     4102    5.364245014    5.201685389    6.462258605
  804 SOLV  HW2     4103    5.277714056    5.253267281    6.333735469
  805 SOLV  OW      4104    1.128729485    2.307689389    4.127571365
  805 SOLV  HW1     4105    1.131948011    2.377124870    4.199462553
  805 SOLV  HW2     4106    1.066176303    2.337313087    4.055394553
  806 SOLV  OW      4107    0.010094043    0.615135060    5.222050381
  806 SOLV  HW1     4108   -0.023933726    0.637213358    5.130646811
  806 SOLV  HW2     4109    0.083340215    0.547431389    5.214896167
  807 SOLV  OW      4110    1.212521912    4.382044810    0.959394939
  807 SOLV  HW1     4111    1.115661665    4.369704523    0.980976851
  807 SOLV  HW2     4112    1.222536191    4.403723460    0.862288227
  808 SOLV  OW      4113    2.144420857    5.421082210    5.740042728
  808 SOLV  HW1     4114    2.240044668    5.392181396    5.735481549
  808 SOLV  HW2     4115    2.122418912    5.448861623    5.833552961
  809 SOLV  OW      4116    2.536877925    1.593278608    2.804063167
  809 SOLV  HW1     4117    2.602778141    1.648357619    2.855282545
  809 SOLV  HW2     4118    2.580329639    1.557724974    2.721311316
  810 SOLV  OW      4119    0.477449544    2.221069203    4.393382455
  810 SOLV  HW1     4120    0.528966080    2.181549959    4.469436901
  810 SOLV  HW2     4121    0.397650800    2.164016448    4.373962341
  811 SOLV  OW      4122    1.097821548    1.845513957    4.727846924
  811 SOLV  HW1     4123    1.080796106    1.874415844    4.633640986
  811 SOLV  HW2     4124    1.047230760    1.904753007    4.790546852
  812 SOLV  OW      4125    2.252383285    6.382185810    3.999653812
  812 SOLV  HW1     4126    2.231916753    6.461104649    4.057557959
  812 SOLV  HW2     4127    2.211227300    6.300148222    4.039352347
  813 SOLV  OW      4128    2.480178983    4.193818901    4.108576589
  813 SOLV  HW1     4129    2.497837664    4.095496912    4.104002298
  813 SOLV  HW2     4130    2.483459617    4.232595711    4.016459433
  814 SOLV  OW      4131    3.749439092    5.067101544    1.546283047
  814 SOLV  HW1     4132    3.819197390    5.033974053    1.482750801
  814 SOLV  HW2     4133    3.786643772    5.068059747    1.639099483
  815 SOLV  OW      4134    3.505360625    5.912109758    4.170361707
  815 SOLV  HW1     4135    3.526827321    5.948273743    4.079635006
  815 SOLV  HW2     4136    3.463059994    5.821965692    4.161161149
  816 SOLV  OW      4137    0.877856994    4.181961411    5.183615224
  816 SOLV  HW1     4138    0.807736717    4.253251070    5.184570089
  816 SOLV  HW2     4139    0.900480853    4.158724699    5.089020189
  817 SOLV  OW      4140    2.613016772    6.306175821    1.327494073
  817 SOLV  HW1     4141    2.635898480    6.311762108    1.230307551
  817 SOLV  HW2     4142    2.595921950    6.210817817    1.352285392
  818 SOLV  OW      4143    0.535395086    1.587724418    7.784529591
  818 SOLV  HW1     4144    0.550252890    1.647553553    7.705791510
  818 SOLV  HW2     4145    0.604285244    1.515239569    7.784785116
  819 SOLV  OW      4146    5.689453969    2.432944049    8.000441692
  819 SOLV  HW1     4147    5.736745795    2.357580778    8.046090727
  819 SOLV  HW2     4148    5.657231066    2.498386025    8.068844941
  820 SOLV  OW      4149    1.007169472    4.657130038    0.906781411
  820 SOLV  HW1     4150    1.001300212    4.611255757    0.818118756
  820 SOLV  HW2     4151    0.937320992    4.728496348    0.912075010
  821 SOLV  OW      4152    4.288482691    5.231949477    6.625740282
  821 SOLV  HW1     4153    4.292441267    5.183215728    6.538508792
  821 SOLV  HW2     4154    4.361431025    5.198990906    6.685675514
  822 SOLV  OW      4155    4.775981829    5.216648633    3.273566978
  822 SOLV  HW1     4156    4.712730797    5.144120988    3.246382060
  822 SOLV  HW2     4157    4.780516423    5.221248793    3.373358100
  823 SOLV  OW      4158    0.252719219    1.091043438    5.828488482
  823 SOLV  HW1     4159    0.189169642    1.042002964    5.888124498
  823 SOLV  HW2     4160    0.326425424    1.029511521    5.800538480
  824 SOLV  OW      4161    1.021898113    0.677893937    7.621750353
  824 SOLV  HW1     4162    0.954328135    0.651743575    7.552826875
  824 SOLV  HW2     4163    1.108694967    0.699252272    7.576916052
  825 SOLV  OW      4164    5.383921368    3.966209647    0.893993911
  825 SOLV  HW1     4165    5.381070602    3.915565811    0.807813726
  825 SOLV  HW2     4166    5.478927675    3.986843548    0.917403537
  826 SOLV  OW      4167    5.824578278    3.698478427    0.342984789
  826 SOLV  HW1     4168    5.764872375    3.698099819    0.262766101
  826 SOLV  HW2     4169    5.907228786    3.751017450    0.322773067
  827 SOLV  OW      4170    0.326552829    4.048337319    1.524706559
  827 SOLV  HW1     4171    0.254260384    3.994980522    1.568602088
  827 SOLV  HW2     4172    0.415680728    4.017061384    1.557539485
  828 SOLV  OW      4173    0.089998602    0.881951409    3.631902828
  828 SOLV  HW1     4174    0.164395207    0.815443942    3.638374451
  828 SOLV  HW2     4175    0.103956816    0.939868490    3.551586180
  829 SOLV  OW      4176    1.426715733    0.504366807    6.216357669
  829 SOLV  HW1     4177    1.418367044    0.560400146    6.133952955
  829 SOLV  HW2     4178    1.519117083    0.513315714    6.253531355
  830 SOLV  OW      4179    4.064719718    3.832286340    4.733558469
  830 SOLV  HW1     4180    4.110715711    3.745623239    4.752893469
  830 SOLV  HW2     4181    3.987851312    3.843981229    4.796442934
  831 SOLV  OW      4182    4.335378236    4.953202503    3.832381762
  831 SOLV  HW1     4183    4.316369988    4.964721320    3.734883270
  831 SOLV  HW2     4184    4.284812600    5.021918796    3.884546230
  832 SOLV  OW      4185    3.957737427    6.069112690    7.441906751
  832 SOLV  HW1     4186    3.869958528    6.085489069    7.396888511
  832 SOLV  HW2     4187    4.021163577    6.027111960    7.376998593
  833 SOLV  OW      4188    2.823694043    6.050087545    3.192312393
  833 SOLV  HW1     4189    2.903238216    6.093647828    3.234445177
  833 SOLV  HW2     4190    2.743240544    6.064835289    3.249842462
  834 SOLV  OW      4191    3.009660940    1.453262644    4.693207384
  834 SOLV  HW1     4192    3.107102689    1.453073101    4.670733848
  834 SOLV  HW2     4193    2.976309813    1.359096046    4.697715634
  835 SOLV  OW      4194    3.836944048    4.998437704    5.056525698
  835 SOLV  HW1     4195    3.837109748    4.952911156    5.145560822
  835 SOLV  HW2     4196    3.822670905    5.096585767    5.069300859
  836 SOLV  OW      4197    1.837555320    0.419046030    7.464355372
  836 SOLV  HW1     4198    1.756470608    0.433243892    7.521132874
  836 SOLV  HW2     4199    1.875173417    0.507637309    7.437217780
  837 SOLV  OW      4200    5.247532340    0.242485208    3.170932004
  837 SOLV  HW1     4201    5.336968305    0.263466186    3.210441235
  837 SOLV  HW2     4202    5.259763312    0.202696298    3.080007655
  838 SOLV  OW      4203    4.368693362    6.104471149    3.409832505
  838 SOLV  HW1     4204    4.358165411    6.131961660    3.505401479
  838 SOLV  HW2     4205    4.322769967    6.016871094    3.395093732
  839 SOLV  OW      4206    4.544918730    2.312361193    2.212626577
  839 SOLV  HW1     4207    4.632155465    2.304598774    2.260891000
  839 SOLV  HW2     4208    4.560060311    2.301239224    2.114407346
  840 SOLV  OW      4209    4.890463325    3.639537400    6.589114243
  840 SOLV  HW1     4210    4.955901248    3.569142286    6.561502557
  840 SOLV  HW2     4211    4.939839850    3.718501025    6.625537746
  841 SOLV  OW      4212    5.788249218    4.863936472    2.187549276
  841 SOLV  HW1     4213    5.871084054    4.825134628    2.227957104
  841 SOLV  HW2     4214    5.721898630    4.883420005    2.259784739
  842 SOLV  OW      4215    2.230759233    3.364609051    0.097972110
  842 SOLV  HW1     4216    2.213885663    3.430200038    0.024398424
  842 SOLV  HW2     4217    2.211929680    3.272065127    0.065092939
  843 SOLV  OW      4218    0.152196660    2.879961211    3.581967571
  843 SOLV  HW1     4219    0.128841334    2.885332534    3.679053361
  843 SOLV  HW2     4220    0.129176654    2.966425233    3.537313276
  844 SOLV  OW      4221    2.273091335    5.900795206    1.506405818
  844 SOLV  HW1     4222    2.214573261    5.980527670    1.491629971
  844 SOLV  HW2     4223    2.311160281    5.870724594    1.418961659
  845 SOLV  OW      4224    0.985854350    3.342122879    4.187597911
  845 SOLV  HW1     4225    1.067001707    3.289501840    4.162179195
  845 SOLV  HW2     4226    0.910983531    3.320233944    4.125026490
  846 SOLV  OW      4227    3.223417536    1.569855453    6.474037893
  846 SOLV  HW1     4228    3.233385323    1.485705398    6.420940019
  846 SOLV  HW2     4229    3.243073446    1.551072511    6.570271100
  847 SOLV  OW      4230    5.398408134    4.317795163    0.983428266
  847 SOLV  HW1     4231    5.372356835    4.350678276    0.892653822
  847 SOLV  HW2     4232    5.341222222    4.361960939    1.052559406
  848 SOLV  OW      4233    1.394653018    3.593683862    0.348820163
  848 SOLV  HW1     4234    1.336782488    3.593140268    0.267268390
  848 SOLV  HW2     4235    1.339539556    3.570435467    0.428957491
  849 SOLV  OW      4236    4.376707908    5.824295633    7.448961068
  849 SOLV  HW1     4237    4.280146041    5.836069379    7.472137580
  849 SOLV  HW2     4238    4.420967263    5.767529874    7.518378071
  850 SOLV  OW      4239    4.693662826    4.274666268    3.016918866
  850 SOLV  HW1     4240    4.635384124    4.334354021    3.072063322
  850 SOLV  HW2     4241    4.741916639    4.329233275    2.948406064
  851 SOLV  OW      4242    5.339384554    2.018221107    7.667151135
  851 SOLV  HW1     4243    5.370442456    2.104766907    7.627841937
  851 SOLV  HW2     4244    5.239471720    2.017420737    7.671245014
  852 SOLV  OW      4245    3.287941602    3.207197078    5.469028728
  852 SOLV  HW1     4246    3.218280339    3.192662868    5.539286036
  852 SOLV  HW2     4247    3.273909977    3.296432712    5.426133006
  853 SOLV  OW      4248    2.710137848    3.989271838    0.833987214
  853 SOLV  HW1     4249    2.692713771    4.037147162    0.747938755
  853 SOLV  HW2     4250    2.771388194    3.912000267    0.817329353
  854 SOLV  OW      4251    1.018566219    5.757726833    7.189659600
  854 SOLV  HW1     4252    1.063778054    5.778741429    7.276344278
  854 SOLV  HW2     4253    0.961578730    5.835160946    7.162157586
  855 SOLV  OW      4254    3.997329865    3.354236191    7.014194548
  855 SOLV  HW1     4255    4.033465478    3.271056141    6.972060691
  855 SOLV  HW2     4256    4.014796858    3.432295972    6.954181592
  856 SOLV  OW      4257    3.271241123    4.141297522    5.629291284
  856 SOLV  HW1     4258    3.337007825    4.084962167    5.679301643
  856 SOLV  HW2     4259    3.198950585    4.083062450    5.592105915
  857 SOLV  OW      4260    2.475361028    4.401636109    4.300292940
  857 SOLV  HW1     4261    2.469038893    4.327287545    4.233718001
  857 SOLV  HW2     4262    2.383394076    4.429628787    4.327833101
  858 SOLV  OW      4263    0.913321460    6.218422880    0.483545032
  858 SOLV  HW1     4264    0.912989045    6.195417016    0.386228095
  858 SOLV  HW2     4265    0.823047396    6.200058422    0.522446356
  859 SOLV  OW      4266    2.251663739    3.008391601    8.237060859
  859 SOLV  HW1     4267    2.322722132    3.030955260    8.170415765
  859 SOLV  HW2     4268    2.259399694    2.912045622    8.262704820
  860 SOLV  OW      4269    3.142277153    5.889523867    5.473920593
  860 SOLV  HW1     4270    3.057901436    5.908820660    5.423837277
  860 SOLV  HW2     4271    3.168663370    5.794184311    5.459288392
  861 SOLV  OW      4272    3.810992705    3.751174329    6.368512099
  861 SOLV  HW1     4273    3.804096698    3.685991037    6.292990518
  861 SOLV  HW2     4274    3.720160147    3.787094889    6.389939695
  862 SOLV  OW      4275    1.039668254    2.779550917    5.908768175
  862 SOLV  HW1     4276    1.099986981    2.842470190    5.957786714
  862 SOLV  HW2     4277    0.957170020    2.828144119    5.879911469
  863 SOLV  OW      4278    2.602146333    5.764031266    2.658139320
  863 SOLV  HW1     4279    2.540350486    5.778791497    2.735362253
  863 SOLV  HW2     4280    2.686230703    5.816280610    2.672274657
  864 SOLV  OW      4281    2.179686482    0.887377509    8.040678515
  864 SOLV  HW1     4282    2.137205846    0.965116796    8.087067838
  864 SOLV  HW2     4283    2.109921746    0.836441908    7.990295747
  865 SOLV  OW      4284    3.665806285    2.523062307    5.614437831
  865 SOLV  HW1     4285    3.622117822    2.566448217    5.693234801
  865 SOLV  HW2     4286    3.610791767    2.445079535    5.584570947
  866 SOLV  OW      4287    0.491827024    3.379068875    2.136660822
  866 SOLV  HW1     4288    0.583439806    3.339251132    2.141309738
  866 SOLV  HW2     4289    0.476547518    3.416971167    2.045392435
  867 SOLV  OW      4290    4.614178377    6.100746461    3.243968553
  867 SOLV  HW1     4291    4.588919163    6.196036963    3.227185820
  867 SOLV  HW2     4292    4.531435585    6.044945789    3.250284727
  868 SOLV  OW      4293    3.191513368    0.414913200    3.717960348
  868 SOLV  HW1     4294    3.219037079    0.408018206    3.813850233
  868 SOLV  HW2     4295    3.145263579    0.502261634    3.702754990
  869 SOLV  OW      4296    1.469601800    4.970610726    4.232745731
  869 SOLV  HW1     4297    1.562492384    4.934095194    4.238906934
  869 SOLV  HW2     4298    1.456508231    5.040456524    4.303102936
  870 SOLV  OW      4299    3.008699399    3.582267207    3.099869558
  870 SOLV  HW1     4300    2.955122781    3.536963938    3.171123692
  870 SOLV  HW2     4301    3.101724213    3.545574649    3.099707195
  871 SOLV  OW      4302    1.157854888    0.605999173    4.941368286
  871 SOLV  HW1     4303    1.066652305    0.632379608    4.909965274
  871 SOLV  HW2     4304    1.193302784    0.675997082    5.003365834
  872 SOLV  OW      4305    4.559943724    0.358061789    2.494889623
  872 SOLV  HW1     4306    4.600838045    0.407593255    2.418245807
  872 SOLV  HW2     4307    4.631152201    0.334080824    2.560876384
  873 SOLV  OW      4308    1.953123407    0.539554053    6.027812757
  873 SOLV  HW1     4309    1.963873683    0.638952201    6.025709193
  873 SOLV  HW2     4310    1.946915475    0.508699700    6.122730849
  874 SOLV  OW      4311    3.108454673    5.198591913    3.032118740
  874 SOLV  HW1     4312    3.147566460    5.128626071    2.972327275
  874 SOLV  HW2     4313    3.165978543    5.209061690    3.113244341
  875 SOLV  OW      4314    2.057734629    3.339747280    4.484699956
  875 SOLV  HW1     4315    1.998747826    3.259328589    4.492005089
  875 SOLV  HW2     4316    2.056748770    3.373364482    4.390524775
  876 SOLV  OW      4317    1.565855749    5.540345302    1.269676711
  876 SOLV  HW1     4318    1.637753493    5.510878543    1.206729066
  876 SOLV  HW2     4319    1.577252615    5.637563832    1.290137521
  877 SOLV  OW      4320    3.566360155    4.799846804    1.239479498
  877 SOLV  HW1     4321    3.566841998    4.813501847    1.338541418
  877 SOLV  HW2     4322    3.471958476    4.798037448    1.206539762
  878 SOLV  OW      4323    4.285354644    0.525911109    2.805563533
  878 SOLV  HW1     4324    4.375164270    0.562504485    2.781168108
  878 SOLV  HW2     4325    4.214489966    0.574876362    2.754764248
  879 SOLV  OW      4326    1.848196519    2.826953935    1.882119373
  879 SOLV  HW1     4327    1.845869439    2.926066280    1.895206982
  879 SOLV  HW2     4328    1.936816319    2.800418469    1.844141026
  880 SOLV  OW      4329    4.882078992    1.794329389    0.427409114
  880 SOLV  HW1     4330    4.952773678    1.792333828    0.498107376
  880 SOLV  HW2     4331    4.791902084    1.797408679    0.470520664
  881 SOLV  OW      4332    5.122662428    0.710339373    2.138985161
  881 SOLV  HW1     4333    5.066202201    0.790724626    2.120265519
  881 SOLV  HW2     4334    5.121448104    0.690859893    2.237061818
  882 SOLV  OW      4335    1.965274986    4.494432995    4.352287744
  882 SOLV  HW1     4336    2.004134646    4.461701755    4.438418696
  882 SOLV  HW2     4337    1.900697872    4.568491046    4.370865765
  883 SOLV  OW      4338    5.958791181    4.657988582    6.304387383
  883 SOLV  HW1     4339    5.985002980    4.580004737    6.361232953
  883 SOLV  HW2     4340    5.870513966    4.693489526    6.335157395
  884 SOLV  OW      4341    6.029088213    1.757886454    3.963274297
  884 SOLV  HW1     4342    6.038170428    1.662888969    3.993156679
  884 SOLV  HW2     4343    6.119911781    1.798545814    3.953381850
  885 SOLV  OW      4344    3.982601344    3.339042993    5.628021707
  885 SOLV  HW1     4345    3.986105137    3.287743029    5.542254581
  885 SOLV  HW2     4346    4.023489346    3.429304301    5.614568484
  886 SOLV  OW      4347    4.128893547    5.277692270    3.461328686
  886 SOLV  HW1     4348    4.157304888    5.332215528    3.382461860
  886 SOLV  HW2     4349    4.189135861    5.297140995    3.538740686
  887 SOLV  OW      4350    2.645717494    4.093145155    2.028411100
  887 SOLV  HW1     4351    2.589578595    4.144195971    2.093543610
  887 SOLV  HW2     4352    2.595981793    4.011869113    1.998070479
  888 SOLV  OW      4353    2.597866011    1.603189652    5.517495091
  888 SOLV  HW1     4354    2.660127250    1.554176715    5.456493177
  888 SOLV  HW2     4355    2.621692571    1.583181598    5.612531678
  889 SOLV  OW      4356    2.088285058    3.543006647    8.531720190
  889 SOLV  HW1     4357    2.112280894    3.618212563    8.593106457
  889 SOLV  HW2     4358    2.002003426    3.563817931    8.485651263
  890 SOLV  OW      4359    4.286316662    2.208248981    5.227173511
  890 SOLV  HW1     4360    4.274732757    2.151784403    5.308889673
  890 SOLV  HW2     4361    4.214556604    2.277834426    5.224292704
  891 SOLV  OW      4362    1.361647358    1.326138308    2.017452209
  891 SOLV  HW1     4363    1.380128463    1.333421268    1.919445289
  891 SOLV  HW2     4364    1.396080666    1.238626557    2.051452787
  892 SOLV  OW      4365    5.602706229    2.315929121    7.777100183
  892 SOLV  HW1     4366    5.639954719    2.359684580    7.858941694
  892 SOLV  HW2     4367    5.530231215    2.252246910    7.803404801
  893 SOLV  OW      4368    5.390034947    4.399075736    6.853870242
  893 SOLV  HW1     4369    5.328329520    4.477555133    6.859648426
  893 SOLV  HW2     4370    5.450195781    4.398024073    6.933742240
  894 SOLV  OW      4371    5.264538411    2.852093225    7.229039846
  894 SOLV  HW1     4372    5.174868559    2.823056513    7.262448671
  894 SOLV  HW2     4373    5.253288947    2.928400871    7.165395663
  895 SOLV  OW      4374    1.262934602    3.890855197    6.023342654
  895 SOLV  HW1     4375    1.182626299    3.943783318    5.995972247
  895 SOLV  HW2     4376    1.277483833    3.816313514    5.958290015
  896 SOLV  OW      4377    3.951463691    1.942389821    5.836092591
  896 SOLV  HW1     4378    4.043279724    1.932970038    5.874576862
  896 SOLV  HW2     4379    3.918814228    1.852963095    5.805484704
  897 SOLV  OW      4380    4.155000577    5.367715876    7.090984275
  897 SOLV  HW1     4381    4.205877228    5.438838046    7.042474759
  897 SOLV  HW2     4382    4.141232642    5.289367489    7.030387672
  898 SOLV  OW      4383    4.308009855    2.297511317    1.196132212
  898 SOLV  HW1     4384    4.380330076    2.337534815    1.252416069
  898 SOLV  HW2     4385    4.314560752    2.333352245    1.103005951
  899 SOLV  OW      4386    0.039987847    4.264965986    3.380791740
  899 SOLV  HW1     4387    0.033126172    4.165745637    3.391195833
  899 SOLV  HW2     4388    0.133628473    4.289448672    3.355651974
  900 SOLV  OW      4389    2.591710531    1.714918849    4.615268958
  900 SOLV  HW1     4390    2.590564455    1.812408162    4.637506460
  900 SOLV  HW2     4391    2.559061068    1.662415947    4.693865657
  901 SOLV  OW      4392    3.871704703    3.040650058    6.582400387
  901 SOLV  HW1     4393    3.841355976    2.955063892    6.624280329
  901 SOLV  HW2     4394    3.959796645    3.067447308    6.621409058
  902 SOLV  OW      4395    0.395464028    4.873770864    8.143187842
  902 SOLV  HW1     4396    0.490772888    4.903848986    8.146581904
  902 SOLV  HW2     4397    0.391574891    4.774255473    8.152217067
  903 SOLV  OW      4398    2.705764543    2.847714198    0.341529931
  903 SOLV  HW1     4399    2.751553232    2.917727366    0.286743728
  903 SOLV  HW2     4400    2.668321922    2.889404001    0.424354828
  904 SOLV  OW      4401    2.278275500    3.495413610    4.183327364
  904 SOLV  HW1     4402    2.342074298    3.426511232    4.217709650
  904 SOLV  HW2     4403    2.184641051    3.461368924    4.191899452
  905 SOLV  OW      4404    3.567816413    1.402503652    6.505723431
  905 SOLV  HW1     4405    3.580755606    1.385747264    6.407990335
  905 SOLV  HW2     4406    3.539231742    1.317815130    6.550564884
  906 SOLV  OW      4407    2.852511649    5.147660425    1.651828749
  906 SOLV  HW1     4408    2.910430339    5.066214867    1.648361434
  906 SOLV  HW2     4409    2.777026069    5.132192926    1.715567466
  907 SOLV  OW      4410    4.950014107    2.074708335    2.980285913
  907 SOLV  HW1     4411    5.040015063    2.098699880    3.016675680
  907 SOLV  HW2     4412    4.953681694    1.983311560    2.939873554
  908 SOLV  OW      4413    0.723547383    0.907315646    0.157390123
  908 SOLV  HW1     4414    0.774885552    0.822174309    0.146651738
  908 SOLV  HW2     4415    0.662113812    0.899519431    0.235908353
  909 SOLV  OW      4416    3.673065404    5.354826512    3.995077137
  909 SOLV  HW1     4417    3.724872482    5.438333434    4.013586494
  909 SOLV  HW2     4418    3.711604987    5.308716794    3.915148634
  910 SOLV  OW      4419    4.572534946    1.949184381    1.241664363
  910 SOLV  HW1     4420    4.523695578    2.003606788    1.173452325
  910 SOLV  HW2     4421    4.508435503    1.918704524    1.312107398
  911 SOLV  OW      4422    4.726135621    1.746494357    2.972091718
  911 SOLV  HW1     4423    4.725172411    1.794940454    3.059567826
  911 SOLV  HW2     4424    4.667056668    1.794116243    2.906962547
  912 SOLV  OW      4425    1.120133317    1.517162412    6.937719651
  912 SOLV  HW1     4426    1.199470424    1.569598438    6.968639628
  912 SOLV  HW2     4427    1.048039951    1.521904907    7.006857586
  913 SOLV  OW      4428    3.665062420    0.098571687    2.810421065
  913 SOLV  HW1     4429    3.743811707    0.156780965    2.790167440
  913 SOLV  HW2     4430    3.694638434    0.003202957    2.815901822
  914 SOLV  OW      4431    0.025929493    6.337972179    4.613916173
  914 SOLV  HW1     4432    0.090753627    6.309099409    4.543459071
  914 SOLV  HW2     4433   -0.033321668    6.409728444    4.577305869
  915 SOLV  OW      4434    4.142693788    0.355724605    1.034221829
  915 SOLV  HW1     4435    4.144387987    0.367712897    0.934957612
  915 SOLV  HW2     4436    4.066899456    0.408285115    1.072855707
  916 SOLV  OW      4437    2.863502966    4.231216223    7.516189511
  916 SOLV  HW1     4438    2.763795052    4.230686458    7.508571693
  916 SOLV  HW2     4439    2.902823130    4.276156620    7.435975502
  917 SOLV  OW      4440    3.390316938    6.330756244    1.542890595
  917 SOLV  HW1     4441    3.297800670    6.351299487    1.574807279
  917 SOLV  HW2     4442    3.391773435    6.239890560    1.501161929
  918 SOLV  OW      4443    0.743192206    0.407755379    4.912765257
  918 SOLV  HW1     4444    0.820887089    0.444847675    4.861896592
  918 SOLV  HW2     4445    0.678932367    0.365154044    4.849080423
  919 SOLV  OW      4446    3.159027461    2.444590778    7.679626605
  919 SOLV  HW1     4447    3.189699006    2.539470008    7.672065947
  919 SOLV  HW2     4448    3.065673153    2.436848624    7.644626577
  920 SOLV  OW      4449    3.591703769    4.866483612    2.954473807
  920 SOLV  HW1     4450    3.558587722    4.956758153    2.981929091
  920 SOLV  HW2     4451    3.688264563    4.857555328    2.978893312
  921 SOLV  OW      4452    1.956770967    2.021929464    6.634029844
  921 SOLV  HW1     4453    2.033296050    2.002636903    6.572615705
  921 SOLV  HW2     4454    1.883240654    1.956249308    6.617315180
  922 SOLV  OW      4455    3.653691304    2.985161088    8.161413541
  922 SOLV  HW1     4456    3.681980336    2.985312960    8.257328460
  922 SOLV  HW2     4457    3.717470551    3.040422130    8.107762745
  923 SOLV  OW      4458    1.564911136    2.072199222    0.344954719
  923 SOLV  HW1     4459    1.473161025    2.034024895    0.356116982
  923 SOLV  HW2     4460    1.558114311    2.165586908    0.309847314
  924 SOLV  OW      4461    0.110957370    6.317917753    3.453667118
  924 SOLV  HW1     4462    0.200581737    6.290544827    3.488569394
  924 SOLV  HW2     4463    0.120938390    6.399206163    3.396286538
  925 SOLV  OW      4464    0.374855786    3.670864834    7.446489625
  925 SOLV  HW1     4465    0.401634231    3.683091156    7.542058480
  925 SOLV  HW2     4466    0.385235978    3.757490742    7.397620693
  926 SOLV  OW      4467    2.587782114    1.299744343    4.176852880
  926 SOLV  HW1     4468    2.674188201    1.348672045    4.188686528
  926 SOLV  HW2     4469    2.516102404    1.345473188    4.229492277
  927 SOLV  OW      4470    0.479081695    3.487927994    3.897715258
  927 SOLV  HW1     4471    0.520871306    3.424328037    3.832841194
  927 SOLV  HW2     4472    0.547852495    3.553285570    3.929321403
  928 SOLV  OW      4473    1.902805727    5.700102411    4.427665559
  928 SOLV  HW1     4474    1.885690878    5.779779025    4.485619774
  928 SOLV  HW2     4475    1.820529043    5.678973017    4.374901232
  929 SOLV  OW      4476    2.558785457    4.680659290    7.920401371
  929 SOLV  HW1     4477    2.583906627    4.658867511    8.014709530
  929 SOLV  HW2     4478    2.481268554    4.743834267    7.920303262
  930 SOLV  OW      4479    2.468609502    5.982924905    3.237768727
  930 SOLV  HW1     4480    2.516831248    6.050071005    3.294036371
  930 SOLV  HW2     4481    2.406224047    5.929941411    3.295221071
  931 SOLV  OW      4482    1.384716940    4.712895097    0.085533223
  931 SOLV  HW1     4483    1.340067414    4.801793130    0.095708121
  931 SOLV  HW2     4484    1.442739104    4.713862955    0.004093292
  932 SOLV  OW      4485    1.696632413    0.826612105    2.673497504
  932 SOLV  HW1     4486    1.774218219    0.886072706    2.694588691
  932 SOLV  HW2     4487    1.633572354    0.874500066    2.612422395
  933 SOLV  OW      4488    5.590763624    3.271842921    0.982417373
  933 SOLV  HW1     4489    5.609745079    3.269808260    0.884256615
  933 SOLV  HW2     4490    5.644294585    3.200859868    1.028197360
  934 SOLV  OW      4491    4.414716534    5.689794222    4.249095496
  934 SOLV  HW1     4492    4.401973440    5.596236245    4.216163747
  934 SOLV  HW2     4493    4.389430856    5.694857449    4.345713034
  935 SOLV  OW      4494    2.031728689    2.205863607    8.400814944
  935 SOLV  HW1     4495    2.084774112    2.249053060    8.473759001
  935 SOLV  HW2     4496    2.060202734    2.110521130    8.390863578
  936 SOLV  OW      4497    2.627473973    1.477706110    6.732207351
  936 SOLV  HW1     4498    2.544531864    1.446096747    6.686148297
  936 SOLV  HW2     4499    2.610627583    1.484028126    6.830574997
  937 SOLV  OW      4500    3.522098296    0.216284212    8.090256145
  937 SOLV  HW1     4501    3.537163226    0.271241719    8.008081385
  937 SOLV  HW2     4502    3.486461692    0.274580169    8.163273829
  938 SOLV  OW      4503    0.857616780    2.339578536    4.238276079
  938 SOLV  HW1     4504    0.791321804    2.414369127    4.241638729
  938 SOLV  HW2     4505    0.810579675    2.254344513    4.215414637
  939 SOLV  OW      4506    1.704673066    2.276515735    4.948501281
  939 SOLV  HW1     4507    1.637614972    2.226076938    5.002898773
  939 SOLV  HW2     4508    1.713938473    2.233458127    4.858722769
  940 SOLV  OW      4509    5.120572454    5.953977302    3.074904790
  940 SOLV  HW1     4510    5.068751487    6.018527147    3.131010787
  940 SOLV  HW2     4511    5.159584344    5.882842555    3.133367551
  941 SOLV  OW      4512    0.056352585    5.551806183    2.042693780
  941 SOLV  HW1     4513    0.022313034    5.638795977    2.006999956
  941 SOLV  HW2     4514   -0.019643714    5.499683200    2.081523280
  942 SOLV  OW      4515    1.452056486    6.148509252    3.852834228
  942 SOLV  HW1     4516    1.538863592    6.113885747    3.888410989
  942 SOLV  HW2     4517    1.388055510    6.162037934    3.928470488
  943 SOLV  OW      4518    4.246916627    1.796018224    4.140962838
  943 SOLV  HW1     4519    4.256784040    1.696518687    4.139403106
  943 SOLV  HW2     4520    4.166058412    1.820662200    4.194391398
  944 SOLV  OW      4521    2.036931928    3.585181393    0.298202195
  944 SOLV  HW1     4522    1.958261319    3.584234872    0.236476861
  944 SOLV  HW2     4523    2.096156196    3.507201243    0.277916593
  945 SOLV  OW      4524    4.209829248    2.687621635    0.400393413
  945 SOLV  HW1     4525    4.255842169    2.752045327    0.339300155
  945 SOLV  HW2     4526    4.111029112    2.692575488    0.385765236
  946 SOLV  OW      4527    2.333597578    6.338475122    8.162164052
  946 SOLV  HW1     4528    2.266173631    6.272221615    8.129537716
  946 SOLV  HW2     4529    2.412949347    6.337999045    8.101311477
  947 SOLV  OW      4530    0.904153506    3.732088238    7.146566110
  947 SOLV  HW1     4531    0.992178273    3.765956018    7.113330139
  947 SOLV  HW2     4532    0.874209077    3.787628707    7.224145479
  948 SOLV  OW      4533    0.581099911    4.784441174    2.545650761
  948 SOLV  HW1     4534    0.542569685    4.836857650    2.621597442
  948 SOLV  HW2     4535    0.559134444    4.687600239    2.557454607
  949 SOLV  OW      4536    2.021387778    5.905515052    0.097153546
  949 SOLV  HW1     4537    2.023097951    5.955147399    0.183950311
  949 SOLV  HW2     4538    2.076511253    5.822464760    0.105154287
  950 SOLV  OW      4539    5.030687309    4.813835394    4.148054348
  950 SOLV  HW1     4540    5.055752928    4.759572489    4.067884327
  950 SOLV  HW2     4541    5.103131389    4.807336353    4.216680637
  951 SOLV  OW      4542    0.454740272    4.035632968    4.053636457
  951 SOLV  HW1     4543    0.476669082    3.996033139    4.142804380
  951 SOLV  HW2     4544    0.493944088    4.127414193    4.047373688
  952 SOLV  OW      4545    2.334594642    3.374930889    1.660233705
  952 SOLV  HW1     4546    2.307824572    3.469673506    1.677761018
  952 SOLV  HW2     4547    2.252745204    3.317892439    1.653363566
  953 SOLV  OW      4548    1.671497057    5.968751779    3.844663160
  953 SOLV  HW1     4549    1.619749583    5.907561514    3.784847376
  953 SOLV  HW2     4550    1.692886625    5.921539316    3.930181854
  954 SOLV  OW      4551    5.504593154    4.070543350    7.636492703
  954 SOLV  HW1     4552    5.463561862    4.032103187    7.553795926
  954 SOLV  HW2     4553    5.600497344    4.092741275    7.618897143
  955 SOLV  OW      4554    2.420826922    4.104701761    6.189090974
  955 SOLV  HW1     4555    2.439759948    4.202650149    6.182187098
  955 SOLV  HW2     4556    2.481293111    4.063800169    6.257434976
  956 SOLV  OW      4557    2.815724677    5.120089150    1.311137513
  956 SOLV  HW1     4558    2.735979756    5.059767324    1.312556578
  956 SOLV  HW2     4559    2.826215077    5.163582826    1.400570319
  957 SOLV  OW      4560    2.418764843    2.113812016    1.653634290
  957 SOLV  HW1     4561    2.323727065    2.144885534    1.652150137
  957 SOLV  HW2     4562    2.478826675    2.188932101    1.626256969
  958 SOLV  OW      4563    2.122025999    0.037387715    1.667929486
  958 SOLV  HW1     4564    2.107448396    0.055776741    1.570721983
  958 SOLV  HW2     4565    2.059967177   -0.035108672    1.697811987
  959 SOLV  OW      4566    3.406890578    5.556878947    0.739435868
  959 SOLV  HW1     4567    3.320076558    5.532788697    0.696042746
  959 SOLV  HW2     4568    3.433961055    5.484129513    0.802481026
  960 SOLV  OW      4569    3.280156533    1.470417547    6.716673096
  960 SOLV  HW1     4570    3.250124187    1.379881581    6.746694951
  960 SOLV  HW2     4571    3.236787074    1.540429761    6.773395284
  961 SOLV  OW      4572    5.888421779    2.115564628    3.440608001
  961 SOLV  HW1     4573    5.926626370    2.207978138    3.440894818
  961 SOLV  HW2     4574    5.944454313    2.056152248    3.498318552
  962 SOLV  OW      4575    2.850442656    5.942785833    7.330899126
  962 SOLV  HW1     4576    2.946784344    5.916769820    7.324461359
  962 SOLV  HW2     4577    2.817556206    5.971395717    7.240899601
  963 SOLV  OW      4578    6.014039580    4.485828721    3.541420506
  963 SOLV  HW1     4579    6.063991892    4.504316024    3.626054669
  963 SOLV  HW2     4580    6.053702397    4.406021334    3.496059540
  964 SOLV  OW      4581    2.780664092    1.691809809    3.982018258
  964 SOLV  HW1     4582    2.817529265    1.620740330    4.041935370
  964 SOLV  HW2     4583    2.846664205    1.711920979    3.909633545
  965 SOLV  OW      4584    1.355062964    5.510897557    7.666999263
  965 SOLV  HW1     4585    1.442836378    5.464829085    7.680171390
  965 SOLV  HW2     4586    1.368047099    5.609839731    7.673466535
  966 SOLV  OW      4587    4.157472377    0.135753599    4.482158419
  966 SOLV  HW1     4588    4.057736926    0.140304793    4.487824188
  966 SOLV  HW2     4589    4.196329534    0.224633587    4.506458000
  967 SOLV  OW      4590    1.418468610    4.197631923    7.294583984
  967 SOLV  HW1     4591    1.404666343    4.257280814    7.215517601
  967 SOLV  HW2     4592    1.515352341    4.196990340    7.319345143
  968 SOLV  OW      4593    1.580689532    1.544507785    4.272064704
  968 SOLV  HW1     4594    1.533477726    1.579834684    4.352829816
  968 SOLV  HW2     4595    1.643527147    1.614010380    4.237124996
  969 SOLV  OW      4596    4.965589490    5.098590387    2.731272666
  969 SOLV  HW1     4597    4.879126183    5.139571850    2.760334889
  969 SOLV  HW2     4598    5.028450232    5.094792981    2.808952171
  970 SOLV  OW      4599    2.502974383    4.367217345    3.306572876
  970 SOLV  HW1     4600    2.578904613    4.309725423    3.276088727
  970 SOLV  HW2     4601    2.440202453    4.382737891    3.230292171
  971 SOLV  OW      4602    1.882471159    1.382839397    4.892374780
  971 SOLV  HW1     4603    1.880781490    1.418350831    4.985841621
  971 SOLV  HW2     4604    1.904252091    1.457002472    4.828928603
  972 SOLV  OW      4605    4.536990610    5.920791935    0.476940968
  972 SOLV  HW1     4606    4.511145245    6.014844331    0.498989315
  972 SOLV  HW2     4607    4.510028255    5.860365443    0.551918539
  973 SOLV  OW      4608    2.847366346    1.293826565    2.077452290
  973 SOLV  HW1     4609    2.873709409    1.201397797    2.049831067
  973 SOLV  HW2     4610    2.921770462    1.357315181    2.056639336
  974 SOLV  OW      4611    4.404093097    2.136347064    4.916753993
  974 SOLV  HW1     4612    4.502048280    2.116342348    4.918890697
  974 SOLV  HW2     4613    4.372222904    2.156801437    5.009306023
  975 SOLV  OW      4614    4.579251544    0.584743238    4.462088853
  975 SOLV  HW1     4615    4.602378584    0.660104603    4.400560273
  975 SOLV  HW2     4616    4.490427778    0.602397270    4.504499633
  976 SOLV  OW      4617    5.874454035    5.278067779    7.364209484
  976 SOLV  HW1     4618    5.808425684    5.349620175    7.341395129
  976 SOLV  HW2     4619    5.888629963    5.219191124    7.284632171
  977 SOLV  OW      4620    1.639827851    2.878884991    7.611322061
  977 SOLV  HW1     4621    1.716906064    2.884438228    7.674789338
  977 SOLV  HW2     4622    1.653985122    2.802555172    7.548287989
  978 SOLV  OW      4623    2.012724853    3.956315292    4.907217981
  978 SOLV  HW1     4624    2.046475092    3.952238341    4.813173929
  978 SOLV  HW2     4625    1.916344184    3.982973783    4.906917097
  979 SOLV  OW      4626    1.951240380    2.998474359    5.967860598
  979 SOLV  HW1     4627    2.024747090    3.028519580    5.907082320
  979 SOLV  HW2     4628    1.867045861    2.986907739    5.915158974
  980 SOLV  OW      4629    5.374399483    3.229302020    6.148372725
  980 SOLV  HW1     4630    5.416734207    3.230321496    6.238963527
  980 SOLV  HW2     4631    5.336937072    3.138401512    6.130107508
  981 SOLV  OW      4632    2.723919134    1.917585032    7.339717619
  981 SOLV  HW1     4633    2.771294734    1.863744365    7.270027627
  981 SOLV  HW2     4634    2.785532353    1.933997262    7.416752917
  982 SOLV  OW      4635    3.243293983    5.028878461    2.301754922
  982 SOLV  HW1     4636    3.223057047    5.072045503    2.389658752
  982 SOLV  HW2     4637    3.159479263    4.989749269    2.263755117
  983 SOLV  OW      4638    4.414755635    0.627611185    6.837044236
  983 SOLV  HW1     4639    4.446817516    0.637187728    6.931279618
  983 SOLV  HW2     4640    4.448462721    0.704286710    6.782412260
  984 SOLV  OW      4641    5.102362908    5.573269780    0.578427958
  984 SOLV  HW1     4642    5.074108982    5.479474398    0.598530485
  984 SOLV  HW2     4643    5.021355979    5.630218942    0.564476382
  985 SOLV  OW      4644    5.185243087    2.764902504    4.590733105
  985 SOLV  HW1     4645    5.140612336    2.766917615    4.501267636
  985 SOLV  HW2     4646    5.244134226    2.684310722    4.596797033
  986 SOLV  OW      4647    0.643079459    3.048813974    4.788298807
  986 SOLV  HW1     4648    0.601569304    2.965596730    4.825065036
  986 SOLV  HW2     4649    0.577454020    3.124062566    4.793863010
  987 SOLV  OW      4650    2.447727169    4.873649390    2.601732439
  987 SOLV  HW1     4651    2.501648778    4.913683259    2.675825180
  987 SOLV  HW2     4652    2.506856308    4.817027456    2.544307036
  988 SOLV  OW      4653    3.409234706    5.319959403    8.254414364
  988 SOLV  HW1     4654    3.426072990    5.243934998    8.191671014
  988 SOLV  HW2     4655    3.418196607    5.287951166    8.348728365
  989 SOLV  OW      4656    4.143786935    5.372184071    0.835720753
  989 SOLV  HW1     4657    4.241761191    5.386553654    0.821773587
  989 SOLV  HW2     4658    4.106656403    5.446893123    0.890855613
  990 SOLV  OW      4659    3.462953421    1.712769032    5.914614666
  990 SOLV  HW1     4660    3.393473833    1.679804619    5.978535772
  990 SOLV  HW2     4661    3.423762956    1.784300566    5.856758679
  991 SOLV  OW      4662    3.715325026    4.065599988    0.538496370
  991 SOLV  HW1     4663    3.772582583    4.046530825    0.458759853
  991 SOLV  HW2     4664    3.721711057    4.162667658    0.561671571
  992 SOLV  OW      4665    5.597795202    5.204421714    5.687946448
  992 SOLV  HW1     4666    5.608847494    5.302844077    5.674131068
  992 SOLV  HW2     4667    5.563170981    5.187392576    5.780202363
  993 SOLV  OW      4668    1.372142050    4.334870196    7.019970347
  993 SOLV  HW1     4669    1.461324397    4.376150159    7.038476247
  993 SOLV  HW2     4670    1.372937175    4.293143915    6.929095469
  994 SOLV  OW      4671    4.983307060    5.815061101    4.168233109
  994 SOLV  HW1     4672    4.979803744    5.731893031    4.223647693
  994 SOLV  HW2     4673    4.893959728    5.859945231    4.169796656
  995 SOLV  OW      4674    1.031535333    4.534885050    1.215763327
  995 SOLV  HW1     4675    1.114379691    4.479221199    1.209573275
  995 SOLV  HW2     4676    0.994506486    4.549852228    1.124085456
  996 SOLV  OW      4677    1.217231744    2.003176205    8.478271915
  996 SOLV  HW1     4678    1.277076377    2.029787489    8.402704468
  996 SOLV  HW2     4679    1.272605201    1.982294229    8.558880260
  997 SOLV  OW      4680    2.702612178    4.143856702    0.620276607
  997 SOLV  HW1     4681    2.653981545    4.224550289    0.653795939
  997 SOLV  HW2     4682    2.777478586    4.172502408    0.560490268
  998 SOLV  OW      4683    3.353409088    4.394206760    0.291647275
  998 SOLV  HW1     4684    3.286954789    4.333982089    0.247411702
  998 SOLV  HW2     4685    3.375633716    4.470040907    0.230367380
  999 SOLV  OW      4686    4.479302708    0.262344995    4.335611823
  999 SOLV  HW1     4687    4.564207118    0.217572549    4.307564785
  999 SOLV  HW2     4688    4.449640626    0.225382771    4.423668240
 1000 SOLV  OW      4689    4.549610919    5.716027732    2.776216401
 1000 SOLV  HW1     4690    4.633611843    5.770253444    2.774380342
 1000 SOLV  HW2     4691    4.472352580    5.773311038    2.748834788
 1001 SOLV  OW      4692    5.131768154    6.330382762    3.786044474
 1001 SOLV  HW1     4693    5.144097354    6.243222827    3.738598541
 1001 SOLV  HW2     4694    5.132941529    6.315007680    3.884848306
 1002 SOLV  OW      4695    2.517914143    4.896434181    3.404699123
 1002 SOLV  HW1     4696    2.558359642    4.973810775    3.355944751
 1002 SOLV  HW2     4697    2.547362603    4.898167720    3.500248786
 1003 SOLV  OW      4698    1.221120702    4.247256760    7.462961818
 1003 SOLV  HW1     4699    1.286780831    4.211544339    7.396528857
 1003 SOLV  HW2     4700    1.267408400    4.263645864    7.550075649
 1004 SOLV  OW      4701    1.741842341    3.157536717    8.299852191
 1004 SOLV  HW1     4702    1.811487630    3.099440167    8.257730046
 1004 SOLV  HW2     4703    1.782687667    3.245038574    8.325833663
 1005 SOLV  OW      4704    3.635775846    3.382108469    1.989228980
 1005 SOLV  HW1     4705    3.669636473    3.305714753    1.934298027
 1005 SOLV  HW2     4706    3.600539308    3.347578125    2.076211800
 1006 SOLV  OW      4707    2.493790515    0.632149475    0.687930389
 1006 SOLV  HW1     4708    2.575632562    0.687735720    0.673369356
 1006 SOLV  HW2     4709    2.491359126    0.558154545    0.620708323
 1007 SOLV  OW      4710    2.579328283    4.662947561    2.985684177
 1007 SOLV  HW1     4711    2.523880320    4.613401402    2.918821229
 1007 SOLV  HW2     4712    2.662840688    4.696049064    2.941752766
 1008 SOLV  OW      4713    5.937002210    3.945168050    5.547619229
 1008 SOLV  HW1     4714    5.913593524    4.013095297    5.478064301
 1008 SOLV  HW2     4715    5.965235475    3.991717054    5.631500228
 1009 SOLV  OW      4716    1.444398494    3.001995557    5.847630124
 1009 SOLV  HW1     4717    1.491081609    3.043602391    5.925665587
 1009 SOLV  HW2     4718    1.438444596    2.903100649    5.861205894
 1010 SOLV  OW      4719    0.291414936    3.641714635    4.386130728
 1010 SOLV  HW1     4720    0.212323475    3.608619092    4.437600922
 1010 SOLV  HW2     4721    0.295301063    3.595423122    4.297576017
 1011 SOLV  OW      4722    4.426514301    3.170763443    7.133569458
 1011 SOLV  HW1     4723    4.365251318    3.142143486    7.207242464
 1011 SOLV  HW2     4724    4.443224077    3.269118333    7.140428511
 1012 SOLV  OW      4725    1.155017354    2.967290214    4.981240150
 1012 SOLV  HW1     4726    1.096341806    3.039776017    5.017337140
 1012 SOLV  HW2     4727    1.124907403    2.878995141    5.017258462
 1013 SOLV  OW      4728    0.613804150    2.573903315    5.940036958
 1013 SOLV  HW1     4729    0.614005375    2.518770780    5.856608237
 1013 SOLV  HW2     4730    0.551186356    2.651064022    5.928848708
 1014 SOLV  OW      4731    3.567277588    4.069933715    5.271813024
 1014 SOLV  HW1     4732    3.579117673    3.973409399    5.295111725
 1014 SOLV  HW2     4733    3.502881314    4.078209210    5.195756193
 1015 SOLV  OW      4734    5.951785747    3.662282971    0.098905935
 1015 SOLV  HW1     4735    6.032761172    3.720957686    0.098407916
 1015 SOLV  HW2     4736    5.980099292    3.566425034    0.101994039
 1016 SOLV  OW      4737    5.567754839    3.583358447    0.711032812
 1016 SOLV  HW1     4738    5.628707252    3.548141698    0.782057827
 1016 SOLV  HW2     4739    5.614941344    3.654418032    0.658841225
 1017 SOLV  OW      4740    4.789649390    4.387850531    1.567186599
 1017 SOLV  HW1     4741    4.814425330    4.291700770    1.579075322
 1017 SOLV  HW2     4742    4.789486908    4.410430640    1.469769527
 1018 SOLV  OW      4743    1.004803529    6.173523849    2.540473510
 1018 SOLV  HW1     4744    1.042049337    6.080777061    2.543752952
 1018 SOLV  HW2     4745    0.950091206    6.184557664    2.457498976
 1019 SOLV  OW      4746    5.455727441    4.495305724    6.284222927
 1019 SOLV  HW1     4747    5.428189962    4.462040785    6.194028137
 1019 SOLV  HW2     4748    5.523523677    4.433116607    6.323416492
 1020 SOLV  OW      4749    3.916951944    0.641470136    6.831055052
 1020 SOLV  HW1     4750    3.912020025    0.563151671    6.893038177
 1020 SOLV  HW2     4751    3.953420150    0.720588732    6.880150124
 1021 SOLV  OW      4752    3.459776022    4.066123077    6.716828783
 1021 SOLV  HW1     4753    3.418502020    4.082621377    6.806406904
 1021 SOLV  HW2     4754    3.469086967    4.152855797    6.667933863
 1022 SOLV  OW      4755    4.758096770    1.035999118    5.437394689
 1022 SOLV  HW1     4756    4.813975316    0.971689330    5.385032334
 1022 SOLV  HW2     4757    4.778704088    1.129426739    5.408298611
 1023 SOLV  OW      4758    3.582154405    3.108099754    4.546639569
 1023 SOLV  HW1     4759    3.597594605    3.078117475    4.452497766
 1023 SOLV  HW2     4760    3.665657512    3.094710904    4.600005664
 1024 SOLV  OW      4761    1.791365374    4.031065114    0.402871621
 1024 SOLV  HW1     4762    1.718258611    4.092420602    0.432719372
 1024 SOLV  HW2     4763    1.859710687    4.083086769    0.351659784
 1025 SOLV  OW      4764    5.166900087    4.880996723    1.336978706
 1025 SOLV  HW1     4765    5.226945944    4.933833410    1.276955856
 1025 SOLV  HW2     4766    5.123299719    4.807870529    1.284523607
 1026 SOLV  OW      4767    2.361715903    1.640809657    0.569794657
 1026 SOLV  HW1     4768    2.310270266    1.712019326    0.522018991
 1026 SOLV  HW2     4769    2.422207602    1.683008364    0.637322434
 1027 SOLV  OW      4770    4.476259300    6.352260685    6.286626183
 1027 SOLV  HW1     4771    4.558522990    6.340543966    6.342262257
 1027 SOLV  HW2     4772    4.416525175    6.272920463    6.298328939
 1028 SOLV  OW      4773    1.781435137    0.383517072    3.731927600
 1028 SOLV  HW1     4774    1.761486092    0.474353922    3.768679286
 1028 SOLV  HW2     4775    1.751798208    0.378909819    3.636531479
 1029 SOLV  OW      4776    2.690360345    1.614026474    7.847642937
 1029 SOLV  HW1     4777    2.620376502    1.548890150    7.818325368
 1029 SOLV  HW2     4778    2.767070918    1.611635020    7.783535685
 1030 SOLV  OW      4779    2.564750680    1.249537289    3.310871317
 1030 SOLV  HW1     4780    2.570551633    1.163692677    3.361832250
 1030 SOLV  HW2     4781    2.517694799    1.233660545    3.224074702
 1031 SOLV  OW      4782    3.837321225    0.275936143    1.785862682
 1031 SOLV  HW1     4783    3.855157051    0.196173445    1.728245233
 1031 SOLV  HW2     4784    3.750107378    0.263957477    1.833299317
 1032 SOLV  OW      4785    2.188960473    1.424018508    2.106064617
 1032 SOLV  HW1     4786    2.244824237    1.359717125    2.158452721
 1032 SOLV  HW2     4787    2.245012826    1.502120609    2.078529701
 1033 SOLV  OW      4788    5.149638312    4.242925417    4.734531692
 1033 SOLV  HW1     4789    5.229213718    4.270699466    4.788349352
 1033 SOLV  HW2     4790    5.086255673    4.191889860    4.792652323
 1034 SOLV  OW      4791    3.831291629    0.951040349    8.423975661
 1034 SOLV  HW1     4792    3.751357643    0.923067578    8.370796292
 1034 SOLV  HW2     4793    3.890255306    1.008879407    8.367602829
 1035 SOLV  OW      4794    0.801121208    4.122015213    7.919732071
 1035 SOLV  HW1     4795    0.723254546    4.111039393    7.981508189
 1035 SOLV  HW2     4796    0.773014029    4.175091630    7.839776865
 1036 SOLV  OW      4797    0.908403072    5.498382212    6.449018766
 1036 SOLV  HW1     4798    0.910078973    5.478703592    6.547048931
 1036 SOLV  HW2     4799    0.963369012    5.579825505    6.430425724
 1037 SOLV  OW      4800    5.685264187    0.006789825    4.090103471
 1037 SOLV  HW1     4801    5.690679826   -0.089503981    4.116525451
 1037 SOLV  HW2     4802    5.758503927    0.027748952    4.025321914
 1038 SOLV  OW      4803    1.147011391    1.137297400    6.375750952
 1038 SOLV  HW1     4804    1.143082975    1.049171126    6.328652155
 1038 SOLV  HW2     4805    1.109137113    1.127617383    6.467793483
 1039 SOLV  OW      4806    5.271182113    1.467090422    4.620941642
 1039 SOLV  HW1     4807    5.292740481    1.377995932    4.660908873
 1039 SOLV  HW2     4808    5.272303095    1.460029667    4.521197488
 1040 SOLV  OW      4809    3.285643489    2.552652626    5.458401476
 1040 SOLV  HW1     4810    3.301628713    2.494463570    5.538141629
 1040 SOLV  HW2     4811    3.285350473    2.496481541    5.375668699
 1041 SOLV  OW      4812    4.316687085    2.939513304    3.959961477
 1041 SOLV  HW1     4813    4.282797728    2.877883158    3.888875427
 1041 SOLV  HW2     4814    4.309754122    2.894642049    4.049059782
 1042 SOLV  OW      4815    2.534743368    2.418266549    4.706051210
 1042 SOLV  HW1     4816    2.447660650    2.457319447    4.735908796
 1042 SOLV  HW2     4817    2.519349898    2.359077567    4.626933329
 1043 SOLV  OW      4818    5.168222592    4.087437901    0.370322563
 1043 SOLV  HW1     4819    5.076263925    4.086512838    0.409600021
 1043 SOLV  HW2     4820    5.234439070    4.112140409    0.441069611
 1044 SOLV  OW      4821    5.955483315    5.838531046    6.334841968
 1044 SOLV  HW1     4822    5.886711874    5.776238992    6.372126995
 1044 SOLV  HW2     4823    5.914210699    5.894677336    6.263119342
 1045 SOLV  OW      4824    0.887502499    5.874423473    6.029457842
 1045 SOLV  HW1     4825    0.811256604    5.896664849    6.090218477
 1045 SOLV  HW2     4826    0.882684664    5.777865361    6.003898221
 1046 SOLV  OW      4827    4.789543770    4.931079084    3.936330897
 1046 SOLV  HW1     4828    4.872959616    4.983388391    3.953809573
 1046 SOLV  HW2     4829    4.770677620    4.871385728    4.014309855
 1047 SOLV  OW      4830    1.286912795    1.342753075    3.424790862
 1047 SOLV  HW1     4831    1.262772001    1.284049393    3.347518099
 1047 SOLV  HW2     4832    1.385902832    1.340419796    3.438773850
 1048 SOLV  OW      4833    3.784603866    0.991072251    4.282034399
 1048 SOLV  HW1     4834    3.735201950    0.932377391    4.346177472
 1048 SOLV  HW2     4835    3.732440114    0.998926759    4.197080279
 1049 SOLV  OW      4836    5.338678359    3.770977343    2.442091917
 1049 SOLV  HW1     4837    5.246503030    3.802916558    2.420101416
 1049 SOLV  HW2     4838    5.403756986    3.809301874    2.376548136
 1050 SOLV  OW      4839    0.337889614    2.848523151    0.866918785
 1050 SOLV  HW1     4840    0.422123144    2.888595287    0.902959746
 1050 SOLV  HW2     4841    0.326821646    2.874811378    0.771073007
 1051 SOLV  OW      4842    0.904827931    3.281085202    6.962269690
 1051 SOLV  HW1     4843    0.866074010    3.372225320    6.948427608
 1051 SOLV  HW2     4844    0.974148554    3.284919204    7.034241344
 1052 SOLV  OW      4845    3.106497260    2.923956518    1.322940286
 1052 SOLV  HW1     4846    3.044727639    2.860562793    1.369477608
 1052 SOLV  HW2     4847    3.096680868    3.015224190    1.362611402
 1053 SOLV  OW      4848    5.933333729    4.438526792    8.593837929
 1053 SOLV  HW1     4849    5.843446335    4.482199519    8.590244055
 1053 SOLV  HW2     4850    5.955882643    4.401207671    8.503844574
 1054 SOLV  OW      4851    4.281973755    3.629237973    3.623901037
 1054 SOLV  HW1     4852    4.183401189    3.645348366    3.619015133
 1054 SOLV  HW2     4853    4.298991210    3.536870240    3.658231586
 1055 SOLV  OW      4854    5.916258502    4.751830216    4.937009048
 1055 SOLV  HW1     4855    6.008575393    4.733669427    4.903130540
 1055 SOLV  HW2     4856    5.874128713    4.823904628    4.881960674
 1056 SOLV  OW      4857    2.131030339    2.790603984    2.324569396
 1056 SOLV  HW1     4858    2.149410235    2.692950520    2.313347291
 1056 SOLV  HW2     4859    2.147668113    2.816949193    2.419590962
 1057 SOLV  OW      4860    0.831312460    0.829359994    3.902638355
 1057 SOLV  HW1     4861    0.833182732    0.833033541    4.002552978
 1057 SOLV  HW2     4862    0.816281744    0.735035026    3.873026579
 1058 SOLV  OW      4863    2.503095023    0.437604620    2.062576187
 1058 SOLV  HW1     4864    2.546833792    0.428330243    1.973128481
 1058 SOLV  HW2     4865    2.569590569    0.472198622    2.128769657
 1059 SOLV  OW      4866    5.950083948    2.485608003    6.769677630
 1059 SOLV  HW1     4867    5.864311949    2.470687555    6.818876413
 1059 SOLV  HW2     4868    5.933128824    2.543506189    6.689926152
 1060 SOLV  OW      4869    4.808616986    0.312339738    3.168974829
 1060 SOLV  HW1     4870    4.840771374    0.310761916    3.263650927
 1060 SOLV  HW2     4871    4.712621363    0.340272156    3.166835741
 1061 SOLV  OW      4872    4.712131890    4.378016735    5.423235510
 1061 SOLV  HW1     4873    4.695639789    4.401937708    5.327549711
 1061 SOLV  HW2     4874    4.744815447    4.283675853    5.428853119
 1062 SOLV  OW      4875    4.804070113    2.493265757    5.369724695
 1062 SOLV  HW1     4876    4.841524179    2.585981342    5.368723815
 1062 SOLV  HW2     4877    4.878925435    2.427126169    5.374435600
 1063 SOLV  OW      4878    4.383513078    5.469670881    5.968651669
 1063 SOLV  HW1     4879    4.368822584    5.414488397    5.886559760
 1063 SOLV  HW2     4880    4.479751173    5.496279244    5.974147447
 1064 SOLV  OW      4881    1.551339658    5.044602974    2.344613690
 1064 SOLV  HW1     4882    1.619593777    4.971860634    2.351676828
 1064 SOLV  HW2     4883    1.474720280    5.013095892    2.288607113
 1065 SOLV  OW      4884    5.017418622    1.453125077    2.375316468
 1065 SOLV  HW1     4885    4.983030257    1.500856277    2.456181477
 1065 SOLV  HW2     4886    4.997151170    1.355510117    2.383095576
 1066 SOLV  OW      4887    2.082013229    3.524267932    7.936862358
 1066 SOLV  HW1     4888    2.013936256    3.454741852    7.913805234
 1066 SOLV  HW2     4889    2.061715974    3.608591674    7.887088033
 1067 SOLV  OW      4890    3.267916859    0.563168777    0.422219763
 1067 SOLV  HW1     4891    3.249657602    0.492212517    0.490276889
 1067 SOLV  HW2     4892    3.348510548    0.538008149    0.368632655
 1068 SOLV  OW      4893    0.994398364    1.276111260    5.618683820
 1068 SOLV  HW1     4894    0.993759403    1.332634727    5.536193514
 1068 SOLV  HW2     4895    1.083948471    1.282442693    5.662736586
 1069 SOLV  OW      4896    4.901745393    0.579250203    1.510822038
 1069 SOLV  HW1     4897    4.857676891    0.625897316    1.434127797
 1069 SOLV  HW2     4898    4.832894871    0.529486726    1.563577902
 1070 SOLV  OW      4899    5.726790614    4.755186548    0.358278540
 1070 SOLV  HW1     4900    5.787505890    4.676747563    0.345591892
 1070 SOLV  HW2     4901    5.733244296    4.815531740    0.278800409
 1071 SOLV  OW      4902    1.530899352    4.819247845    5.167125508
 1071 SOLV  HW1     4903    1.457342694    4.877531553    5.132594449
 1071 SOLV  HW2     4904    1.496934298    4.725870887    5.178398635
 1072 SOLV  OW      4905    3.460978126    5.060832457    5.796803421
 1072 SOLV  HW1     4906    3.522400134    5.085413133    5.721815896
 1072 SOLV  HW2     4907    3.510406984    5.066369839    5.883556406
 1073 SOLV  OW      4908    2.758143349    3.747810964    3.101797884
 1073 SOLV  HW1     4909    2.842310689    3.783789936    3.061531676
 1073 SOLV  HW2     4910    2.714579817    3.684961309    3.037360841
 1074 SOLV  OW      4911    3.402279809    0.348434403    6.805016092
 1074 SOLV  HW1     4912    3.348800703    0.411882398    6.749210144
 1074 SOLV  HW2     4913    3.485086019    0.394189653    6.837413069
 1075 SOLV  OW      4914    2.161643948    5.095858234    1.865326508
 1075 SOLV  HW1     4915    2.258541388    5.091185238    1.889595691
 1075 SOLV  HW2     4916    2.142614363    5.031149155    1.791498411
 1076 SOLV  OW      4917    4.932374023    5.516889721    6.682640689
 1076 SOLV  HW1     4918    4.995757019    5.584257043    6.720643593
 1076 SOLV  HW2     4919    4.974368763    5.426185908    6.685678971
 1077 SOLV  OW      4920    0.034021880    3.915535055    1.239861802
 1077 SOLV  HW1     4921    0.089188531    3.989734846    1.277953875
 1077 SOLV  HW2     4922   -0.029341647    3.952586909    1.171948622
 1078 SOLV  OW      4923    1.342872404    0.814644764    4.724184820
 1078 SOLV  HW1     4924    1.257300542    0.764873360    4.738334939
 1078 SOLV  HW2     4925    1.419406547    0.759437664    4.757270588
 1079 SOLV  OW      4926    3.474028661    3.801810774    6.146853286
 1079 SOLV  HW1     4927    3.548835941    3.738521238    6.126896492
 1079 SOLV  HW2     4928    3.462591502    3.809733411    6.245880515
 1080 SOLV  OW      4929    0.925069158    1.350965390    4.052687076
 1080 SOLV  HW1     4930    0.947367755    1.312793566    4.142385241
 1080 SOLV  HW2     4931    0.971000182    1.297837474    3.981498983
 1081 SOLV  OW      4932    4.424955284    2.017037123    5.770687809
 1081 SOLV  HW1     4933    4.500484256    2.025404409    5.705685237
 1081 SOLV  HW2     4934    4.390012954    1.923350818    5.769306414
 1082 SOLV  OW      4935    2.348765981    3.878490114    3.287369245
 1082 SOLV  HW1     4936    2.358726615    3.780328581    3.271087906
 1082 SOLV  HW2     4937    2.391003192    3.929194509    3.212235808
 1083 SOLV  OW      4938    3.798117647    1.737795669    0.514491235
 1083 SOLV  HW1     4939    3.829005914    1.715567466    0.606967091
 1083 SOLV  HW2     4940    3.777887626    1.835556541    0.508702263
 1084 SOLV  OW      4941    0.142531246    1.703738348    3.293562157
 1084 SOLV  HW1     4942    0.082715537    1.637602575    3.338818219
 1084 SOLV  HW2     4943    0.234288718    1.665008625    3.284587620
 1085 SOLV  OW      4944    3.912832078    5.249517798    2.894019301
 1085 SOLV  HW1     4945    3.934607525    5.345357257    2.912474775
 1085 SOLV  HW2     4946    3.996713077    5.200063430    2.871255133
 1086 SOLV  OW      4947    1.198666597    4.187247381    3.985630293
 1086 SOLV  HW1     4948    1.110189610    4.159892948    3.947900616
 1086 SOLV  HW2     4949    1.185540008    4.262421110    4.050256641
 1087 SOLV  OW      4950    4.666082968    4.987791021    2.462347925
 1087 SOLV  HW1     4951    4.614345746    4.968940607    2.378874144
 1087 SOLV  HW2     4952    4.618790696    4.947478441    2.540695239
 1088 SOLV  OW      4953    0.496569579    1.207110535    2.181534462
 1088 SOLV  HW1     4954    0.533796611    1.184437204    2.091534221
 1088 SOLV  HW2     4955    0.552901418    1.164832554    2.252522283
 1089 SOLV  OW      4956    0.932349257    4.161379962    3.871386500
 1089 SOLV  HW1     4957    0.894836004    4.139085716    3.781410578
 1089 SOLV  HW2     4958    0.878727399    4.235083128    3.912526749
 1090 SOLV  OW      4959    3.882662164    2.150818571    1.258095309
 1090 SOLV  HW1     4960    3.836297696    2.188904921    1.338093669
 1090 SOLV  HW2     4961    3.981603564    2.159789055    1.269501116
 1091 SOLV  OW      4962    3.254927359    0.594102940    2.769606257
 1091 SOLV  HW1     4963    3.349781079    0.575810007    2.795454125
 1091 SOLV  HW2     4964    3.241713985    0.692643678    2.758877438
 1092 SOLV  OW      4965    4.899019439    1.298253752    1.895323926
 1092 SOLV  HW1     4966    4.964649169    1.371968124    1.879233798
 1092 SOLV  HW2     4967    4.849943321    1.278219949    1.810529189
 1093 SOLV  OW      4968    0.081587886    2.940111495    1.798351026
 1093 SOLV  HW1     4969    0.140533451    2.944800466    1.717707269
 1093 SOLV  HW2     4970    0.061830231    2.844431180    1.819679202
 1094 SOLV  OW      4971    2.807218870    2.628295801    7.885081267
 1094 SOLV  HW1     4972    2.866343003    2.560524002    7.841363240
 1094 SOLV  HW2     4973    2.711702587    2.600224682    7.875665954
 1095 SOLV  OW      4974    3.939267886    2.625819113    2.127767109
 1095 SOLV  HW1     4975    3.844000034    2.656086301    2.124950437
 1095 SOLV  HW2     4976    3.982354342    2.643066999    2.039189033
 1096 SOLV  OW      4977    0.675105815    4.434942652    1.592569195
 1096 SOLV  HW1     4978    0.770224596    4.408947441    1.575936427
 1096 SOLV  HW2     4979    0.614624249    4.376417902    1.538561874
 1097 SOLV  OW      4980    2.644967192    5.222756788    3.677726564
 1097 SOLV  HW1     4981    2.655037499    5.124297708    3.663430772
 1097 SOLV  HW2     4982    2.682680657    5.271869383    3.599204967
 1098 SOLV  OW      4983    0.894813176    1.250964698    3.340449238
 1098 SOLV  HW1     4984    0.950296245    1.185424017    3.289204588
 1098 SOLV  HW2     4985    0.833861806    1.299335098    3.277638445
 1099 SOLV  OW      4986    2.934209453    4.783485237    4.069669603
 1099 SOLV  HW1     4987    2.869531369    4.721715735    4.114405437
 1099 SOLV  HW2     4988    2.954699112    4.749513626    3.977875981
 1100 SOLV  OW      4989    2.592309199    5.169737591    0.532694165
 1100 SOLV  HW1     4990    2.531410281    5.097353831    0.500261067
 1100 SOLV  HW2     4991    2.659108013    5.131092030    0.596289771
 1101 SOLV  OW      4992    4.588013650    4.274542529    0.074211168
 1101 SOLV  HW1     4993    4.572261242    4.370763338    0.096423212
 1101 SOLV  HW2     4994    4.534643502    4.249833345   -0.006665521
 1102 SOLV  OW      4995    1.020411337    2.733278001    6.388097676
 1102 SOLV  HW1     4996    0.959606952    2.765028389    6.315332924
 1102 SOLV  HW2     4997    1.089031308    2.671541998    6.349627472
 1103 SOLV  OW      4998    4.161788581    5.862980950    1.668401316
 1103 SOLV  HW1     4999    4.125665365    5.922506400    1.596625284
 1103 SOLV  HW2     5000    4.251342264    5.828065561    1.640814664
 1104 SOLV  OW      5001    3.494078915    0.981161565    1.680945450
 1104 SOLV  HW1     5002    3.539625609    1.028905342    1.756085443
 1104 SOLV  HW2     5003    3.397230350    0.969284465    1.702836888
 1105 SOLV  OW      5004    2.057532212    2.525936677    3.785563346
 1105 SOLV  HW1     5005    2.082942584    2.612420011    3.828863902
 1105 SOLV  HW2     5006    1.957876274    2.518388834    3.782140853
 1106 SOLV  OW      5007    0.780625887    3.266617033    4.010221460
 1106 SOLV  HW1     5008    0.759931309    3.321524978    3.929247493
 1106 SOLV  HW2     5009    0.775066273    3.169518129    3.986964720
 1107 SOLV  OW      5010    3.978758281    3.471851456    3.268955017
 1107 SOLV  HW1     5011    4.021377438    3.543907868    3.214260932
 1107 SOLV  HW2     5012    3.895680512    3.507301379    3.311865998
 1108 SOLV  OW      5013    3.882559644    1.515192362    6.160663897
 1108 SOLV  HW1     5014    3.856651218    1.601831384    6.117974645
 1108 SOLV  HW2     5015    3.973720266    1.488554257    6.129356967
 1109 SOLV  OW      5016    3.426722202    4.935527014    3.664133867
 1109 SOLV  HW1     5017    3.479898755    5.003285819    3.714937443
 1109 SOLV  HW2     5018    3.486287408    4.888307101    3.599154899
 1110 SOLV  OW      5019    2.263609921    2.736842353    0.135369671
 1110 SOLV  HW1     5020    2.287005658    2.671199629    0.207088810
 1110 SOLV  HW2     5021    2.326769519    2.814279148    0.139165378
 1111 SOLV  OW      5022    1.517868487    5.721853123    4.149273619
 1111 SOLV  HW1     5023    1.561029927    5.768640664    4.072150106
 1111 SOLV  HW2     5024    1.567587976    5.743317792    4.233340346
 1112 SOLV  OW      5025    4.754336915    3.270525184    4.485293141
 1112 SOLV  HW1     5026    4.705119773    3.246283538    4.401687037
 1112 SOLV  HW2     5027    4.724949609    3.360961014    4.516239821
 1113 SOLV  OW      5028    3.998508366    4.291032961    7.711490360
 1113 SOLV  HW1     5029    3.930605915    4.348340108    7.665608629
 1113 SOLV  HW2     5030    4.018783210    4.211336915    7.654591861
 1114 SOLV  OW      5031    4.643348007    1.666149456    0.548110047
 1114 SOLV  HW1     5032    4.556446606    1.694405825    0.507493542
 1114 SOLV  HW2     5033    4.629021577    1.584483242    0.604014997
 1115 SOLV  OW      5034    0.831164104    0.908257696    0.526552692
 1115 SOLV  HW1     5035    0.836629186    0.882416801    0.623001370
 1115 SOLV  HW2     5036    0.829498098    0.825804523    0.469995936
 1116 SOLV  OW      5037    5.747932882    5.015530261    5.294212173
 1116 SOLV  HW1     5038    5.777990829    4.929364500    5.253322502
 1116 SOLV  HW2     5039    5.815770455    5.086642775    5.275744540
 1117 SOLV  OW      5040    1.125494150    5.772919197    5.019722514
 1117 SOLV  HW1     5041    1.132301466    5.856287717    5.074525078
 1117 SOLV  HW2     5042    1.030539580    5.759243173    4.991498808
 1118 SOLV  OW      5043    1.541794944    0.205820828    2.301305742
 1118 SOLV  HW1     5044    1.451932867    0.212167281    2.344716686
 1118 SOLV  HW2     5045    1.556296730    0.285662830    2.242868254
 1119 SOLV  OW      5046    4.096407163    6.240540756    1.825905731
 1119 SOLV  HW1     5047    4.065458337    6.311824618    1.888840263
 1119 SOLV  HW2     5048    4.017196060    6.198227937    1.781914954
 1120 SOLV  OW      5049    3.743962626    0.172113012    1.449141824
 1120 SOLV  HW1     5050    3.673512914    0.199754664    1.514508222
 1120 SOLV  HW2     5051    3.753697955    0.072600683    1.450721941
 1121 SOLV  OW      5052    4.028234822    0.628825985    0.210113905
 1121 SOLV  HW1     5053    4.112256727    0.677628816    0.233748224
 1121 SOLV  HW2     5054    4.025467502    0.541623820    0.258982107
 1122 SOLV  OW      5055    4.478643005    3.463232400    4.861551363
 1122 SOLV  HW1     5056    4.405559250    3.468909614    4.793533040
 1122 SOLV  HW2     5057    4.566756047    3.454225200    4.815130389
 1123 SOLV  OW      5058    0.447720853    5.931413167    3.718248118
 1123 SOLV  HW1     5059    0.449962461    6.024736182    3.754105736
 1123 SOLV  HW2     5060    0.524104495    5.918128685    3.655089235
 1124 SOLV  OW      5061    2.757168934    2.343047759    2.425366881
 1124 SOLV  HW1     5062    2.771252057    2.413590454    2.494831449
 1124 SOLV  HW2     5063    2.689252892    2.277274859    2.457944818
 1125 SOLV  OW      5064    1.080943210    1.237258275    3.872683018
 1125 SOLV  HW1     5065    1.039828591    1.241816473    3.781640175
 1125 SOLV  HW2     5066    1.165301403    1.290944447    3.873887268
 1126 SOLV  OW      5067    2.074746482    4.111342423    5.759339580
 1126 SOLV  HW1     5068    2.044183894    4.103399760    5.854222863
 1126 SOLV  HW2     5069    2.174230998    4.121228433    5.757081760
 1127 SOLV  OW      5070    1.968487552    0.156254299    5.674132737
 1127 SOLV  HW1     5071    2.058656831    0.179678438    5.710475535
 1127 SOLV  HW2     5072    1.976729430    0.132327827    5.577387884
 1128 SOLV  OW      5073    4.793700830    3.948738601    1.048753417
 1128 SOLV  HW1     5074    4.820887655    4.012902894    0.977033235
 1128 SOLV  HW2     5075    4.694988193    3.955043808    1.063451660
 1129 SOLV  OW      5076    1.479946288    4.492867064    6.650355052
 1129 SOLV  HW1     5077    1.525327758    4.513846553    6.563750363
 1129 SOLV  HW2     5078    1.545782726    4.451701066    6.713369931
 1130 SOLV  OW      5079    1.199909233    4.550446128    2.251483734
 1130 SOLV  HW1     5080    1.293907746    4.581199569    2.236702760
 1130 SOLV  HW2     5081    1.162609185    4.514880215    2.165788133
 1131 SOLV  OW      5082    1.208651312    5.513187683    2.387039251
 1131 SOLV  HW1     5083    1.140921237    5.572812017    2.343939920
 1131 SOLV  HW2     5084    1.261654535    5.466380353    2.316330618
 1132 SOLV  OW      5085    5.005140921    4.345015605    3.420278082
 1132 SOLV  HW1     5086    5.086078946    4.389530902    3.458584732
 1132 SOLV  HW2     5087    5.021574251    4.322998402    3.324126414
 1133 SOLV  OW      5088    4.073894169    3.926244322    0.389659052
 1133 SOLV  HW1     5089    4.130124500    4.008747265    0.395259048
 1133 SOLV  HW2     5090    4.114983515    3.854058211    0.445344151
 1134 SOLV  OW      5091    4.546290588    5.184882867    0.789640717
 1134 SOLV  HW1     5092    4.500081807    5.096387641    0.795411987
 1134 SOLV  HW2     5093    4.605336162    5.186455355    0.708949157
 1135 SOLV  OW      5094    0.568127458    3.157558652    7.795809930
 1135 SOLV  HW1     5095    0.606291056    3.125822331    7.882621924
 1135 SOLV  HW2     5096    0.495203681    3.095580415    7.766813869
 1136 SOLV  OW      5097    3.089535714    3.985995972    5.462693480
 1136 SOLV  HW1     5098    3.166739574    3.948793676    5.411161775
 1136 SOLV  HW2     5099    3.015794639    3.918515282    5.465616249
 1137 SOLV  OW      5100    5.892873359    0.879275999    4.852686975
 1137 SOLV  HW1     5101    5.984031485    0.865323112    4.891358404
 1137 SOLV  HW2     5102    5.879614924    0.817258066    4.775369627
 1138 SOLV  OW      5103    0.868918875    5.745355850    3.581998565
 1138 SOLV  HW1     5104    0.776517883    5.781539386    3.569638490
 1138 SOLV  HW2     5105    0.877487803    5.658464523    3.533249915
 1139 SOLV  OW      5106    1.447122661    3.358049928    8.513714566
 1139 SOLV  HW1     5107    1.384389950    3.307408953    8.572876312
 1139 SOLV  HW2     5108    1.398561049    3.434498480    8.471318836
 1140 SOLV  OW      5109    4.410377324    1.920676481    4.380415367
 1140 SOLV  HW1     5110    4.502310063    1.939315537    4.345761285
 1140 SOLV  HW2     5111    4.354086910    1.882850960    4.306926778
 1141 SOLV  OW      5112    2.386894293    5.140932383    7.331404096
 1141 SOLV  HW1     5113    2.387584037    5.099790942    7.422546122
 1141 SOLV  HW2     5114    2.431689970    5.230272325    7.334820748
 1142 SOLV  OW      5115    2.403831759    2.630217928    1.332264344
 1142 SOLV  HW1     5116    2.432683458    2.722624285    1.357336400
 1142 SOLV  HW2     5117    2.476884759    2.585290406    1.280837066
 1143 SOLV  OW      5118    4.145679141    5.941203333    3.323612862
 1143 SOLV  HW1     5119    4.196830808    5.870476579    3.274815097
 1143 SOLV  HW2     5120    4.065222899    5.900383815    3.366746764
 1144 SOLV  OW      5121    0.634637488    3.660205395    1.733220425
 1144 SOLV  HW1     5122    0.550497149    3.672716866    1.680648262
 1144 SOLV  HW2     5123    0.713544965    3.668955581    1.672417351
 1145 SOLV  OW      5124    5.393702116    4.133862928    2.263998781
 1145 SOLV  HW1     5125    5.392034560    4.152384682    2.165743310
 1145 SOLV  HW2     5126    5.457639853    4.059303602    2.282783272
 1146 SOLV  OW      5127    2.812518668    2.626496936    7.175116449
 1146 SOLV  HW1     5128    2.766613870    2.654504634    7.090805819
 1146 SOLV  HW2     5129    2.906925592    2.600636192    7.154659215
 1147 SOLV  OW      5130    4.631559777    6.175375524    3.536347921
 1147 SOLV  HW1     5131    4.622903409    6.190213390    3.437834721
 1147 SOLV  HW2     5132    4.703240561    6.107845899    3.553714063
 1148 SOLV  OW      5133    3.317091562    5.458344587    2.381756858
 1148 SOLV  HW1     5134    3.367883456    5.531820660    2.426717043
 1148 SOLV  HW2     5135    3.319589469    5.376301196    2.438876132
 1149 SOLV  OW      5136    4.280781545    4.605973603    0.383464978
 1149 SOLV  HW1     5137    4.295652045    4.638371534    0.290034734
 1149 SOLV  HW2     5138    4.288363243    4.506288458    0.385781359
 1150 SOLV  OW      5139    3.372524743    1.996120696    4.941438381
 1150 SOLV  HW1     5140    3.403731060    2.037704879    4.856016485
 1150 SOLV  HW2     5141    3.435788292    2.019893849    5.015143931
 1151 SOLV  OW      5142    5.664464614    4.978100633    4.992217877
 1151 SOLV  HW1     5143    5.594539155    4.917119938    5.029524124
 1151 SOLV  HW2     5144    5.645748459    5.071958242    5.021207859
 1152 SOLV  OW      5145    5.352756774    1.309970456    3.551042825
 1152 SOLV  HW1     5146    5.366649700    1.326436808    3.453391268
 1152 SOLV  HW2     5147    5.416613746    1.366070373    3.603721561
 1153 SOLV  OW      5148    3.152649059    0.471329587    7.628426181
 1153 SOLV  HW1     5149    3.094395630    0.424602455    7.694932337
 1153 SOLV  HW2     5150    3.148195884    0.423434653    7.540755048
 1154 SOLV  OW      5151    1.733608689    6.380384814    5.304850154
 1154 SOLV  HW1     5152    1.770027900    6.469483346    5.331962116
 1154 SOLV  HW2     5153    1.790858735    6.341544652    5.232643301
 1155 SOLV  OW      5154    1.168697432    5.896879068    3.930142753
 1155 SOLV  HW1     5155    1.260269325    5.861141196    3.948509775
 1155 SOLV  HW2     5156    1.107492743    5.821322618    3.906793507
 1156 SOLV  OW      5157    4.349143548    5.595520752    3.934776411
 1156 SOLV  HW1     5158    4.341225680    5.529052088    4.009067993
 1156 SOLV  HW2     5159    4.310579526    5.683009854    3.964075621
 1157 SOLV  OW      5160    0.480425062    3.558341704    6.250569963
 1157 SOLV  HW1     5161    0.381259311    3.566448638    6.240550200
 1157 SOLV  HW2     5162    0.525627093    3.612460009    6.179662012
 1158 SOLV  OW      5163    2.371448610    5.062490775    8.449531855
 1158 SOLV  HW1     5164    2.361858477    5.136863419    8.515688452
 1158 SOLV  HW2     5165    2.381829337    5.100695500    8.357702649
 1159 SOLV  OW      5166    3.020750485    5.620191074    0.885435712
 1159 SOLV  HW1     5167    3.026557398    5.709988063    0.841815198
 1159 SOLV  HW2     5168    3.107692535    5.599167776    0.930146571
 1160 SOLV  OW      5169    2.079652889    1.243111442    0.105001177
 1160 SOLV  HW1     5170    2.147737016    1.255059888    0.177263038
 1160 SOLV  HW2     5171    2.040116718    1.331891816    0.081444381
 1161 SOLV  OW      5172    1.292442190    5.361913016    4.727894369
 1161 SOLV  HW1     5173    1.200848243    5.329381690    4.704394919
 1161 SOLV  HW2     5174    1.285498260    5.449701928    4.775274022
 1162 SOLV  OW      5175    4.923324622    1.516373486    0.720987189
 1162 SOLV  HW1     5176    4.864519016    1.587775917    0.758981272
 1162 SOLV  HW2     5177    5.006108779    1.508329138    0.776503339
 1163 SOLV  OW      5178    4.675072526    5.490282371    5.708295678
 1163 SOLV  HW1     5179    4.618625710    5.503334455    5.626788847
 1163 SOLV  HW2     5180    4.618261884    5.499726950    5.790047365
 1164 SOLV  OW      5181    2.724959353    5.637051352    0.289141709
 1164 SOLV  HW1     5182    2.799419258    5.675177518    0.343933276
 1164 SOLV  HW2     5183    2.732751097    5.669753743    0.194962042
 1165 SOLV  OW      5184    3.948366400    6.351499177    8.511844644
 1165 SOLV  HW1     5185    3.889249420    6.281005909    8.472654782
 1165 SOLV  HW2     5186    4.043183880    6.319735274    8.511004846
 1166 SOLV  OW      5187    0.982701389    4.698072162    6.277377703
 1166 SOLV  HW1     5188    0.977405227    4.665675303    6.371836125
 1166 SOLV  HW2     5189    0.959054061    4.795179529    6.274069174
 1167 SOLV  OW      5190    1.259358329    3.471476186    5.004108746
 1167 SOLV  HW1     5191    1.206377637    3.498512092    4.923721764
 1167 SOLV  HW2     5192    1.355627419    3.494483302    4.989863736
 1168 SOLV  OW      5193    0.084629223    1.771752856    2.405467069
 1168 SOLV  HW1     5194    0.075451330    1.691571153    2.346419469
 1168 SOLV  HW2     5195    0.169197828    1.820172012    2.383023812
 1169 SOLV  OW      5196    2.543950362    0.747965636    4.399983301
 1169 SOLV  HW1     5197    2.571478126    0.815089176    4.468806524
 1169 SOLV  HW2     5198    2.623754173    0.720656503    4.346265777
 1170 SOLV  OW      5199    5.643045721    2.862279165    3.381127195
 1170 SOLV  HW1     5200    5.709354228    2.805375898    3.429760212
 1170 SOLV  HW2     5201    5.565186330    2.881251053    3.440943455
 1171 SOLV  OW      5202    0.013714856    5.362191846    1.311061696
 1171 SOLV  HW1     5203    0.082931224    5.308931489    1.359769219
 1171 SOLV  HW2     5204    0.050609139    5.452456135    1.288900011
 1172 SOLV  OW      5205    0.448017803    3.501485167    1.896114163
 1172 SOLV  HW1     5206    0.520669187    3.568924134    1.882933572
 1172 SOLV  HW2     5207    0.443170731    3.441649595    1.816137857
 1173 SOLV  OW      5208    4.610539162    4.779218147    0.369827070
 1173 SOLV  HW1     5209    4.538987601    4.819754960    0.426722589
 1173 SOLV  HW2     5210    4.630869676    4.840289680    0.293296652
 1174 SOLV  OW      5211    1.977455175    3.316051850    1.132936374
 1174 SOLV  HW1     5212    2.044578952    3.388908870    1.119288006
 1174 SOLV  HW2     5213    1.996687058    3.268682449    1.218879691
 1175 SOLV  OW      5214    3.865572111    2.892294107    5.548241023
 1175 SOLV  HW1     5215    3.766757788    2.896332434    5.563052991
 1175 SOLV  HW2     5216    3.899905998    2.802775232    5.576658325
 1176 SOLV  OW      5217    3.364596623    5.072890815    7.012775244
 1176 SOLV  HW1     5218    3.267963589    5.056626999    6.992836928
 1176 SOLV  HW2     5219    3.393154591    5.014757309    7.088965231
 1177 SOLV  OW      5220    4.516945601    4.447975305    6.174183400
 1177 SOLV  HW1     5221    4.602611876    4.499341429    6.178956771
 1177 SOLV  HW2     5222    4.473778678    4.463334919    6.085297526
 1178 SOLV  OW      5223    5.148806769    3.504871182    4.701243269
 1178 SOLV  HW1     5224    5.187879754    3.583325069    4.653094956
 1178 SOLV  HW2     5225    5.181318426    3.504228168    4.795808264
 1179 SOLV  OW      5226    2.170741509    1.169073060    3.610359123
 1179 SOLV  HW1     5227    2.127809547    1.194226297    3.697100902
 1179 SOLV  HW2     5228    2.129036924    1.221472131    3.536095913
 1180 SOLV  OW      5229    2.336109075    0.739283460    7.662739028
 1180 SOLV  HW1     5230    2.405944383    0.777917218    7.722992070
 1180 SOLV  HW2     5231    2.325304678    0.641837002    7.682422356
 1181 SOLV  OW      5232    0.888718730    6.486376650    5.403517611
 1181 SOLV  HW1     5233    0.837469729    6.511528081    5.321414496
 1181 SOLV  HW2     5234    0.885861825    6.561876310    5.469028013
 1182 SOLV  OW      5235    5.975371273    0.336414520    3.377406202
 1182 SOLV  HW1     5236    6.044679064    0.304741410    3.442161295
 1182 SOLV  HW2     5237    6.017335719    0.349996072    3.287659400
 1183 SOLV  OW      5238    4.403338742    3.537538049    1.901624246
 1183 SOLV  HW1     5239    4.495470322    3.503140028    1.919749630
 1183 SOLV  HW2     5240    4.353291547    3.545805199    1.987803954
 1184 SOLV  OW      5241    4.056076105    5.751296278    8.163981722
 1184 SOLV  HW1     5242    4.038616742    5.681301766    8.233234277
 1184 SOLV  HW2     5243    4.108841386    5.825916698    8.204572149
 1185 SOLV  OW      5244    0.461059754    3.284504595    5.245307121
 1185 SOLV  HW1     5245    0.559251626    3.273875674    5.229643046
 1185 SOLV  HW2     5246    0.444785061    3.366177366    5.300666392
 1186 SOLV  OW      5247    4.571278840    1.108982142    7.392391228
 1186 SOLV  HW1     5248    4.565294663    1.196649818    7.344657167
 1186 SOLV  HW2     5249    4.500578312    1.047299305    7.357798777
 1187 SOLV  OW      5250    4.663606280    2.030998653    4.893237139
 1187 SOLV  HW1     5251    4.698207315    2.121598754    4.868857449
 1187 SOLV  HW2     5252    4.738684881    1.974932591    4.928162303
 1188 SOLV  OW      5253    4.264444416    3.363990833    1.474303525
 1188 SOLV  HW1     5254    4.323736276    3.312960044    1.412011292
 1188 SOLV  HW2     5255    4.210571086    3.299927390    1.529016802
 1189 SOLV  OW      5256    3.890168761    1.481653839    4.048214351
 1189 SOLV  HW1     5257    3.832870434    1.560760991    4.069637178
 1189 SOLV  HW2     5258    3.934837122    1.449284041    4.131622567
 1190 SOLV  OW      5259    3.085316904    1.279136071    4.370356027
 1190 SOLV  HW1     5260    2.994420449    1.243817636    4.392501262
 1190 SOLV  HW2     5261    3.103347040    1.265990646    4.272877324
 1191 SOLV  OW      5262    4.021895521    5.265385124    5.803336079
 1191 SOLV  HW1     5263    4.094495287    5.215037284    5.756492390
 1191 SOLV  HW2     5264    3.968830071    5.202351410    5.859999974
 1192 SOLV  OW      5265    4.531670666    3.175650062    8.058709307
 1192 SOLV  HW1     5266    4.491218730    3.085798355    8.075746611
 1192 SOLV  HW2     5267    4.466701831    3.232407655    8.008136460
 1193 SOLV  OW      5268    4.180443850    5.607836065    1.422665127
 1193 SOLV  HW1     5269    4.204497145    5.623456926    1.518463818
 1193 SOLV  HW2     5270    4.116425111    5.531267828    1.416429777
 1194 SOLV  OW      5271    0.325553350    2.299418186    3.343688864
 1194 SOLV  HW1     5272    0.358217625    2.210106973    3.374616948
 1194 SOLV  HW2     5273    0.347740010    2.311341717    3.246913256
 1195 SOLV  OW      5274    5.949760951    0.761212270    6.180727502
 1195 SOLV  HW1     5275    5.860106372    0.777908457    6.221755218
 1195 SOLV  HW2     5276    6.019991481    0.808970948    6.233517341
 1196 SOLV  OW      5277    0.339282035    4.881436485    5.170964041
 1196 SOLV  HW1     5278    0.437051073    4.870165743    5.188688525
 1196 SOLV  HW2     5279    0.294011161    4.914623104    5.253723759
 1197 SOLV  OW      5280    5.375356732    1.850981005    1.220676887
 1197 SOLV  HW1     5281    5.302361250    1.785846827    1.241393400
 1197 SOLV  HW2     5282    5.463565260    1.811452582    1.246303742
 1198 SOLV  OW      5283    2.178105293    2.761845983    8.481811873
 1198 SOLV  HW1     5284    2.265932352    2.771821400    8.435047876
 1198 SOLV  HW2     5285    2.192134296    2.716291183    8.569720520
 1199 SOLV  OW      5286    5.098928851    2.663376175    5.783814398
 1199 SOLV  HW1     5287    5.183058402    2.609649592    5.789783198
 1199 SOLV  HW2     5288    5.041510660    2.644354219    5.863446548
 1200 SOLV  OW      5289    2.982442643    4.985454285    1.121453797
 1200 SOLV  HW1     5290    3.073956124    5.002521450    1.157977316
 1200 SOLV  HW2     5291    2.913995883    5.021262311    1.184958029
 1201 SOLV  OW      5292    5.914063312    4.714586793    4.391435056
 1201 SOLV  HW1     5293    5.929796751    4.731808215    4.294193816
 1201 SOLV  HW2     5294    5.862998071    4.790935447    4.430972419
 1202 SOLV  OW      5295    1.630381722    4.070677580    1.954107240
 1202 SOLV  HW1     5296    1.633458628    4.046309573    1.857170580
 1202 SOLV  HW2     5297    1.684439469    4.005024127    2.006712900
 1203 SOLV  OW      5298    1.041738678    3.157519789    5.757418406
 1203 SOLV  HW1     5299    0.985863589    3.087225050    5.801425396
 1203 SOLV  HW2     5300    1.083426335    3.119978224    5.674637230
 1204 SOLV  OW      5301    4.262757727    5.343729577    8.271357284
 1204 SOLV  HW1     5302    4.308434716    5.376017836    8.354249161
 1204 SOLV  HW2     5303    4.265240852    5.415537795    8.201805873
 1205 SOLV  OW      5304    3.270613368    4.102125415    2.275713458
 1205 SOLV  HW1     5305    3.241932615    4.059765895    2.189788738
 1205 SOLV  HW2     5306    3.293837206    4.030846008    2.341894053
 1206 SOLV  OW      5307    1.161884156    1.362058391    4.866646836
 1206 SOLV  HW1     5308    1.249871670    1.392805873    4.830414663
 1206 SOLV  HW2     5309    1.161575762    1.262275018    4.873217164
 1207 SOLV  OW      5310    3.984809334    6.393665749    7.206185199
 1207 SOLV  HW1     5311    3.995603002    6.449896953    7.124200219
 1207 SOLV  HW2     5312    3.983078180    6.452542747    7.286996445
 1208 SOLV  OW      5313    5.358685161    2.531200712    1.329196856
 1208 SOLV  HW1     5314    5.335482483    2.464129863    1.258747621
 1208 SOLV  HW2     5315    5.379024497    2.619119800    1.286109445
 1209 SOLV  OW      5316    0.154908652    3.822116374    0.129869840
 1209 SOLV  HW1     5317    0.192645466    3.914597833    0.125067398
 1209 SOLV  HW2     5318    0.207499515    3.768022627    0.195505635
 1210 SOLV  OW      5319    3.560882497    0.989202576    6.364415121
 1210 SOLV  HW1     5320    3.657079464    1.009466274    6.346098883
 1210 SOLV  HW2     5321    3.554570137    0.915324232    6.431512911
 1211 SOLV  OW      5322    3.410514057    4.852591342    7.870805025
 1211 SOLV  HW1     5323    3.320008132    4.816793091    7.893764338
 1211 SOLV  HW2     5324    3.402821972    4.915585956    7.793523261
 1212 SOLV  OW      5325    2.886222072    4.281081863    6.979501603
 1212 SOLV  HW1     5326    2.819194854    4.352117368    7.000978909
 1212 SOLV  HW2     5327    2.904022374    4.226249257    7.061211447
 1213 SOLV  OW      5328    3.987464836    5.638641243    3.898229765
 1213 SOLV  HW1     5329    3.994716325    5.615878446    3.801125377
 1213 SOLV  HW2     5330    4.048130819    5.715347048    3.919105661
 1214 SOLV  OW      5331    3.564904612    4.021407270    6.393339299
 1214 SOLV  HW1     5332    3.645416524    4.038826103    6.336643694
 1214 SOLV  HW2     5333    3.501278428    4.098140493    6.385352529
 1215 SOLV  OW      5334    4.385875206    0.197862623    2.398145962
 1215 SOLV  HW1     5335    4.361756227    0.131776768    2.469215799
 1215 SOLV  HW2     5336    4.464778988    0.251573828    2.427967308
 1216 SOLV  OW      5337    4.855433257    2.410335092    4.149009928
 1216 SOLV  HW1     5338    4.858783986    2.479005965    4.076393949
 1216 SOLV  HW2     5339    4.933974047    2.349018227    4.140550851
 1217 SOLV  OW      5340    5.965742136    2.204849137    0.595233042
 1217 SOLV  HW1     5341    5.976749151    2.118895092    0.545325680
 1217 SOLV  HW2     5342    5.877367893    2.205140246    0.642029525
 1218 SOLV  OW      5343    1.833232322    5.052983612    6.372320353
 1218 SOLV  HW1     5344    1.859781140    5.113674390    6.447232299
 1218 SOLV  HW2     5345    1.883135273    4.966672058    6.380065367
 1219 SOLV  OW      5346    0.670230163    5.393695709    3.099621365
 1219 SOLV  HW1     5347    0.645157333    5.299374735    3.121413025
 1219 SOLV  HW2     5348    0.637218067    5.416657407    3.008062823
 1220 SOLV  OW      5349    2.242648909    1.945349306    6.090826682
 1220 SOLV  HW1     5350    2.252372795    1.943035219    5.991327623
 1220 SOLV  HW2     5351    2.304141965    1.878033720    6.131902320
 1221 SOLV  OW      5352    5.755040069    1.255686093    3.622243554
 1221 SOLV  HW1     5353    5.794871253    1.173225947    3.662415349
 1221 SOLV  HW2     5354    5.807699612    1.335630094    3.651155573
 1222 SOLV  OW      5355    3.547497223    1.308491071    3.006946072
 1222 SOLV  HW1     5356    3.637472669    1.264987860    3.003504029
 1222 SOLV  HW2     5357    3.476393769    1.238781648    2.997733117
 1223 SOLV  OW      5358    2.046930233    5.021882794    0.072397543
 1223 SOLV  HW1     5359    2.068198803    4.924824064    0.061118057
 1223 SOLV  HW2     5360    1.994304903    5.053850619   -0.006397140
 1224 SOLV  OW      5361    3.026081754    3.940178673    0.514976655
 1224 SOLV  HW1     5362    3.007500871    4.038313027    0.510044379
 1224 SOLV  HW2     5363    3.113830373    3.920625760    0.471183556
 1225 SOLV  OW      5364    3.066446820    0.715665039    6.135050394
 1225 SOLV  HW1     5365    3.029306274    0.738031943    6.044938096
 1225 SOLV  HW2     5366    2.991544888    0.706780147    6.200706707
 1226 SOLV  OW      5367    1.403444688    0.864417182    6.401085745
 1226 SOLV  HW1     5368    1.360573642    0.903369706    6.482601159
 1226 SOLV  HW2     5369    1.341147686    0.798534431    6.358913383
 1227 SOLV  OW      5370    2.053348688    2.121843848    3.897024084
 1227 SOLV  HW1     5371    2.115369363    2.089347450    3.825627852
 1227 SOLV  HW2     5372    2.100344488    2.189466158    3.953756882
 1228 SOLV  OW      5373    5.891351253    2.874706236    1.444990606
 1228 SOLV  HW1     5374    5.813760828    2.822526986    1.409535915
 1228 SOLV  HW2     5375    5.881340953    2.886328884    1.543807074
 1229 SOLV  OW      5376    5.709570086    2.019238676    4.391391663
 1229 SOLV  HW1     5377    5.621695045    2.025473073    4.344072807
 1229 SOLV  HW2     5378    5.781277751    1.996155147    4.325625916
 1230 SOLV  OW      5379    2.588132112    3.204858196    6.072714053
 1230 SOLV  HW1     5380    2.552576809    3.270119451    6.139622539
 1230 SOLV  HW2     5381    2.549259220    3.114442154    6.090428762
 1231 SOLV  OW      5382    5.152312649    4.563318564    6.075180489
 1231 SOLV  HW1     5383    5.066853917    4.518567829    6.048833611
 1231 SOLV  HW2     5384    5.229609373    4.512753286    6.036861680
 1232 SOLV  OW      5385    2.840501333    4.696367591    6.955686249
 1232 SOLV  HW1     5386    2.892213760    4.752694959    7.020130207
 1232 SOLV  HW2     5387    2.899827406    4.669575706    6.879774616
 1233 SOLV  OW      5388    0.751572486    6.176029952    3.695518759
 1233 SOLV  HW1     5389    0.827806819    6.240722476    3.693728716
 1233 SOLV  HW2     5390    0.733006326    6.148998457    3.789989103
 1234 SOLV  OW      5391    1.752966934    2.621692094    0.208939427
 1234 SOLV  HW1     5392    1.835764442    2.674094264    0.228903686
 1234 SOLV  HW2     5393    1.678032218    2.654588558    0.266407492
 1235 SOLV  OW      5394    1.492718588    1.000165580    8.236448511
 1235 SOLV  HW1     5395    1.563545954    0.935524987    8.264822182
 1235 SOLV  HW2     5396    1.446769921    1.036884126    8.317321568
 1236 SOLV  OW      5397    0.867211384    6.480953818    2.827811525
 1236 SOLV  HW1     5398    0.878910921    6.514385443    2.921328434
 1236 SOLV  HW2     5399    0.873120578    6.381131115    2.827114629
 1237 SOLV  OW      5400    0.142233611    4.414692603    5.774270042
 1237 SOLV  HW1     5401    0.074412281    4.459914810    5.716345868
 1237 SOLV  HW2     5402    0.112432061    4.418461995    5.869651619
 1238 SOLV  OW      5403    4.138182439    5.998004795    7.272924646
 1238 SOLV  HW1     5404    4.132078576    5.911899950    7.222440312
 1238 SOLV  HW2     5405    4.138787902    6.074461959    7.208473775
 1239 SOLV  OW      5406    5.238664138    2.462515056    8.375394514
 1239 SOLV  HW1     5407    5.313127500    2.395963005    8.370293304
 1239 SOLV  HW2     5408    5.227085716    2.506472693    8.286323479
 1240 SOLV  OW      5409    5.619413055    0.974834364    1.138435966
 1240 SOLV  HW1     5410    5.695195377    0.919951452    1.173718757
 1240 SOLV  HW2     5411    5.573627437    0.925012653    1.064805518
 1241 SOLV  OW      5412    0.456376506    6.381106267    5.351179337
 1241 SOLV  HW1     5413    0.476754614    6.475389314    5.377550056
 1241 SOLV  HW2     5414    0.463814915    6.321734679    5.431302151
 1242 SOLV  OW      5415    3.426935110    2.678618488    4.561965567
 1242 SOLV  HW1     5416    3.423814931    2.675956549    4.661881143
 1242 SOLV  HW2     5417    3.340019047    2.713405846    4.526817005
 1243 SOLV  OW      5418    2.496551874    4.203764516    6.849802589
 1243 SOLV  HW1     5419    2.544957918    4.125024289    6.811634580
 1243 SOLV  HW2     5420    2.530272073    4.222062873    6.942150295
 1244 SOLV  OW      5421    1.646238916    3.827871312    4.076825486
 1244 SOLV  HW1     5422    1.682254008    3.886183869    4.004007328
 1244 SOLV  HW2     5423    1.546561043    3.823712107    4.069970487
 1245 SOLV  OW      5424    3.766845526    4.485859477    1.020070041
 1245 SOLV  HW1     5425    3.719650647    4.557227217    0.968308381
 1245 SOLV  HW2     5426    3.718749188    4.469870200    1.106273711
 1246 SOLV  OW      5427    1.532137815    3.516646656    5.553537960
 1246 SOLV  HW1     5428    1.501718159    3.508281039    5.458645140
 1246 SOLV  HW2     5429    1.609519655    3.455290214    5.569267361
 1247 SOLV  OW      5430    2.923059827    1.060249823    3.881481364
 1247 SOLV  HW1     5431    2.831092398    1.081651908    3.914404054
 1247 SOLV  HW2     5432    2.988685385    1.071804760    3.956045458
 1248 SOLV  OW      5433    5.032099818    5.149198580    7.156290353
 1248 SOLV  HW1     5434    5.024579393    5.125645844    7.059395178
 1248 SOLV  HW2     5435    4.969346007    5.092266464    7.209400268
 1249 SOLV  OW      5436    3.945207598    2.688080590    1.208710440
 1249 SOLV  HW1     5437    3.980044785    2.776632917    1.177972734
 1249 SOLV  HW2     5438    4.019001124    2.620630656    1.206470740
 1250 SOLV  OW      5439    5.161291299    4.341180172    6.264807343
 1250 SOLV  HW1     5440    5.152927172    4.429652867    6.218953328
 1250 SOLV  HW2     5441    5.210111951    4.277300789    6.205343703
 1251 SOLV  OW      5442    1.129363677    3.856158914    7.115690598
 1251 SOLV  HW1     5443    1.195391447    3.884661331    7.046207434
 1251 SOLV  HW2     5444    1.171274613    3.862855842    7.206236697
 1252 SOLV  OW      5445    1.104321781    4.647881201    3.043264790
 1252 SOLV  HW1     5446    1.048055925    4.665022037    2.962392628
 1252 SOLV  HW2     5447    1.184765029    4.594500681    3.017199961
 1253 SOLV  OW      5448    1.880025823    2.681403927    2.396081976
 1253 SOLV  HW1     5449    1.947932447    2.751348192    2.373800605
 1253 SOLV  HW2     5450    1.818733874    2.668425634    2.318140689
 1254 SOLV  OW      5451    0.095672328    3.349075630    2.353913429
 1254 SOLV  HW1     5452    0.038017467    3.384351030    2.427612304
 1254 SOLV  HW2     5453    0.074562663    3.397488825    2.268998648
 1255 SOLV  OW      5454    2.185547993    4.842568481    5.427337495
 1255 SOLV  HW1     5455    2.173588699    4.929539976    5.379453110
 1255 SOLV  HW2     5456    2.251643235    4.786112128    5.377900054
 1256 SOLV  OW      5457    4.611904821    2.470175433    2.733438457
 1256 SOLV  HW1     5458    4.675639007    2.515296312    2.795904736
 1256 SOLV  HW2     5459    4.518106102    2.486331125    2.764110479
 1257 SOLV  OW      5460    4.110627734    4.354846541    7.968176381
 1257 SOLV  HW1     5461    4.081738961    4.344604334    7.872989650
 1257 SOLV  HW2     5462    4.060197282    4.430175242    8.010394459
 1258 SOLV  OW      5463    1.966576868    4.456464899    0.423566737
 1258 SOLV  HW1     5464    1.931231731    4.449725294    0.516868801
 1258 SOLV  HW2     5465    2.016746491    4.542327392    0.413048978
 1259 SOLV  OW      5466    1.218794456    5.661165742    1.921828994
 1259 SOLV  HW1     5467    1.300325845    5.631711440    1.971679375
 1259 SOLV  HW2     5468    1.240878417    5.741250647    1.866163237
 1260 SOLV  OW      5469    2.769711876    3.735103036    8.442821679
 1260 SOLV  HW1     5470    2.701071043    3.725536030    8.514910918
 1260 SOLV  HW2     5471    2.817428891    3.822321414    8.453593145
 1261 SOLV  OW      5472    5.723652733    1.774480717    4.589316901
 1261 SOLV  HW1     5473    5.733455445    1.860792867    4.539778371
 1261 SOLV  HW2     5474    5.647658606    1.781575923    4.653927512
 1262 SOLV  OW      5475    4.085923439    4.254461042    2.043746635
 1262 SOLV  HW1     5476    3.996123708    4.275795416    2.082228521
 1262 SOLV  HW2     5477    4.156210787    4.268176287    2.113543319
 1263 SOLV  OW      5478    3.984307941    1.977143085    2.211341264
 1263 SOLV  HW1     5479    3.924179829    2.055342580    2.227755641
 1263 SOLV  HW2     5480    3.939540636    1.913220906    2.148812759
 1264 SOLV  OW      5481    4.612266859    1.853971842    1.705401434
 1264 SOLV  HW1     5482    4.558474234    1.770974778    1.720160234
 1264 SOLV  HW2     5483    4.551053706    1.932872405    1.700146578
 1265 SOLV  OW      5484    0.154154148    4.117746097    2.440192201
 1265 SOLV  HW1     5485    0.167259473    4.211619441    2.408317120
 1265 SOLV  HW2     5486    0.116133295    4.118948440    2.532674375
 1266 SOLV  OW      5487    2.905142701    0.896067553    1.020468319
 1266 SOLV  HW1     5488    2.807429394    0.889156824    1.040576389
 1266 SOLV  HW2     5489    2.922739155    0.980017873    0.969061306
 1267 SOLV  OW      5490    5.533529373    2.247046771    1.261869111
 1267 SOLV  HW1     5491    5.442723100    2.260986129    1.222373709
 1267 SOLV  HW2     5492    5.552252949    2.319091500    1.328644441
 1268 SOLV  OW      5493    1.516590804    4.015765104    6.136021948
 1268 SOLV  HW1     5494    1.574625127    3.950188899    6.184309736
 1268 SOLV  HW2     5495    1.429473755    3.972460733    6.112885132
 1269 SOLV  OW      5496    1.878680430    4.562903954    6.467500705
 1269 SOLV  HW1     5497    1.893226561    4.625887839    6.391202596
 1269 SOLV  HW2     5498    1.799020385    4.592339778    6.520300080
 1270 SOLV  OW      5499    3.839932858    2.537204558    6.149620129
 1270 SOLV  HW1     5500    3.740289317    2.534619390    6.141592588
 1270 SOLV  HW2     5501    3.879140489    2.457388827    6.103879362
 1271 SOLV  OW      5502    5.506516474    2.751056845    2.658479304
 1271 SOLV  HW1     5503    5.514524702    2.840225006    2.703031079
 1271 SOLV  HW2     5504    5.584731674    2.694066078    2.683666516
 1272 SOLV  OW      5505    4.041649182    4.253630632    7.021914171
 1272 SOLV  HW1     5506    4.118230771    4.212468687    7.071319901
 1272 SOLV  HW2     5507    3.959972597    4.251870867    7.079583952
 1273 SOLV  OW      5508    0.495779133    1.174838131    2.988399760
 1273 SOLV  HW1     5509    0.544446334    1.096647219    3.027356576
 1273 SOLV  HW2     5510    0.429327516    1.142534732    2.921015391
 1274 SOLV  OW      5511    5.129446736    0.477351405    3.392007885
 1274 SOLV  HW1     5512    5.211348686    0.467104221    3.448461972
 1274 SOLV  HW2     5513    5.123907030    0.401385829    3.327212022
 1275 SOLV  OW      5514    5.600218663    2.265803845    3.148169505
 1275 SOLV  HW1     5515    5.598642630    2.188990990    3.084159707
 1275 SOLV  HW2     5516    5.655716873    2.241710257    3.227789972
 1276 SOLV  OW      5517    4.637846626    1.439566831    8.305414189
 1276 SOLV  HW1     5518    4.684481342    1.500213859    8.369812400
 1276 SOLV  HW2     5519    4.696743666    1.423394091    8.226233723
 1277 SOLV  OW      5520    4.929581311    3.877687599    2.139904740
 1277 SOLV  HW1     5521    4.844516566    3.852190682    2.185881541
 1277 SOLV  HW2     5522    4.988222409    3.797151368    2.131238954
 1278 SOLV  OW      5523    5.235623591    4.313514365    3.879740196
 1278 SOLV  HW1     5524    5.323608363    4.340482322    3.840607190
 1278 SOLV  HW2     5525    5.246738944    4.295458479    3.977466378
 1279 SOLV  OW      5526    1.050729547    4.615574345    3.321365770
 1279 SOLV  HW1     5527    1.053165704    4.659611137    3.231617299
 1279 SOLV  HW2     5528    1.076852788    4.681717628    3.391669570
 1280 SOLV  OW      5529    0.329878793    4.413809502    1.965747769
 1280 SOLV  HW1     5530    0.364327895    4.480977388    2.031335061
 1280 SOLV  HW2     5531    0.320914329    4.324917906    2.010668496
 1281 SOLV  OW      5532    3.404361676    3.028369615    5.248601822
 1281 SOLV  HW1     5533    3.408503239    2.934214222    5.282031865
 1281 SOLV  HW2     5534    3.381015768    3.089572038    5.324161073
 1282 SOLV  OW      5535    1.918977275    2.886255451    5.358751737
 1282 SOLV  HW1     5536    1.935939655    2.933667767    5.445148048
 1282 SOLV  HW2     5537    1.987927455    2.913540981    5.291659907
 1283 SOLV  OW      5538    3.873402002    2.390891374    6.685257924
 1283 SOLV  HW1     5539    3.905866452    2.300560924    6.713301028
 1283 SOLV  HW2     5540    3.894049493    2.405161894    6.588459070
 1284 SOLV  OW      5541    3.270658906    4.141983212    4.223062615
 1284 SOLV  HW1     5542    3.318977450    4.057261312    4.245142046
 1284 SOLV  HW2     5543    3.291393182    4.211175029    4.292218193
 1285 SOLV  OW      5544    5.271120660    6.380892309    2.763908300
 1285 SOLV  HW1     5545    5.271193140    6.469727860    2.809823589
 1285 SOLV  HW2     5546    5.182048105    6.365559420    2.721118436
 1286 SOLV  OW      5547    3.244155149    5.964603541    0.578471231
 1286 SOLV  HW1     5548    3.225837957    5.898124386    0.506048907
 1286 SOLV  HW2     5549    3.226179849    6.056867443    0.544350311
 1287 SOLV  OW      5550    1.494222887    0.878374838    3.440228201
 1287 SOLV  HW1     5551    1.400942132    0.887175867    3.475173869
 1287 SOLV  HW2     5552    1.556950115    0.928795157    3.499583599
 1288 SOLV  OW      5553    0.956103159    3.427537146    6.324737090
 1288 SOLV  HW1     5554    0.956480634    3.503291662    6.390014319
 1288 SOLV  HW2     5555    0.861816576    3.405653933    6.299614728
 1289 SOLV  OW      5556    3.416616609    1.815006086    5.536059285
 1289 SOLV  HW1     5557    3.395902122    1.867061239    5.618891244
 1289 SOLV  HW2     5558    3.381232252    1.863831865    5.456284800
 1290 SOLV  OW      5559    0.523902197    0.675434355    2.393526610
 1290 SOLV  HW1     5560    0.523825486    0.730588706    2.310112195
 1290 SOLV  HW2     5561    0.454266952    0.604025786    2.386334964
 1291 SOLV  OW      5562    5.699924968    3.774334271    4.215665930
 1291 SOLV  HW1     5563    5.694151105    3.674556739    4.218995201
 1291 SOLV  HW2     5564    5.608376678    3.812626854    4.203313960
 1292 SOLV  OW      5565    1.417107361    0.886880943    4.064309962
 1292 SOLV  HW1     5566    1.374484151    0.907636617    3.976262128
 1292 SOLV  HW2     5567    1.361193529    0.820145310    4.113503262
 1293 SOLV  OW      5568    3.395594801    1.708176979    0.795601529
 1293 SOLV  HW1     5569    3.449932689    1.763148820    0.732155054
 1293 SOLV  HW2     5570    3.373131994    1.620549595    0.752977246
 1294 SOLV  OW      5571    0.394280312    2.796826460    5.595926805
 1294 SOLV  HW1     5572    0.362627854    2.715905899    5.546429760
 1294 SOLV  HW2     5573    0.408636960    2.871867391    5.531407746
 1295 SOLV  OW      5574    5.454462990    3.938406034    6.020052245
 1295 SOLV  HW1     5575    5.502857887    4.024192233    6.037333272
 1295 SOLV  HW2     5576    5.440601714    3.927191796    5.921654678
 1296 SOLV  OW      5577    5.880400184    4.740875974    8.469869790
 1296 SOLV  HW1     5578    5.928024455    4.744824417    8.557712316
 1296 SOLV  HW2     5579    5.944048459    4.764244532    8.396366195
 1297 SOLV  OW      5580    0.808014772    0.623627873    7.436204622
 1297 SOLV  HW1     5581    0.747869196    0.588382871    7.364508937
 1297 SOLV  HW2     5582    0.783209566    0.718245797    7.456992303
 1298 SOLV  OW      5583    4.033128117    3.239964081    4.050249488
 1298 SOLV  HW1     5584    4.013901598    3.168247654    4.117235460
 1298 SOLV  HW2     5585    3.994243780    3.326470780    4.081944324
 1299 SOLV  OW      5586    3.742632729    6.391406439    0.866362973
 1299 SOLV  HW1     5587    3.770081576    6.378859422    0.961699787
 1299 SOLV  HW2     5588    3.821264476    6.375491109    0.806666160
 1300 SOLV  OW      5589    2.618299165    2.256247806    6.089260751
 1300 SOLV  HW1     5590    2.622766883    2.261583843    6.189018018
 1300 SOLV  HW2     5591    2.709096676    2.235433660    6.052893873
 1301 SOLV  OW      5592    2.893255647    2.948578202    0.661769000
 1301 SOLV  HW1     5593    2.876445973    3.037913494    0.703441816
 1301 SOLV  HW2     5594    2.805988871    2.902905385    0.644491669
 1302 SOLV  OW      5595    4.082585584    5.697728183    5.876241498
 1302 SOLV  HW1     5596    4.045226886    5.687005087    5.968378919
 1302 SOLV  HW2     5597    4.021282548    5.755058636    5.821880245
 1303 SOLV  OW      5598    4.948231216    3.925196713    0.724316222
 1303 SOLV  HW1     5599    4.874828457    3.981139155    0.685813891
 1303 SOLV  HW2     5600    5.015570166    3.984421935    0.768563358
 1304 SOLV  OW      5601    0.516510399    5.370780384    6.594806954
 1304 SOLV  HW1     5602    0.469847938    5.401865347    6.512004081
 1304 SOLV  HW2     5603    0.559963126    5.448771382    6.639853923
 1305 SOLV  OW      5604    4.687131121    2.190168299    2.688749591
 1305 SOLV  HW1     5605    4.626666244    2.258399768    2.647659172
 1305 SOLV  HW2     5606    4.782364641    2.217224471    2.674660507
 1306 SOLV  OW      5607    2.689389983    1.798771477    1.699578427
 1306 SOLV  HW1     5608    2.630255598    1.814571211    1.778657327
 1306 SOLV  HW2     5609    2.640323283    1.823031004    1.615888877
 1307 SOLV  OW      5610    3.416238478    0.804831234    3.556298993
 1307 SOLV  HW1     5611    3.434243819    0.721054661    3.504750359
 1307 SOLV  HW2     5612    3.397115433    0.781799620    3.651712995
 1308 SOLV  OW      5613    5.834724596    1.943129752    7.759137518
 1308 SOLV  HW1     5614    5.740653260    1.915190240    7.739903728
 1308 SOLV  HW2     5615    5.863156485    2.012360550    7.692814945
 1309 SOLV  OW      5616    5.892067864    1.155722595    3.888327065
 1309 SOLV  HW1     5617    5.923931142    1.078802930    3.832936800
 1309 SOLV  HW2     5618    5.792660312    1.163410151    3.880644993
 1310 SOLV  OW      5619    5.662416513    4.320568205    7.883082130
 1310 SOLV  HW1     5620    5.698218609    4.230409178    7.858801027
 1310 SOLV  HW2     5621    5.737717170    4.386210452    7.887651296
 1311 SOLV  OW      5622    5.614759431    4.135348988    5.402534136
 1311 SOLV  HW1     5623    5.644628877    4.049527264    5.444276153
 1311 SOLV  HW2     5624    5.678211360    4.160771519    5.329544317
 1312 SOLV  OW      5625    0.817070014    2.154766299    5.935974312
 1312 SOLV  HW1     5626    0.899138856    2.140946151    5.991415122
 1312 SOLV  HW2     5627    0.761159162    2.227024174    5.976628426
 1313 SOLV  OW      5628    0.927993774    0.595059176    5.992754317
 1313 SOLV  HW1     5629    0.914221965    0.691793896    6.014030994
 1313 SOLV  HW2     5630    0.989262657    0.554415731    6.060534937
 1314 SOLV  OW      5631    4.699367696    4.291992594    4.749384907
 1314 SOLV  HW1     5632    4.708253065    4.275136905    4.651217174
 1314 SOLV  HW2     5633    4.638549960    4.369929352    4.764452936
 1315 SOLV  OW      5634    1.244992800    0.974733453    2.393922623
 1315 SOLV  HW1     5635    1.200608156    1.062788619    2.410543708
 1315 SOLV  HW2     5636    1.257064985    0.926578882    2.480729252
 1316 SOLV  OW      5637    5.790533920    3.575272733    6.612248674
 1316 SOLV  HW1     5638    5.825789934    3.627936210    6.534895326
 1316 SOLV  HW2     5639    5.808054855    3.625031084    6.697202079
 1317 SOLV  OW      5640    3.424279846    1.686838432    4.749466207
 1317 SOLV  HW1     5641    3.434390923    1.608996804    4.687511097
 1317 SOLV  HW2     5642    3.335809535    1.681326919    4.795754144
 1318 SOLV  OW      5643    3.602545120    2.932639231    4.330989371
 1318 SOLV  HW1     5644    3.584166416    3.011413313    4.272194494
 1318 SOLV  HW2     5645    3.521925204    2.873537272    4.333697802
 1319 SOLV  OW      5646    3.434895893    3.133617652    3.031658116
 1319 SOLV  HW1     5647    3.346694517    3.097751689    3.062220943
 1319 SOLV  HW2     5648    3.503604198    3.061075344    3.035750565
 1320 SOLV  OW      5649    5.832882741    1.527463269    5.054913753
 1320 SOLV  HW1     5650    5.839414117    1.517527073    5.154204196
 1320 SOLV  HW2     5651    5.862734321    1.619192638    5.028558768
 1321 SOLV  OW      5652    4.736653081    3.951471827    8.116784906
 1321 SOLV  HW1     5653    4.769888575    4.043099510    8.094430311
 1321 SOLV  HW2     5654    4.797662505    3.883167402    8.076630785
 1322 SOLV  OW      5655    5.074816309    0.754520110    4.127241871
 1322 SOLV  HW1     5656    4.988239456    0.738316435    4.174590292
 1322 SOLV  HW2     5657    5.080432726    0.850569020    4.099983044
 1323 SOLV  OW      5658    5.408429327    1.085965489    3.730670182
 1323 SOLV  HW1     5659    5.404777356    1.150941953    3.654744482
 1323 SOLV  HW2     5660    5.346888170    1.009388668    3.711998224
 1324 SOLV  OW      5661    4.083571443    5.749530910    7.637999327
 1324 SOLV  HW1     5662    4.054365693    5.683017185    7.569275823
 1324 SOLV  HW2     5663    4.005745789    5.806478285    7.664459573
 1325 SOLV  OW      5664    1.405044713    3.760886294    5.572108352
 1325 SOLV  HW1     5665    1.446803538    3.671087516    5.585977138
 1325 SOLV  HW2     5666    1.425823572    3.793421077    5.479860066
 1326 SOLV  OW      5667    5.601250925    0.769054738    0.317950761
 1326 SOLV  HW1     5668    5.593730411    0.672028552    0.340958026
 1326 SOLV  HW2     5669    5.584488964    0.781519002    0.220156868
 1327 SOLV  OW      5670    1.826253583    6.183722902    3.345568553
 1327 SOLV  HW1     5671    1.906631504    6.142843185    3.302345721
 1327 SOLV  HW2     5672    1.828857348    6.166302878    3.444004983
 1328 SOLV  OW      5673    1.708435663    1.643297074    2.413062596
 1328 SOLV  HW1     5674    1.758604093    1.583471515    2.475544610
 1328 SOLV  HW2     5675    1.757458732    1.729905458    2.403279344
 1329 SOLV  OW      5676    2.314425180    3.602261433    2.064670929
 1329 SOLV  HW1     5677    2.313095521    3.542545785    2.144872183
 1329 SOLV  HW2     5678    2.232449618    3.586109316    2.009724360
 1330 SOLV  OW      5679    5.214177399    0.941854573    6.472260009
 1330 SOLV  HW1     5680    5.176606627    0.931147570    6.380206749
 1330 SOLV  HW2     5681    5.165770342    0.881156165    6.535287047
 1331 SOLV  OW      5682    4.457039099    1.175279800    5.295624801
 1331 SOLV  HW1     5683    4.368896971    1.217218035    5.273896322
 1331 SOLV  HW2     5684    4.485481316    1.116384072    5.219978765
 1332 SOLV  OW      5685    0.558327040    1.846656100    5.745302233
 1332 SOLV  HW1     5686    0.578057695    1.802562684    5.832860594
 1332 SOLV  HW2     5687    0.490411655    1.918791666    5.758864174
 1333 SOLV  OW      5688    3.205106781    0.635473919    1.996503714
 1333 SOLV  HW1     5689    3.253352846    0.587701829    2.069921136
 1333 SOLV  HW2     5690    3.205297039    0.733760979    2.014931890
 1334 SOLV  OW      5691    2.463912664    5.552277238    0.320615412
 1334 SOLV  HW1     5692    2.562850725    5.566465325    0.323765393
 1334 SOLV  HW2     5693    2.437469942    5.522069535    0.229027991
 1335 SOLV  OW      5694    5.654825218    2.232335177    4.146939505
 1335 SOLV  HW1     5695    5.725840190    2.220733033    4.077497349
 1335 SOLV  HW2     5696    5.582129906    2.165358980    4.131788506
 1336 SOLV  OW      5697    1.683534314    0.872502598    4.119257723
 1336 SOLV  HW1     5698    1.734263146    0.925955537    4.051660924
 1336 SOLV  HW2     5699    1.585748766    0.891292335    4.110042384
 1337 SOLV  OW      5700    4.840204296    1.602320737    6.623611566
 1337 SOLV  HW1     5701    4.872356299    1.558376094    6.707487201
 1337 SOLV  HW2     5702    4.873684050    1.551372202    6.544344077
 1338 SOLV  OW      5703    0.542637872    5.661737707    5.584927859
 1338 SOLV  HW1     5704    0.632332998    5.618736484    5.574649413
 1338 SOLV  HW2     5705    0.548433401    5.735178076    5.652551123
 1339 SOLV  OW      5706    1.828423784    1.517649619    5.167481705
 1339 SOLV  HW1     5707    1.892918525    1.592195117    5.184314982
 1339 SOLV  HW2     5708    1.856034279    1.437179311    5.220037655
 1340 SOLV  OW      5709    2.610834053    0.154182102    0.895456130
 1340 SOLV  HW1     5710    2.653355459    0.109115284    0.973947508
 1340 SOLV  HW2     5711    2.614477798    0.253332251    0.907943878
 1341 SOLV  OW      5712    3.892260880    3.961633925    8.070539081
[truncated: 5,215,888 more chars]
